# Supplementary material for: Whole genome sequencing of Moraxella bovis strains from North America reveals two genotypes with different genetic determinants
Source: BMC Microbiol. 2022 Oct 21;22:258. doi: 10.1186/s12866-022-02670-3 (PMC9585708; doi:10.1186/s12866-022-02670-3)
Supplement: Supplementary file 3 — Additional file 3. [file 12866_2022_2670_MOESM3_ESM.xlsx]

## Sheet: Sequenced in this study
Supplementary File 1: Moraxella strains used in this study
Legend: This tab contains information on M. bovis strains sequenced in this study including NCBI accession file numbers, metadata, hemolysin and pilin protein variant numbers, and plasmid and prophage content.
Strain ID information			Genotype, genome accession numbers, and sequencing coverage information							Illumina and PacBio sequence libraries and PacBio bam file accession number information					Average Nucleotide Identity (ANI) information			Metadata					Plasmids4									Phage detection (region 1)7								Phage detection (region 2)								Phage detection (region 3)
Genus / species	USMARC1 Strain ID		Genotype	NCBI Genome Accession ID	Genome Size (Mb)	Genome GC%	PacBio Genome Coverage (fold)	Illumina Genome Coverage (fold)		USMARC Illumina Library ID	NCBI Illumina Library Accession ID	USMARC PacBio Library ID	NCBI PacBio Bam File ID		ANI Score2	Percent genome used in ANI		Date of acquisition at UNL NVDC3	Host	Specimen	State		Type 1 (ref5=CP030242)	Type 2 (ref=CP030243)	Type 3 (ref=GQ99872)	Type 4 (no ref)	Type 5 (no ref)	Type 6 (no ref)	Type 7 (no ref)	Type 8 (no ref)		Region Length8	Completeness9	Score10	# Total Proteins11	Region Position12	Most Common Phage13	GC %14		Region Length	Completeness	Score	# Total Proteins	Region Position	Most Common Phage	GC %		Region Length	Completeness
Moraxella bovis	SAM57868		1	CP087865	2.55	44.0	45.4	78.4		LIB12234, LIB104129	SRR16089822, SRR16089821	LIB100093	SRR16089810		98.38	87.58		10/05/2010	Bovine	Eye swab	Nebraska		⎼6	⎼	⎼	⎼	CP087866	⎼	⎼	⎼		20.6Kb	questionable	90	25	1539556⎼1560194	PHAGE_Pseudo_YMC11/02/R656_NC_028657(4)	0.4431		⎼	⎼	⎼	⎼	⎼	⎼	⎼		⎼	⎼
Moraxella bovis	SAM57926		1	CP087863	2.55	44.0	28.5	28.6		LIB12292	SRR16089799	LIB13994	SRR16089788		98.39	87.84		07/02/2013	Bovine	Eye swab	Nebraska		⎼	⎼	⎼	⎼	CP087864	⎼	⎼	⎼		23.8Kb	incomplete	30	15	1541974⎼1565823	PHAGE_Psychr_pOW20_A_NC_020841(3)	0.4276		⎼	⎼	⎼	⎼	⎼	⎼	⎼		⎼	⎼
Moraxella bovis	SAM57942		1	CP087805	2.59	44.0	151	18.5		LIB12308	SRR16089819	LIB102507	SRR16089818		98.40	86.64		02/01/2013	Bovine	Eye swab	Nebraska		⎼	⎼	⎼	⎼	⎼	⎼	⎼	⎼		10.1Kb	incomplete	30	19	1031840⎼1041970	PHAGE_Psychr_pOW20_A_NC_020841(2)	0.4072		12.3Kb	incomplete	60	17	1042569⎼1054924	PHAGE_Burkho_KS10_NC_011216(3)	0.4572		⎼	⎼
Moraxella bovis	SAM57957		1	CP087796	2.62	44.0	802	19.4		LIB12659	SRR16089811	LIB103014	SRR16089809		98.25	86.71		07/03/2014	Bovine	Eye swab	Nebraska		⎼	⎼	⎼	⎼	CP087797	⎼	⎼	⎼		45.6Kb	intact	150	70	1279946⎼1325599	PHAGE_Psychr_pOW20_A_NC_020841(5)	0.4341		41.6Kb	intact	150	41	1582322⎼1623987	PHAGE_Psychr_Psymv2_NC_023734(5)	0.4461		⎼	⎼
Moraxella bovis	SAM57964		1	CP087791	2.61	44.0	808	26.2		LIB12666	SRR16089806	LIB102509, LIB102944	SRR16089805, SRR16089804		98.24	86.84		08/13/2013	Bovine	Eye swab	Florida		⎼	⎼	⎼	⎼	CP087792	⎼	⎼	⎼		17.5Kb	questionable	80	25	999638⎼1017173	PHAGE_Pseudo_YMC11/02/R656_NC_028657(3)	44.68		48.9Kb	intact	150	59	1281377⎼1330297	PHAGE_Acinet_vB_AbaS_TRS1_NC_031098(9)	0.4335		⎼	⎼
Moraxella bovis	SAM57979		1	CP087862	2.54	44.0	646	27.8		LIB12681	SRR16089792	LIB103015	SRR16089791		98.43	88.21		06/30/2011	Bovine	Conjunctival swab	Indiana		⎼	⎼	⎼	⎼	⎼	⎼	⎼	⎼		16.8Kb	intact	150	29	994284⎼1011108	PHAGE_Psychr_Psymv2_NC_023734(9)	0.4323		⎼	⎼	⎼	⎼	⎼	⎼	⎼		⎼	⎼
Moraxella bovis	SAM102604		1	CP087821	2.58	44.0	371	623.6		LIB104135	SRR16089750	LIB103013a	SRR16089749		98.24	87.97		06/17/2011	Bovine	Eye swab	Wisconsin		⎼	⎼	⎼	⎼	⎼	⎼	CP087822	⎼		35.3Kb	intact	150	44	1543542⎼1578938	PHAGE_Psychr_Psymv2_NC_023734(10)	0.4522		⎼	⎼	⎼	⎼	⎼	⎼	⎼		⎼	⎼
Moraxella bovis	SAM109242		1	CP087776	2.61	44.0	118	235.3		LIB109494	SRR16089737	LIB109448	SRR16089736		98.05	87.03		02/12/2015	Bovine	Eye Swab	Saskatechewan		⎼	⎼	⎼	CP087778	⎼	⎼	⎼	⎼		39.7Kb	intact	150	53	998219⎼1037938	PHAGE_Psychr_Psymv2_NC_023734(10)	0.449		39.7Kb	intact	150	54	1259553⎼1299272	PHAGE_Psychr_Psymv2_NC_023734(10)	0.4489		⎼	⎼
Moraxella bovis	SAM57928		2	CP087811	2.71	44.1	173	43.5		LIB12294	SRR16089777	LIB102499	SRR16089766		99.17	90.31		06/20/2012	Bovine	Eye swab	Kansas		CP087812	⎼	⎼	⎼	⎼	CP087813	⎼	⎼		11.1Kb	incomplete	60	18	452390⎼463550	PHAGE_Escher_D108_NC_013594(2)	0.4567		34Kb	intact	150	56	1400829⎼1434832	PHAGE_Mannhe_vB_MhS_535AP2_NC_028853(5)	0.4329		20.4Kb	questionable
Moraxella bovis	SAM57939		2	CP087806	2.85	44.0	277	35.4		LIB12305	SRR16089733	LIB102501	SRR16089820		99.19	88.77		10/09/2012	Bovine	Eye swab	Oregon		CP087807	⎼	⎼	⎼	⎼	⎼	⎼	⎼		10Kb	incomplete	60	19	31200⎼41226	PHAGE_Stenot_S1_NC_011589(3)	0.4457		16.7Kb	intact	100	25	342053⎼358812	PHAGE_Psychr_Psymv2_NC_023734(5)	0.4507		78.5Kb	intact
Moraxella bovis	SAM57947		2	CP087803	2.84	44.0	159	29.7		LIB12649	SRR16089817	LIB13995	SRR16089816		99.09	88.84		01/03/2013	Bovine	Eye swab	Oregon		CP087804	⎼	⎼	⎼	⎼	⎼	⎼	⎼		18.9Kb	questionable	80	30	32519⎼51452	PHAGE_Mannhe_vB_MhM_3927AP2_NC_028766(8)	0.4529		11.1Kb	incomplete	60	18	484350⎼495510	PHAGE_Haemop_SuMu_NC_019455(2)	0.4569		46.8Kb	intact
Moraxella bovis	SAM57953		2	CP087800	2.69	44.1	159	26.6		LIB12655	SRR16089815	LIB102502	SRR16089814		99.22	90.07		04/04/2014	Bovine	Eye swab	Minnesota		⎼	CP087801	⎼	⎼	⎼	CP087802	⎼	⎼		6.2Kb	incomplete	40	7	1011726⎼1018023	PHAGE_Haemop_SuMu_NC_019455(4)	0.4701		34Kb	intact	150	56	1405372⎼1439375	PHAGE_Mannhe_vB_MhS_535AP2_NC_028853(5)	0.4328		52Kb	intact
Moraxella bovis	SAM57954		2	CP087798	2.85	44.0	137	26.2		LIB12656	SRR16089813	LIB102508	SRR16089812		99.07	88.14		05/15/2014	Bovine	Eye swab	Indiana		CP087799	⎼	⎼	⎼	⎼	⎼	⎼	⎼		11.1Kb	incomplete	60	18	450429⎼461589	PHAGE_Haemop_SuMu_NC_019455(2)	0.4566		58.5Kb	intact	130	43	1183393⎼1241960	PHAGE_Pseudo_F116_NC_006552(16)	0.4458		22.2Kb	incomplete
Moraxella bovis	SAM57959		2	CP087793	2.72	44.1	535	23.9		LIB12661	SRR16089808	LIB103020	SRR16089807		99.11	90.36		08/13/2014	Bovine	Eye swab	Kansas		CP087794	⎼	⎼	⎼	⎼	CP087795	⎼	⎼		14.4Kb	questionable	70	21	327799⎼342241	PHAGE_Burkho_phiE255_NC_009237(12)	0.4436		10Kb	incomplete	60	19	469547⎼479573	PHAGE_Stenot_S1_NC_011589(3)	0.4456		16.7Kb	intact
Moraxella bovis	SAM57965		2	CP087788	2.73	44.1	845	22.6		LIB12667	SRR16089803	LIB102503, LIB103016	SRR16089802, SRR16089801		99.13	89.90		02/09/2012	Bovine	Eye swab	Nebraska		CP087789	⎼	⎼	⎼	⎼	CP087790	⎼	⎼		17.9Kb	intact	110	27	327951⎼345886	PHAGE_Burkho_phiE255_NC_009237(15)	0.4458		10Kb	incomplete	60	19	474107⎼484133	PHAGE_Stenot_S1_NC_011589(3)	0.4456		16.7Kb	intact
Moraxella bovis	SAM57973		2	CP087784	2.72	44.1	204	24.9		LIB12675	SRR16089800	LIB102510	SRR16089798		99.14	90.31		08/30/2013	Bovine	Eye swab	Kansas		CP087785	CP087786	⎼	⎼	⎼	CP087787	⎼	⎼		25.7Kb	incomplete	50	16	445502⎼471222	PHAGE_Ralsto_RS138_NC_029107(2)	0.4468		7.1Kb	incomplete	40	8	1235148⎼1242279	PHAGE_Haemop_SuMu_NC_019455(4)	0.4551		36.2Kb	intact
Moraxella bovis	SAM57978		2	CP087781	2.82	44.0	517	13.7		LIB12680	SRR16089795	LIB102504, LIB103017	SRR16089794, SRR16089793		99.14	89.71		04/06/2011	Bovine	Eye swab	Nebraska		CP087782	⎼	⎼	⎼	⎼	⎼	⎼	⎼		11.1Kb	incomplete	60	18	530400⎼541560	PHAGE_Pseudo_JBD69_NC_030908(2)	0.4563		16.7Kb	intact	100	24	933537⎼950267	PHAGE_Psychr_Psymv2_NC_023734(5)	0.4499		41Kb	intact
Moraxella bovis	SAM57983		2	CP087859	2.72	44.1	1339	36.6		LIB12685	SRR16089790	LIB102512, LIB102945	SRR16089789, SRR16089787		99.14	90.22		07/08/2011	Bovine	Conjunctival swab	Kansas		CP087860	⎼	⎼	⎼	⎼	CP087861	⎼	⎼		11.1Kb	incomplete	60	18	444007⎼455167	PHAGE_Mannhe_vB_MhM_3927AP2_NC_028766(2)	0.4567		7.1Kb	incomplete	40	8	1232718⎼1239848	PHAGE_Haemop_SuMu_NC_019455(4)	0.4555		47.1Kb	intact
Moraxella bovis	SAM57987		2	CP087856	2.73	44.1	179	44.1		LIB12689	SRR16089786	LIB102511	SRR16089785		99.20	90.08		08/25/2011	Bovine	Eye swab	Iowa		CP087857	⎼	⎼	⎼	⎼	CP087858	⎼	⎼		17.9Kb	intact	110	27	328133⎼346068	PHAGE_Burkho_phiE255_NC_009237(15)	0.4458		10Kb	incomplete	60	19	473317⎼483343	PHAGE_Stenot_S1_NC_011589(3)	0.4456		16.7Kb	intact
Moraxella bovis	SAM57990		2	CP087854	2.85	44.0	698	46.5		LIB12692	SRR16089784	LIB103019	SRR16089783		99.06	88.63		08/24/2011	Bovine	Eye swab	California		CP087855	⎼	⎼	⎼	⎼	⎼	⎼	⎼		9.9Kb	incomplete	40	11	297760⎼307674	PHAGE_Pseudo_JD024_NC_024330(1)	0.3771		19.4Kb	intact	110	28	331007⎼350445	PHAGE_Burkho_phiE255_NC_009237(16)	0.448		10Kb	incomplete
Moraxella bovis	SAM57991		2	CP087851	2.73	44.1	903	40.5		LIB12693	SRR16089782	LIB103021	SRR16089781		99.12	90.02		04/20/2011	Bovine	Eye swab	Texas		CP087852	⎼	⎼	⎼	⎼	CP087853	⎼	⎼		17.9Kb	intact	100	27	328068⎼346003	PHAGE_Burkho_phiE255_NC_009237(15)	0.4458		10Kb	incomplete	60	19	473202⎼483228	PHAGE_Stenot_S1_NC_011589(3)	0.4456		16.7Kb	intact
Moraxella bovis	SAM57994		2	CP087848	2.82	44.0	360	26.3		LIB12696	SRR16089780	LIB102946	SRR16089779		98.97	89.80		05/18/2012	Bovine	Eye swab	Iowa		⎼	⎼	⎼	⎼	CP087849	CP087850	⎼	⎼		16.7Kb	intact	100	24	785282⎼802034	PHAGE_Psychr_Psymv2_NC_023734(5)	0.4515		67.1Kb	intact	150	59	872424⎼939601	PHAGE_Psychr_Psymv2_NC_023734(6)	0.4428		33.7Kb	intact
Moraxella bovis	SAM58105		2	CP087844	2.74	44.1	824	21.2		LIB12832	SRR16089774	LIB102947	SRR16089773		99.06	89.83		07/25/2012	Bovine	Eye swab	Oklahoma		CP087845	⎼	⎼	⎼	⎼	⎼	CP087846	⎼		17.9Kb	intact	110	27	328233⎼346168	PHAGE_Burkho_phiE255_NC_009237(15)	0.4458		10Kb	incomplete	60	19	472569⎼482595	PHAGE_Stenot_S1_NC_011589(3)	0.4457		16.7Kb	intact
Moraxella bovis	SAM58106		2	CP087843	2.84	44.0	575	17.9		LIB12833	SRR16089772	LIB102948	SRR16089771		98.92	89.04		07/10/2012	Bovine	Eye swab	Wisconsin		⎼	⎼	⎼	⎼	⎼	⎼	⎼	⎼		9.9Kb	incomplete	40	11	712231⎼722145	PHAGE_Nodula_vB_NspS_kac68v161_NC_048757(1)	0.3767		13.8Kb	incomplete	60	20	745472⎼759295	PHAGE_Burkho_phiE255_NC_009237(11)	0.4413		10Kb	incomplete
Moraxella bovis	SAM58116		2	CP087840	2.72	44.1	628	15.0		LIB12843	SRR16089770	LIB103157	SRR16089769		99.14	89.98		07/17/2013	Bovine	Eye swab	Illinois		CP087841	⎼	⎼	⎼	⎼	CP087842	⎼	⎼		11.1Kb	incomplete	60	18	452526⎼463686	PHAGE_Pseudo_H70_NC_027384(2)	0.4567		7.1Kb	incomplete	40	8	1241292⎼1248423	PHAGE_Haemop_SuMu_NC_019455(4)	0.4551		33.9Kb	intact
Moraxella bovis	SAM68509		2	CP087837	2.71	44.1	44.6	35.2		LIB22712	SRR16089768	LIB100125	SRR16089767		99.19	90.66		2015	Bovine	Eye swab	Nebraska		CP087838	⎼	⎼	⎼	⎼	CP087839	⎼	⎼		11.1Kb	incomplete	60	18	452831⎼463991	PHAGE_Escher_D108_NC_013594(2)	0.4567		7.1Kb	incomplete	40	8	1240746⎼1247898	PHAGE_Haemop_SuMu_NC_019455(4)	0.4549		33.9Kb	intact
Moraxella bovis	SAM102599		2	CP087830	2.95	43.8	761	98.8		LIB12296	SRR16089761	LIB102941	SRR16089760		98.99	86.25		07/11/2012	Bovine	Eye swab	Illinois		CP087832	⎼	⎼	⎼	⎼	CP087833	⎼	CP087831		19.4Kb	intact	110	28	327954⎼347391	PHAGE_Burkho_phiE255_NC_009237(16)	0.4479		16.7Kb	intact	100	26	866226⎼882957	PHAGE_Psychr_Psymv2_NC_023734(5)	0.4499		77.4Kb	intact
Moraxella bovis	SAM102600		2	CP087828	2.83	44.0	564	202.8		LIB12841, LIB104131	SRR16089759, SRR16089758	LIB103018	SRR16089757		98.99	89.25		02/08/2012	Bovine	Eye swab	Montana		CP087829	⎼	⎼	⎼	⎼	⎼	⎼	⎼		23.7Kb	incomplete	30	11	89612⎼113342	PHAGE_Stenot_phiSHP2_NC_015586(2)	0.4406		24.1Kb	incomplete	40	12	439013⎼463156	PHAGE_Ralsto_RS138_NC_029107(3)	0.4501		39Kb	intact
Moraxella bovis	SAM102601		2	CP087825	2.79	44.0	373	167.7		LIB104132	SRR16089756	LIB102942	SRR16089754		99.24	89.51		07/16/2012	Bovine	Eye swab	North Carolina		CP087826, CP087827	⎼	⎼	⎼	⎼	⎼	⎼	⎼		7.8Kb	incomplete	50	12	1048⎼8927	PHAGE_Mannhe_vB_MhM_3927AP2_NC_028766(2)	0.4524		22.2Kb	incomplete	40	8	780644⎼802921	PHAGE_Haemop_SuMu_NC_019455(3)	0.4475		30.4Kb	intact
Moraxella bovis	SAM102602		2	CP087823	2.83	44.0	164	303.5		LIB104133	SRR16089753	LIB102506, LIB103013	SRR16089752, SRR16089751		99.01	89.37		01/08/2013	Bovine	Eye swab	South Dakota		CP087824	⎼	⎼	⎼	⎼	⎼	⎼	⎼		9.9Kb	incomplete	40	11	297915⎼307829	PHAGE_Nodula_vB_NspS_kac65v151_NC_048756(1)	0.3771		19.4Kb	intact	110	28	331162⎼350599	PHAGE_Burkho_phiE255_NC_009237(16)	0.448		10Kb	incomplete
Moraxella bovis	SAM109237		2	CP087817	2.84	43.9	262	91.2		LIB109489	SRR16089748	LIB109443	SRR16089747		99.60	93.25		12/08/1978	Bovine	Eye Swab	FL		CP087818	⎼	CP087819	⎼	⎼	CP087820	⎼	⎼		30.6Kb	questionable	80	27	13887⎼44539	PHAGE_Ralsto_RS138_NC_029107(3)	0.439		28.9Kb	incomplete	50	26	1125625⎼1154535	PHAGE_Pseudo_F116_NC_006552(5)	0.4309		36.7Kb	intact
Moraxella bovis	SAM109238		2	CP087814	2.81	43.9	195	183.9		LIB109490	SRR16089746	LIB109444	SRR16089745		99.15	87.47		09/04/2015	Bovine	Eye Swab	NE		CP087815	⎼	⎼	⎼	⎼	CP087816	⎼	⎼		17.9Kb	intact	110	27	329035⎼346970	PHAGE_Burkho_phiE255_NC_009237(15)	0.4458		10Kb	incomplete	60	19	474176⎼484202	PHAGE_Stenot_S1_NC_011589(3)	0.4456		16.7Kb	intact
Moraxella bovis	SAM109243		2	CP087773	2.79	43.9	955	182.8		LIB109495	SRR16089735	LIB109449	SRR16089734		99.13	88.32		02/12/2015	Bovine	Eye Swab	Saskatechewan		CP087774	⎼	⎼	⎼	⎼	CP087775	⎼	⎼		17.9Kb	intact	110	27	328929⎼346864	PHAGE_Burkho_phiE255_NC_009237(15)	0.4458		10Kb	incomplete	60	19	473725⎼483751	PHAGE_Stenot_S1_NC_011589(3)	0.4456		16.7Kb	intact
Moraxella bovis	SAM109244		2	CP087771	2.74	43.9	122	42.0		LIB109496	SRR16089732	LIB109450	SRR16089731		99.20	88.93		11/18/2015	Bovine	Eye Swab	West Virginia		CP087772	⎼	⎼	⎼	⎼	⎼	⎼	⎼		20.1Kb	incomplete	20	12	256083⎼276223	PHAGE_Pectob_Nepra_NC_048704(3)	0.34		11.1Kb	incomplete	60	18	515169⎼526329	PHAGE_Haemop_SuMu_NC_019455(2)	0.4567		20.4Kb	questionable
Moraxella bovis	SAM109245		2	CP087768	2.68	44.1	520	196.3		LIB109497	SRR16089730	LIB109451	SRR16089729		99.22	91.01		11/18/2015	Bovine	Eye Swab	West Virginia		CP087769	⎼	⎼	⎼	⎼	CP087770	⎼	⎼		11.1Kb	incomplete	60	18	522373⎼533533	PHAGE_Mannhe_vB_MhM_3927AP2_NC_028766(2)	0.4567		13.3Kb	incomplete	40	8	1462059⎼1475358	PHAGE_Psychr_Psymv2_NC_023734(1)	0.4408		15.9Kb	incomplete
Moraxella bovis	SAM109246		2	CP087765	2.72	44.1	712	107.2		LIB109498	SRR16089728	LIB109452	SRR16089727		99.07	90.07		07/24/2015	Bovine	Eye Swab	Pennslyvania		CP087766	⎼	⎼	⎼	⎼	CP087767	⎼	⎼		16.7Kb	intact	100	24	185245⎼201975	PHAGE_Psychr_Psymv2_NC_023734(5)	0.4499		70.6Kb	intact	150	70	272203⎼342812	PHAGE_Acinet_YMC11/11/R3177_NC_041866(7)	0.4406		24.6Kb	intact
1U.S. Meat Animal Research Center.
2ANIs were calculated with the genomic sequence of M. bovis type strain CCUG 2133 (NCBI Whole Genome Sequencing Project: MUXV01). ANI values above 95% are considered the same species as type strain CCUG 2133.
3University of Nebraska-Lincoln, Nebraska Veterinary Diagnostic Center.
4Columns X through AE contain NCBI accesion numbers for observed plasmids.
5Reference.
6Not detected.
7Identified with Phaster. Region numbers were assigned by Phaster.
8The length of the sequence of that region (in bp).
9A prediction of whether the region contains intact, incomplete, or questionable prophage.
10The score of the region. Intact score >90, Questionable score 70-90, Incomplete score <70.
11The number of ORFs present in the region.
12The start and end positions of the region on the bacterial chromosome.
13The phage(s) with the highest number of proteins most similar to those in the region.
14The percentage of GC nucleotides of the region.
[truncated: 64 more columns]

## Sheet: Sequenced prior to this study
Supplementary File 1: Moraxella strains used in this study
Legend: This tab contains information on Moraxella strains included in this study that were previously sequenced including NCBI accession file numbers, metadata prophage content.
									Phage detection (region 1)4								Phage detection (region 2)								Phage detection (region 3)								Phage detection (region 4)								Phage detection (region 5)								Phage detection (region 6)
Genus / species	Strain	Genotype	NCBI Genome Accession ID	Host	Health Status	Average Nucleotide Identity (ANI)3	Percent genome used in ANI		Region Length5	Completeness6	Score7	# Total Proteins8	Region Position9	Most Common Phage10	GC %11		Region Length	Completeness	Score	# Total Proteins	Region Position	Most Common Phage	GC %		Region Length	Completeness	Score	# Total Proteins	Region Position	Most Common Phage	GC %		Region Length	Completeness	Score	# Total Proteins	Region Position	Most Common Phage	GC %		Region Length	Completeness	Score	# Total Proteins	Region Position	Most Common Phage	GC %		Region Length
Moraxella bovis	CCUG 21331	M. bovis 2 (this study)	MUXV012	Bovine	Pinkeye	Self Comparison	Self Comparison		37.7Kb	intact	150	42	15566-53354	PHAGE_Psychr_Psymv2_NC_023734(10)	45.56%		19.2Kb	questionable	70	26	5168-24458	PHAGE_Burkho_phiE255_NC_009237(17)	45.38%		35.8Kb	questionable	90	31	11432-47324	PHAGE_Stenot_S1_NC_011589(3)	44.38%		14.8Kb	questionable	90	19	101-14964	PHAGE_Psychr_Psymv2_NC_023734(4)	44.69%		⎼	⎼	⎼	⎼	⎼	⎼	⎼		⎼
Moraxella bovis	Epp63	M. bovis 2 (this study)	CP030241	Bovine	Pinkeye	99.11	90.73		15.6Kb	questionable	70	26	450931-466556	PHAGE_Pseudo_JBD69_NC_030908(2)	44.00%		14.2Kb	questionable	70	25	543886-558116	PHAGE_Stenot_S1_NC_011589(3)	45.24%		25.8Kb	intact	150	32	860590-886485	PHAGE_Psychr_Psymv2_NC_023734(8)	46.05%		17.2Kb	incomplete	30	39	969442-986660	PHAGE_Aggreg_S1249_NC_013597(3)	42.14%		34.6Kb	intact	100	30	981181-1015788	PHAGE_Psychr_Psymv2_NC_023734(5)	44.17%		35.2Kb
Moraxella bovoculi	58069	M. bovoculi 1 (previous study)	CP011374	Bovine	Pinkeye	77.99	45.37		35.1Kb	intact	110	39	1622093-1657277	PHAGE_Acinet_vB_AbaS_TRS1_NC_031098(7)	43.80%		9.8Kb	incomplete	30	18	1655234-1665034	PHAGE_Acinet_phiAC_1_NC_028995(2)	42.23%		16.2Kb	incomplete	30	10	1656121-1672358	PHAGE_Pseudo_AF_NC_019923(2)	42.51%		⎼	⎼	⎼	⎼	⎼	⎼	⎼		⎼	⎼	⎼	⎼	⎼	⎼	⎼		⎼
Moraxella bovoculi	58086	M. bovoculi 1 (previous study)	CP011381	Bovine	Pinkeye	78.14	45.12		18.4Kb	incomplete	20	7	1464194-1482689	PHAGE_Lactoc_bIL309_NC_002668(1)	43.30%		⎼12	⎼	⎼	⎼	⎼	⎼	⎼		⎼	⎼	⎼	⎼	⎼	⎼	⎼		⎼	⎼	⎼	⎼	⎼	⎼	⎼		⎼	⎼	⎼	⎼	⎼	⎼	⎼		⎼
Moraxella bovoculi	57922	M. bovoculi 1 (previous study)	CP011380	Bovine	Pinkeye	77.98	45.06		36.2Kb	intact	150	49	1388108-1424332	PHAGE_Psychr_Psymv2_NC_023734(9)	47.22%		⎼	⎼	⎼	⎼	⎼	⎼	⎼		⎼	⎼	⎼	⎼	⎼	⎼	⎼		⎼	⎼	⎼	⎼	⎼	⎼	⎼		⎼	⎼	⎼	⎼	⎼	⎼	⎼		⎼
Moraxella bovoculi	22581	M. bovoculi 2 (previous study)	CP011376	Bovine	No disease signs	77.33	43.10		52.4Kb	intact	150	85	260071-312483	PHAGE_Acinet_YMC11/11/R3177_NC_041866(9)	43.09%		49.7Kb	intact	100	53	327891-377644	PHAGE_Acinet_vB_AbaS_TRS1_NC_031098(10)	43.01%		9.1Kb	incomplete	30	11	1016417-1025540	PHAGE_Pseudo_PaMx25_NC_041953(1)	39.69%		22.4Kb	incomplete	40	22	1313490-1335932	PHAGE_Pectob_vB_PatP_CB1_NC_048653(3)	36.12%		4.4Kb	incomplete	30	7	1604925-1609384	PHAGE_Mycoba_SG4_NC_023699(1)	42.00%		17.7Kb
Moraxella bovoculi	28389	M. bovoculi 2 (previous study)	CP011378	Bovine	No disease signs	77.38	42.62		38.7Kb	intact	100	55	259952-298701	PHAGE_Acinet_vB_AbaS_TRS1_NC_031098(9)	42.68%		34.8Kb	intact	150	48	675660-710468	PHAGE_Pseudo_Dobby_NC_048109(11)	46.72%		17.7Kb	incomplete	30	24	713299-731021	PHAGE_Burkho_BcepMu_NC_005882(13)	46.43%		4.4Kb	incomplete	30	8	739457-743916	PHAGE_Bacill_Shbh1_NC_030925(1)	42.00%		71.6Kb	intact	150	73	1003472-1075124	PHAGE_Burkho_phiE255_NC_009237(27)	42.39%		8.9Kb
Moraxella bovoculi	23343	M. bovoculi 2 (previous study)	CP011377	Bovine	No disease signs	77.48	45.20		15.1Kb	incomplete	40	11	256498-271671	PHAGE_Mycoba_George_NC_042312(1)	42.30%		38Kb	intact	120	50	265047-303068	PHAGE_Acinet_vB_AbaS_TRS1_NC_031098(8)	43.85%		50.1Kb	intact	150	56	671690-721820	PHAGE_Psychr_Psymv2_NC_023734(11)	45.53%		17.7Kb	incomplete	30	24	712882-730600	PHAGE_Burkho_BcepMu_NC_005882(13)	46.45%		4.4Kb	incomplete	30	8	739036-743495	PHAGE_Haemop_SuMu_NC_019455(1)	42.00%		8.9Kb
Moraxella bovoculi	33362	M. bovoculi 2 (previous study)	CP011379	Bovine	No disease signs	77.50	44.62		50Kb	intact	150	57	632563-682646	PHAGE_Psychr_Psymv2_NC_023734(11)	45.51%		17.7Kb	incomplete	30	24	673705-691426	PHAGE_Burkho_phiE255_NC_009237(13)	46.45%		34.9Kb	incomplete	50	21	964071-998985	PHAGE_Pectob_vB_PatP_CB4_NC_048654(3)	38.84%		8.9Kb	incomplete	30	10	1283127-1292057	PHAGE_Pseudo_NP1_NC_031058(1)	39.85%		42.5Kb	questionable	90	58	1931343-1973917	PHAGE_Acinet_vB_AbaS_TRS1_NC_031098(11)	42.38%		26.2Kb
1Type strain of M. bovis.
2Genome is incompletely assembled.
3ANI values were calculated for each strain against M. bovis type strain CCUG 2133. ANI values above 95 represent the same species as the reference (M. bovis strain CCUG 2133). ANI values below 95 are different species.
4Identified with Phaster. Region numbers were assigned by Phaster.
5The length of the sequence of that region (in bp).
6A prediction of whether the region contains intact, incomplete, or questionable prophage.
7The score of the region. Intact score >90, Questionable score 70-90, Incomplete score <70.
8The number of ORFs present in the region.
9The start and end positions of the region on the bacterial chromosome.
10The phage(s) with the highest number of proteins most similar to those in the region.
11The percentage of GC nucleotides of the region.
12Not detected.
[truncated: 30 more columns]
