# Supplementary material for: Whole genome sequencing of Moraxella bovis strains from North America reveals two genotypes with different genetic determinants
Source: BMC Microbiol. 2022 Oct 21;22:258. doi: 10.1186/s12866-022-02670-3 (PMC9585708; doi:10.1186/s12866-022-02670-3)
Supplement: Supplementary file 6 — Additional file 6. [file 12866_2022_2670_MOESM6_ESM.txt]

>>Supplementary_File_S2: Alignment of genomic region containing both versions of PilA
>>Legend: Alignment of an approximately 3200 M. bovis chromosomal segment
>>containing both versions of Pila in fasta format
>CP087765_pilAregion
TCGCCATGGATCTGTGATGATCACCCGTTTCACATCATCTTATGCCAGTTTATCAACATT
AACAAAAA-TCGTCACATACAACACATTAATACCATGTCAGTGTTCATTTGTGTCCAAAA
TCAGCCAAGATGACAAACTTTGGCAACAATTTTTGACAGGTAAAAATTTTGTCCATGTCA
AAAATTGACATCTCTGCTAAAATGTCAGTCCAACCTGCCAAAAAATGTCGAAAAATCCAA
AACTGACAAAAATTGTCACCCAAAATTACCCGCCAGACATCAAATTTTAAAAATTTTT--
--------TTGGTAAAAAAGAAAAAAATTGTACATATTTTAATCAATTTTAAAAAATAGC
AAAAAATCTGCCTATTTTTT--AGACAAAATTTCTAAAATTTTCTCAATTTTGCCTATTT
TTCCCAAAAACAGCCCAAATCCACCAAAAAGTTGGCACAGACAATGCAACAGTATGAGTA
TAAGGTTAGCAAATATGTTT-------AAAGTTGCTAATCAGTTAACTTAAACAAACTGG
GCAATGTCGCCCCTATGAACTAAGGAGTTCATTATGAACGCTCAAAAAGGTTTCACCCTT
ATCGAATTAATGATTGTTATCGCCATTATTGGTATCCTAGCTGCAATCGCTCTACCTGCT
TACCAAGACTATATCTCTAAGTCTCAAACTACTCGTGTGGTTGGCGAACTAGCTGCTGGT
AAAACTGCTGTGGATGCTGCTTTGTTTGAGGGTAAAGAGCCAGTATTGCAAGCTAATAAT
GCT---GATACCTCCAAAGAGGATATTGGTCTAA---------CTGACACCAGTAACAAA
CCTCGTTCCAACTTGATGTCA------------AATGTTGAATTAGGAGGTTTCTCTGCT
ACTAGTTCAG--CTGGCACTATTACTGGCACCTTGGGTACTCGTGCTAATAAAGACATCA
CTGGTGCGAAAATCATGCAAAATCGTGCTGCTGATGGTGTATGGAGTTGTACCATTGATG
GTTCTGCTGCTACTGGTTGGAAAGACAAATTTATCCCAACTGGCTGTACAGCTAGCTAAG
TAATAATCTAC-------------TCTTAGAT-TACAAAACACCACTCCTTTATGGGGTG
GTGTTTTGTAACATGAAGACATAATATTTACAATAAATATACAAAAATAAGAAAAC-GCT
TGTCTATTTTTTATCTAAAATAATCAATCACAATTATTATCCATTTCTTTTTATTCTTGT
TT------------TAAAAGAGACTTAAGTCATGCTAAATAATTTTAATAAATTTGT-CG
CCTCGTCGGTATCAATGGCGTATT---TGGCTGTATTAAGTTGGGCGACGGCTTACGCTT
ATGGTTGGGGTCAAGCAGCATATCATGGCTACCCATGGTGGCATGTGGTGCAAGGTGGTA
GCATGATTGCCAGAAGTTTGGCTTATGTCTGTGTGGTATCCATGGTGGCATGTGGTGCAA
GGTGGTAGCATGATTGCCAGAAGTTTGGCTTATGTCTGTGTGGTATCCATGGTTTTTGTT
A--TTGGCTATTCGATCGGATATCAGGCGTTTAAGTTTATTAAGAGATTTTTTGAGCTAC
TACATGTCTCTTGGGGTGCATCTCATTTGGGGTTTGT---CAAAATTTTTATTTTATTGG
TGATTGT-ATCAACACCCA-TCATGTTGCTGCTGTATTTTTATGTTGGTATTTTGTCGTC
ATACCGTCTGATGGGATGTGTGCTTTCTATTTTAGCCATTTCTTTAGTTTGCCATAAGTT
CGGACGGGCAATCTCTTTTTCTATTCGTCTTAGGGAGTTGATGAGTAACGAAAAATATTA
TCAGATTTTTATGGCTTTTATTTTTGTGTATGTGGTCGTTTCTGCGTTTTCGATAGGGTA
TTTGCGTTCAGCCTTTTTTACGG-GTTATGATATTATTGAAGTAGAGAATCGCCCTTATT
ATATCTTAGTGGCAAACGGTGATGAAGGGTTTATCTTGGGTGAGAACATCAAGCATAACA
GTCATTTTATCTTTTTTGATCGC--AAAACTTTAAATCATTACACCATACACATCACACC
--ATCTCCTTACCTACCCTATAAAAACCAACTAT-CAGCACAAATATATCACCAAGAATA
AGCAATATT--TGACAATTTGTATAGTAAATT-CTATTCAAGGC-ACAACAAAGGTTTT-
CCGTTCGTGGTAAGC-T--GCCCGCCCATAACGGAGAACCGCTTCACC-----CGCAGGC
AGGCTTAGAGCGAACGGTTTTTGTATGAT-TTTGATATGAATTGAGTGTGGTTAGACTTG
AATGTGCAACCTG-----------------------------------------------
------------------------------------------------------------
-----------------------AGCTGGTACGCCAAGG-TTCTTTGAGTGGCGGTTTTT
CTTATATTTGATGTCAATCACTCTTTTCAAGAGGTGTTAATAGTGGTTGCTGATG--ATG
TATTTACGT---AAAAAACCACC-CCTTTC-GGAGTGGTTTTCATCTATGCTAGATAAGC
T---------AGATTATTAGTTACCGC-CTGTGCAACCAGTTGGGTTGAACTTAACTTTG
TAG---TTACCACCTTTAG---TGATAGAGCAGCTCCATACGCCTTGTGCGTCACGGCTT
TGAGTAGCTACAGTGCCTTTGATGTCTTTGTTAGCTTTGTTACCCAAAGTAGCAGAGATA
GAACCTGC---ACCGCTGTCTT---TGAAACCGTTAATGTTAACTGCTT---------CC
ATCAAGTTAGAGCGTG---------GGTTGCCGTCAGCTTTAAGACCGATGTTTTCTTGA
GTAGA---AGAAGAGTCGCCATCAATAATTGGCTCTTTACCTTCGAACAAAGCAGCGTCT
ACGGCAGTTTTACCAGCAGCTAGCTCACCTACTACACGAGTCATTTGAGACTTAGAGATA
TAGTCTTGGTAAGCAGGTAGAGCGATTGCAGCTAGGATGCCAATAAATGTTATTCATGAA
TGCGTTTGTCAAAAGGGCGATTTTGGCGAATAACGGCATAGCTGATGGTGAGTAATTTGC
GCATGATGGCGATGATAATTTGTTTTTTGGTTTTGCCTTTTTGTTCCATGCGTTTGACGA
ACTTTTGAAAAGCGGGATATCGACCAAAGCTGACTATGACAGCGGGCATAAAAAGGGCTG
AACGTAGTTCTTTTTGTCCACTAAATCCAATGGAAGACTGCTTGTGAATACTAATGCCGG
ATTGATGATGACGAGGGGCAAGCCCAGCATAGCTTGCTAGATGTTTGGCACTTTGAAATG
ATGAACCATCTCCAATGGCAACCAGTAAATGTGGCAGTGTCTTTTTGCCAATTCCAGGTA
TTGTGGCAAGTAGGCTGGCACGGTGATTTAGTTCGGGTGTGCAATTG
>CP087798_pilAregion
TCGCCATGGATCCGTGATGATCACCCATTTCACATCATCTTATGCCAGTTTATCAACATT
GACAAAAAATCGTCACACATGACACCTTA-TGCCATGTCAGTGTCTGTTTGTGTCCAAAA
TCAGCCAAGATGACAAACTTTGGCAACAATTTTTGACAGGTAAAAATTTTGTCCATGTCA
AAAATTGACATCTCTGCTAAAATGTCAGTCCAACCTGCCAAAAAATGTCGAAAAATCCAA
AACTGACAAAAATTGTCACCCAAAATTACCTGCCAGACATCAATTTTTAAAAATTTTTAA
AATTTTTTTGCTAAAAAAGAAAAAAATTTGTACATATTTTAATCAATTTTAAAAAATAGC
AAAAAATCTGCCTATTTTTT--AGACAAAATTTTAAAAATTTTCTCAATTTTGCCTATTT
TTCCCAAAAACAGCCCAAATCCGCCAAAAAGTTGGCACAGACAATGCAACAGTATGAGTG
TCAGGTTAGCAAATATACTTCAAGGTTAAAGTTGCTAATCAGTTAACTTAAACAAACTGG
GCAATATCGCCCCTATGAACGAAGGAGTTCACTATGAACGCTCAAAAAGGTTTCACCCTT
ATCGAGTTGATGATTGTTATCGCCATCATTGGTATCCTAGCTGCAATCGCTCTACCTGCT
TATCAAGACTATATCTCTAAGTCTCAAACTACTCGTGTAGTTGGCGAACTAGCTGCTGGT
AAAACTGCTGTAGACGCTGCTTTGTTCGAAGGTAAAGAGCCTGTACTAAGCGAAGAGT--
-CT---AGCACTTCTAAAGAAAACATCGGTCTTACT---TCAGCTGCCACCAGCAAAAAA
GCTCGTTCAAACCTAATCGACCAAGCTGATGATGGTCTTACATTGAACTACGA---TGCA
GCTGCAAACACCCTAACTCTAGCT--GCCAAACTAGGTGAGCGTGCTAACAACGACATCA
AAGGCACTGTCATTACTCAAGCTCGCGACAAAGATGGTAACTGGACTTGCACCGTAGATG
GTAAAGCTGCTAAAGGTTTCAAACCTAAGTTCGTACCAACTGGTTGCACCAA-CAAACCT
TAATA-TCTAA-------------TATTAGAT-ATAAAAACACCACTCCGA-AAGGGGTG
GTGTTTTTTAACATGAAGATATAATATTTACAATAAATATACAAAAATAAGAAAAC-ACT
TGTCTATTTTTTATCTAAAATAATCAATCACAATTATCATCCATTTCTTTTTATTCTTGT
TT------------TAAAAGAGACTTAAGTCATGCTAAATAATTTTAATAAATTTGT-CG
CCTCGTCGGTATCAATGGCGTATT---TGGCTGTATTAAGTTGGGCGACGGCTTACGCTT
ATGGTTGGGGTCAAGCAGCATATCATGGCTACCCATGGTGGCATGTGG------------
-------------------------------------------------------TGCAA
GGTGGTAGCATGATTGCCAGAAGTTTGGCTTATGTCTGTGTGGTATCCATGGTTTTTGTT
A--TTGGCTATTTGATCGGATATCAGGCGTTTAAGTTTATTAAGAGATTTTTTGAGCTAC
TACATGTCTCTTGGGGTGCATCTCATTTGGGGTTTGT---CAAAATTTTTATTTTATTGG
TGATTGT-ATCAACACCCA-TCATGTTGCTGCTGTATTTTTATGTTGGTATTTTGTCGTC
ATACCGTCTGATGGGATGTGTGCTTTCTATTTTAGCCATTTCTTTAGTTTGCCATAAGTT
CGGACGGGCAATCTCTTTTTCTATTCGTCTTAGGGAGTTGATGAGTAACGAAAAATATTA
TCAGATTTTTATGGCTTTTATTTTTGTGTATGTGGTCGTTTCTGCGTTTTCGATAGGGTA
TTTGCGTTCAGCCTTTTTTACAG-GTTATGATATTATTGAAGTAGAGAATCGCCCTTATT
ATATCTTGGTGGCAAACGGTGATGAAGA-----TCTTGGGTGAGAACATCAAGCATAACA
GTCATTTTATCTTTTTTAATCGA--AAAACTTTAAATCATTACACCATACACATCACACC
--ATCTCCTTACCTACCCTATAAAAACCAACTAT-CAGCACAAATATACCACCAAGAATA
AGCAATATT--TGACAATTTGTATGGTAAATT-CTATTCAAAGC-ACAACAAAGGTTTT-
CCGTTCGTGATAAGC-TATGCCTGCCCATAACGGAGAACCGCTTCACT-----CGCAGGC
AGGCTCAGAGCGAACGGTTTTTGTATGAT-TTTGATATGAATTGAGTGTGGTTGGACTTG
AATGTGTAACCT------------------------------------------------
------------------------------------------------------------
-----------------------AGCTGGTACGCCAACGGTTCTTTGAGTGGTGGTTTTT
CTTATATTTGATGTTAATCGCTCTTTT-AAGAGGTGTTAATAGTGGTTGCTGATG--ATG
TATTTACGT---AAAACACCACC-CCATAAAGGAGTAGTGTTTTT---TGGGTGGCCTTG
C---------TAATTACTGAGTTGCTT-TTGTGCAACCAGTTGGTATGAACTTGTCTTTC
CAACCAG---TACCCGCACCCTTAACTGTACAGTTCCAAGTGCCGTCTGCATTACGGTTT
TGGGTAATAACTGTACCGTGGATATCTTTATTGGCACGGTTACCCAAAGTACCTTCAAGG
GTACCTGC---ACCAGAGGCAAATTTACCGCCTCCAATCGTAACAGTAC---------TC
ATTAAGTTAGAACGAGCCTTACCAGCAGT------AGTAGTTAGACCAACATCTTCTTTG
GTGGTTGCAGTATTACCTGCTTCCAATACTGGAGTCTTACCCTCAAACAAAGCAGCGTCT
ACAGCAGTTTTACCAGCAGCTAGTTCGCCAACTACACGAGTAGTTTGAGACTTAGAGATA
TAGTCTTGATAAGCAGGTAGAGCGATTGCAGCTAGGATACCAATAAATGTTATTCATGAA
TGCGTTTGTCAAAAGGGCGATTTTGGCGAATAACGGCATAGCTGATGGTGAGTAATTTGC
GCATGATGGCGATGATAATTTGTTTTTTGGTTTTGCCTTTTTGTTCCATGCGTTTGACGA
ACTTTTGAAAAGCGGGATATCGACCAAAGCTGACTATGACAGCGGGCATAAAAAGGGCTG
AACGTAGTTCTTTTTGTCCACTAAATCCAATGGAAGACTGCTTGTGAATACTAATGCCGG
ATTGATGATGACGAGGGGCAAGTCCAGCATAGCTTGCTAGATGTTTGGCACTTTGAAATG
ATGAACCATCTCCAATGGCAACCAGTAAATGTGGCAGTGTCTTTTTGCCAATTCCAGGTA
TTGTGGCAAGCAGGCTGGCACGGTGATTTAGCTCGGGTGTGCAATTG
>CP087840_pilAregion
TCGCCATGGATCTGTGATGATCACCCGTTTCACATCATCTTATGCCAGTTTATCAACATT
AACAAAAA-TCGTCACATACAACACATTAATACCATGTCAGTGTTCATTTGTGTCCAAAA
TCAGCCAAGATGACAAACTTTGGCAACAATTTTTGACAGGTAAAAATTTTGTCCATGTCA
AAAATTGACATCTCTGCTAAAATGTCAGTCCAACCTGCCAAAAAATGTCGAAAAATCCAA
AACTGACAAAAATTGTCACCCAAAATTACCCGCCAGACATCAAATTTTAAAAATTTTT--
--------TTGGTAAAAAAGAAAAAAATTGTACATATTTTAATCAATTTTAAAAAATAGC
AAAAAATCTGCCTATTTTTT--AGACAAAATTTCTAAAATTTTCTCAATTTTGCCTATTT
TTCCCAAAAACAGCCCAAATCCACCAAAAAGTTGGCACAGACAATGCAACAGTATGAGTA
TAAGGTTAGCAAATATGTTT-------AAAGTTGCTAATCAGTTAACTTAAACAAACTGG
GCAATGTCGCCCCTATGAACTAAGGAGTTCATTATGAACGCTCAAAAAGGTTTCACCCTT
ATCGAATTAATGATTGTTATCGCCATTATTGGTATCCTAGCTGCAATCGCTCTACCTGCT
TACCAAGACTATATCTCTAAGTCTCAAACTACTCGTGTGGTTGGCGAACTAGCTGCTGGT
AAAACTGCTGTGGATGCTGCTTTGTTTGAGGGTAAAGAGCCAGTATTGCAAGCTAATAAT
GCT---GATACCTCCAAAGAGGATATTGGTCTAA---------CTGACACCAGTAACAAA
CCTCGTTCCAACTTGATGTCA------------AATGTTGAATTAGGAGGTTTCTCTGCT
ACTAGTTCAG--CTGGCACTATTACTGGCACCTTGGGTACTCGTGCTAATAAAGACATCA
CTGGTGCGAAAATCATGCAAAATCGTGCTGCTGATGGTGTATGGAGTTGTACCATTGATG
GTTCTGCTGCTACTGGTTGGAAAGACAAATTTATCCCAACTGGCTGTACAGCTAGCTAAG
TAATAATCTAC-------------TCTTAGAT-TACAAAACACCACTCCTTTATGGGGTG
GTGTTTTGTAACATGAAGACATAATATTTACAATAAATATACAAAAATAAGAAAAC-GCT
TGTCTATTTTTTATCTAAAATAATCAATCACAATTATTATCCATTTCTTTTTATTCTTGT
TT------------TAAAAGAGACTTAAGTCATGCTAAATAATTTTAATAAATTTGT-CG
CCTCGTCGGTATCAATGGCGTATT---TGGCTGTATTAAGTTGGGCGACGGCTTACGCTT
ATGGTTGGGGTCAAGCAGCATATCATGGCTACCCATGGTGGCATGTGG------------
-------------------------------------------------------TGCAA
GGTGGTAGCATGATTGCCAGAAGTTTGGCTTATGTCTGTGTGGTATCCATGGTTTTTGTT
A--TTGGCTATTCGATCGGATATCAGGCGTTTAAGTTTATTAAGAGATTTTTTGAGCTAC
TACATGTCTCTTGGGGTGCATCTCATTTGGGGTTTGT---CAAAATTTTTATTTTATTGG
TGATTGT-ATCAACACCCA-TCATGTTGCTGCTGTATTTTTATGTTGGTATTTTGTCGTC
ATACCGTCTGATGGGATGTGTGCTTTCTATTTTAGCCATTTCTTTAGTTTGCCATAAGTT
CGGACGGGCAATCTCTTTTTCTATTCGTCTTAGGGAGTTGATGAGTAACGAAAAATATTA
TCAGATTTTTATGGCTTTTATTTTTGTGTATGTGGTCGTTTCTGCGTTTTCGATAGGGTA
TTTGCGTTCAGCCTTTTT-ACGG-GTTATGATATTATTGAAGTAGAGAATCGCCCTTATT
ATATCTTAGTGGCAAACGGTGATGAAGGGTTTATCTTGGGTGAGAACATCAAGCATAACA
GTCATTTTATCTTTTTTGATCGC--AAAACTTTAAATCATTACACCATACACATCACACC
--ATCTCCTTACCTACCCTATAAAAACCAACTAT-CAGCACAAATATATCACCAAGAATA
AGCAATATT--TGACAATTTGTATAGTAAATT-CTATTCAAGGC-ACAACAAAGGTTTT-
CCGTTCGTGGTAAGC-T--GCCCGCCCATAACGGAGAACCGCTTCACC-----CGCAGGC
AGGCTTAGAGCGAACGGTTTTTGTATGAT-TTTGATATGAATTGAGTGTGGTTAGACTTG
AATGTGCAACCTG-----------------------------------------------
------------------------------------------------------------
-----------------------AGCTGGTACGCCAAGG-TTCTTTGAGTGGCGGTTTTT
CTTATATTTGATGTCAATCACTCTTTTCAAGAGGTGTTAATAGTGGTTGCTGATG--ATG
TATTTACGT---AAAAAACCACC-CCTTTC-GGAGTGGTTTTCATCTATGCTAGATAAGC
T---------AGATTATTAGTTACCGC-CTGTGCAACCAGTTGGGTTGAACTTAACTTTG
TAG---TTACCACCTTTAG---TGATAGAGCAGCTCCATACGCCTTGTGCGTCACGGCTT
TGAGTAGCTACAGTGCCTTTGATGTCTTTGTTAGCTTTGTTACCCAAAGTAGCAGAGATA
GAACCTGC---ACCGCTGTCTT---TGAAACCGTTAATGTTAACTGCTT---------CC
ATCAAGTTAGAGCGTG---------GGTTGCCGTCAGCTTTAAGACCGATGTTTTCTTGA
GTAGA---AGAAGAGTCGCCATCAATAATTGGCTCTTTACCTTCGAACAAAGCAGCGTCT
ACGGCAGTTTTACCAGCAGCTAGCTCACCTACTACACGAGTCATTTGAGACTTAGAGATA
TAGTCTTGGTAAGCAGGTAGAGCGATTGCAGCTAGGATGCCAATAAATGTTATTCATGAA
TGCGTTTGTCAAAAGGGCGATTTTGGCGAATAACGGCATAGCTGATGGTGAGTAATTTGC
GCATGATGGCGATGATAATTTGTTTTTTGGTTTTGCCTTTTTGTTCCATGCGTTTGACGA
ACTTTTGAAAAGCGGGATATCGACCAAAGCTGACTATGACAGCGGGCATAAAAAGGGCTG
AACGTAGTTCTTTTTGTCCACTAAATCCAATGGAAGACTGCTTGTGAATACTAATGCCGG
ATTGATGATGACGAGGGGCAAGCCCAGCATAGCTTGCTAGATGTTTGGCACTTTGAAATG
ATGAACCATCTCCAATGGCAACCAGTAAATGTGGCAGTGTCTTTTTGCCAATTCCAGGTA
TTGTGGCAAGTAGGCTGGCACGGTGATTTAGTTCGGGTGTGCAATTG
>CP087814_pilAregion
TCGCCATGGATCTGTGATGATCACCCGTTTCACATCATCTTATGCCAGTTTATCAACATT
AACAAAAA-TCGTCACATACAACACATTAATACCATGTCAGTGTTCATTTGTGTCCAAAA
TCAGCCAAGATGACAAACTTTGGCAACAATTTTTGACAGGTAAAAATTTTGTCCATGTCA
AAAATTGACATCTCTGCTAAAATGTCAGTCCAACCTGCCAAAAAATGTCGAAAAATCCAA
AACTGACAAAAATTGTCACCCAAAATTACCCGCCAGACATCAAATTTTAAAAATTTTT--
--------TTGGTAAAAAAGAAAAAAATTGTACATATTTTAATCAATTTTAAAAAATAGC
AAAAAATCTGCCTATTTTTT--AGACAAAATTTCTAAAATTTTCTCAATTTTGCCTATTT
TTCCCAAAAACAGCCCAAATCCACCAAAAAGTTGGCACAGACAATGCAACAGTATGAGTA
TAAGGTTAGCAAATATGTTT-------AAAGTTGCTAATCAGTTAACTTAAACAAACTGG
GCAATGTCGCCCCTATGAACTAAGGAGTTCATTATGAACGCTCAAAAAGGTTTCACCCTT
ATCGAATTAATGATTGTTATCGCCATTATTGGTATCCTAGCTGCAATCGCTCTACCTGCT
TACCAAGACTATATCTCTAAGTCTCAAACTACTCGTGTGGTTGGCGAACTAGCTGCTGGT
AAAACTGCTGTGGATGCTGCTTTGTTTGAGGGTAAAGAGCCAGTATTGCAAGCTAATAAT
GCT---GATACCTCCAAAGAGGATATTGGTCTAA---------CTGACACCAGTAACAAA
CCTCGTTCCAACTTGATGTCA------------AATGTTGAATTAGGAGGTTTCTCTGCT
ACTAGTTCAG--CTGGCACTATTACTGGCACCTTGGGTACTCGTGCTAATAAAGACATCA
CTGGTGCGAAAATCATGCAAAATCGTGCTGCTGATGGTGTATGGAGTTGTACCATTGATG
GTTCTGCTGCTACTGGTTGGAAAGACAAATTTATCCCAACTGGCTGTACAGCTAGCTAAG
TAATAATCTAC-------------TCTTAGAT-TACAAAACACCACTCCTTTATGGGGTG
GTGTTTTGTAACATGAAGACATAATATTTACAATAAATATACAAAAATAAGAAAAC-GCT
TGTCTATTTTTTATCTAAAATAATCAATCACAATTATTATCCATTTCTTTTTATTCTTGT
TT------------TAAAAGAGACTTAAGTCATGCTAAATAATTTTAATAAATTTGT-CG
CCTCGTCGGTATCAATGGCGTATT---TGGCTGTATTAAGTTGGGCGACGGCTTACGCTT
ATGGTTGGGGTCAAGCAGCATATCATGGCTACCCATGGTGGCATGTGG------------
-------------------------------------------------------TGCAA
GGTGGTAGCATGATTGCCAGAAGTTTGGCTTATGTCTGTGTGGTATCCATGGTTTTTGTT
A--TTGGCTATTCGATCGGATATCAGGCGTTTAAGTTTATTAAGAGATTTTTTGAGCTAC
TACATGTCTCTTGGGGTGCATCTCATTTGGGGTTTGT---CAAAATTTTTATTTTATTGG
TGATTGT-ATCAACACCCA-TCATGTTGCTGCTGTATTTTTATGTTGGTATTTTGTCGTC
ATACCGTCTGATGGGATGTGTGCTTTCTATTTTAGCCATTTCTTTAGTTTGCCATAAGTT
CGGACGGGCAATCTCTTTTTCTATTCGTCTTAGGGAGTTGATGAGTAACGAAAAATATTA
TCAGATTTTTATGGCTTTTATTTTTGTGTATGTGGTCGTTTCTGCGTTTTCGATAGGGTA
TTTGCGTTCAGCCTTTTTTACGG-GTTATGATATTATTGAAGTAGAGAATCGCCCTTATT
ATATCTTAGTGGCAAACGGTGATGAAGGGTTTATCTTGGGTGAGAACATCAAGCATAACA
GTCATTTTATCTTTTTTGATCGC--AAAACTTTAAATCATTACACCATACACATCACACC
--ATCTCCTTACCTACCCTATAAAAACCAACTAT-CAGCACAAATATATCACCAAGAATA
AGCAATATT--TGACAATTTGTATAGTAAATT-CTATTCAAGGC-ACAACAAAGGTTTT-
CCGTTCGTGGTAAGC-T--GCCCGCCCATAACGGAGAACCGCTTCACC-----CGCAGGC
AGGCTTAGAGCGAACGGTTTTTGTATGAT-TTTGATATGAATTGAGTGTGGTTAGACTTG
AATGTGCAACCTG-----------------------------------------------
------------------------------------------------------------
-----------------------AGCTGGTACGCCAAGG-TTCTTTGAGTGGCGGTTTTT
CTTATATTTGATGTCAATCACTCTTTTCAAGAGGTGTTAATAGTGGTTGCTGATG--ATG
TATTTACGT---AAAAAACCACC-CCTTTC-GGAGTGGTTTTCATCTATGCTAGATAAGC
T---------AGATTATTAGTTACCGC-CTGTGCAACCAGTTGGGTTGAACTTAACTTTG
TAG---TTACCACCTTTAG---TGATAGAGCAGCTCCATACGCCTTGTGCGTCACGGCTT
TGAGTAGCTACAGTGCCTTTGATGTCTTTGTTAGCTTTGTTACCCAAAGTAGCAGAGATA
GAACCTGC---ACCGCTGTCTT---TGAAACCGTTAATGTTAACTGCTT---------CC
ATCAAGTTAGAGCGTG---------GGTTGCCGTCAGCTTTAAGACCGATGTTTTCTTGA
GTAGA---AGAAGAGTCGCCATCAATAATTGGCTCTTTACCTTCGAACAAAGCAGCGTCT
ACGGCAGTTTTACCAGCAGCTAGCTCACCTACTACACGAGTCATTTGAGACTTAGAGATA
TAGTCTTGGTAAGCAGGTAGAGCGATTGCAGCTAGGATGCCAATAAATGTTATTCATGAA
TGCGTTTGTCAAAAGGGCGATTTTGGCGAATAACGGCATAGCTGATGGTGAGTAATTTGC
GCATGATGGCGATGATAATTTGTTTTTTGGTTTTGCCTTTTTGTTCCATGCGTTTGACGA
ACTTTTGAAAAGCGGGATATCGACCAAAGCTGACTATGACAGCGGGCATAAAAAGGGCTG
AACGTAGTTCTTTTTGTCCACTAAATCCAATGGAAGACTGCTTGTGAATACTAATGCCGG
ATTGATGATGACGAGGGGCAAGCCCAGCATAGCTTGCTAGATGTTTGGCACTTTGAAATG
ATGAACCATCTCCAATGGCAACCAGTAAATGTGGCAGTGTCTTTTTGCCAATTCCAGGTA
TTGTGGCAAGTAGGCTGGCACGGTGATTTAGTTCGGGTGTGCAATTG
>CP087796_pilAregion
TCGCCATGGATCTGTGATGATCACCCGTTTCACATCATCTTATGCCAGTTTATCAACATT
GACAAAAA-TCGTCACATACAACACATTAATGTCATGTCAGTGTCTGTTTGTGTCCAAAA
TCAGCCAAGATGACAAATTTTGACAACAATTTTTGACAGGTAAAAATTTTGTCCATGTCA
AAAATTGACATCTCTGCTAAAATGTCAGTCCAACCTGCCAAAAAATGTCGAAAAATCCAA
AACTGACAAAAATTGTCACCCAAAATTACCCGCCAGACATCAAATTTTAAAAATTTTT--
-------TTGGTAAAAAAGAAAAAAATT-GTACATATTTTAATCAATTTTAAAAAATAGC
AAAAAATCTGCCTATTTTTT--AGACAAAATTTCTAAAATTTTCTCAATTTTGCCTATTT
TTCCCAAAAACAGCCCAAATCCACCAAAAAGTTGGCACAGACAATGCAACAGTATGAGTA
TAAGGTTAGCAAATATGTTT-------AAAGTTGCTAATCAGTTAACTTAAACAAACTGG
GCAATGTCGCCCCTATGAACTAAGGAGTTCATTATGAACGCTCAAAAAGGTTTCACCCTT
ATCGAATTAATGATTGTTATCGCCATTATTGGTATCCTAGCTGCAATCGCTCTACCTGCT
TATCAAGACTATATCTCTAAGTCTCAAACTACTCGTGTGGTTGGCGAACTAGCTGCTGGT
AAAACTGCGATTGACGCTGCTTTGTTTGACGGTAAGACCCCAGTGCTTAATAAAGCAT--
-CG---GACACTGAAAACGAAAACATTGGTCTAACG---ACTTCTGATACTAGTACTAAA
CCACGCTCTAACCTATTGGCT---GAAAATGGCATTTCT---TTGGCAGAAGA---TGGT
ACTGA------CTTGGTATTAAAA--GGTATTTTAGGTCGTAACGCAAACAAAGACATCA
CTGGTACAGAAGTTAACCAAATTCGTGACAAAAACGGTAACTGGTCTTGCACAGTTAAAG
GTGTAGAAAACAAAGGTTGGAAAGACAAGTTTATCCCATCTGGTTGCACAAA-AGCTACG
AAATAATCTAA-------------TCTTAGAT-TACAAAACACCACTCCTTTATGGGGTG
GTGTTTTTTAACATGAAGACATAATATTTACAATAAATATACAAAAATAAGAAAAC-ACT
TGTCTATTTTTTATCTAAAATAATCAATCACAATTATCATCCATTTCTTTTTATTCTTGT
TT------------TAAAAAATACTTAAGTTATGCTAAATAATTTTAATAAATTTGT-CG
CCTCGTCGGTATCAATGGCGTATT---TGGCTGTATTAAGTTGGGCGACGGCTTACGCTT
ATGGTTGG--TCAAGCAGCATATCATGGCTACCCATGGTGGCATGTGG------------
-------------------------------------------------------TGCAA
GGTGGTAGCATGATTGCCAGAAGTTTGGCTTATGTCTGTGTGGTATCCATGGTTTTTGTT
A--TTGGCTATTTGATCGGATATCAGGCGTTTAAGTTTATTAAGAGATTTTTTGAGCTAC
TACATGTCTCTTGGGGTGCATCTCATTTGGGGTTTGT---CAAAATTTTTATTTTATTGG
TGATTGT-ATCAACACCCA-TCATGTTGCTGCTGTATTTTTATGTTGGTATTTTGTCGTC
ATACCGTCTGATGGGATGTGTGCTTTCTATTTTAGCCATTTCTTTAGTTTGCCATAAGTT
CGGACGGGCAATCTCTTTTTCTATTCGTCTTAGGGAGTTGATGAGTAACGAAAAATATTA
TCAGATTTTTATGGCTTTTATTTTTGTGTATGTGGTCGTTTCTGCGTTTTCGATAGGGTA
TTTGCGTTCAGCCTTTTTTACGG-GTTATGATATTATTGAAGTAGAGAATCGCCCTTATT
ATATCTTGGTGGCAAACGGTGATGAAGAGTTTATCTTGGGTGAGAACATCAAGCATAACA
GTCATTTTATCTTTTTTAATCGA--AAAACCTTAAATCATTACACCATACACATCACACC
--ATCTCCTTACCTACCCTATAAAAACCAACTAT-CAGCACAAATATACCACCAAGAATA
AGCAATATT--TGACAATTTGTATAGTAAATT-CTGTTCAAAGC-ACAACAAAGGTTTT-
CCGTTCGTGGTAAGC-TATGCCCGCCCATAACGGAGAACCGCTTCACT-----CGCAGGC
AGGCTCAGAGCGAACGGTTTTTGTATGAT-TTTGATATGAATTGAGTGTGGTTAGACTTG
AATGTGCAACCTG-----------------------------------------------
------------------------------------------------------------
-----------------------AGCTGGTACGCCAACGGTTCTTTGAGTGGTGGTTTTT
CTTATATTTGATGTTAATCGCTCTTTT-AAGAGGTGTTAATAGTGGTTGCTGATG--ATG
TATTTACGT---AAAACACCACC-CCATAAAGGAGTGGTGTTTTT---TGGGTGGTCTTG
C---------TAATTACTGAC---CTT-TTACGCAACCAGTTGGTATGAACTTGTCTTTG
AAGCCAGGTGCACTACCAGCTTTAATTGTGCAAGACCATACGCCTTGTGCGTCACGTCGT
TGAGTTACAGTAGCACCAGCGATGTCTTTGTTAGCACGATTACCCAAAGTAGCAGTTACA
GAACCAGC---ACCAGTTGCAAAGTCGCCATCAGCAATTTCCAATTTAG---------AC
ATTAGGTTTGAACGTGGGGTAGCAGTAGTTTCTGAAGTAGTCAAACCAATGTTTTCTTTG
CTGGT---AGTGGTTGCTTCGCTCAATACTGGAGTTTTGCCTTCAAACAAAGCAGCATCC
ACAGCAGTTTTACCAGCAGCTAGTTCGCCTACCACACGAGTAAATTGAGACTTAGAGATA
TAGTCTTGGTAAGCAGGTAGAGCGATTGCAGCTAGGATACCAATAAATGTTATTCATGAA
TGCGTTTGTCAAAAGGGCGATTTTGGCGAATAACGGCATAGCTGATGGTGAGTAATTTGC
GCATGATGGCGATGATAATTTGTTTTTTGGTTTTGCCTTTTTGTTCCATGCGTTTGACGA
ACTTTTGAAAAGCGGGATATCGACCAAAGCTGACTATGACAGCGGGCATAAAAAGGGCTG
AACGTAGTTCTTTTTGTCCACTAAATCCAATGGAAGACTGCTTGTGAATACTAATGCCTG
ATTGATGATGACGAGGGGCAAGTCCAGCATAGCTTGCTAGATGTTTGGCACTTTGAAATG
ATGAACCATCTCCAATGGCAACCAGTAAATGTGGCAGTGTCTTTTTGCCAATTCCAGGTA
TTGTGGCAAGCAGGCTGGCACGGTGATTTAGCTCGGGTGTGCAATTG
>CP087854_pilAregion
TCGCCATGGATCTGTGATGATCACCCATTTCACATCATCTTATGCCAGTTTATCAACATT
GACAAAAA-TCGTCATACATGACACATTAATGCCATGTCAGTGTCTGTTTGTGTCCAAAA
TCAGCCAAGATGACAAATTTTGGCAACAATTTTTGACAGGTAAAAATTTTGTCCATGTCA
AAAATTGACATCTCTGCTAAAATGTCAGTCCAACCTGCCAAAAAATGTCAAAAAATCCAA
AACTGACAAAAATTGTCACCCAAAATTACCCGCCAGACATCAAATTTTAAAAATTTTT--
-------T-GGCAAAAAATAAAAAAATTTGTACATATTTTAATCAATTTTAAAAAATGGC
AAAAAATCTGCCTATTTTTTTTAGACAAAATCTTTAAAATTTTCTCAATTTTGCCTATTT
TTCCCAAAAACAGCCCAAATCCACCAAAAAGTTGGCACAGACAATGCAACAGTATGAGTA
TAAGGTTAGCAAATATGTTT-------AAAGTTGCTAATCAGTTAACTTAAACAAACTGG
GCAATGTCGCCCCTATGAACGAAGGAGTTCACTATGAACGCTCAAAAAGGTTTCACCCTT
ATCGAACTAATGATTGTAATCGCCATTATTGGTATCCTAGCTGCAATCGCTCTACCTGCT
TACCAAGACTATATCTCTAAGTCTCAAACTACTCGTGTAGTCGGTGAGCTAGCTGCTGGT
AAAACTGCTGTGGATGCTGCTTTGTTTGAAGGTAAAAAGCCTGTGATGGCTAAAACCG--
-AC---AAAGCCGAGGAAGAGCAAATTGGTCTAA------CTGAAGATAACGGCACAACT
CCACGTTCTAACCTAATGAGT---GCTGTTGTTCTTACTGGCTTTGAAAACAA---TGGT
GCAGG--------TACTATTGAT---GGCACCATTGGTAACCGTGCCAACAAAGATATCC
TTGGAACCGTTGTAACTCAATCTCGTAGTGAACAAGGTGTGTGGTCATGTATCGTTGAAG
GTA---AAGGTTCTGGTTGGAAACCTAAATTCATCCCAACTGGTTGTACA----GCTAAG
CCATAATCTAA-------------TCTTAGAT-TACAAAACACCACTCCTTTATGGGGTG
GTGTTTTGTAACATGAAGACATAATATTTACAATAAATATACAAAAATAAGAAAAC-GCT
TGTCTATTTTTTATCTAAAATAATCAATCACAATTATTATCCATTTCTTTTTATTCTTGT
TT------------TAAAAGATACTTAAGTCATGCTAAATAATTTTAATAAATTTGT-CG
CCTCGTCGGTATCAATGGCGTATT---TGGCTGTATTAAGTTGGGCGACGGCTTACGCTT
ATGGTTGGGGTCAAGCAGCATATCATGGCTACCCATGGTGGCATGTGG------------
-------------------------------------------------------TGCAA
GGTGGTAGCATGATTGCCAGAAGTTTGGCTTATGTCTGTGTGGTATCCATGGTTTTTGTT
A--TTGGCTATTTGATCGGATATCAGGCGTTTAAGTTTATTAAGAGATTTTTTGGGCTAC
TACATGCCTCTTGGGGTGCATCTCATTTGGGATTTGT---CAAAATTTTTATTTTATTGG
TGATTGT-ATCAACACCCA-TCATGTTGCTGCTGTATTTTTATGTTGGTATTTTGTCGTC
ATACCGTCTGATGGGATGTGTGCTTTCTATTTTAGCCATTTCTTTAGTTTGCCATAAGTT
CGGACGGGCAATCTCTTTTTCTATTCGTCTTAGGGAGTTGATGAGTAACGAAAAATATTA
TCAGATTTTTATGGCTTTTATTTTTGTGTATGTGGTCGTTTCTGCGTTTTCGATAGGGTA
TTTGCGTTCAGCCTTTTTTACAG-GTTATGATATTATTGAAGTAGAGAATCGCCCTTATT
ATATCTTGGTGGCAAACGGTGATGAAGAGTTTATCTTGGGTGAGAACATCAAGCAGAACA
GTCATTTTGTCTTTTTTAATCGC--AAAACTTTAAATCATTACACCATACACATCACACC
--ATCTCCTTACCTACCCTATAAAAACCAACTAT-CAGCACAAATATACCACCAAGAATA
AGCAATATT--TGACAATTTGTATGGTAAATT-CTATTCAAAGC-ACAACAAAGGTTTTT
CCGTTCATGGTAAGC-T--GCCCGCCCATAACGGAGAACCGCTTCACC-----CGCAGGC
AGGCTCAGAGCGAACGGTTTTTGTATGAT-TTTGATATGAATTGAGTGTGGTTGGACTTG
AATGTGTAACCT------------------------------------------------
------------------------------------------------------------
-----------------------AGCTGGTACGCCAACGGTTCTTTGAGTGGTGGTTTTT
CTTATATTTGATGTTAATCGCTCTTTT-AAGAGGTGTTAATAGTGGTTGCTGATG--ATG
TATTTACGT---AAAACACCACC-CCATAAAGGAGTGGTGTTTTT---TGGGTGGCCTTG
C---------TAATTACTTAC---CTT-TTACGCAACCAGTTGGTATGAACTTGTCTTTG
AAGCCAGGTGCACTACCAGCTTTAATTGTGCAAGACCATACGCCTTGTGCGTCACGTAGT
TGAGTTACAGTAGCACCAGCGATGTCTTTGTTAGCACGATTACCCAAAGTAGCAGTTACA
GAACCAGC---ACCAGTTGCAAAGCCGCCATCACCAATTGCCAATGCAG---------AC
ATTAGGTTTGAACGTGGGGTAGCAGTAGTTTCTGAAGTAGTCAAACCAATGTTTTCTTTG
CTGGT---AGTGGTTGCTTCGCTCAATACTGGAGTTTTGCCTTCAAACAACGCAGCATCT
ACAGCAGTTTTACCAGCAGCTAGCTCGCCTACCACACGAGTAAATTGAGACTTAGAGATA
TAGTCTTGATAAGCAGGTAGAGCGATTGCAGCTAGGATACCAATAAATGTTATTCATGAA
TGCGTTTGTCAAAAGGGCGATTTTGGCGAATAACGGCATAGCTGATGGTGAGTAATTTGC
GCATGATGGCGATGATAATTTGTTTTTTGGTTTTGCCTTTTTGTTCCATGCGTTTGACGA
ACTTTTGAAAAGCGGGATATCGACCAAAGCTGACTATGACAGCGGGCATAAAAAGGGCTG
AACGTAGTTCTTTTTGTCCACTAAATCCAATGGAAGACTGCTTGTGAATACTAATGCCGG
ATTGATGATGACGAGGGGCAAGCCCAGCATAGCTTGCTAGATGTTTGGCACTTTGAAATG
ATGAACCATCTCCAATGGCAACCAGTAAATGTGGCAGTGTCTTTTTGCCAATTCCAGGTA
TTGTGGCAAGTAGGCTGGCACGGTGATTTAGTTCGGGTGTGCAATTG
>CP087828_pilAregion
TCGCCATGGATCTGTGATGATCACCCATTTCACATCATCTTATGCCAGTTTATCAACATT
GACAAAAA-TCGTCATACATGACACATTAATGCCATGTCAGTGTCTGTTTGTGTCCAAAA
TCAGCCAAGATGACAAATTTTGGCAACAATTTTTGACAGGTAAAAATTTTGTCCATGTCA
AAAATTGACATCTCTGCTAAAATGTCAGTCCAACCTGCCAAAAAATGTCAAAAAATCCAA
AACTGACAAAAATTGTCACCCAAAATTACCCGCCAGACATCAAATTTTAAAAATTTTT--
-------T-GGCAAAAAATAAAAAAATTTGTACATATTTTAATCAATTTTAAAAAATGGC
AAAAAATCTGCCTATTTTTTTTAGACAAAATCTTTAAAATTTTCTCAATTTTGCCTATTT
TTCCCAAAAACAGCCCAAATCCACCAAAAAGTTGGCACAGACAATGCAACAGTATGAGTA
TAAGGTTAGCAAATATGTTT-------AAAGTTGCTAATCAGTTAACTTAAACAAACTGG
GCAATGTCGCCCCTATGAACGAAGGAGTTCACTATGAACGCTCAAAAAGGTTTCACCCTT
ATCGAACTAATGATTGTAATCGCCATTATTGGTATCCTAGCTGCAATCGCTCTACCTGCT
TACCAAGACTATATCTCTAAGTCTCAAACTACTCGTGTAGTCGGTGAGCTAGCTGCTGGT
AAAACTGCTGTGGATGCTGCTTTGTTTGAAGGTAAAAAGCCTGTGATGGCTAAAACCG--
-AC---AAAGCCGAGGAAGAGCAAATTGGTCTAA------CTGAAGATAACGGCACAACT
CCACGTTCTAACCTAATGAGT---GCTGTTGTTCTTACTGGCTTTGAAAACAA---TGGT
GCAGG--------TACTATTGAT---GGCACCATTGGTAACCGTGCCAACAAAGATATCC
TTGGAACCGTTGTAACTCAATCTCGTAGTGAACAAGGTGTGTGGTCATGTATCGTTGAAG
GTA---AAGGTTCTGGTTGGAAACCTAAATTCATCCCAACTGGTTGTACA----GCTAAG
CCATAATCTAA-------------TCTTAGAT-TACAAAACACCACTCCTTTATGGGGTG
GTGTTTTGTAACATGAAGACATAATATTTACAATAAATATACAAAAATAAGAAAAC-GCT
TGTCTATTTTTTATCTAAAATAATCAATCACAATTATTATCCATTTCTTTTTATTCTTGT
TT------------TAAAAGATACTTAAGTCATGCTAAATAATTTTAATAAATTTGT-CG
CCTCGTCGGTATCAATGGCGTATT---TGGCTGTATTAAGTTGGGCGACGGCTTACGCTT
ATGGTTGGGGTCAAGCAGCATATCATGGCTACCCATGGTGGCATGTGG------------
-------------------------------------------------------TGCAA
GGTGGTAGCATGATTGCCAGAAGTTTGGCTTATGTCTGTGTGGTATCCATGGTTTTTGTT
A--TTGGCTATTTGATCGGATATCAGGCGTTTAAGTTTATTAAGAGATTTTTTGGGCTAC
TACATGCCTCTTGGGGTGCATCTCATTTGGGATTTGT---CAAAATTTTTATTTTATTGG
TGATTGT-ATCAACACCCA-TCATGTTGCTGCTGTATTTTTATGTTGGTATTTTGTCGTC
ATACCGTCTGATGGGATGTGTGCTTTCTATTTTAGCCATTTCTTTAGTTTGCCATAAGTT
CGGACGGGCAATCTCTTTTTCTATTCGTCTTAGGGAGTTGATGAGTAACGAAAAATATTA
TCAGATTTTTATGGCTTTTATTTTTGTGTATGTGGTCGTTTCTGCGTTTTCGATAGGGTA
TTTGCGTTCAGCCTTTTTTACAG-GTTATGATATTATTGAAGTAGAGAATCGCCCTTATT
ATATCTTGGTGGCAAACGGTGATGAATAGTTTATCTTGGGTGAGAACATCAAGCAGAACA
GTCATTTTGTCTTTTTTAATCGC--AAAACTTTAAATCATTACACCATACACATCACACC
--ATCTCCTTACCTACCCTATAAAAACCAACTAT-CAGCACAAATATACCACCAAGAATA
AGCAATATT--TGACAATTTGTATGGTAAATT-CTATTCAAAGC-ACAACAAAGGTTTTT
CCGTTCATGGTAAGC-T--GCCCGCCCATAACGGAGAACCGCTTCACCCGCCCCGCAGGC
AGGCTCAGAGCGAACGGTTTTTGTATGAT-TTTGATATGAATTGAGTGTGGTTGGACTTG
AATGTGTAACCT------------------------------------------------
------------------------------------------------------------
-----------------------AGCTGGTACGCCAACGGTTCTTTGAGTGGTGGTTTTT
CTTATATTTGATGTTAATCGCTCTTTT-AAGAGGTGTTAATAGTGGTTGCTGATG--ATG
TATTTACGT---AAAACACCACC-CCATAAAGGAGTGGTGTTTTT---TGGGTGGCCTTG
C---------TAATTACTTAC---CTT-TTACGCAACCAGTTGGTATGAACTTGTCTTTG
AAGCCAGGTGCACTACCAGCTTTAATTGTGCAAGACCATACGCCTTGTGCGTCACGTAGT
TGAGTTACAGTAGCACCAGCGATGTCTTTGTTAGCACGATTACCCAAAGTAGCAGTTACA
GAACCAGC---ACCAGTTGCAAAGCCGCCATCACCAATTGCCAATGCAG---------AC
ATTAGGTTTGAACGTGGGGTAGCAGTAGTTTCTGAAGTAGTCAAACCAATGTTTTCTTTG
CTGGT---AGTGGTTGCTTCGCTCAATACTGGAGTTTTGCCTTCAAACAACGCAGCATCT
ACAGCAGTTTTACCAGCAGCTAGCTCGCCTACCACACGAGTAAATTGAGACTTAGAGATA
TAGTCTTGATAAGCAGGTAGAGCGATTGCAGCTAGGATACCAATAAATGTTATTCATGAA
TGCGTTTGTCAAAAGGGCGATTTTGGCGAATAACGGCATAGCTGATGGTGAGTAATTTGC
GCATGATGGCGATGATAATTTGTTTTTTGGTTTTGCCTTTTTGTTCCATGCGTTTGACGA
ACTTTTGAAAAGCGGGATATCGACCAAAGCTGACTATGACAGCGGGCATAAAAAGGGCTG
AACGTAGTTCTTTTTGTCCACTAAATCCAATGGAAGACTGCTTGTGAATACTAATGCCGG
ATTGATGATGACGAGGGGCAAGCCCAGCATAGCTTGCTAGATGTTTGGCACTTTGAAATG
ATGAACCATCTCCAATGGCAACCAGTAAATGTGGCAGTGTCTTTTTGCCAATTCCAGGTA
TTGTGGCAAGTAGGCTGGCACGGTGATTTAGTTCGGGTGTGCAATTG
>CP087821_pilAregion
TCGCCATGGATCCGTGATGATCACCCATTTCACATCATCTTATGCCAGTTTATCAACATT
GACAAAAAATCGTCACACATGACACCTTA-TGCCATGTCAGTGTCTGTTTGTGTCCAAAA
TCAGCCAAGATGACAAACTTTGACAACAATTTTTGACAGGTAAAAATTTTGTCCATGTCA
AAAATTGACATCTCTGCTAAAATGTCAGTCTAACCTGCCAAAAAATGTCAAAAAATCCAA
AACTGACAAAAATTGTCACCCAAAATTACCTGCCAGACATCAAATTTTAAAAATTTTT--
-------T-GGTAAAAAAGAAAAAAATTTGTACATATTTTAACCAATTTTAAAAAATAGC
AAAAAATCTGCCTATTTTTT--AGACAAAATCTTTAAAATTTTCTCAATTTTGCGTATTT
TTTCCAAAAACAGCCCAAATCCACCAAAAAGTTGGCACAGACAATGCAACAGTATGAGTG
TAAGGTTAGCAAATATGTTT-------AAAGTTGCTAATCACTTAACTTAAACAAACTGG
GCAGTATCGCCCCTATGAACTAAGGAGTTCATTATGAACGCTCAAAAAGGTTTCACCCTT
ATCGAATTAATGATTGTTATCGCCATTATTGGTATCCTAGCTGCAATCGCTCTACCTGCT
TATCAAGACTATATCTCTAAGTCTCAAACTACTCGTGTGGTTGGCGAACTAGCTGCTGGT
AAAACTGCGATTGACGCTGCTTTGTTTGACGGTAAGACCCCAGTGCTTAATAAAGCAT--
-CG---GACACTGAAAACGAAAACATTGGTCTAACG---ACTTCTGATACTAGTACTAAA
CCACGCTCTAACCTATTGGCT---GAAAATGGCATTTCT---TTGGCAGAAGA---TGGT
ACTGA------CTTGGTATTAAAA--GGTATTTTAGGTCGTAACGCAAACAAAGACATCA
CTGGTACAGAAGTTAACCAAATTCGTGACAAAAACGGTAACTGGTCTTGCACAGTTAAAG
GTGTAGAAAACAAAGGTTGGAAAGACAAGTTTATCCCATCTGGTTGCACAAA-AGCTACG
AAATAATCTAA-------------TCTTAGAT-TACAAAACACCACTCCTTTATGGGGTG
GTGTTTTTTAACATGAAGACATAATATTTACAATAAATATACAAAAATAAGAAAAC-ACT
TGTCTATTTTTTATCTAAAATAATCAATCACAATTATCATCCATTTCTTTTTATTCTTGT
TT------------TAAAAAATACTTAAGTTATGCTAAATAATTTTAATAAATTTGT-CG
CCTCGTCGGTATCAATGGCGTATT---TGGCTGTATTAAGTTGGGCGACGGCTTACGCTT
ATGGTTGGGGTCAAGCAGCATATCATGGCTACCCATGGTGGCATGTGG------------
-------------------------------------------------------TGCAA
GGTGGTAGCATGATTGCCAGAAGTTTGGCTTATGTCTGTGTGGTATCCATGGTTTTTGTT
A--TTGGCTATTTGATCGGATATCAGGCGTTTAAGTTTATTAAGAGATTTTTTGAGCTAC
TACATGTCTCTTGGGGTGCATCTCATTTGGGGTTTGT---CAAAATTTTTATTTTATTGG
TGATTGT-ATCAACACCCA-TCATGTTGCTGCTGTATTTTTATGTTGGTATTTTGTCGTC
ATACCGTCTGATGGGATGTGTGCTTTCTATTTTAGCCATTTCTTTAGTTTGCCATAAGTT
CGGACGGGCAATCTCTTTTTCTATTCGTCTTAGGGAGTTGATGAGTAACAAAAAATATTA
TCAGATTTTTATGGCTTTTATTTTTGTGTATGTGGTCGTTTCTGCGTTTTCGATAGGGTA
TTTGCGTTCAGCCTTTTTTACGG-GTTATGATATTATTGAAGTAGAGAATCGCCCTTATT
ATATCTTGGTGGCAAACGGTGATGAAGAGTTTATCTTGGGTGAGAACATCAAGCATAACA
GTCATTTTATCTTTTTTAATCGA--AAAACCTTAAATCATTACACCATACACATCACACC
--ATCTCCTTACCTACCCTATAAAAACCAACTAT-CAGCACAAATATACCACCAAGAATA
AGCAATATT--TGACAATTTGTATGGTAAATT-CTGTTCAAAGC-ACAACAAAGGTTTT-
CCGTTCGTGGTAAGC-TATGCCCGCCCATAACGGAGAACCGCTTCACT-----CGCAGGC
AGGCTCAGAGCGAACGGTTTTTGTATGAT-TTTGATATGAATTGAGTGTGGTTAGACTTG
AATGTGCAACCTG-----------------------------------------------
------------------------------------------------------------
-----------------------AGCTGGTACGCCAACGGTTCTTTGAGTGGTGGTTTTT
CTTATATTTGATGTTAATCGCTCTTTT-AAGAGGTGTTAATAGTGGTTGCTGATG--ATG
TATTTACGT---AAAACACCACC-CCATAAAGGAGTGGTGTTTTT---TGGGTGGTCTTG
C---------TAATTACTGAC---CTT-TTACGCAACCAGTTGGTATGAACTTGTCTTTG
AAGCCAGGTGCACTACCAGCTTTAATTGTGCAAGACCATACGCCTTGTGCGTCACGTCGT
TGAGTTACAGTAGCACCAGCGATGTCTTTGTTAGCACGATTACCCAAAGTAGCAGTTACA
GAACCAGC---ACCAGTTGCAAAGTCGCCATCAGCAATTTCCAATTTAG---------AC
ATTAGGTTTGAACGTGGGGTAGCAGTAGTTTCTGAAGTAGTCAAACCAATGTTTTCTTTG
CTGGT---AGTGGTTGCTTCGCTCAATACTGGAGTTTTGCCTTCAAACAAAGCAGCATCC
ACAGCAGTTTTACCAGCAGCTAGTTCGCCTACCACACGAGTAAATTGAGACTTAGAGATA
TAGTCTTGGTAAGCAGGTAGAGCGATTGCAGCTAGGATACCAATAAATGTTATTCATGAA
TGCGTTTGTCAAAAGGGCGATTTTGGCGAATAACGGCATAGCTGATGGTGAGTAATTTGC
GCATGATGGCGATGATAATTTGTTTTTTGGTTTTGCCTTTTTGTTCCATGCGTTTGACGA
ACTTTTGAAAAGCGGGATATCGACCAAAGCTGACTATGACAGCGGGCATAAAAAGGGCTG
AACGTAGTTCTTTTTGTCCACTAAATCCAATGGAAGACTGCTTGTGAATACTAATGCCTG
ATTGATGATGACGAGGGGCAAGTCCAGCATAGCTTGCTAGATGTTTGGCACTTTGAAATG
ATGAACCATCTCCAATGGCAACCAGTAAATGTGGCAGTGTCTTTTTGCCAATTCCAGGTA
TTGTGGCAAGCAGGCTGGCACGGTGATTTAGCTCGGGTGTGCAATTG
>CP087817_pilAregion
TCGCCATGGATCTGTGATGATCACCCGTTTCACATCATCTTATGCCAGTTTATCAACATT
GACAAAAA-TCGTCACATACAACACATTAATACCATGTCAGTGTTCATTTGTGTCCAAAA
TCAGCCAAGATGACAAACTTTGGCAACAATTTTTGACAGGTAAAAATTTTGTCCATGTCA
AAAATTGACATCTCTGCTAAAATGTCAGTCCAACCTGCCAAAAAATGTCGAAAAATCCAA
AACTGACAAAAATTGTCACCCAAAATTACCCGCCAGACATCAAATTTTAAAAATTTTT--
--------TGGCAAAAAATAAAAAAATTTGTACATATTTTAATCAATTTTAAAAAATGGC
AAAAAATCTGCCTATTTTTT--AGACAAAATCTTTAAAATTTTCTCAATTTTGCGTATTT
TTTCCAAAAACAGCCCAAATCCACCAAAAAGTTGGCACAGACAATGCAACAGTATGAGTG
TAAGGTTAGCAAATATGTTT-------AAAGTTGCTAATCAGTTAACTTAAACAAACTGG
GCAATATCGCCCCTATGAACTAAGGAGTTCATTATGAACGCTCAAAAAGGTTTCACCCTT
ATCGAATTAATGATTGTTATCGCCATTATTGGTATCCTAGCTGCTATCGCTCTACCTGCT
TACCAAGACTACATCTCTAAGTCTCAAACTACTCGTGTAGTCGGTGAGCTAGCTGCTGGT
AAAACTGCGATTGACGCTGCTTTGTTTGACGGTAAGACCCCAGTGCTTAATAAAGCAT--
-CG---GACACTGAAAACGAAAACATTGGTCTAACG---ACTTCTGATACTAGTACTAAA
CCACGCTCTAACCTATTGGCT---GAAAAT---GGCATTTCTTTGACAGAAGA---TGGT
ACTGACT------TGGTATTAAAA--GGTATTTTAGGTCGTAACGCAAACAAAGACATCA
CTGGTACAGAAGTTAACCAAATTCGTGACAAAAACGGTAACTGGTCTTGCACAGTTAAAG
GTGTAGAAAACAAAGGTTGGAAAGACAAGTTTATCCCATCTGGTTGCACAAA-AGCTACG
AAATAATCTAA-------------TCTTAGAT-TACAAAACACCACTCCATT-TGGGGCG
GTGTTTTTTAACATAAAGACATAATATTTACAATAAATATACAAAAATAAGAAAAC-GCT
TGTTTATTTTTTATCTAAAATAATCAATCACAATTATTATCCATTTCTTTTTATTCTTGT
TT------------TAAAAGAGACTTAAGTCATGCTAAATAATTTTAATAAATTTGT-CG
CCTCGTCGGTATCAATGGCGTATT---TGGCTGTATTAAGTTGGGCGACGGCTTACGCTT
ATGGTTGGGGTCAAGCAGCATATCATGGCTACCCATGGTGGCATGTGG------------
-------------------------------------------------------TGCAA
GGTGGTAGCATGATTGCCAGAAGTTTGGCTTATGTCTGTGTGGTATCCATGGTTTTTGTT
A--TTGGCTATTTGATCGGATATCAGGCGTTTAAGTTTATTAAGAGATTTTTTGGGCTAC
TACATGCCTCTTGGGGTGCATCTCATTTGGGATTTGT---CAAAATTTTTATTTTATTGG
TGATTGT-ATCAACACCCA-TCATGTTGCTGCTGTATTTTTATGTTGGTATTTTGTCGTC
ATACCGTCTGATGGGATGTGTGCTTTCTATTTTAGCCATTTCTTTAGTTTGCCATAAGTT
CGGACGGGCAATCTCTTTTTCTATTCGTCTTAGGGAGTTGATGAGTAACGAAAAATATTA
TCAGATTTTTATGGCTTTTATTTTTGTGTATGTGGTCGTTTCTGCGTTTTCGATAGGGTA
TTTGCGTTCAGCCTTTTTTACAG-GTTATGATATTATTGAAGTAGAGAATCGCCCTTATT
ATATCTTGGTGGCAAACGGTGATGAAGAGTTTATCTTGGGTGAGAACATCAAGCAGAACA
GTCATTTTGTCTTTTTTAATCGC--AAAACTTTAAATCATTACACCATACACATCACACC
--ATCTCCTTACCTACCCTATAAAAACCAACTAT-CAGCACAAATATACCACCAAGAATA
AGCAATATT--TGACAATTTGTATGGTAAATT-CTATTCAAAGC-ACAACAAAGGTTTTT
CCGTTCATGGTAAGC-T--GCCCGCCCATAACGGAGAACCGCTTCACC-----CGCAGGC
AGGCTCAGAGCGAACGGTTTTTGTATGAT-TTTGATATGAATTGAGTGTGGTTGGACTTG
AATGTGTAACCT------------------------------------------------
------------------------------------------------------------
-----------------------AGCTGGTACGCCAACGGTTCTTTGAGTGGTGGTTTTT
CTTATATTTGATGTTAATCGCTCTTTT-AAGAGGTGTTAATAGTGGTTGCTGATG--ATG
TATTTACGT---AAAACACCACC-CCATAAAGGAGTGGTGTTTTT---TGGGTGGTCTTG
C---------TAATTACTAAG---CTT-TTGTGCAACCAGTTGGGATGAACTTGTCTTTC
CAGCCAG---TACCGTTACCAGTTACTTTACATGACCAAACACCAGTAGCGTCACGTTCC
TGAGAAATTACAGTACCATGAATGTCATTGTTAGCATTGCCACCGATAGTGCCTGAAATC
GTACCATT---GCTTTTACCTTTTGTAAAGGTAGAAGAT---ACAGCTG---------AT
AGCAAGTTAGAGCGTGGTGTTGCTGCTTC---------ACCTAGACCCAAGTCAACTTCT
GCAATGCCGTCAGCACTAGGGTTAACCACTGGAGTTTTACCTTCGAATAGTGCAGCATCT
GCACCAGTCTTAGCAGCAGCTAGCTCACCGACTACACGAGTAGTTTGAGACTTAGAGATA
TAGTCTTGATAAGCAGGTAAAGCGATTGCAGCTAGGATACCAATAAATGTTATTCATGAA
TGCGTTTGTCAAAAGGGCGATTTTGGCGAATAACGGCATAGCTGATGGTGAGTAATTTGC
GCATGATGGCGATGATAATTTGTTTTTTGGTTTTGCCTTTTTGTTCCATGCGTTTGACGA
ACTTTTGAAAAGCGGGATATCGACCAAAGCTGACTATGACAGCGGGCATAAAAAGGGCTG
AACGTAGTTCTTTTTGTCCACTAAATCCAATGGAAGACTGCTTGTGAATACTAATGCCGG
ATTGATGATGACGAGGGGCAAGCCCAGCATAGCTTGCTAGATGTTTGGCACTTTGAAATG
ATGAACCATCTCCAATGGCAACCAGTAAATGTGGCAGTGTCTTTTTGCCAATTCCAGGTA
TTGTGGCAAGTAGGCTGGCACGGTGATTTAGTTCGGGTGTGCAATTG
>CP087803
TCGCCATGGATCTGTGATGATCACCCGTTTCACATCATCTTATGCCAGTTTATCAACATT
GACAAAAA-TCGTCACATACAACACATTAATACCATGTCAGTGTTCATTTGTGTCCAAAA
TCAGCCAAGATGACAAACTTTGGCAACAATTTTTGACAGGTAAAAATTTTGTCCATGTCA
AAAATTGACATCTCTGCTAAAATGTCAGTCCAACCTGCCAAAAAATGTCGAAAAATCCAA
AACTGACAAAAATTGTCACCCAAAATTACCTGCCAGACATCAAATTTTAAAAATTTTT--
--------TTGGTAAAAAAGAAAAAAATTGTACATATTTTAATCAATTTTAAAAAATAGC
AAAAAATATGCCTATTTTTT--AGACAAAATCTTTAAAATTTTCTCAATTTTGCCTATTT
TTCCCAAAAACAGCCCAAATCCACCAAAAAGTTGGCACAGACAATGCAACAGTATGAGTG
TAAGGTTAGCAAATATGTTT-------AAAGTTGCTAATCAGTTAACTTAAACAAACTGG
GCAATATCGCCCTTATGAACTAAGGAGTTCATTATGAACGCTCAAAAAGGTTTCACCCTT
ATCGAATTGATGATTGTTATCGCCATTATTGGTATCCTAGCTGCAATCGCTTTACCTGCT
TATCAAGACTATATCTCTAAGTCTCAAACTACTCGTGTAGTCGGTGAGCTAGCTGCTGGT
AAAACTGCTGTGGATGCTGCTTTGTTTGAGGGTAAAGAGCCTGTCCTTGACCCAGCTAAC
ACT---GCAACTTCTAAAGAAGATATTGGTCTAACT---GCTACTGGTGGTGCTCCTCGC
TCA-AATCTA--CTAAAGAAT---GATAATACAGGTGTTGTTTTGGGTGGCTTCTCTGCC
ACTAGTTCAG--CTGGTACCATTACTGGCACCTTGGGTAACCGTGCCAATAAAGACATCT
CTGGTGCAACTATCACCCAAAAACGTGCTACTGATGGAACTTGGACTTGCCACGTTCAAC
AGGCTGCTGCTACCGGCTGGAAGGATAAGTTTATCCCAACTGGTTGTACTAA-TACTGCA
CCATAATTTTAATTATTGAATATATTTTAGTTATGCGAAATCACCTCTTATT-GGAGGTG
ATTTTTGTTTGTGAGAGAAATTTATCTTTACAATAAATATACAAAAATAAGAAAAC-ACT
TGTCTATTTTTTATCTAAAATAATCAATCACAATTATTATCCATTTCTTTTTATTCTTGT
TT------------TAAAAGAGACTTAAGTCATGCTAAATAATTTTAATAAATTTGT-CG
CCTCGTCGGTATCAATGGCGTATT---TGGCTGTATTAAGTTGGGCGACGGCTTACGCTT
ATGGTTGGGGTCAAGCAGCATATCATGGCTACCCATGGTGGCATGTGG------------
-------------------------------------------------------TGCAA
GGTGGTAGCATGATTGCCAGAAGTTTGGCTTATGTCTGTGTGGTATCCATGGTTTTTGTT
A--TTGGCTATTTGATCGGATATCAGGCGTTTAAGTTTATTAAGAGATTTTTTGGGCTAC
TACATGTCTCTTGGGGTGCATCTCATTTGGGGTTTGT---CAAAATTTTTATTTTATTGG
TGATTGT-ATCAACACCCA-TCATGTTGCTGCTGTATTTTTATGTTGGTATTTTGTCGTC
ATACCGTCTGATGGGATGTGTGCTTTCTATTTTAGCCATTTCTTTAGTTTGCCATAAGTT
CGGACGGGCAATCTCTTTTTCTATTCGTCTTAGGGAGTTGATGAGTAACGAAAAATATTA
TCAGATTTTTATGGCTTTTATTTTTGTGTATGTGGTCGTTTCTGCGTTTTCGATAGGGTA
TTTGCGTTCAGCCTTTTTTACAG-GTTATGATATTATTGAAGTAGAGAATCGCCCTTATT
ATATCTTGGTGGCAAACGGTGATGAAGAGTTTATCTTGGGTGAGAACATCAAGCAGAACA
GTCATTTTGTCTTTTTTAATCGC--AAAACTTTAAATCATTACACCATACACATCACACC
--ATCTCCTTACCTACCCTATAAAAACCAACTAT-CAGCACAAATATACCACCAAGAATA
AGCAATATT--TGACAATTTGTATGGTAAATT-CTATTCAAAGC-ACAACAAAGGTTTT-
CCGTTCGTGATAAGC-TATGCCCGCCCATAACGGAGAACCGCTTCACC-----CGCAGGC
AGGCTCAGAGCGAACGGTTTT-GTATGAT-TTTGATATGAATTGAGTGTGGTT-------
--------ACCT------------------------------------------------
------------------------------------------------------------
-----------------------AGCTGGTACGCCAACGGTTCTTTGAGTGGCGGTTTTT
CTTATATTTGATGTTAATCGCTCTTTT-AAGGAGTGTTAATAGTGGTTGCTGATG--ATG
TATTTACGT---AAAACACCACC-CCATAAAGGAGTGGTGTTTTT---TGGGTGGTCTTG
C---------TAATTACTAAG---CTT-TTGTGCAACCAGTTGGGATGAACTTGTCTTTC
CAGCCAG---TACCGTTACCAGTTACTTTACATGACCAAACACCAGTAGCGTCACGTTCC
TGAGAAATTACAGTACCATGAATGTCATTGTTAGCATTGCCACCGATAGTGCCTGAAATC
GTACCATT---GCTTTTACCTTTTGTAAAGGTAGAAGAT---ACAGCTG---------AT
AGCAAGTTAGAGCGTGGTGTTGCTGCTTC---------ACCTAGACCCAAGTCAACTTCT
GCAATGCCGTCAGCACTAGGGTTAACCACTGGAGTTTTACCTTCGAATAGTGCAGCATCT
GCACCAGTCTTAGCAGCAGCTAGCTCACCGACTACACGAGTAGTTTGAGACTTAGAGATA
TAGTCTTGATAAGCAGGTAAAGCGATTGCAGCTAGGATACCAATAAATGTTATTCATGAA
TGCGTTTGTCAAAAGGGCGATTTTGGCGAATAACGGCATAGCTGATGGTGAGTAATTTGC
GCATGATGGCGATGATAATTTGTTTTTTGGTTTTGCCTTTTTGTTCCATGCGTTTGACGA
ACTTTTGAAAAGCGGGATATCGACCAAAGCTGACTATGACAGCGGGCATAAAAAGGGCTG
AACGTAGTTCTTTTTGTCCACTAAATCCAATGGAAGACTGCTTGTGAATACTAATGCCGG
ATTGATGATGACGAGGGGCAAGCCCAGCATAGCTTGCTAGATGTTTGGCACTTTGAAATG
ATGAACCATCTCCAATGGCAACCAGTAGATGTGGCAGTGTCTTTTTGCCAATTCCAGGTA
TTGTGGCAAGTAGGCTGGCACGGTGATTTAGTTCGGGTGTGCAATTG
>CP087784_pilAregion
TCGCCATGGATCTGTGATGATCACCCGTTTCACATCATCTTATGCCAGTTTATCAACATT
AACAAAAA-TCGTCACATACAACACATTAATACCATGTCAGTGTTCATTTGTGTCCAAAA
TCAGCCAAGATGACAAACTTTGGCAACAATTTTTGACAGGTAAAAATTTTGTCCATGTCA
AAAATTGACATCTCTGCTAAAATGTCAGTCCAACCTGCCAAAAAATGTCGAAAAATCCAA
AACTGACAAAAATTGTCACCCAAAATTACCCGCCAGACATCAAATTTTAAAAATTTTT--
--------TTGGTAAAAAAGAAAAAAATTGTACATATTTTAATCAATTTTAAAAAATAGC
AAAAAATCTGCCTATTTTTT--AGACAAAATTTCTAAAATTTTCTCAATTTTGCCTATTT
TTCCCAAAAACAGCCCAAATCCACCAAAAAGTTGGCACAGACAATGCAACAGTATGAGTA
TAAGGTTAGCAAATATGTTT-------AAAGTTGCTAATCAGTTAACTTAAACAAACTGG
GCAATGTCGCCCCTATGAACTAAGGAGTTCATTATGAACGCTCAAAAAGGTTTCACCCTT
ATCGAATTAATGATTGTTATCGCCATTATTGGTATCCTAGCTGCAATCGCTCTACCTGCT
TACCAAGACTATATCTCTAAGTCTCAAACTACTCGTGTGGTTGGCGAACTAGCTGCTGGT
AAAACTGCTGTGGATGCTGCTTTGTTTGAGGGTAAAGAGCCAGTATTGCAAGCTAATAAT
GCT---GATACCTCCAAAGAGGATATTGGTCTAA---------CTGACACCAGTAACAAA
CCTCGTTCCAACTTGATGTCA------------AATGTTGAATTAGGAGGTTTCTCTGCT
ACTAGTTCAG--CTGGCACTATTACTGGCACCTTGGGTACTCGTGCTAATAAAGACATCA
CTGGTGCGAAAATCATGCAAAATCGTGCTGCTGATGGTGTATGGAGTTGTACCATTGATG
GTTCTGCTGCTACTGGTTGGAAAGACAAATTTATCCCAACTGGCTGTACAGCTAGCTAAG
TAATAATCTAC-------------TCTTAGAT-TACAAAACACCACTCCTTTATGGGGTG
GTGTTTTGTAACATGAAGACATAATATTTACAATAAATATACAAAAATAAGAAAAC-GCT
TGTCTATTTTTTATCTAAAATAATCAATCACAATTATTATCCATTTCTTTTTATTCTTGT
TT------------TAAAAGAGACTTAAGTCATGCTAAATAATTTTAATAAATTTGT-CG
CCTCGTCGGTATCAATGGCGTATT---TGGCTGTATTAAGTTGGGCGACGGCTTACGCTT
ATGGTTGGGGTCAAGCAGCATATCATGGCTACCCATGGTGGCATGTGG------------
-------------------------------------------------------TGCAA
GGTGGTAGCATGATTGCCAGAAGTTTGGCTTATGTCTGTGTGGTATCCATGGTTTTTGTT
A--TTGGCTATTCGATCGGATATCAGGCGTTTAAGTTTATTAAGAGATTTTTTGAGCTAC
TACATGTCTCTTGGGGTGCATCTCATTTGGGGTTTGT---CAAAATTTTTATTTTATTGG
TGATTGT-ATCAACACCCA-TCATGTTGCTGCTGTATTTTTATGTTGGTATTTTGTCGTC
ATACCGTCTGATGGGATGTGTGCTTTCTATTTTAGCCATTTCTTTAGTTTGCCATAAGTT
CGGACGGGCAATCTCTTTTTCTATTCGTCTTAGGGAGTTGATGAGTAACGAAAAATATTA
TCAGATTTTTATGGCTTTTATTTTTGTGTATGTGGTCGTTTCTGCGTTTTCGATAGGGTA
TTTGCGTTCAGCCTTTTTTACGG-GTTATGATATTATTGAAGTAGAGAATCGCCCTTATT
ATATCTTAGTGGCAAACGGTGATGAAGGGTTTATCTTGGGTGAGAACATCAAGCATAACA
GTCATTTTATCTTTTTTGATCGC--AAAACTTTAAATCATTACACCATACACATCACACC
--ATCTCCTTACCTACCCTATAAAAACCAACTAT-CAGCACAAATATATCACCAAGAATA
AGCAATATT--TGACAATTTGTATAGTAAATT-CTATTCAAGGC-ACAACAAAGGTTTT-
CCGTTCGTGGTAAGC-T--GCCCGCCCATAACGGAGAACCGCTTCACC-----CGCAGGC
AGGCTTAGAGCGAACGGTTTTTGTATGAT-TTTGATATGAATTGAGTGTGGTTAGACTTG
AATGTGCAACCTG-----------------------------------------------
------------------------------------------------------------
-----------------------AGCTGGTACGCCAAGG-TTCTTTGAGTGGCGGTTTTT
CTTATATTTGATGTCAATCACTCTTTTCAAGAGGTGTTAATAGTGGTTGCTGATG--ATG
TATTTACGT---AAAAAACCACC-CCTTTC-GGAGTGGTTTTCATCTATGCTAGATAAGC
T---------AGATTATTAGTTACCGC-CTGTGCAACCAGTTGGGTTGAACTTAACTTTG
TAG---TTACCACCTTTAG---TGATAGAGCAGCTCCATACGCCTTGTGCGTCACGGCTT
TGAGTAGCTACAGTGCCTTTGATGTCTTTGTTAGCTTTGTTACCCAAAGTAGCAGAGATA
GAACCTGC---ACCGCTGTCTT---TGAAACCGTTAATGTTAACTGCTT---------CC
ATCAAGTTAGAGCGTG---------GGTTGCCGTCAGCTTTAAGACCGATGTTTTCTTGA
GTAGA---AGAAGAGTCGCCATCAATAATTGGCTCTTTACCTTCGAACAAAGCAGCGTCT
ACGGCAGTTTTACCAGCAGCTAGCTCACCTACTACACGAGTCATTTGAGACTTAGAGATA
TAGTCTTGGTAAGCAGGTAGAGCGATTGCAGCTAGGATGCCAATAAATGTTATTCATGAA
TGCGTTTGTCAAAAGGGCGATTTTGGCGAATAACGGCATAGCTGATGGTGAGTAATTTGC
GCATGATGGCGATGATAATTTGTTTTTTGGTTTTGCCTTTTTGTTCCATGCGTTTGACGA
ACTTTTGAAAAGCGGGATATCGACCAAAGCTGACTATGACAGCGGGCATAAAAAGGGCTG
AACGTAGTTCTTTTTGTCCACTAAATCCAATGGAAGACTGCTTGTGAATACTAATGCCGG
ATTGATGATGACGAGGGGCAAGCCCAGCATAGCTTGCTAGATGTTTGGCACTTTGAAATG
ATGAACCATCTCCAATGGCAACCAGTAAATGTGGCAGTGTCTTTTTGCCAATTCCAGGTA
TTGTGGCAAGTAGGCTGGCACGGTGATTTAGTTCGGGTGTGCAATTG
>CP087856_pilAregion
TCGCCATGGATCTGTGATGATCACCCGTTTCACATCATCTTATGCCAGTTTATCAACATT
AACAAAAA-TCGTCACATACAACACATTAATACCATGTCAGTGTTCATTTGTGTCCAAAA
TCAGCCAAGATGACAAACTTTGGCAACAATTTTTGACAGGTAAAAATTTTGTCCATGTCA
AAAATTGACATCTCTGCTAAAATGTCAGTCCAACCTGCCAAAAAATGTCGAAAAATCCAA
AACTGACAAAAATTGTCACCCAAAATTACCCGCCAGACATCAAATTTTAAAAATTTTT--
--------TTGGTAAAAAAGAAAAAAATTGTACATATTTTAATCAATTTTAAAAAATAGC
AAAAAATCTGCCTATTTTTT--AGACAAAATTTCTAAAATTTTCTCAATTTTGCCTATTT
TTCCCAAAAACAGCCCAAATCCACCAAAAAGTTGGCACAGACAATGCAACAGTATGAGTA
TAAGGTTAGCAAATATGTTT-------AAAGTTGCTAATCAGTTAACTTAAACAAACTGG
GCAATGTCGCCCCTATGAACTAAGGAGTTCATTATGAACGCTCAAAAAGGTTTCACCCTT
ATCGAATTAATGATTGTTATCGCCATTATTGGTATCCTAGCTGCAATCGCTCTACCTGCT
TACCAAGACTATATCTCTAAGTCTCAAACTACTCGTGTGGTTGGCGAACTAGCTGCTGGT
AAAACTGCTGTGGATGCTGCTTTGTTTGAGGGTAAAGAGCCAGTATTGCAAGCTAATAAT
GCT---GATACCTCCAAAGAGGATATTGGTCTAA---------CTGACACCAGTAACAAA
CCTCGTTCCAACTTGATGTCA------------AATGTTGAATTAGGAGGTTTCTCTGCT
ACTAGTTCAG--CTGGCACTATTACTGGCACCTTGGGTACTCGTGCTAATAAAGACATCA
CTGGTGCGAAAATCATGCAAAATCGTGCTGCTGATGGTGTATGGAGTTGTACCATTGATG
GTTCTGCTGCTACTGGTTGGAAAGACAAATTTATCCCAACTGGCTGTACAGCTAGCTAAG
TAATAATCTAC-------------TCTTAGAT-TACAAAACACCACTCCTTTATGGGGTG
GTGTTTTGTAACATGAAGACATAATATTTACAATAAATATACAAAAATAAGAAAAC-GCT
TGTCTATTTTTTATCTAAAATAATCAATCACAATTATTATCCATTTCTTTTTATTCTTGT
TT------------TAAAAGAGACTTAAGTCATGCTAAATAATTTTAATAAATTTGT-CG
CCTCGTCGGTATCAATGGCGTATT---TGGCTGTATTAAGTTGGGCGACGGCTTACGCTT
ATGGTTGGGGTCAAGCAGCATATCATGGCTACCCATGGTGGCATGTGG------------
-------------------------------------------------------TGCAA
GGTGGTAGCATGATTGCCAGAAGTTTGGCTTATGTCTGTGTGGTATCCATGGTTTTTGTT
A--TTGGCTATTCGATCGGATATCAGGCGTTTAAGTTTATTAAGAGATTTTTTGAGCTAC
TACATGTCTCTTGGGGTGCATCTCATTTGGGGTTTGT---CAAAATTTTTATTTTATTGG
TGATTGT-ATCAACACCCA-TCATGTTGCTGCTGTATTTTTATGTTGGTATTTTGTCGTC
ATACCGTCTGATGGGATGTGTGCTTTCTATTTTAGCCATTTCTTTAGTTTGCCATAAGTT
CGGACGGGCAATCTCTTTTTCTATTCGTCTTAGGGAGTTGATGAGTAACGAAAAATATTA
TCAGATTTTTATGGCTTTTATTTTTGTGTATGTGGTCGTTTCTGCGTTTTCGATAGGGTA
TTTGCGTTCAGCCTTTTTTACGG-GTTATGATATTATTGAAGTAGAGAATCGCCCTTATT
ATATCTTAGTGGCAAACGGTGATGAAGGGTTTATCTTGGGTGAGAACATCAAGCATAACA
GTCATTTTATCTTTTTTGATCGC--AAAACTTTAAATCATTACACCATACACATCACACC
--ATCTCCTTACCTACCCTATAAAAACCAACTAT-CAGCACAAATATATCACCAAGAATA
AGCAATATT--TGACAATTTGTATAGTAAATT-CTATTCAAGGC-ACAACAAAGGTTTT-
CCGTTCGTGGTAAGC-T--GCCCGCCCATAACGGAGAACCGCTTCACC-----CGCAGGC
AGGCTTAGAGCGAACGGTTTTTGTATGAT-TTTGATATGAATTGAGTGTGGTTAGACTTG
AATGTGCAACCTG-----------------------------------------------
------------------------------------------------------------
-----------------------AGCTGGTACGCCAAGG-TTCTTTGAGTGGCGGTTTTT
CTTATATTTGATGTCAATCACTCTTTTCAAGAGGTGTTAATAGTGGTTGCTGATG--ATG
TATTTACGT---AAAAAACCACC-CCTTTC-GGAGTGGTTTTCATCTATGCTAGATAAGC
T---------AGATTATTAGTTACCGC-CTGTGCAACCAGTTGGGTTGAACTTAACTTTG
TAG---TTACCACCTTTAG---TGATAGAGCAGCTCCATACGCCTTGTGCGTCACGGCTT
TGAGTAGCTACAGTGCCTTTGATGTCTTTGTTAGCTTTGTTACCCAAAGTAGCAGAGATA
GAACCTGC---ACCGCTGTCTT---TGAAACCGTTAATGTTAACTGCTT---------CC
ATCAAGTTAGAGCGTG---------GGTTGCCGTCAGCTTTAAGACCGATGTTTTCTTGA
GTAGA---AGAAGAGTCGCCATCAATAATTGGCTCTTTACCTTCGAACAAAGCAGCGTCT
ACGGCAGTTTTACCAGCAGCTAGCTCACCTACTACACGAGTCATTTGAGACTTAGAGATA
TAGTCTTGGTAAGCAGGTAGAGCGATTGCAGCTAGGATGCCAATAAATGTTATTCATGAA
TGCGTTTGTCAAAAGGGCGATTTTGGCGAATAACGGCATAGCTGATGGTGAGTAATTTGC
GCATGATGGCGATGATAATTTGTTTTTTGGTTTTGCCTTTTTGTTCCATGCGTTTGACGA
ACTTTTGAAAAGCGGGATATCGACCAAAGCTGACTATGACAGCGGGCATAAAAAGGGCTG
AACGTAGTTCTTTTTGTCCACTAAATCCAATGGAAGACTGCTTGTGAATACTAATGCCGG
ATTGATGATGACGAGGGGCAAGCCCAGCATAGCTTGCTAGATGTTTGGCACTTTGAAATG
ATGAACCATCTCCAATGGCAACCAGTAAATGTGGCAGTGTCTTTTTGCCAATTCCAGGTA
TTGTGGCAAGTAGGCTGGCACGGTGATTTAGTTCGGGTGTGCAATTG
>CP087825_pilAregion
TCGCCATGGATCCGTGATGATCACCCATTTCACATCATCTTATGCCAGTTTATCAACATT
GACAAAAAATCGTCACACATGACACCTTA-TGCCATGTCAGTGTCTGTTTGTGTCCAAAA
TCAGCCAAGATGACAAACTTTGGCAACAATTTTTGACAGGTAAAAATTTTGTCCATGTCA
AAAATTGACATCTCTGCTAAAATGTCAGTCCAACCTGCCAAAAAATGTCGAAAAATCCAA
AACTGACAAAAATTGTCACCCAAAATTACCTGCCAGACATCAAATTTTAAAAATTTTT--
-------T-GGTAAAAAAGAAAAAAATTTGTACATATTTTAACCAATTTTAAAAAATAGC
AAAAAATCTGCCTATTTTTT--AGACAAAATCTTTAAAATTTTCTCAATTTTGCGTATTT
TTTCCAAAAACAGCCCAAATCCACCAAAAAGTTGGCACAGACAATGCAACAGTATGAGTG
TAAGGTTAGCAAATATGTTT-------AAAGTTGCTAATCAGTTAACTTAAACAAACTGG
GCAATATCGCCCCTATGAACTAAGGAGTTCATTATGAACGCTCAAAAAGGTTTCACCCTT
ATCGAATTAATGATTGTTATCGCCATTATTGGTATCCTAGCTGCAATCGCTCTACCTGCT
TATCAAGACTATATCTCTAAGTCTCAAACTACTCGTGTGGTTGGCGAACTAGCTGCTGGT
AAAACTGCGATTGACGCTGCTTTGTTTGACGGTAAGACCCCAGTGCTTAATAAAGCAT--
-CG---GACACTGAAAACGAAAACATTGGTCTAACG---ACTTCTGATACTAGTACTAAA
CCACGCTCTAACCTATTGGCT---GAAAATGGCATTTCT---TTGGCAGAAGA---TGGT
ACTGA------CTTGGTATTAAAA--GGTATTTTAGGTCGTAACGCAAACAAAGACATCA
CTGGTACAGAAGTTAACCAAATTCGTGACAAAAACGGTAACTGGTCTTGCACAGTTAAAG
GTGTAGAAAACAAAGGTTGGAAAGACAAGTTTATCCCATCTGGTTGCACAAA-AGCTACG
AAATAATCTAA-------------TCTTAGAT-TACAAAACACCACTCCTTTATGGGGTG
GTGTTTTTTAACATGAAGACATAATATTTACAATAAATATACAAAAATAAGAAAAC-ACT
TGTCTATTTTTTATCTAAAATAATCAATCACAATTATCATCCATTTCTTTTTATTCTTGT
TT------------TAAAAAATACTTAAGTTATGCTAAATAATTTTAATAAATTTGT-CG
CCTCGTCGGTATCAATGGCGTATT---TGGCTGTATTAAGTTGGGCGACGGCTTACGCTT
ATGGTTGGGGTCAAGCAGCATATCATGGCTACCCATGGTGGCATGTGG------------
-------------------------------------------------------TGCAA
GGTGGTAGCATGATTGCCAGAAGTTTGGCTTATGTCTGTGTGGTATCCATGGTTTTTGTT
A--TTGGCTATTTGATCGGATATCAGGCGTTTAAGTTTATTAAGAGATTTTTTGAGCTAC
TACATGTCTCTTGGGGTGCATCTCATTTGGGGTTTGT---CAAAATTTTTATTTTATTGG
TGATTGT-ATCAACACCCA-TCATGTTGCTGCTGTATTTTTATGTTGGTATTTTGTCGTC
ATACCGTCTGATGGGATGTGTGCTTTCTATTTTAGCCATTTCTTTAGTTTGCCATAAGTT
CGGACGGGCAATCTCTTTTTCTATTCGTCTTAGGGAGTTGATGAGTAACGAAAAATATTA
TCAGATTTTTATGGCTTTTATTTTTGTGTATGTGGTCGTTTCTGCGTTTTCGATAGGGTA
TTTGCGTTCAGCCTTCTTTACGG-GTTATGATATTATTGAAGTAGAGAATCGCCCTTATT
ATATCTTGGTGGCAAATGGTGATGAATAGTTTATCTTGGGTGAGAACATCAAGCATAACA
GTCATTTTATCTTTTTTAATCGC--AAAACCTTAAATCATTACACCATACACATCACACC
--ATCTCCTTACCTACCCTATAAAAACCAACTAT-CAGCACAAATATACCACCAAGAATA
AGCAATATT--TGACAATTTGTATAGTAAATT-CTATTCAAAGC-ACAACAAAGGTTTT-
CCGTTCGTGATAAGC-TATGCCTGCCCATAACGGAGAACCGCTTCACC-----CGCAGGC
AGGCTCAGAGCGAACGGTTTTTGTATGAT-TTTGATATGAATTGAGTGTGGTTAGACTTG
AATGTGTAACCT------------------------------------------------
------------------------------------------------------------
-----------------------AGCTGGTACGCCAACGGTTCTTTGAGTGGCGGTTTTT
CTTATATTTGATGTTAATCGCTCTTTT-AAGGAGTGTTAATAGTGGTTGCTGATG--ATG
TATTTACGT---AAAAAACCACC-CCATAA-GGAGTGGTTTTT--------GCAATCTAC
T---------ATGAGATTATT---TCT-TGACACAACCAGTTGGGTTGAACTTCTCTTTG
TATTTAGCTGCTTGAGAACCATCGATTTTGCAAGTCCATACACCGTCAGTAGTACGTTCT
TGTGTAATAACAGTTTTGGCGATGTCTTTATTAGCTTTGTTACCCAAAGTAGCAGAAATA
GTACCTGC---ACCATTGTCAG---CAAAACCAGTTAGTTCAACAGAAG---------CC
ATCAGATTGGAACGTGGTTTTGTGCTAGTTTCTGAGCTAGTCAGACCAATATTCTCTTTT
GAAGT---GCTAGATTCTTCACTTAGCACAGGAGTTTTACCTTCAAATAGAGCAGCGTCT
ACAGCAGTTTTACCAGCAGCTAGCTCACCAGAAACACGAGTAGTTTGAGACTTAGAGATA
TAGTCTTGGTAAGCAGGTAGAGCGATTGCAGCTAGGATACCAATAAATGTTATTCATGAA
TGCGTTTGTCAAAAGGGCGATTTTGGCGAATAACGGCATAGCTGATGGTGAGTAATTTGC
GCATGATGGCGATGATAATTTGTTTTTTGGTTTTGCCTTTTTGTTCCATGCGTTTGACGA
ACTTTTGAAAAGCGGGATATCGACCAAAGCTGACTATGACAGCGGGCATAAAAAGGGCTG
AACGTAGTTCTTTTTGTCCACTAAATCCAATGGAAGACTGCTTGTGAATACTAATGCCTG
ATTGATGATGACGAGGGGCAAGCCCAGCATAGCTTGCCAGATGTTTGGCACTTTGAAATG
ATGAACCATCTCCAATGACAACCAGTAGATGTGGCAGTGTCTTTTTGCCAATTCCAGGTA
TTGTGGCAAGTAGGCTGGCACGGTGATTTAGTTCGGGTGTGCAATTG
>CP087851_pilAregion
TCGCCATGGATCTGTGATGATCACCCGTTTCACATCATCTTATGCCAGTTTATCAACATT
AACAAAAA-TCGTCACATACAACACATTAATACCATGTCAGTGTTCATTTGTGTCCAAAA
TCAGCCAAGATGACAAACTTTGGCAACAATTTTTGACAGGTAAAAATTTTGTCCATGTCA
AAAATTGACATCTCTGCTAAAATGTCAGTCCAACCTGCCAAAAAATGTCGAAAAATCCAA
AACTGACAAAAATTGTCACCCAAAATTACCCGCCAGACATCAAATTTTAAAAATTTTT--
--------TTGGTAAAAAAGAAAAAAATTGTACATATTTTAATCAATTTTAAAAAATAGC
AAAAAATCTGCCTATTTTTT--AGACAAAATTTCTAAAATTTTCTCAATTTTGCCTATTT
TTCCCAAAAACAGCCCAAATCCACCAAAAAGTTGGCACAGACAATGCAACAGTATGAGTA
TAAGGTTAGCAAATATGTTT-------AAAGTTGCTAATCAGTTAACTTAAACAAACTGG
GCAATGTCGCCCCTATGAACTAAGGAGTTCATTATGAACGCTCAAAAAGGTTTCACCCTT
ATCGAATTAATGATTGTTATCGCCATTATTGGTATCCTAGCTGCAATCGCTCTACCTGCT
TACCAAGACTATATCTCTAAGTCTCAAACTACTCGTGTGGTTGGCGAACTAGCTGCTGGT
AAAACTGCTGTGGATGCTGCTTTGTTTGAGGGTAAAGAGCCAGTATTGCAAGCTAATAAT
GCT---GATACCTCCAAAGAGGATATTGGTCTAA---------CTGACACCAGTAACAAA
CCTCGTTCCAACTTGATGTCA------------AATGTTGAATTAGGAGGTTTCTCTGCT
ACTAGTTCAG--CTGGCACTATTACTGGCACCTTGGGTACTCGTGCTAATAAAGACATCA
CTGGTGCGAAAATCATACAAAATCGTGCTGCTGATGGTGTATGGAGTTGTACCATTGATG
GTTCTGCTGCTACTGGTTGGAAAGACAAATTTATCCCAACTGGCTGTACAGCTAGCTAAG
TAATAATCTAC-------------TCTTAGAT-TACAAAACACCACTCCTTTATGGGGTG
GTGTTTTGTAACATGAAGACATAATATTTACAATAAATATACAAAAATAAGAAAAC-GCT
TGTCTATTTTTTATCTAAAATAATCAATCACAATTATTATCCATTTCTTTTTATTCTTGT
TT------------TAAAAGAGACTTAAGTCATGCTAAATAATTTTAATAAATTTGT-CG
CCTCGTCGGTATCAATGGCGTATT---TGGCTGTATTAAGTTGGGCGACGGCTTACGCTT
ATGGTTGGGGTCAAGCAGCATATCATGGCTACCCATGGTGGCATGTGG------------
-------------------------------------------------------TGCAA
GGTGGTAGCATGATTGCCAGAAGTTTGGCTTATGTCTGTGTGGTATCCATGGTTTTTGTT
A--TTGGCTATTCGATCTGATATCAGGCGTTTAAGTTTATTAAGAGATTTTTTGAGCTAC
TACATGTCTCTTGGGGTGCATCTCATTTGGGGTTTGT---CAAAATTTTTATTTTATTGG
TGATTGT-ATCAACACCCA-TCATGTTGCTGCTGTATTTTTATGTTGGTATTTTGTCGTC
ATACCGTCTGATGGGATGTGTGCTTTCTATTTTAGCCATTTCTTTAGTTTGCCATAAGTT
CGGACGGGCAATCTCTTTTTCTATTCGTCTTAGGGAGTTGATGAGTAACGAAAAATATTA
TCAGATTTTTATGGCTTTTATTTTTGTGTATGTGGTCGTTTCTGCGTTTTCGATAGGGTA
TTTGCGTTCAGCCTTTTTTACGG-GTTATGATATTATTGAAGTAGAGAATCGCCCTTATT
ATATCTTAGTGGCAAACGGTGATGAAGGGTTTATCTTGGGTGAGAACATCAAGCATAACA
GTCATTTTATCTTTTTTGATCGC--AAAACTTTAAATCATTACACCATACACATCACACC
--ATCTCCTTACCTACCCTATAAAAACCAACTAT-CAGCACAAATATATCACCAAGAATA
AGCAATATT--TGACAATTTGTATAGTAAATT-CTATTCAAGGC-ACAACAAAGGTTTT-
CCGTTCGTGGTAAGC-T--GCCCGCCCATAACGGAGAACCGCTTCACC-----CGCAGGC
AGGCTTAGAGCGAACGGTTTTTGTATGAT-TTTGATATGAATTGAGTGTGGTTAGACTTG
AATGTGCAACCTG-----------------------------------------------
------------------------------------------------------------
-----------------------AGCTGGTACGCCAAGG-TTCTTTGAGTGGCGGTTTTT
CTTATATTTGATGTCAATCACTCTTTTCAAGAGGTGTTAATAGTGGTTGCTGATG--ATG
TATTTACGT---AAAAAACCACC-CCTTTC-GGAGTGGTTTTCATCTATGCTAGATAAGC
T---------AGATTATTAGTTACCGC-CTGTGCAACCAGTTGGGTTGAACTTAACTTTG
TAG---TTACCACCTTTAG---TGATAGAGCAGCTCCATACGCCTTGTGCGTCACGGCTT
TGAGTAGCTACAGTGCCTTTGATGTCTTTGTTAGCTTTGTTACCCAAAGTAGCAGAGATA
GAACCTGC---ACCGCTGTCTT---TGAAACCGTTAATGTTAACTGCTT---------CC
ATCAAGTTAGAGCGTG---------GGTTGCCGTCAGCTTTAAGACCGATGTTTTCTTGA
GTAGA---AGAAGAGTCGCCATCAATAATTGGCTCTTTACCTTCGAACAAAGCAGCGTCT
ACGGCAGTTTTACCAGCAGCTAGCTCACCTACTACACGAGTCATTTGAGACTTAGAGATA
TAGTCTTGGTAAGCAGGTAGAGCGATTGCAGCTAGGATGCCAATAAATGTTATTCATGAA
TGCGTTTGTCAAAAGGGCGATTTTGGCGAATAACGGCATAGCTGATGGTGAGTAATTTGC
GCATGATGGCGATGATAATTTGTTTTTTGGTTTTGCCTTTTTGTTCCATGCGTTTGACGA
ACTTTTGAAAAGCGGGATATCGACCAAAGCTGACTATGACAGCGGGCATAAAAAGGGCTG
AACGTAGTTCTTTTTGTCCACTAAATCCAATGGAAGACTGCTTGTGAATACTAATGCCGG
ATTGATGATGACGAGGGGCAAGCCCAGCATAGCTTGCTAGATGTTTGGCACTTTGAAATG
ATGAACCATCTCCAATGGCAACCAGTAAATGTGGCAGTGTCTTTTTGCCAATTCCAGGTA
TTGTGGCAAGTAGGCTGGCACGGTGATTTAGTTCGGGTGTGCAATTG
>CP087793_pilAregion
TCGCCATGGATCTGTGATGATCACCCGTTTCACATCATCTTATGCCAGTTTATCAACATT
AACAAAAA-TCGTCACATACAACACATTAATACCATGTCAGTGTTCATTTGTGTCCAAAA
TCAGCCAAGATGACAAACTTTGGCAACAATTTTTGACAGGTAAAAATTTTGTCCATGTCA
AAAATTGACATCTCTGCTAAAATGTCAGTCCAACCTGCCAAAAAATGTCGAAAAATCCAA
AACTGACAAAAATTGTCACCCAAAATTACCCGCCAGACATCAAATTTTAAAAATTTTT--
--------TTGGTAAAAAAGAAAAAAATTGTACATATTTTAATCAATTTTAAAAAATAGC
AAAAAATCTGCCTATTTTTT--AGACAAAATTTCTAAAATTTTCTCAATTTTGCCTATTT
TTCCCAAAAACAGCCCAAATCCACCAAAAAGTTGGCACAGACAATGCAACAGTATGAGTA
TAAGGTTAGCAAATATGTTT-------AAAGTTGCTAATCAGTTAACTTAAACAAACTGG
GCAATGTCGCCCCTATGAACTAAGGAGTTCATTATGAACGCTCAAAAAGGTTTCACCCTT
ATCGAATTAATGATTGTTATCGCCATTATTGGTATCCTAGCTGCAATCGCTCTACCTGCT
TACCAAGACTATATCTCTAAGTCTCAAACTACTCGTGTGGTTGGCGAACTAGCTGCTGGT
AAAACTGCTGTGGATGCTGCTTTGTTTGAGGGTAAAGAGCCAGTATTGCAAGCTAATAAT
GCT---GATACCTCCAAAGAGGATATTGGTCTAA---------CTGACACCAGTAACAAA
CCTCGTTCCAACTTGATGTCA------------AATGTTGAATTAGGAGGTTTCTCTGCT
ACTAGTTCAG--CTGGCACTATTACTGGCACCTTGGGTACTCGTGCTAATAAAGACATCA
CTGGTGCGAAAATCATGCAAAATCGTGCTGCTGATGGTGTATGGAGTTGTACCATTGATG
GTTCTGCTGCTACTGGTTGGAAAGACAAATTTATCCCAACTGGCTGTACAGCTAGCTAAG
TAATAATCTAC-------------TCTTAGAT-TACAAAACACCACTCCTTTATGGGGTG
GTGTTTTGTAACATGAAGACATAATATTTACAATAAATATACAAAAATAAGAAAAC-GCT
TGTCTATTTTTTATCTAAAATAATCAATCACAATTATTATCCATTTCTTTTTATTCTTGT
TT------------TAAAAGAGACTTAAGTCATGCTAAATAATTTTAATAAATTTGT-CG
CCTCGTCGGTATCAATGGCGTATT---TGGCTGTATTAAGTTGGGCGACGGCTTACGCTT
ATGGTTGGGGTCAAGCAGCATATCATGGCTACCCATGGTGGCATGTGG------------
-------------------------------------------------------TGCAA
GGTGGTAGCATGATTGCCAGAAGTTTGGCTTATGTCTGTGTGGTATCCATGGTTTTTGTT
A--TTGGCTATTCGATCGGATATCAGGCGTTTAAGTTTATTAAGAGATTTTTTGAGCTAC
TACATGTCTCTTGGGGTGCATCTCATTTGGGGTTTGT---CAAAATTTTTATTTTATTGG
TGATTGT-ATCAACACCCA-TCATGTTGCTGCTGTATTTTTATGTTGGTATTTTGTCGTC
ATACCGTCTGATGGGATGTGTGCTTTCTATTTTAGCCATTTCTTTAGTTTGCCATAAGTT
CGGACGGGCAATCTCTTTTTCTATTCGTCTTAGGGAGTTGATGAGTAACGAAAAATATTA
TCAGATTTTTATGGCTTTTATTTTTGTGTATGTGGTCGTTTCTGCGTTTTCGATAGGGTA
TTTGCGTTCAGCCTTTTTTACGG-GTTATGATATTATTGAAGTAGAGAATCGCCCTTATT
ATATCTTAGTGGCAAACGGTGATGAAGGGTTTATCTTGGGTGAGAACATCAAGCATAACA
GTCATTTTATCTTTTCTGATCGC--AAAACTTTAAATCATTACACCATACACATCACACC
--ATCTCCTTACCTACCCTATAAAAACCAACTAT-CAGCACAAATATATCACCAAGAATA
AGCAATATT--TGACAATTTGTATAGTAAATT-CTATTCAAGGC-ACAACAAAGGTTTT-
CCGTTCGTGGTAAGC-T--GCCCGCCCATAACGGAGAACCGCTTCACC-----CGCAGGC
AGGCTTAGAGCGAACGGTTTTTGTATGAT-TTTGATATGAATTGAGTGTGGTTAGACTTG
AATGTGCAACCTG-----------------------------------------------
------------------------------------------------------------
-----------------------AGCTGGTACGCCAAGG-TTCTTTGAGTGGCGGTTTTT
CTTATATTTGATGTCAATCACTCTTTTCAAGAGGTGTTAATAGTGGTTGCTGATG--ATG
TATTTACGT---AAAAAACCACC-CCTTTC-GGAGTGGTTTTCATCTATGCTAGATAAGC
T---------AGATTATTAGTTACCGC-CTGTGCAACCAGTTGGGTTGAACTTAACTTTG
TAG---TTACCACCTTTAG---TGATAGAGCAGCTCCATACGCCTTGTGCGTCACGGCTT
TGAGTAGCTACAGTGCCTTTGATGTCTTTGTTAGCTTTGTTACCCAAAGTAGCAGAGATA
GAACCTGC---ACCGCTGTCTT---TGAAACCGTTAATGTTAACTGCTT---------CC
ATCAAGTTAGAGCGTG---------GGTTGCCGTCAGCTTTAAGACCGATGTTTTCTTGA
GTAGA---AGAAGAGTCGCCATCAATAATTGGCTCTTTACCTTCGAACAAAGCAGCGTCT
ACGGCAGTTTTACCAGCAGCTAGCTCACCTACTACACGAGTCATTTGAGACTTAGAGATA
TAGTCTTGGTAAGCAGGTAGAGCGATTGCAGCTAGGATGCCAATAAATGTTATTCATGAA
TGCGTTTGTCAAAAGGGCGATTTTGGCGAATAACGGCATAGCTGATGGTGAGTAATTTGC
GCATGATGGCGATGATAATTTGTTTTTTGGTTTTGCCTTTTTGTTCCATGCGTTTGACGA
ACTTTTGAAAAGCGGGATATCGACCAAAGCTGACTATGACAGCGGGCATAAAAAGGGCTG
AACGTAGTTCTTTTTGTCCACTAAATCCAATGGAAGACTGCTTGTGAATACTAATGCCGG
ATTGATGATGACGAGGGGCAAGCCCAGCATAGCTTGCTAGATGTTTGGCACTTTGAAATG
ATGAACCATCTCCAATGGCAACCAGTAAATGTGGCAGTGTCTTTTTGCCAATTCCAGGTA
TTGTGGCAAGTAGGCTGGCACGGTGATTTAGTTCGGGTGTGCAATTG
>CP087788_pilAregion
TCGCCATGGATCTGTGATGATCACCCGTTTCACATCATCTTATGCCAGTTTATCAACATT
AACAAAAA-TCGTCACATACAACACATTAATACCATGTCAGTGTTCATTTGTGTCCAAAA
TCAGCCAAGATGACAAACTTTGGCAACAATTTTTGACAGGTAAAAATTTTGTCCATGTCA
AAAATTGACATCTCTGCTAAAATGTCAGTCCAACCTGCCAAAAAATGTCGAAAAATCCAA
AACTGACAAAAATTGTCACCCAAAATTACCCGCCAGACATCAAATTTTAAAAATTTTT--
--------TTGGTAAAAAAGAAAAAAATTGTACATATTTTAATCAATTTTAAAAAATAGC
AAAAAATCTGCCTATTTTTT--AGACAAAATTTCTAAAATTTTCTCAATTTTGCCTATTT
TTCCCAAAAACAGCCCAAATCCACCAAAAAGTTGGCACAGACAATGCAACAGTATGAGTA
TAAGGTTAGCAAATATGTTT-------AAAGTTGCTAATCAGTTAACTTAAACAAACTGG
GCAATGTCGCCCCTATGAACTAAGGAGTTCATTATGAACGCTCAAAAAGGTTTCACCCTT
ATCGAATTAATGATTGTTATCGCCATTATTGGTATCCTAGCTGCAATCGCTCTACCTGCT
TACCAAGACTATATCTCTAAGTCTCAAACTACTCGTGTGGTTGGCGAACTAGCTGCTGGT
AAAACTGCTGTGGATGCTGCTTTGTTTGAGGGTAAAGAGCCAGTATTGCAAGCTAATAAT
GCT---GATACCTCCAAAGAGGATATTGGTCTAA---------CTGACACCAGTAACAAA
CCTCGTTCCAACTTGATGTCA------------AATGTTGAATTAGGAGGTTTCTCTGCT
ACTAGTTCAG--CTGGCACTATTACTGGCACCTTGGGTACTCGTGCTAATAAAGACATCA
CTGGTGCGAAAATCGTGCAAAATCGTGCTGCTGATGGTGTATGGAGTTGTACCATTGATG
GTTCTGCTGCTACTGGTTGGAAAGACAAATTTATCCCAACTGGCTGTACAGCTAGCTAAG
TAATAATCTAC-------------TCTTAGAT-TACAAAACACCACTCCTTTATGGGGTG
GTGTTTTGTAACATGAAGACATAATATTTACAATAAATATACAAAAATAAGAAAAC-GCT
TGTCTATTTTTTATCTAAAATAATCAATCACAATTATTATCCATTTCTTTTTATTCTTGT
TT------------TAAAAGAGACTTAAGTCATGCTAAATAATTTTAATAAATTTGT-CG
CCTCGTCGGTATCAATGGCGTATT---TGGCTGTATTAAGTTGGGCGACGGCTTACGCTT
ATGGTTGGGGTCAAGCAGCATATCATGGCTACCCATGGTGGCATGTGG------------
-------------------------------------------------------TGCAA
GGTGGTAGCATGATTGCCAGAAGTTTGGCTTATGTCTGTGTGGTATCCATGGTTTTTGTT
A--TTGGCTATTCGATCGGATATCAGGCGTTTAAGTTTATTAAGAGATTTTTTGAGCTAC
TACATGTCTCTTGGGGTGCATCTCATTTGGGGTTTGT---CAAAATTTTTATTTTATTGG
TGATTGT-ATCAACACCCA-TCATGTTGCTGCTGTATTTTTATGTTGGTATTTTGTCGTC
ATACCGTCTGATGGGATGTGTGCTTTCTATTTTAGCCATTTCTTTAGTTTGCCATAAGTT
CGGACGGGCAATCTCTTTTTCTATTCGTCTTAGGGAGTTGATGAGTAACGAAAAATATTA
TCAGATTTTTATGGCTTTTATTTTTGTGTATGTGGTCGTTTCTGCGTTTTCGATAGGGTA
TTTGCGTTCAGCCTTTTTTACGG-GTTATGATATTATTGAAGTAGAGAATCGCC-TTATT
ATATCTTAGTGGCAAACGGTGATGAAGGGTTTATCTTGGGTGAGAACATCAAGCATAACA
GTCATTTTATCTTTTTTGATCGC--AAAACTTTAAATCATTACACCATACACATCACACC
--ATCTCCTTACCTACCCTATAAAAACCAACTAT-CAGCACAAATATATCACCAAGAATA
AGCAATATT--TGACAATTTGTATAGTAAATT-CTATTCAAGGC-ACAACAAAGGTTTT-
CCGTTCGTGGTAAGC-T--GCCCGCCCATAACGGAGAACCGCTTCACC-----CGCAGGC
AGGCTTAGAGCGAACGGTTTTTGTATGAT-TTTGATATGAATTGAGTGTGGTTAGACTTG
AATGTGCAACCTG-----------------------------------------------
------------------------------------------------------------
-----------------------AGCTGGTACGCCAAGG-TTCTTTGAGTGGCGGTTTTT
CTTATATTTGATGTCAATCACTCTTTTCAAGAGGTGTTAATAGTGGTTGCTGATG--ATG
TATTTACGT---AAAAAACCACC-CCTTTC-GGAGTGGTTTTCATCTATGCTAGATAAGC
T---------AGATTATTAGTTACCGC-CTGTGCAACCAGTTGGGTTGAACTTAACTTTG
TAG---TTACCACCTTTAG---TGATAGAGCAGCTCCATACGCCTTGTGCGTCACGGCTT
TGAGTAGCTACAGTGCCTTTGATGTCTTTGTTAGCTTTGTTACCCAAAGTAGCAGAGATA
GAACCTGC---ACCGCTGTCTT---TGAAACCGTTAATGTTAACTGCTT---------CC
ATCAAGTTAGAGCGTG---------GGTTGCCGTCAGCTTTAAGACCGATGTTTTCTTGA
GTAGA---AGAAGAGTCGCCATCAATAATTGGCTCTTTACCTTCGAACAAAGCAGCGTCT
ACGGCAGTTTTACCAGCAGCTAGCTCACCTACTACACGAGTCATTTGAGACTTAGAGATA
TAGTCTTGGTAAGCAGGTAGAGCGATTGCAGCTAGGATGCCAATAAATGTTATTCATGAA
TGCGTTTGTCAAAAGGGCGATTTTGGCGAATAACGGCATAGCTGATGGTGAGTAATTTGC
GCATGATGGCGATGATAATTTGTTTTTTGGTTTTGCCTTTTTGTTCCATGCGTTTGACGA
ACTTTTGAAAAGCGGGATATCGACCAAAGCTGACTATGACAGCGGGCATAAAAAGGGCTG
AACGTAGTTCTTTTTGTCCACTAAATCCAATGGAAGACTGCTTGTGAATACTAATGCCGG
ATTGATGATGACGAGGGGCAAGCCCAGCATAGCTTGCTAGATGTTTGGCACTTTGAAATG
ATGAACCATCTCCAATGGCAACCAGTAAATGTGGCAGTGTCTTTTTGCCAATTCCAGGTA
TTGTGGCAAGTAGGCTGGCACGGTGATTTAGTTCGGGTGTGCAATTG
>CP087781_pilAregion
TCGCCATGGATCTGTGATGATCACCCGTTTCACATCATCTTATGCCAGTTTATCAACATT
GACAAAAA-TCGTCACATACAACACATTAATACCATGTCAGTGTTCATTTGTGTCCAAAA
TCAGCCAAGATGACAAACTTTGACAACAATTTTTGACAGGTAAAAATTTTGTCCATGTCA
AAAATTGACATCTCTGCTAAAATGTCAGTCCAACCTGCCAAAAAATGTCGAAAAATCCAA
AACTGACAAAAATTGTCACCCAAAATTACCCGCCAGACATCAAATTTTAAAAATTTTT--
--------TGGCAAAAAATAAAAAAATTTGTACATATTTTAATCAATTTTAAAAAATGGC
AAAAAATCTGCCTATTTTTT--AGACAAAATCTTTAAAATTTTCTCAATTTTGCGTATTT
TTTCCAAAAACAGCCCAAATCCACCAAAAAGTTGGCACAGACAATGCAACAGTATGAGTG
TAAGGTTAGCAAATATGTTT-------AAAGTTGCTAATCAGTTAACTTAAACAAACTGG
GCAATATCGCCCCTATGAACTAAGGAGTTCATTATGAACGCTCAAAAAGGTTTCACCCTT
ATCGAATTAATGATTGTTATCGCCATTATTGGTATCCTAGCTGCAATCGCTTTACCAGCT
TATCAAGACTACATCTCCAAGTCTCAAACTACTCGTGTAGTTGGTGAGTTGGCTGCTGGT
AAAACTGCTGTAGACGCTGCTTTGTTCGAAGGTAAAGAGCCAGTATTGCAAGCTAATAAT
GCT---GATACCTCCAAAGAGGATATTGGTCTAA---------CTGACACCAGTAACAAA
CCTCGTTCCAACTTGATGTCA------------AATGTTGAATTAGGAGGTTTCTCTGCT
ACTAGTTCAG--CTGGCACTATTACTGGCACCTTGGGTACTCGTGCTAATAAAGACATTA
CTGGTGCGAAAATCATGCAAAATCGTGCTGCTGATGGTGTATGGAGTTGTACCATTGATG
GTTCTGCTGCTACTGGTTGGAAAGACAAATTTATCCCAACTGGCTGTACAGCTAGCTAAG
TAATAATCTAC-------------TCTTAGAT-TACAAAACACCACTCCATT-TGGGGCG
GTGTTTTTTAACATAAAGACATAATATTTACAATAAATATACAAAAACAAGAAAAC-ACT
TGTCTATTTTTTATCTAAAATAATCAATCACAATTATCATCCATTTCTTTTTATTCTTGT
TT------------TAAAAAATACTTAAGTTATGCTAAATAATTTTAATAAATTTGT-CG
CCTCGTCGGTATCAATGGCGTATT---TGGCTGTATTAAGTTGGGCGACGGCTTACGCTT
ATGGTTGGGGTCAAGCAGCATATCATGGCTACCCATGGTGGCATGTGG------------
-------------------------------------------------------TGCAA
GGTGGTAGCATGATTGCCAGAAGTTTGGCTTATGTCTGTGTGGTATCCATGGTTTTTGTT
A--TTGGCTATTTGATCGGATATCAGGCGTTTAAGTTTATTAAGAGATTTTTTGGGCTAC
TACATGTCTCTTGGGGTGCATCTCATTTGGGATTTGT---CAAAATTTTTATTTTATTGG
CGATCGT-ATCAACACCCA-TCATGTTGCTGCTGTATTTTTATGTTGGTATTTTGTCGTC
ATACCGTCTGATGGGATGTGTGCTTTCTATTTTAGCCATTTCTTTAGTTTGCCATAAGTT
CGGACGGGCAATCTCTTTTTCTATTCGTCTTAGGGAGTTGATGAGTAACGAAAAATATTA
TCAGATTTTTATGGCTTTTATTTTTGTGTATGTGGTCGTTTCTGCGTTTTCGATAGGGTA
TTTGCGTTCAGCCTTTTTTACAG-GTTATGATATTATTGAAGTAGAGAATCGCCCTTATT
ATATCTTGGTGGCAAACGGTGATGAAGTGTTTATCTTGGGTGAGAACATCAAGCATAACA
GTCATTTTGTCTTTTTTAATCGA--AAAACCTTAAATCATTACACCATACACATCACACC
--ATCTCCTTACCTACCCTATAAAAACCAACTAT-CAGCACAAATATACCACCAAGAATA
AGCAATATT--TGACAATTTGTGTGGTAAATT-CTATTCAAAGC-ACAACAAAGGTTTTT
CCGTTCGTGGTAAGC-TATGCCCGCCCATAACGGAGAACCGCTTCACC-----CGCAGAC
AGGCTTAGAGCGAACGGTTTTTGTATGAT-TTTGATACGAATTGAGTGTGGTTAGACTTG
AATGTGCAACCTG-----------------------------------------------
------------------------------------------------------------
-----------------------AGCTGGTACGCTAACACTTCTTTGAGTGGCGGTTTGT
CTTATATTTGATGTTAATCGCTCTTTT-AAGAGGTGTTAATAGTGGTTGCTGATG--ATG
TATT-ACGT---AAAACACCACT-CCATAA-GGAGTGGTGTTTTGTAATCTAAGAT----
T---------AGATTATTACGTAGCTT-TTGTACAACCTGCTGGGATGAATTTGTCTTTC
CAGCCTTTACCAGTTACACCTTTAACTGTGCAGCTCCAGTTACCATTGACGTCACGACTT
TGGTTAACTTCTGTACCAGCGATGTCTTTGTTTGCATTACGACCCAAAGTACCTTTCAAG
GTTAGAAC---GTTGTTAGCTT---CAGTCAATGTGATACCGTCTTCTG---------CC
AACAAGTTAGAGCGTGCTTTTGTAGAGTTTGGAGCAGTAGTCAAACCAATGTTTTCTTTA
GTGGC---GGTTGACTCTTCGTTTAATACAGGCTTTTTGCCATCAAACAAAGCAGCGTCA
ATCGCAGTTTTACCAGCAGCCAACTCGCCTACTACACGAGTTACTTGAGACTTAGAGATA
TAGTCTTGGTAAGCAGGTAGAGCGATTGCAGCTAGGATACCAATAAATGTTATTCATGAA
TGCGTTTGTCAAAAGGGCGATTTTGGCGAATAACGGCATAGCTGATGGTGAGTAATTTGC
GCATGATGGCGATGATAATTTGTTTTTTGGTTTTGCCTTTTTGTTCCATGCGTTTGACGA
ACTTTTGAAAAGCGGGATATCGACCAAAGCTGACTATGACAGCGGGCATAAAAAGGGCTG
AACGTAGTTCTTTTTGTCCACTAAATCCAATGGAAGACTGCTTGTGAATACTAATGCCGG
ATTGATGATGACGAGGGGCAAGCCCAGCATAGCTTGCTAGATGTTTGGCACTTTGAAATG
ATGAACCATCTCCAATGGCAACCAGTAAATGTGGCAGTGTCTTTTTGCCAATTCCAGGTA
TTGTGGCAAGTAGGCTGGCACGGTGATTTAGTTCGGGTGTGCAATTG
>CP087773_pilAregion
TCGCCATGGATCTGTGATGATCACCCGTTTCACATCATCTTATGCCAGTTTATCAACATT
AACAAAAA-TCGTCACATACAACACATTAATACCATGTCAGTGTTCATTTGTGTCCAAAA
TCAGCCAAGATGACAAACTTTGGCAACAATTTTTGACAGGTAAAAATTTTGTCCATGTCA
AAAATTGACATCTCTGCTAAAATGTCAGTCCAACCTGCCAAAAAATGTCGAAAAATCCAA
AACTGACAAAAATTGTCACCCAAAATTACCCGCCAGACATCAAATTTTAAAAATTTTT--
-------TTGGTAAAAAAGAAAAAAATT-GTACATATTTTAATCAATTTTAAAAAATAGC
AAAAAATCTGCCTATTTTTT--AGACAAAATTTCTAAAATTTTCTCAATTTTGCCTATTT
TTCCCAAAAACAGCCCAAATCCACCAAAAAGTTGGCACAGACAATGCAACAGTATGAGTA
TAAGGTTAGCAAATATGTTT-------AAAGTTGCTAATCAGTTAACTTAAACAAACTGG
GCAATGTCGCCCCTATGAACTAAGGAGTTCATTATGAACGCTCAAAAAGGTTTCACCCTT
ATCGAATTAATGATTGTTATCGCCATTATTGGTATCCTAGCTGCAATCGCTCTACCTGCT
TACCAAGACTATATCTCTAAGTCTCAAATGACTCGTGTAGTAGGTGAGCTAGCTGCTGGT
AAAACTGCCGTAGACGCTGCTTTGTTCGAAGGTAAAGAGCCAATTATTGATGGCGACTCT
TCT---TCTACTCAAGAAAAC---ATCGGTCTTAA------------AGCTGACGGCAAC
CCACGCTCTAACTTGATGGAA------------GCAGTTAACATTAACGGTTTCAAA---
GACAGCGGTG--CAGGTTCTATCTCTGCTACTTTGGGTAACAAAGCTAACAAAGACATCA
AAGGCACTGTAGCTACTCAAAGCCGTGACGCACAAGGCGTATGGAGCTGCTCTATCA---
CTAAAGGTGG---TAACTACAAAGTTAAGTTCAACCCAACTGGTTGCACAGG-CGGTAAC
TAATAATCTAG----------CTTATCTAGCATAGATGAAAACCACTCCGAAA-GGGGTG
GTTTTTT---ACGTAAATACAT--CATCAGCAACCACTATTAACACCTCTTGAAAAGAGT
GATTGACATCAAATATAAGAAAAACCGCCACTCAAAGAACC-TTGGCGTACCAGCTCAGG
TTGCACATTCAAGTCTAACCACACTCAATTCATATCAA--AATCATACAAAAACCGTTCG
CTCTAAGCCTGCCTGCGG-GTG-----AAGCGGTTCTCCGTTATGGGCGGGCA---GCTT
ACCACGAACG-GAAAACCTTTGTTGTG----CCTTGAATAGAATTTACTA----------
-------------------------------------------------------TACAA
ATTGTCA--AATATTGCTTATTCTTGG-GATATATTTGTGCTG-ATAGTTGGTTTTTATA
GGGTAGGTAAGGAGAT--GGTGTGATGTGTATGGTGTAATGATTTAAAGTTTTGCG--AT
CAAAAAAGATAAAATGACTGTTATGCTTGATGTTCTCACCCAAGATAAACCCTTCATCAC
CGTTTGCCACTAAGATATAATAAGGGCGATTCTCTACTTCAATAATATCATAAC-CCGTA
AAAAAGGCTGAACGCAAATACCCTATCGAAAACGCAGAAACGACCACATACACAAAAATA
AAAGCCATAAAAATCTGATAATATTTTTCGTTACTCATCAACTCCCTAAGACGAATAGAA
AAAGAGATTGCCCGTCCGAACTTATGGCAAACTAAAGAAATGGCTAAAATAGAAAGCACA
CATCCCATCAGACGGTATGACGACAAAATACCAACATAAAAATACAGCAGCAACATGAT-
GGGTGTTGATA-CAATCACCAATAAAATAAAAATTTTGA---CAAACCCCAAATGAGATG
CACCCCAAGAGACATGTAGTAGCTCAAAAA-TCTCTTAATAAACTTAAACGCCTGATATC
CGATCGAATAGCCAATA--ACAAAAACCATGGATACCACACAGACATAAGCCAAACTTCT
GGCAATCATGCTACCACCTTGCACCACATGCCACCATGGGTAGCCATGATATGCTGCTTG
ACCCCAACCATAAGCGTAAGCCGTCGCCCAACTTAATACAGCCAAATACG--CCATTGAT
ACCGACGAGGCGACAAATTTATTAAAATTATTTAGCATGACTTAAGTCTCTTTTAAAACA
AGA---------------------------------------------------------
------------------------------------------------------------
-------------------------ATAAAAAGAAATGGATAATAATTGTGATTGATTAT
TTTAGATAAAAAATAGACAAGCGTTTT-CTTATTTTTGTATATTTATTGTAAATATTATG
TCTTCATGTTACAAAACACCACC-CCATAAAGGAGTGGTGTT-TTGTAATCTAAG---AG
T---------AGATTATTACTTAGCTAGCTGTACAGCCAGTTGGGATAAATTTGTCTTTC
CAACCAGTAGCAGCAGAACCATCAATGGTACAACTCCATACACCATCAGCAGCACGATTT
TGCATGATTTTCGCACCAGTGATGTCTTTATTAGCACGAGTACCCAAGGTGCCAGTAATA
GTGCCAGCTGAACTAGTAGCAGAGAAACCTCCTAATTCAACATTTG------------AC
ATCAAGTTGGAACGAGGTT------TGTTACTGGTGTCAGTTAGACCAATATCCTCTTTG
GAGGTATCAGCATTATTAGCTTGCAATACTGGCTCTTTACCCTCAAACAAAGCAGCATCC
ACAGCAGTTTTACCAGCAGCTAGTTCGCCAACCACACGAGTAGTTTGAGACTTAGAGATA
TAGTCTTGGTAAGCAGGTAGAGCGATTGCAGCTAGGATGCCAATAAATGTTATTCATGAA
TGCGTTTGTCAAAAGGGCGATTTTGGCGAATAACGGCATAGCTGATGGTGAGTAATTTGC
GCATGATGGCGATGATAATTTGTTTTTTGGTTTTGCCTTTTTGTTCCATGCGTTTGACGA
ACTTTTGAAAAGCGGGATATCGACCAAAGCTGACTATGACAGCGGGCATAAAAAGGGCTG
AACGTAGTTCTTTTTGTCCACTAAATCCAATGGAAGACTGCTTGTGAATACTAATGCCGG
ATTGATGATGACGAGGGGCAAGCCCAGCATAGCTTGCTAGATGTTTGGCACTTTGAAATG
ATGAACCATCTCCAATGGCAACCAGTAAATGTGGCAGTGTCTTTTTGCCAATTCCAGGTA
TTGTGGCAAGTAGGCTGGCACGGTGATTTAGTTCGGGTGTGCAATTG
>CP087776_pilAregion
TCGCCATGGATCTGTGATGATCACCCGTTTCACATCATCTTATGCCAGTTTATCAACATT
GACAAAAA-TCGTCACATACAACACATTAATACCATGTCAGTGTTCATTTGTGTCCAAAA
TCAGCCAAGATGACAAACTTTGACAACAATTTTTGACAGGTAAAAATTTTGTCCATGTCA
AAAATTGACATCTCTGCTAAA-TGTCAGTCCAACCTGCCAAAAAATGTCGAAAAATCCAA
AACTGACAAAAATTGTCACCCAAAATTACCCGCCAGACATCAAATTTTAAAAATTTTT--
-------TTGGTAAAAAAGAAAAAAATT-GTACATATTTTAATCAATTTTAAAAAATGGC
AAAAAATCTGCCTATTTTTT--AGACAAAATCTTTAAAATTTTCTCAATTTTGCGTATTT
TTTCCAAAAACAGCCCAAATCCACCAAAAAGTTGGCACAGACAATGCAACAGTATGAGTG
TAAGGTTAGCAAATATGTTT-------AAAGTTGCTAATCAGTTAACTTAAACAAACTGG
GCAATATCGCCCCTATGAACTAAGGAGTTCATTATGAACGCTCAAAAAGGTTTCACCCTT
ATCGAATTAATGATTGTTATCGCCATTATTGGTATCCTAGCTGCAATCGCTCTACCTGCT
TACCAAGACTATATCTCTAAGTCTCAAACTACTCGTGTAGTCGGTGAGCTAGCTGCTGGT
AAAACTGCTGTAGACGCTGCTTTGTTTGAGGGTAAGACTCCAGTATTGGAAGCAGGTAAT
ACTGCAACCACCAAAGAAGAT---GTTGGTCTAACT---ACT------ACTGCTGGTAAG
GCTCGTTCTAACTTAATGAGT------------ACTGTTACGATTGGAGGCGGTAAATTT
GCCTCTGGTG--CAGGTACCCTTGAAGGTACTTTGGGTAACCGTGCCAATAAAGATATCC
ACGGTACAGTTATTACCCAAAACCGTAATGCAGACGGCACTTGGAACTGTACAGTTAAGG
GTGCGGGTAC---TGGTTGGAAAGACAAGTTCATACCAACTGGTTGCACAAA-AGCAACT
CAGTAAT-TAG----------CAAGGCCACCCAAAA--AACACTACTCCTTTATGGGGTG
GTGTTTT---ACGTAAATACAT--CATCAGCAACCACTATTAACACCTCTTAAAA-----
--------TCAAATATAAGAAAAACCGCCACTCAAAGAACCGTTGGCGTACCAGCT-AGG
TTACACATTCAAGTCCAACCACACTCAATTCATATCAA--AATCATACAAAAACCGTTCG
CTCTGAGCCTGCCTGCGA-GTG-----AAGCGGTTCTCCGTTATGGGCGGGCATA-GCTT
ACCACGAACG-GAAAACCTTTGTTGTG----CTTTGAACAGAATTTACTA----------
-------------------------------------------------------TACAA
ATTGTCA--AATATTGCTTATTCTTGGTGGTATATTTGTGCTG-ATAGTTGGTTTTTATA
GGGTAGGTAAGGAGAT--GGTGTGATGTGTATGGTGTAATGATTTAAGGTTTTTCG--AT
TAAAAAAGATAAA----CTGTTATGCTTGATGTTCTCACCCAAGATAAACTCTTCATCAC
CGTTTGCCACCAAGATATAATAAGGGCGATTCTCTACTTCAATAATATCATAAC-CCGTA
AAAAAGGCTGAACGCAAATACCCTATCGAAAACGCAGAAACGACCACATACACAAAAATA
AAAGCCATAAAAATCTGATAATATTTTTCGTTACTCATCAACTCCCTAAGACGAATAGAA
AAAGAGATTGCCCGTCCGAACTTATGGCAAACTAAAGAAATGGCTAAAATAGAAAGCACA
CATCCCATCAGACGGTATGACGACAAAATACCAACATAAAAATACAGCAGCAACATGAT-
GGGTGTTGATA-CAATCACCAATAAAATAAAAATTTTGA---CAAACCCCAAATGAGATG
CACCCCAAGAGACATGTAGTAGCTCAAAAAATCTCTTAATAAACTTAAACGCCTGATATC
CGATCAAATAGCCAATA--ACAAAAACCATGGATACCACACAGACATAAGCCAAACTTCT
GGCAATCATGCTACCACCTTGCACCACATGCCACCATGGGTAGCCATGATATGCTGCTTG
ACCCCAACCATAAGCGTAAGCCGTCGCCCAACTTAATACAGCCAAATACG--CCATTGAT
ACCGACGAGGCGACAAATTTATTAAAATTATTTAGCATAACTTAAGTATTTTTTAAAACA
AGA---------------------------------------------------------
------------------------------------------------------------
-------------------------ATAAAAAGAAATGGATGATAATTGTGATTGATTAT
TTTAGATAAAAAATAGACAAGCGTTTT-CTTATTTTTGTATATTTATTGTAAATATTATG
TCTTCATGTTACAAAACACCACC-CCATAAAGGAGTGGTGTT-TTGTAATCTAAG---AG
T---------AGATTATTACTTAGCTAGCTGTACAGCCAGTTGGGATAAATTTGTCTTTC
CAACCAGTAGCAGCAGAACCATCAATGGTACAACTCCATACACCATCAGCAGCACGATTT
TGCATGATTTTCGCACCAGTGATGTCTTTATTAGCACGAGTACCCAAGGTGCCAGTAATA
GTGCCAGCTGAACTAGTAGCAGAGAAACCTCTTAATTCAACATTTG------------AC
ATCAAGTTGGAACGAGGTT------TGTTACTGGTGTCAGTTAGACCAATATCCTCTTTG
GAGGTATCAGCATTATTAGCTTGCAATACTGGCTCTTTACCCTCAAACAAAGCAGCATCC
ACAGCAGTTTTACCAGCAGCTAGTTCGCCAACCACACGAGTAGTTTGAGACTTAGAGATA
TAGTCTTGGTAAGCAGGTAGAGCGATTGCAGCTAGGATACCAATAAATGTTATTCATGAA
TGCGTTTGTCAAAAGGGCGATTTTGGCGAATAACGGCATAGCTGATGGTGAGTAATTTGC
GCATGATGGCGATGATAATTTGTTTTTTGGTTTTGCCTTTTTGTTCCATGCGTTTGACGA
ACTTTTGAAAAGCGGGATATCGACCAAAGCTGACTATGACAGCGGGCATAAAAAGGGCTG
AACGTAGTTCTTTTTGTCCACTAAATCCAATGGAAGACTGCTTGTGAATACTAATGCCGG
ATTGATGATGACGAGGGGCAAGCCCAGCATAGCTTGCTAGATGTTTGGCACTTTGAAATG
ATGAACCATCTCCAATGGCAACCAGTAAATGTGGCAGTGTCTTTTTGCCAATTCCAGGTA
TTGTGGCAAGTAGGCTGGCACGGTGATTTAGTTCGGGTGTGCAATTG
>CP087830_pilAregion
TCGCCATGGATCTGTGATGATCACCCGTTTCACATCATCTTATGCCAGTTTATCAACATT
GACAAAAA-TCGTCACATACAACACATTAATACCATGTCAGTGTTCATTTGTGTCCAAAA
TCAGCCAAGATGACAAACTTTGGCAACAATTTTTGACAGGTAAAAATTTTGTCCATGTCA
AAAATTGACATCTCTGCTAAAATGTCAGTCCAACCTGCCAAAAAATGTCGAAAAATCCAA
AACTGACAAAAATTGTCACCCAAAATTACCCGCCAGACATCAAATTTTAAAAATTTTT--
-------T-GGCAAAAAATAAAAAAATTTGTACATATTTTAATCAATTTTAAAAAATGGC
AAAAAATCTGCCTATTTTTT--AGACAAAATCTTTAAAATTTTCTCAATTTTGCGTATTT
TTTCCAAAAACAGCCCAAATCCACCAAAAAGTTGGCACAGACAATGCAACAGTATGAGTA
TAAGGTTAGCAAATATGTTT-------AAAGTTGCTAATCAGTTAACTTAAACAAACTGG
GCAATGTCGCCCCTATGAACTAAGGAGTTCATTATGAACGCTCAAAAAGGTTTCACCCTT
ATCGAATTAATGATTGTTATCGCCATTATTGGTATCCTAGCTGCAATCGCTTTACCTGCT
TACCAAGACTATATCTCTAAGTCTCAAACTACTCGTGTTTCTGGTGAGCTAGCTGCTGGT
AAAACTGCTGTAGACGCTGCTCTATTTGAAGGTAAAACTCCTGTGCTAAGTGAAGAATCT
------AGCACTTCAAAAGAGAATATTGGTCTGACT---AGCTCAGAAACTAGCACAAAA
CCACGTTCCAATCTGATGGCT------------TCTGTTGAACTAACTGGTTTTGCTGA-
--CAATGGTG--CAGGTACTATTTCTGCTACTTTGGGTAACAAAGCTAATAAAGACATCG
CCAAAACTGTTATTACACAAGAACGTACTACTGACGGTGTATGGACTTGCAAAATCGATG
GTTCTCAAGCAGCTAAATACAAAGAGAAGTTCAACCCAACTGGTTGTGTCAA-GA-----
-AATAATCTCA----------TAG---TAGATTGCA--AAAACCACTCCTT-ATGGGGTG
GTTTTTT---ACGTAAATACAT--CATCAGCAACCACTATTAACACTCCTTAAAAG-AGC
GATTAACATCAAATATAAGAAAAACCGCCACTCAAAGAACCGTTGGCGTACCAGCT-AGG
TTACACATTCAAGTCTAACCACACTCAATTCATATCAA--AATCATACAAAAACCGTTCG
CTCTGAGCCTGCCTGCGG-GTG-----AAGCGGTTCTCCGTTATGGGCAGGCATA-GCTT
ATCACGAACGGAAAAACCTTTGTTGTG----CTTTGAATAGAATTTACTA----------
-------------------------------------------------------TACAA
ATTGTCA--AATATTGCTTATTCTTGGTGGTATATTTGTGCTG-ATAGTTGGTTTTTATA
GGGTAGGTAAGGAGAT--GGTGTGATGTGTATGGTGTAATGATTTAAAGTTTTGCG--AT
TAAAAAAGATAAAATGACTGTTATGCTTGATGTTCTCACCCAAGATAAACTCTTCATCAC
CATTTGCCACCAAGATATAATAAGGGCGATTCTCTACTTCAATAATATCATAAC-CCGTA
AAGAAGGCTGAACGCAAATACCCTATCGAAAACGCAGAAACGACCACATACACAAAAATA
AAAGCCATAAAAATCTGATAATATTTTTCGTTACTCATCAACTCCCTAAGACGAATAGAA
AAAGAGATTGCCCGTCCGAACTTATGGCAAACTAAAGAAATGGCTAAAATAGAAAGCACA
CATCCCATCAGACGGTATGACGACAAAATACCAACATAAAAATACAGCAGCAACATGAT-
GGGTGTTGATA-CAATCACCAATAAAATAAAAATTTTGA---CAAACCCCAAATGAGATG
CACCCCAAGAGACATGTAGTAGCTCAAAAAATCTCTTAATAAACTTAAACGCCTGATATC
CGATCAAATAGCCAATA--ACAAAAACCATGGATACCACACAGACATAAGCCAAACTTCT
GGCAATCATGCTACCACCTTGCACCACATGCCACCATGGGTAGCCATGATATGCTGCTTG
ACCC-AACCATAAGCGTAAGCCGTCGCCCAACTTAATACAGCCAAATACG--CCATTGAC
ACCGACGAGGCGACAAATTTATTAAAATTATTTAGCATGACTTAAGTCTCTTTTAAAACA
AGA---------------------------------------------------------
------------------------------------------------------------
-------------------------ATAAAAAGAAATGGATGATAATTGTGATTGATTAT
TTTAGATAAAAAATAGACAAGTGTTTT-CTTATTTTTGTATATTTATTGTAAATATTATG
TCTTTATGTTAAAAAACACCGCC-CCA-AATGGAGTGGTGTT-TTGTAATCTAAG---AT
T---------AGATTATTTCGCAGATT-TTGCACAGCCTGCTGGGATGAACTTGTCTTTC
CAACCTTTGTTTTGTACACCTTTAACTGTGCAGCTCCAGTTACCATTGACGTCACGAATT
TGGTTAATTTCTGTGCCAGCGATGTCTTTGTTGGCATTACGACCCAAAGTACCTTTTAA-
-TACCAA----GTCAGTACCATCCTTTTCCAAAGAAATGCCATCTTCAG---------CC
AATAGGTTAGAACGTGGAACTTTGGTAGTAGGAGAAGTCGTTAGACCAATGTTTTCTTTA
GTAGTGC---TTGACTGTTCGCTTAGTACAGGCTCTTTACCATCAAACAAAGCAGCGTCA
ATGGCAGTTTTACCAGCAGCTAGTTCGCCAACCACACGAGTAGTTTGAGACTTAGAGATA
TAGTCTTGGTAAGCAGGTAAAGCGATTGCAGCTAGGATACCAATAAATGTTATTCATGAA
TGCGTTTGTCAAAAGGGCGATTTTGGCGAATAACGGCATAGCTGATGGTGAGTAATTTGC
GCATGATGGCGATGATAATTTGTTTTTTGGTTTTGCCTTTTTGTTCCATGCGTTTGACGA
ACTTTTGAAAAGCGGGATATCGACCAAAGCTGACTATGACAGCGGGCATAAAAAGGGCTG
AACGTAGTTCTTTTTGTCCACTAAATCCAATGGAAGACTGCTTGTGAATACTAATGCCTG
ATTGATGATGACGAGGGGCAAGTCCAGCATAGCTTGCTAGATGTTTGGCACTTTGAAATG
ATGAACCATCTCCAATGGCAACCAGTAGATGTGGCAGTGTCTTTTTGCCAATTCCAGGTA
TTGTGGCAAGCAGGCTGGCACGGTGATTTAGCTCGGGCGTGCAATTG
>CP087844_pilAregion
TCGCCATGGATCTGTGATGATCACCCGTTTCACATCATCTTATGCCAGTTTATCAACATT
AACAAAAA-TCGTCACATACAACACATTAATACCATGTCAGTGTTCATTTGTGTCCAAAA
TCAGCCAAGATGACAAACTTTGGCAACAATTTTTGACAGGTAAAAATTTTGTCCATGTCA
AAAATTGACATCTCTGCTAAAATGTCAGTCCAACCTGCCAAAAAATGTCGAAAAATCCAA
AACTGACAAAAATTGTCACCCAAAATTACCCGCCAGACATCAAATTTTAAAAATTTTT--
-------TTGGTAAAAAAGAAAAAAATT-GTACATATTTTAATCAATTTTAAAAAATAGC
AAAAAATCTGCCTATTTTTT--AGACAAAATTTCTAAAATTTTCTCAATTTTGCCTATTT
TTCCCAAAAACAGCCCAAATCCACCAAAAAGTTGGCACAGACAATGCAACAGTATGAGTA
TAAGGTTAGCAAATATGTTT-------AAAGTTGCTAATCAGTTAACTTAAACAAACTGG
GCAATGTCGCCCCTATGAACTAAGGAGTTCATTATGAACGCTCAAAAAGGTTTCACCCTT
ATCGAATTAATGATTGTTATCGCCATTATTGGTATCCTAGCTGCAATCGCTCTACCTGCT
TACCAAGACTATATCTCTAAGTCTCAAATGACTCGTGTAGTAGGTGAGCTAGCTGCTGGT
AAAACTGCCGTAGACGCTGCTTTGTTCGAAGGTAAAGAGCCAATTATTGATGGCGACTCT
TCT---TCTACTCAAGAAAAC---ATCGGTCTTAA------------AGCTGACGGCAAC
CCACGCTCTAACTTGATGGAA------------GCAGTTAACATTAACGGTTTCAAA---
GACAGCGGTG--CAGGTTCTATCTCTGCTACTTTGGGTAACAAAGCTAACAAAGACATCA
AAGGCACTGTAGCTACTCAAAGCCGTGACGCACAAGGCGTATGGAGCTGCTCTATCA---
CTAAAGGTGG---TAACTACAAAGTTAAGTTCAACCCAACTGGTTGCACAGG-CGGTAAC
TAATAATCTAG----------CTTATCTAGCATAGATGAAAACCACTCCGAAA-GGGGTG
GTTTTTT---ACGTAAATACAT--CATCAGCAACCACTATTAACACCTCTTGAAAAGAGT
GATTGACATCAAATATAAGAAAAACCGCCACTCAAAGAACC-TTGGCGTACCAGCTCAGG
TTGCACATTCAAGTCTAACCACACTCAATTCATATCAA--AATCATACAAAAACCGTTCG
CTCTAAGCCTGCCTGCGG-GTG-----AAGCGGTTCTCCGTTATGGGCGGGCA---GCTT
ACCACGAACG-GAAAACCTTTGTTGTG----CCTTGAATAGAATTTACTA----------
-------------------------------------------------------TACAA
ATTGTCA--AATATTGCTTATTCTTGGTGATATATTTGTGCTG-ATAGTTGGTTTTTATA
GGGTAGGTAAGGAGAT--GGTGTGATGTGTATGGTGTAATGATTTAAAGTTTTGCG--AT
CAAAAAAGATAAAATGACTGTTATGCTTGATGTTCTCACCCAAGATAAACCCTTCATCAC
CGTTTGCCACTAAGATATAATAAGGGCGATTCTCTACTTCAATAATATCATAAC-CCGTA
AAAAAGGCTGAACGCAAATACCCTATCGAAAACGCAGAAACGACCACATACACAAAAATA
AAAGCCATAAAAATCTGATAATATTTTTCGTTACTCATCAACTCCCTAAGACGAATAGAA
AAAGAGATTGCCCGTCCGAACTTATGGCAAACTAAAGAAATGGCTAAAATAGAAAGCACA
CATCCCATCAGACGGTATGACGACAAAATACCAACATAAAAATACAGCAGCAACATGAT-
GGGTGTTGATA-CAATCACCAATAAAATAAAAATTTTGA---CAAACCCCAAATGAGATG
CACCCCAAGAGACATGTAGTAGCTCAAAAAATCTCTTAATAAACTTAAACGCCTGATATC
CGATCGAATAGCCAATA--ACAAAAACCATGGATACCACACAGACATAAGCCAAACTTCT
GGCAATCATGCTACCACCTTGCACCACATGCCACCATGGGTAGCCATGATATGCTGCTTG
ACCCCAACCATAAGCGTAAGCCGTCGCCCAACTTAATACAGCCAAATACG--CCATTGAT
ACCGACGAGGCGACAAATTTATTAAAATTATTTAGCATGACTTAAGTCTCTTTTAAAACA
AGA---------------------------------------------------------
------------------------------------------------------------
-------------------------ATAAAAAGAAATGGATAATAATTGTGATTGATTAT
TTTAGATAAAAAATAGACAAGCGTTTT-CTTATTTTTGTATATTTATTGTAAATATTATG
TCTTCATGTTACAAAACACCACC-CCATAAAGGAGTGGTGTT-TTGTAATCTAAG---AG
T---------AGATTATTACTTAGCTAGCTGTACAGCCAGTTGGGATAAATTTGTCTTTC
CAACCAGTAGCAGCAGAACCATCAATGGTACAACTCCATACACCATCAGCAGCACGATTT
TGCATGATTTTCGCACCAGTGATGTCTTTATTAGCACGAGTACCCAAGGTGCCAGTAATA
GTGCCAGCTGAACTAGTAGCAGAGAAACCTCCTAATTCAACATTTG------------AC
ATCAAGTTGGAACGAGGTT------TGTTACTGGTGTCAGTTAGACCAATATCCTCTTTG
GAGGTATCAGCATTATTAGCTTGCAATACTGGCTCTTTACCCTCAAACAAAGCAGCATCC
ACAGCAGTTTTACCAGCAGCTAGTTCGCCAACCACACGAGTAGTTTGAGACTTAGAGATA
TAGTCTTGGTAAGCAGGTAGAGCGATTGCAGCTAGGATGCCAATAAATGTTATTCATGAA
TGCGTTTGTCAAAAGGGCGATTTTGGCGAATAACGGCATAGCTGATGGTGAGTAATTTGC
GCATGATGGCGATGATAATTTGTTTTTTGGTTTTGCCTTTTTGTTCCATGCGTTTGACGA
ACTTTTGAAAAGCGGGATATCGACCAAAGCTGACTATGACAGCGGGCATAAAAAGGGCTG
AACGTAGTTCTTTTTGTCCACTAAATCCAATGGAAGACTGCTTGTGAATACTAATGCCGG
ATTGATGATGACGAGGGGCAAGCCCAGCATAGCTTGCTAGATGTTTGGCACTTTGAAATG
ATGAACCATCTCCAATGGCAACCAGTAAATGTGGCAGTGTCTTTTTGCCAATTCCAGGTA
TTGTGGCAAGTAGGCTGGCACGGTGATTTAGTTCGGGTGTGCAATTG
>CP087848_pilAregion
TCGCCATGGATCCGTGATGATCACCCATTTCACATCATCTTATGCCAGTTTATCAACATT
GACAAAAAATCGTCACACATGACACCTTA-TGCCATGTCAGTGTCTGTTTGTGTCCAAAA
TCAGCCAAGATGACAAACTTTGACAACAATTTTTGACAGGTAAAAATTTTGTCCATGTCA
AAAATTGACATCTCTGCTAAAATGTCAGTCTAACCTGCCAAAAAATGTCAAAAAATCCAA
AACTGACAAAAATTGTCACCCAAAATTACCTGCCAGACATCAAATTTTAAAAATTTTT--
-------T-GGTAAAAAAGAAAAAAATTTGTACATATTTTAACCAATTTTAAAAAATAGC
AAAAAATCTGCCTATTTTTT--AGACAAAATCTTTAAAATTTTCTCAATTTTGCGTATTT
TTTCCAAAAACAGCCCAAATCCACCAAAAAGTTGGCACAGACAATGCAACAGTATGAGTG
TAAGGTTAGCAAATATGTTT-------AAAGTTGCTAATCACTTAACTTAAACAAACTGG
GCAGTATCGCCCCTATGAACTAAGGAGTTCATTATGAACGCTCAAAAAGGTTTCACCCTT
ATCGAATTAATGATTGTTATCGCCATTATTGGTATCCTAGCTGCTATCGCTCTACCTGCT
TACCAAGACTATATCTCTAAGTCTCAAACTACTCGTGTAGTTGGCGAACTAGCTGCTGGT
AAAACTGCTGTGGATGCTGCTTTGTTTGAGGGTAAGACTCCTGTACTAAATGAAGCATCT
------AGCACTTCAAAAGAAAATATTGGTCTAACG---ACTTCTGAAAATAGTGCTACC
CCACGTTCTAACCTAATGGAA------------TCTGTTAGCCTAGAAGGTTTTGATAG-
--TAATGGTC--AAGGTTCTATTTCTGCAACTTTGGGTGGTAATGCTAACAAAGACATCG
CTAAAACTGTTATCTCTCAAAATCGTACCACTGATGGCGTATGGACTTGTGAAGTAGACG
GTAAGGGTGCTCCTAAGTACAAAGCTAAGTTCACTCCTGCTGGTTGTACTAC-TA-----
-AGTAATATCTAGC------TTGGGTTTAGATAATA--AACACCACTCCTTTATGGAGTG
GTGTTTT---ACGTAAATACAT--CATCAGCAACCACTATTAACACTCCTTAAAAG-AGC
GATTAACATCAAATATAAGAAAAACCGCCACTCAAAGAACCGTTGGCGTACCAGCT-AGG
TTACACATTCAAGTCCAACCACACTCAATTCATATCAA--AATCATACAAAA-CCGTTCG
CTCTGAGCCTGCCTGCGG-GTA-----AAGCGGTTCTCCGTTATGGGCGGGCATA-GCTT
ACCATAAACGGAAAA-CCTTTGTTGTG----CTTTGAATAGAATTTACCA----------
-------------------------------------------------------TACAA
ATTGTCA--AATATTGCTTATTCTTGGTGGTATATTTGTGCTG-ATAGTTGGTTTTTATA
GGGTAGGTAAGGAGAT--GGTGTGATGTGTATGGTGTAATGATTTAAGGTTTTTCG--AT
GAAAAAAGATAAAATGACTGTTATGCTTGATGTTCTCACCCAAGATAAACTCTTCATCAC
CGTTTGCCACCAAGATATAATAAGGGCGATTCTCTACTTCAATAATATCATAAC-CCGTA
AAGAAGGCTGAACGCAAATACCCTATCGAAAACGCAGAAACGACCACATACACAAAAATA
AAAGCCATAAAAATCTGATAATATTTTTCGTTACTCATCAACTCCCTAAGACGAATAGAA
AAAGAGATTGCCCGTCCGAACTTATGGCAAACTAAAGAAATGGCTAAAATAGAAAGCACA
CATCCCATCAGACGGTATGACGACAAAATACCAACATAAAAATACAGCAGCAACATGAT-
GGGTGTTGATA-CAATCACCAATAAAATAAAAATTTTGA---CAAACCCCAAATGAGATG
CACCCCAAGAGACATGTAGTAGCTCAAAAAATCTCTTAATAAACTTAAACGCCTGATATC
CGATCAAATAGCCAATA--ACAAAAACCATGGATACCACACAGACATAAGCCAAACTTCT
GGCAATCATGCTACCACCTTGCACCACATGCCACCATGGGTAGCCATGATATGCTGCTTG
ACCCCAACCATAAGCGTAAGCCGTCGCCCAACTTAATACAGCCAAATACG--CCATTGAT
ACCGACGAGGCGACAAATTTATTAAAATTATTTAGCATGACTTAAGTCTCTTTTAAAACA
AGA---------------------------------------------------------
------------------------------------------------------------
-------------------------ATAAAAAGAAATGGATGATAATTGTGATTGATTAT
TTTAGATAAAAAATAGACAAGTGTTTT-CTTATTTTTGTATATTTATTGTAAATATTATG
TCTTTATGTTAAAAAACACCGCC-CCA-AATGGAGTGGTGTT-TTGTAATCTAAG---AT
T---------AGATTATTACGTAGCTT-TTGTACAACCTGCTGGGATGAATTTGTCTTTC
CAGCCTTTACCAGTTACACCTTTAACTGTGCAGCTCCAGTTACCATTGACGTCACGACTT
TGGTTAACTTCTGTACCAGCGATGTCTTTGTTTGCATTACGACCCAAAGTACCTTTCAA-
-GGTTAG----AACGTTGTTAGCTTCAGTCAATGTGATACCGTCTTCTG---------CC
AACAAGTTAGAGCGTGCTTTTGTAGAGTTTGGAGCAGTAGTCAAACCAATGTTTTCTTTA
GTGGCGG---TTGACTCTTCGTTTAATACAGGCTTTTTGCCATCAAACAAAGCAGCGTCA
ATCGCAGTTTTACCAGCAGCCAACTCGCCTACTACACGAGTTACTTGAGACTTAGAGATA
TAGTCTTGGTAAGCAGGTAGAGCGATTGCAGCTAGGATACCAATAAATGTTATTCATGAA
TGCGTTTGTCAAAAGGGCGATTTTGGCGAATAACGGCATAGCTGATGGTGAGTAATTTGC
GCATGATGGCGATGATAATTTGTTTTTTGGTTTTGCCTTTTTGTTCCATGCGTTTGACGA
ACTTTTGAAAAGCGGGATATCGACCAAAGCTGACTATGACAGCGGGCATAAAAAGGGCTG
AACGTAGTTCTTTTTGTCCACTAAATCCAATGGAAGACTGCTTGTGAATACTAATGCCGG
ATTGATGATGACGAGGGGCAAGCCCAGCATAGCTTGCTAGATGTTTGGCACTTTGAAATG
ATGAACCATCTCCAATGGCAACCAGTAAATGTGGCAGTGTCTTTTTGCCAATTCCAGGTA
TTGTGGCAAGTAGGCTGGCACGGTGATTTAGTTCGGGTGTGCAATTG
>CP087791_pilAregion
TCGCCATGGATCCGTGATGATCACCCATTTCACATCATCTTATGCCAGTTTATCAACATT
GACAAAAAATCGTCACATACAACACATTAATACCATGTCAGTGTTCATTTGTGTCCAAAA
TCAGCCAAGATGACAAACTTTGGCAACAATTTTTGACAGGTAAAAATTTTGTCCATGTCA
AAAATTGACATCTCTGCTAAAATGTCAGTCCAACCTGCCAAAAAATGTCGAAAAATCCAA
AACTGACAAAAATTGTCACCTAAAATTACCCGCCAGACATCAAATTTTAAAAATTTTT--
-------TTGGTAAAAAAGAAAAAAATT-GTACATATTTTAATCAATTTTAAAAAATAGC
AAAAAATCTGCCTATTTTTT--AGACAAAATCTTTAAAATTTTCTCAATTTTGCGTATTT
TTTCCAAAAACAGCCCAAATCCACCAAAAAGTTGGCACAGACAATGCAACAGTATGAGTG
TAAGGTTAGCAAATATGTTT-------AAAGTTGCTAATCAGTTAACTTAAACAAACTGG
GCAATATCGCCCCTATGAACGAAGGAGTTCACCATGAACGCTCAAAAAGGTTTCACCCTT
ATCGAACTAATGATTGTTATCGCTATTATCGGTATCCTAGCTGCTATCGCACTACCAGCA
TACCAAGACTACATCTCTAAGTCTCAAACTACTCGTGTGGTAGGCGAGCTAGCTGCTGGT
AAAACTGCTGTGGATGCTGGTCTATTTGAAGGTAAAAAGCCTGTGATTGGCTCTACATCA
TCTGATGAGATGGTAAATGCTCCTGTTGGCCTAAAAGACGGTGCAGATGACGCAGGTAAC
CCACGCTCTAACCTAATGTCA------------ACAGTAGAATTAACTGGTTTTGACCA-
--AAATGGTG--AAGGTGTCATCAAAGCTACTCTTGGTAACAAAGCCAATAAAGACATCC
ACGGTGCTGTTATTGAACAAAAACGTGATGAAAAAGGCGTTTGGACTTGTGTAGT---AA
CTGGCGGTGGTTCTGGCTGGAAAGACAAGTTTATCCCAACTGGTTGCACAAA-AGC---T
TAGTAAT-TAG----------CAAGACCACCCAAAA--AACACCACTCCTTTATGGGGTG
GTGTTTT---ACGTAAATACAT--CATCAGCAACCACTATTAACACCTCTTAAAA-----
--------TCAAATATAAGAAAAACCGCCACTCAAAGCACCGTTGGCGTACCAGCT-AGG
TTACACATTCAAGTCTAACCACACTCAATTCATATCAA--AATCATACAAAAACCGTTCG
CTCTAAGCCTGCCTGCGG-GTC-----AAGCGCTTCTCCGTTATGGGCGGGCATA-GCTT
ACCACGAACG-AAAAACCTTTGTTGTG----CTTTGAATAGAATTTACCA----------
-------------------------------------------------------TACAA
ATTGTCA--AATATTGCTTATTCTTGGTGGTATATTTGTGCTG-ATAGTTGGTTTTTATA
GGGTAGGTAAGGAGAT--GGTGTGATGTGTATGGTGTAATGATTTAAAGTTTTGCG--AT
TAAAAAAGACAAAATGACTGTTCTGCTTGATGTTCTCACCCAAGATAAACTCTTCATCAC
CGTTTGCCACCAAGATATAATAAGGGCGATTCTCTACTTCAATAATATCATAAC-CTGTA
AAAAAGGCTGAACGCAAATACCCTATCGAAAACGCAGAAACGACCACATACACAAAAATA
AAAGCCATAAAAATCTGATAATATTTTTCGTTACTCATCAACTCCCTAAGACGAATAGAA
AAAGAGATTGCCCGTCCGAACTTATGGCAAACTAAAGAAATGGCTAAAATAGAAAGCACA
CATCCCATCAGACGGTATGACGACAAAATACCAACATAAAAATACAGCAGCAACATGAT-
GGGTGTTGATA-CAATCACCAATAAAATAAAAATTTTGA---CAAATCCCAAATGAGATG
CACCCCAAGAGACATGTAGTAGCCCAAAAAATCTCTTAATAAACTTAAACGCCTGATATC
CGATCAAATAGCCAATA--ACAAAAACCATGGATACCACACAGACATAAGCCAAACTTCT
GGCAATCATGCTACCACCTTGCACCACATGCCACCATGGGTAGCCATGATATGCTGCTTG
ACCCCAACCATAAGCGTAAGCCGTCGCCCAACTTAATACAGCCAAATACG--CCATTGAT
ACCGACGAGGCGACAAATTTATTAAAATTATTTAGCATGACTTAAGTCTCTTTTAAAACA
AGA---------------------------------------------------------
------------------------------------------------------------
-------------------------ATAAAAAGAAATGGATAATAATTGTGATTGATTAT
TTTAGATAAAAAATAGACAAGCGTTTT-CTTATTTTTGTATATTTATTGTAAATATTATG
TCTTCATGTTACAAAACACCACC-CCATAAAGGAGTGGTGTT-TTGTAATCTAAG---AT
T---------AGATTATTTCTTAGCT----GTACAACCAGTTGGGATGAATTTAGGTTTC
CAACCAGAACCTTTACC---TTCAACGATACATGACCACACACCTTGTTCACTACGAGAT
TGAGTTACAACGGTTCCAAGGATATCTTTGTTGGCACGGTTACCAATGGTGCCATCAATA
GTACCTGC---ACCATTGTTTTCAAAGCCAGTAAGAACAACAGCA------------CTC
ATTAGGTTAGAACGTGGAGT---TGTGCCGTTATCTTCAGTTAGACCAATTTGCTCTTCC
TCGGCTT---TGTCGGTTTTAGCCATCACAGGCTTTTTACCTTCAAACAAAGCAGCATCC
ACAGCAGTTTTACCAGCAGCTAGCTCACCGACTACACGAGTAGTTTGAGACTTAGAGATA
TAGTCTTGGTAAGCAGGTAGAGCGATTGCAGCTAGGATACCAATAAATGTTATTCATGAA
TGCGTTTGTCAAAAGGGCGATTTTGGCGAATAACGGCATAGCTGATGGTGAGTAATTTGC
GCATGATGGCGATGATAATTTGTTTTTTGGTTTTGCCTTTTTGTTCCATGCGTTTGACGA
ACTTTTGAAAAGCGGGATATCGACCAAAGCTGACTATGACAGCGGGCATAAAAAGGGCTG
AACGTAGTTCTTTTTGTCCACTAAATCCAATGGAAGACTGCTTGTGAATACTAATGCCTG
ATTGATGATGACGAGGGGCAAGCCCAGCATAGCTTGCTAGATGTTTGGCACTTTGAAATG
ATGAACCATCTCCAATGGCAACCAGTAAATGTGGCAGTGTCTTTTTGCCAATTCCGGGTA
TTGTGGCAAGTAGGCTGGCACGGTGACTTAGTTCGGGTGTGCAATTG
>CP087862_pilAregion
TCGCCATGGATCCGTGATGATCACCCATTTCACATCATCTTATGCCAGTTTATCAACATT
GACAAAAAATCGTCACATACAACACATTAATACCATGTCAGTGTTCATTTGTGTCCAAAA
TCAGCCAAGATGACAAACTTTGGCAACAATTTTTGACAGGTAAAAATTTTGTCCATGTCA
AAAATTGACATCTCTGCTAAAATGTCAGTCCAACCTGCCAAAAAATGTCGAAAAATCCAA
AACTGACAAAAATTGTCACCTAAAATTACCCGCCAGACATCAAATTTTAAAAATTTTT--
-------TTGGTAAAAAAGAAAAAAATT-GTACATATTTTAATCAATTTTAAAAAATAGC
AAAAAATCTGCCTATTTTTT--AGACAAAATCTTTAAAATTTTCTCAATTTTGCGTATTT
TTTCCAAAAACAGCCCAAATCCACCAAAAAGTTGGCACAGACAATGCAACAGTATGAGTG
TAAGGTTAGCAAATATGTTT-------AAAGTTGCTAATCAGTTAACTTAAACAAACTGG
GCAATATCGCCCCTATGAACGAAGGAGTTCACCATGAACGCTCAAAAAGGTTTCACCCTT
ATCGAACTAATGATTGTTATCGCTATTATCGGTATCCTAGCTGCTATCGCACTACCAGCA
TACCAAGACTACATCTCTAAGTCTCAAACTACTCGTGTGGTAGGCGAGCTAGCTGCTGGT
AAAACTGCTGTGGATGCTGGTCTATTTGAAGGTAAAAAGCCTGTGATTGGCTCTACATCA
TCTGATGAGATGGTAAATGCTCCTGTTGGCCTAAAAGACGGTGCAGATGACGCAGGTAAC
CCACGCTCTAACCTAATGTCA------------ACAGTAGAATTAACTGGTTTTGACCA-
--AAATGGTG--AAGGTGTCATCAAAGCTACTCTTGGTAACAAAGCCAATAAAGACATCC
ACGGTGCTGTTATTGAACAAAAACGTGATGAAAAAGGCGTTTGGACTTGTGTAGT---AA
CTGGCGGTGGTTCTGGCTGGAAAGACAAGTTTATCCCAACTGGTTGCACAAA-AGC---T
TAGTAAT-TAG----------CAAGACCACCCAAAA--AACACCACTCCTTTATGGGGTG
GTGTTTT---ACGTAAATACAT--CATCAGCAACCACTATTAACACCTCTTAAAA-----
--------TCAAATATAAGAAAAACCGCCACTCAAAGCACCGTTGGCGTACCAGCT-AGG
TTACACATTCAAGTCTAACCACACTCAATTCATATCAA--AATCATACAAAAACCGTTCG
CTCTAAGCCTGCCTGCGG-GTC-----AAGCGCTTCTCCGTTATGGGCGGGCATA-GCTT
ACCACGAACG-AAAAACCTTTGTTGTG----CTTTGAATAGAATTTACCA----------
-------------------------------------------------------TACAA
ATTGTCA--AATATTGCTTATTCTTGGTGGTATATTTGTGCTG-ATAGTTGGTTTTTATA
GGGTAGGTAAGGAGAT--GGTGTGATGTGTATGGTGTAATGATTTAAAGTTTTGCG--AT
TAAAAAAGACAAAATGACTGTTCTGCTTGATGTTCTCACCCAAGATAAACTCTTCATCAC
CGTTTGCCACCAAGATATAATAAGGGCGATTCTCTACTTCAATAATATCATAAC-CTGTA
AAAAAGGCTGAACGCAAATACCCTATCGAAAACGCAGAAACGACCACATACACAAAAATA
AAAGCCATAAAAATCTGATAATATTTTTCGTTACTCATCAACTCCCTAAGACGAATAGAA
AAAGAGATTGCCCGTCCGAACTTATGGCAAACTAAAGAAATGGCTAAAATAGAAAGCACA
CATCCCATCAGACGGTATGACGACAAAATACCAACATAAAAATACAGCAGCAACATGAT-
GGGTGTTGATA-CAATCACCAATAAAATAAAAATTTTGA---CAAATCCCAAATGAGATG
CACCCCAAGAGACATGTAGTAGCCCAAAAAATCTCTTAATAAACTTAAACGCCTGATATC
CGATCAAATAGCCAATA--ACAAAAACCATGGATACCACACAGACATAAGCCAAACTTCT
GGCAATCATGCTACCACCTTGCACCACATGCCACCATGGGTAGCCATGATATGCTGCTTG
ACCCCAACCATAAGCGTAAGCCGTCGCCCAACTTAATACAGCCAAATACG--CCATTGAT
ACCGACGAGGCGACAAATTTATTAAAATTATTTAGCATGACTTAAGTCTCTTTTAAAACA
AGA---------------------------------------------------------
------------------------------------------------------------
-------------------------ATAAAAAGAAATGGATAATAATTGTGATTGATTAT
TTTAGATAAAAAATAGACAAGCGTTTT-CTTATTTTTGTATATTTATTGTAAATATTATG
TCTTCATGTTACAAAACACCACC-CCATAAAGGAGTGGTGTT-TTGTAATCTAAG---AT
T---------AGATTATTTCTTAGCT----GTACAACCAGTTGGGATGAATTTAGGTTTC
CAACCAGAACCTTTACC---TTCAACGATACATGACCACACACCTTGTTCACTACGAGAT
TGAGTTACAACGGTTCCAAGGATATCTTTGTTGGCACGGTTACCAATGGTGCCATCAATA
GTACCTGC---ACCATTGTTTTCAAAGCCAGTAAGAACAACAGCA------------CTC
ATTAGGTTAGAACGTGGAGT---TGTGCCGTTATCTTCAGTTAGACCAATTTGCTCTTCC
TCGGCTT---TGTCGGTTTTAGCCATCACAGGCTTTTTACCTTCAAACAAAGCAGCATCC
ACAGCAGTTTTACCAGCAGCTAGCTCACCGACTACACGAGTAGTTTGAGACTTAGAGATA
TAGTCTTGGTAAGCAGGTAGAGCGATTGCAGCTAGGATACCAATAAATGTTATTCATGAA
TGCGTTTGTCAAAAGGGCGATTTTGGCGAATAACGGCATAGCTGATGGTGAGTAATTTGC
GCATGATGGCGATGATAATTTGTTTTTTGGTTTTGCCTTTTTGTTCCATGCGTTTGACGA
ACTTTTGAAAAGCGGGATATCGACCAAAGCTGACTATGACAGCGGGCATAAAAAGGGCTG
AACGTAGTTCTTTTTGTCCACTAAATCCAATGGAAGACTGCTTGTGAATACTAATGCCTG
ATTGATGATGACGAGGGGCAAGCCCAGCATAGCTTGCTAGATGTTTGGCACTTTGAAATG
ATGAACCATCTCCAATGGCAACCAGTAAATGTGGCAGTGTCTTTTTGCCAATTCCGGGTA
TTGTGGCAAGTAGGCTGGCACGGTGACTTAGTTCGGGTGTGCAATTG
>CP087768_pilAregion
TCGCCATGGATCTGTGATGATCACCCGTTTCACATCATCTTATGCCAGTTTATCAACATT
AACAAAAA-TCGTCACATACAACACATTAATACCATGTCAGTGTTCATTTGTGTCCAAAA
TCAGCCAAGATGACAAACTTTGGCAACAATTTTTGACAGGTAAAAATTTTGTCCATGTCA
AAAATTGACATCTCTGCTAAAATGTCAGTCCAACCTGCCAAAAAATGTCGAAAAATCCAA
AACTGACAAAAATTGTCACCCAAAATTACCCGCCAGACATCAAATTTTAAAAATTTTT--
-------TTGGTAAAAAAGAAAAAAATT-GTACATATTTTAATCAATTTTAAAAAATAGC
AAAAAATCTGCCTATTTTTT--AGACAAAATTTCTAAAATTTTCTCAATTTTGCCTATTT
TTCCCAAAAACAGCCCAAATCCACCAAAAAGTTGGCACAGACAATGCAACAGTATGAGTA
TAAGGTTAGCAAATATGTTT-------AAAGTTGCTAATCAGTTAACTTAAACAAACTGG
GCAATGTCGCCCCTATGAACTAAGGAGTTCATTATGAACGCTCAAAAAGGTTTCACCCTT
ATCGAATTAATGATTGTTATCGCCATTATTGGTATCCTAGCTGCAATCGCTCTACCTGCT
TACCAAGACTATATCTCTAAGTCTCAAATGACTCGTGTAGTAGGTGAGCTAGCTGCTGGT
AAAACTGCCGTAGACGCTGCTTTGTTCGAAGGTAAAGAGCCAATTATTGATGGCGACTCT
TCT---TCTACTCAAGAAAAC---ATCGGTCTTAA------------AGCTGACGGCAAC
CCACGCTCTAACTTGATGGAA------------GCAGTTAACATTAACGGTTTCAAA---
GACAGCGGTG--CAGGTTCTATCTCTGCTACTTTGGGTAACAAAGCTAACAAAGACATCA
AAGGCACTGTAGCTACTCAAAGCCGTGACGCACAAGGCGTATGGAGCTGCTCTATCA---
CTAAAGGTGG---TAACTACAAAGTTAAGTTCAACCCAACTGGTTGCACAGG-CGGTAAC
TAATAATCTAG----------CTTATCTAGCATAGATGAAAACCACTCCGAAA-GGGGTG
GTTTTTT---ACGTAAATACAT--CATCAGCAACCACTATTAACACCTCTTGAAAAGAGT
GATTGACATCAAATATAAGAAAAACCGCCACTCAAAGAACC-TTGGCGTACCAGCTCAGG
TTGCACATTCAAGTCTAACCACACTCAATTCATATCAA--AATCATACAAAAACCGTTCG
CTCTAAGCCTGCCTGCGG-GTG-----AAGCGGTTCTCCGTTATGGGCGGGCA---GCTT
ACCACGAACG-GAAAACCTTTGTTGTG----CCTTGAATAGAATTTACTA----------
-------------------------------------------------------TACAA
ATTGTCA--AATATTGCTTATTCTTGGTGATATATTTGTGCTG-ATAGTTGGTTTTTATA
GGGTAGGTAAGGAGAT--GGTGTGATGTGTATGGTGTAATGATTTAAAGTTTTGCG--AT
CAAAAAAGATAAAATGACTGTTATGCTTGATGTTCTCACCCAAGATAAACCCTTCATCAC
CGTTTGCCACTAAGATATAATAAGGGCGATTCTCTACTTCAATAATATCATAAC-CCGTA
AAAAAGGCTGAACGCAAATACCCTATCGAAAACGCAGAAACGACCACATACACAAAAATA
AAAGCCATAAAAATCTGATAATATTTTTCGTTACTCATCAACTCCCTAAGACGAATAGAA
AAAGAGATTGCCCGTCCGAACTTATGGCAAACTAAAGAAATGGCTAAAATAGAAAGCACA
CATCCCATCAGACGGTATGACGACAAAATACCAACATAAAAATACAGCAGCAACATGAT-
GGGTGTTGATA-CAATCACCAATAAAATAAAAATTTTGA---CAAACCCCAAATGAGATG
CACCCCAAGAGACATGTAGTAGCTCAAAAAATCTCTTAATAAACTTAAACGCCTGATATC
CGATCGAATAGCCAATA--ACAAAAACCATGGATACCACACAGACATAAGCCAAACTTCT
GGCAATCATGCTACCACCTTGCACCACATGCCACCATGGGTAGCCATGATATGCTGCTTG
ACCCCAACCATAAGCGTAAGCCGTCGCCCAACTTAATACAGCCAAATACG--CCATTGAT
ACCGACGAGGCGACAAATTTATTAAAATTATTTAGCATGACTTAAGTCTCTTTTAAAACA
AGA---------------------------------------------------------
------------------------------------------------------------
-------------------------ATAAAAAGAAATGGATAATAATTGTGATTGATTAT
TTTAGATAAAAAATAGACAAGCGTTTT-CTTATTTTTGTATATTTATTGTAAATATTATG
TCTTCATGTTACAAAACACCACC-CCATAAAGGAGTGGTGTT-TTGTAATCTAAG---AG
T---------AGATTATTACTTAGCTAGCTGTACAGCCAGTTGGGATAAATTTGTCTTTC
CAACCAGTAGCAGCAGAACCATCAATGGTACAACTCCATACACCATCAGCAGCACGATTT
TGCATGATTTTCGCACCAGTGATGTCTTTATTAGCACGAGTACCCAAGGTGCCAGTAATA
GTGCCAGCTGAACTAGTAGCAGAGAAACCTCCTAATTCAACATTTG------------AC
ATCAAGTTGGAACGAGGTT------TGTTACTGGTGTCAGTTAGACCAATATCCTCTTTG
GAGGTATCAGCATTATTAGCTTGCAATACTGGCTCTTTACCCTCAAACAAAGCAGCATCC
ACAGCAGTTTTACCAGCAGCTAGTTCGCCAACCACACGAGTAGTTTGAGACTTAGAGATA
TAGTCTTGGTAAGCAGGTAGAGCGATTGCAGCTAGGATGCCAATAAATGTTATTCATGAA
TGCGTTTGTCAAAAGGGCGATTTTGGCGAATAACGGCATAGCTGATGGTGAGTAATTTGC
GCATGATGGCGATGATAATTTGTTTTTTGGTTTTGCCTTTTTGTTCCATGCGTTTGACGA
ACTTTTGAAAAGCGGGATATCGACCAAAGCTGACTATGACAGCGGGCATAAAAAGGGCTG
AACGTAGTTCTTTTTGTCCACTAAATCCAATGGAAGACTGCTTGTGAATACTAATGCCGG
ATTGATGATGACGAGGGGCAAGCCCAGCATAGCTTGCTAGATGTTTGGCACTTTGAAATG
ATGAACCATCTCCAATGGCAACCAGTAAATGTGGCAGTGTCTTTTTGCCAATTCCAGGTA
TTGTGGCAAGTAGGCTGGCACGGTGATTTAGTTCGGGTGTGCAATTG
>CP087771_pilAregion
TCGCCATGGATCTGTGATGATCACCCGTTTCACATCATCTTATGCCAGTTTATCAACATT
AACAAAAA-TCGTCACATACAACACATTAATACCATGTCAGTGTTCATTTGTGTCCAAAA
TCAGCCAAGATGACAAACTTTGGCAACAATTTTTGACAGGTAAAAATTTTGTCCATGTCA
AAAATTGACATCTCTGCTAAAATGTCAGTCCAACCTGCCAAAAAATGTCGAAAAATCCAA
AACTGACAAAAATTGTCACCCAAAATTACCCGCCAGACATCAAATTTTAAAAATTTTT--
-------TTGGTAAAAAAGAAAAAAATT-GTACATATTTTAATCAATTTTAAAAAATAGC
AAAAAATCTGCCTATTTTTT--AGACAAAATTTCTAAAATTTTCTCAATTTTGCCTATTT
TTCCCAAAAACAGCCCAAATCCACCAAAAAGTTGGCACAGACAATGCAACAGTATGAGTA
TAAGGTTAGCAAATATGTTT-------AAAGTTGCTAATCAGTTAACTTAAACAAACTGG
GCAATGTCGCCCCTATGAACTAAGGAGTTCATTATGAACGCTCAAAAAGGTTTCACCCTT
ATCGAATTAATGATTGTTATCGCCATTATTGGTATCCTAGCTGCAATCGCTCTACCTGCT
TACCAAGACTATATCTCTAAGTCTCAAATGACTCGTGTAGTAGGTGAGCTAGCTGCTGGT
AAAACTGCCGTAGACGCTGCTTTGTTCGAAGGTAAAGAGCCAATTATTGATGGCGACTCT
TCT---TCTACTCAAGAAAAC---ATCGGTCTTAA------------AGCTGACGGCAAC
CCACGCTCTAACTTGATGGAA------------GCAGTTAACATTAACGGTTTCAAA---
GACAGCGGTG--CAGGTTCTATCTCTGCTACTTTGGGTAACAAAGCTAACAAAGACATCA
AAGGCACTGTAGCTACTCAAAGCCGTGACGCACAAGGCGTATGGAGCTGCTCTATCA---
CTAAAGGTGG---TAACTACAAAGTTAAGTTCAACCCAACTGGTTGCACAGG-CGGTAAC
TAATAATCTAG----------CTTATCTAGCATAGATGAAAACCACTCCGAAA-GGGGTG
GTTTTTT---ACGTAAATACAT--CATCAGCAACCACTATTAACACCTCTTGAAAAGAGT
GATTGACATCAAATATAAGAAAAACCGCCACTCAAAGAACC-TTGGCGTACCAGCTCAGG
TTGCACATTCAAGTCTAACCACACTCAATTCATATCAA--AATCATACAAAAACCGTTCG
CTCTAAGCCTGCCTGCGG-GTG-----AAGCGGTTCTCCGTTATGGGCGGGCA---GCTT
ACCACGAACG-GAAAACCTTTGTTGTG----CCTTGAATAGAATTTACTA----------
-------------------------------------------------------TACAA
ATTGTCA--AATATTGCTTATTCTTGGTGATATATTTGTGCTG-ATAGTTGGTTTTTATA
GGGTAGGTAAGGAGAT--GGTGTGATGTGTATGGTGTAATGATTTAAAGTTTTGCG--AT
CAAAAAAGATAAAATGACTGTTATGCTTGATGTTCTCACCCAAGATAAACCCTTCATCAC
CGTTTGCCACTAAGATATAATAAGGGCGATTCTCTACTTCAATAATATCATAAC-CCGTA
AAAAAGGCTGAACGCAAATACCCTATCGAAAACGCAGAAACGACCACATACACAAAAATA
AAAGCCATAAAAATCTGATAATATTTTTCGTTACTCATCAACTCCCTAAGACGAATAGAA
AAAGAGATTGCCCGTCCGAACTTATGGCAAACTAAAGAAATGGCTAAAATAGAAAGCACA
CATCCCATCAGACGGTATGACGACAAAATACCAACATAAAAATACAGCAGCAACATGAT-
GGGTGTTGATA-CAATCACCAATAAAATAAAAATTTTGA---CAAACCCCAAATGAGATG
CACCCCAAGAGACATGTAGTAGCTCAAAAAATCTCTTAATAAACTTAAACGCCTGATATC
CGATCGAATAGCCAATA--ACAAAAACCATGGATACCACACAGACATAAGCCAAACTTCT
GGCAATCATGCTACCACCTTGCACCACATGCCACCATGGGTAGCCATGATATGCTGCTTG
ACCCCAACCATAAGCGTAAGCCGTCGCCCAACTTAATACAGCCAAATACG--CCATTGAT
ACCGACGAGGCGACAAATTTATTAAAATTATTTAGCATGACTTAAGTCTCTTTTAAAACA
AGAGGCTCTGGTTCAAAAAGTATGCTACAAAGAAAACCGTTCGTGGCGAGCTTGTCAAAC
CATAACGGTTTTCCTACCCGCAGGCAGGCTCAGGAAGAACGGAAAACCTAGTTCAGCATA
CTTTTTAGACTACTACCAAACAAGAATAAAAAGAAATGGATAATAATTGTGATTGATTAT
TTTAGATAAAAAATAGACAAGCGTTTT-CTTATTTTTGTATATTTATTGTAAATATTATG
TCTTCATGTTACAAAACACCACC-CCATAAAGGAGTGGTGTT-TTGTAATCTAAG---AG
T---------AGATTATTACTTAGCTAGCTGTACAGCCAGTTGGGATAAATTTGTCTTTC
CAACCAGTAGCAGCAGAACCATCAATGGTACAACTCCATACACCATCAGCAGCACGATTT
TGCATGATTTTCGCACCAGTGATGTCTTTATTAGCACGAGTACCCAAGGTGCCAGTAATA
GTGCCAGCTGAACTAGTAGCAGAGAAACCTCCTAATTCAACATTTG------------AC
ATCAAGTTGGAACGAGGTT------TGTTACTGGTGTCAGTTAGACCAATATCCTCTTTG
GAGGTATCAGCATTATTAGCTTGCAATACTGGCTCTTTACCCTCAAACAAAGCAGCATCC
ACAGCAGTTTTACCAGCAGCTAGTTCGCCAACCACACGAGTAGTTTGAGACTTAGAGATA
TAGTCTTGGTAAGCAGGTAGAGCGATTGCAGCTAGGATGCCAATAAATGTTATTCATGAA
TGCGTTTGTCAAAAGGGCGATTTTGGCGAATAACGGCATAGCTGATGGTGAGTAATTTGC
GCATGATGGCGATGATAATTTGTTTTTTGGTTTTGCCTTTTTGTTCCATGCGTTTGACGA
ACTTTTGAAAAGCGGGATATCGACCAAAGCTGACTATGACAGCGGGCATAAAAAGGGCTG
AACGTAGTTCTTTTTGTCCACTAAATCCAATGGAAGACTGCTTGTGAATACTAATGCCGG
ATTGATGATGACGAGGGGCAAGCCCAGCATAGCTTGCTAGATGTTTGGCACTTTGAAATG
ATGAACCATCTCCAATGGCAACCAGTAAATGTGGCAGTGTCTTTTTGCCAATTCCAGGTA
TTGTGGCAAGTAGGCTGGCACGGTGATTTAGTTCGGGTGTGCAATTG
>CP087806_pilAregion
TCGCCATGGATCTGTGATGATCACCCGTTTCACATCATCTTATGCCAGTTTATCAACATT
GACAAAAA-TCGTCACATACAACACATTAATACCATGTCAGTGTTCATTTGTGTCCAAAA
TCAGCCAAGATGACAAACTTTGGCAACAATTTTTGACAGGTAAAAATTTTGTCCATGTCA
AAAATTGACATCTCTGCTAAAATGTCAGTCCAACCTGCCAAAAAATGTCGAAAAATCCAA
AACTGACAAAAATTGTCACCCAAAATTACCTGCCAGACATCAAATTTTAAAAATTTTT--
-------TTGGTAAAAAAGAAAAAAATT-GTACATATTTTAATCAATTTTAAAAAATAGC
AAAAAATATGCCTATTTTTT--AGACAAAATCTTTAAAATTTTCTCAATTTTGCCTATTT
TTCCCAAAAACAGCCCAAATCCACCAAAAAGTTGGCACAGACAATGCAACAGTATGAGTG
TAAGGTTAGCAAATATGTTT-------AAAGTTGCTAATCAGTTAACTTAAACAAACTGG
GCAATATCGCCCTTATGAACTAAGGAGTTCATTATGAACGCTCAAAAAGGTTTCACCCTT
ATCGAATTGATGATTGTTATCGCCATTATTGGTATCCTAGCTGCAATCGCTTTACCTGCT
TATCAAGACTATATCTCTAAGTCTCAAACTACTCGTGTAGTCGGTGAGCTAGCTGCTGCT
AAGACTGGTGCAGATGCTGCACTATTCGAAGGTAAAACTCCAGTGGTTAACCCTAGTGC-
--TGACGGCATTGCAGAAG------TTGACTTG------GGTCTAGGTGAAGCAGCAACA
CCACGCTCTAACTTGCTATCA------------GCTGTATCTTCTACCTTTACAAAAGG-
--TAAAAGCA--ATGGTACGATTTCAGGCACTATCGGTGGCAATGCTAACAATGACATTC
ATGGTACTGTAATTTCTCAGGAACGTGACGCTACTGGTGTTTGGTCATGTAAAGT---AA
CTGGTAACGGTACTGGCTGGAAAGACAAGTTCATCCCAACTGGTTGCACAAA-AGC---T
TAGTAAT-TAG----------CAAGACCACCCAAAA--AACACCACTCCTTTATGGGGTG
GTGTTTT---ACGTAAATACAT--CATCAGCAACCACTATTAACACTCCTTAAAAG-AGC
GATTAACATCAAATATAAGAAAAACCGCCACTCAAAGAACCGTTGGCGTACCAGCT-AGG
T---------------AACCACACTCAATTCATATCAA--AATCATACAAAA-CCGTTCG
CTCTGAGCCTGCCTGCGG-GTG-----AAGCGGTTCTCCGTTATGGGCGGGCATA-GCTT
ATCACGAACG-GAAAACCTTTGTTGTG----CTTTGAATAGAATTTACCA----------
-------------------------------------------------------TACAA
ATTGTCA--AATATTGCTTATTCTTGGTGGTATATTTGTGCTG-ATAGTTGGTTTTTATA
GGGTAGGTAAGGAGAT--GGTGTGATGTGTATGGTGTAATGATTTAAAGTTTTGCG--AT
TAAAAAAGACAAAATGACTGTTCTGCTTGATGTTCTCACCCAAGATAAACTCTTCATCAC
CGTTTGCCACCAAGATATAATAAGGGCGATTCTCTACTTCAATAATATCATAAC-CTGTA
AAAAAGGCTGAACGCAAATACCCTATCGAAAACGCAGAAACGACCACATACACAAAAATA
AAAGCCATAAAAATCTGATAATATTTTTCGTTACTCATCAACTCCCTAAGACGAATAGAA
AAAGAGATTGCCCGTCCGAACTTATGGCAAACTAAAGAAATGGCTAAAATAGAAAGCACA
CATCCCATCAGACGGTATGACGACAAAATACCAACATAAAAATACAGCAGCAACATGAT-
GGGTGTTGATA-CAATCACCAATAAAATAAAAATTTTGA---CAAACCCCAAATGAGATG
CACCCCAAGAGACATGTAGTAGCCCAAAAAATCTCTTAATAAACTTAAACGCCTGATATC
CGATCAAATAGCCAATA--ACAAAAACCATGGATACCACACAGACATAAGCCAAACTTCT
GGCAATCATGCTACCACCTTGCACCACATGCCACCATGGGTAGCCATGATATGCTGCTTG
ACCCCAACCATAAGCGTAAGCCGTCGCCCAACTTAATACAGCCAAATACG--CCATTGAT
ACCGACGAGGCGACAAATTTATTAAAATTATTTAGCATGACTTAAGTCTCTTTTAAAACA
AGA---------------------------------------------------------
------------------------------------------------------------
-------------------------ATAAAAAGAAATGGATAATAATTGTGATTGATTAT
TTTAGATAAAAAATAGACAAGTGTTTT-CTTATTTTTGTATATTTATTGTAAAGATAAAT
TTCTCTCACAAACAAAAATCACCTCCAATAAGAGGTGATTTC-GCATAACTAAAATATAT
TCAATAATTAAAATTATGGTGCAGTAT-TAGTACAACCAGTTGGGATAAACTTATCCTTC
CAGCCGGTAGCAGCAGCCTGTTGAACGTGGCAAGTCCAAGTTCCATCAGTAGCACGTTTT
TGGGTGATAGTTGCACCAGAGATGTCTTTATTGGCACGGTTACCCAAGGTGCCAGTAATG
GTACCAGCTGAACTAGTGGCAGAGAAGCCACCCAAAACAACACCTGTATTATCATTCTTT
AGTAGATTTGAGCGAGGAG------CACCACCAGTAGCAGTTAGACCAATATCTTCTTTA
GAAGTTGCAGTGTTAGCTGGGTCAAGGACAGGCTCTTTACCCTCAAACAAAGCAGCATCC
ACAGCAGTTTTACCAGCAGCTAGCTCACCGACTACACGAGTAGTTTGAGACTTAGAGATA
TAGTCTTGATAAGCAGGTAAAGCGATTGCAGCTAGGATACCAATAAATGTTATTCATGAA
TGCGTTTGTCAAAAGGGCGATTTTGGCGAATAACGGCATAGCTGATGGTGAGTAATTTGC
GCATGATGGCGATGATAATTTGTTTTTTGGTTTTGCCTTTTTGTTCCATGCGTTTGACGA
ACTTTTGAAAAGCGGGATATCGACCAAAGCTGACTATGACAGCGGGCATAAAAAGGGCTG
AACGTAGTTCTTTTTGTCCACTAAATCCAATGGAAGACTGCTTGTGAATACTAATGCCGG
ATTGATGATGACGAGGGGCAAGCCCAGCATAGCTTGCTAGATGTTTGGCACTTTGAAATG
ATGAACCATCTCCAATGGCAACCAGTAGATGTGGCAGTGTCTTTTTGCCAATTCCAGGTA
TTGTGGCAAGTAGGCTGGCACGGTGATTTAGTTCGGGTGTGCAATTG
>CP087823_pilAregion
TCGCCATGGATCTGTGATGATCACCCATTTCACATCATCTTATGCCAGTTTATCAACATT
GACAAAAA-TCGTCATACATGACACATTAATGCCATGTCAGTGTCTGTTTGTGTCCAAAA
TCAGCCAAGATGACAAATTTTGGCAACAATTTTTGACAGGTAAAAATTTTGTCCATGTCA
AAAATTGACATCTCTGCTAAAATGTCAGTCCAACCTGCCAAAAAATGTCAAAAAATCCAA
AACTGACAAAAATTGTCACCCAAAATTACCCGCCAGACATCAAATTTTAAAAATTTTT--
-------TGGCAAAAAATAAAAAAATTT-GTACATATTTTAATCAATTTTAAAAAATGGC
AAAAAATCTGCCTATTTTTTTTAGACAAAATCTTTAAAATTTTCTCAATTTTGCCTATTT
TTCCCAAAAACAGCCCAAATCCACCAAAAAGTTGGCACAGACAATGCAACAGTATGAGTA
TAAGGTTAGCAAATATGTTT-------AAAGTTGCTAATCAGTTAACTTAAACAAACTGG
GCAATGTCGCCCCTATGAACGAAGGAGTTCACTATGAACGCTCAAAAAGGTTTCACCCTT
ATCGAACTAATGATTGTAATCGCCATTATTGGTATCCTAGCTGCAATCGCTCTACCTGCT
TATCAAGACTATATCTCTAAGTCTCAATTTACTCGTGTGGTAGGCGAGCTAGCTGCTGGT
AAAACTGCTGTAGATGCTGCGTTGTTTGAAGGCAAAACTCCAGTATTGAGCGAAGCAACC
ACTACCAGCAAAGAAAAC------ATTGGTTTGA---CTACTTCAGAAACTACTGCTACC
CCACGTTCAAACCTAATGTCT------------GCATTGGCAATTGGTGATGGCGGCTTT
GCAACTGGTG--CTGGTTCTGTAACTGCTACTTTGGGTAATCGTGCTAACAAAGACATCG
CTGGTGCTACTGTAACTCAACTACGTGACGCACAAGGCGTATGGTCTTGCACAATTAAAG
CTGGTAGTGCACCTGGCTTCAAAGACAAGTTCATACCAACTGGTTGCGTAAA-AGG---T
AAGTAAT-TAG----------CAAGGCCACCCAAAA--AACACCACTCCTTTATGGGGTG
GTGTTTT---ACGTAAATACAT--CATCAGCAACCACTATTAACACCTCTTAAAAG-AGC
GATTAACATCAAATATAAGAAAAACCACCACTCAAAGAACCGTTGGCGTACCAGCT-AGG
TTACACATTCAAGTCCAACCACACTCAATTCATATCAA--AATCATACAAAAACCGTTCG
CTCTGAGCCTGCCTGCGG-GGCGGGTGAAGCGGTTCTCCGTTATGGGCGGGCA---GCTT
ACCATGAACGGAAAAACCTTTGTTGTG----CTTTGAATAGAATTTACCA----------
-------------------------------------------------------TACAA
ATTGTCA--AATATTGCTTATTCTTGGTGGTATATTTGTGCTG-ATAGTTGGTTTTTATA
GGGTAGGTAAGGAGAT--GGTGTGATGTGTATGGTGTAATGATTTAAAGTTTTGCG--AT
TAAAAAAGACAAAATGACTGTTCTGCTTGATGTTCTCACCCAAGATAAACTATTCATCAC
CGTTTGCCACCAAGATATAATAAGGGCGATTCTCTACTTCAATAATATCATAAC-CTGTA
AAAAAGGCTGAACGCAAATACCCTATCGAAAACGCAGAAACGACCACATACACAAAAATA
AAAGCCATAAAAATCTGATAATATTTTTCGTTACTCATCAACTCCCTAAGACGAATAGAA
AAAGAGATTGCCCGTCCGAACTTATGGCAAACTAAAGAAATGGCTAAAATAGAAAGCACA
CATCCCATCAGACGGTATGACGACAAAATACCAACATAAAAATACAGCAGCAACATGAT-
GGGTGTTGATA-CAATCACCAATAAAATAAAAATTTTGA---CAAATCCCAAATGAGATG
CACCCCAAGAGGCATGTAGTAGCCCAAAAAATCTCTTAATAAACTTAAACGCCTGATATC
CGATCAAATAGCCAATA--ACAAAAACCATGGATACCACACAGACATAAGCCAAACTTCT
GGCAATCATGCTACCACCTTGCACCACATGCCACCATGGGTAGCCATGATATGCTGCTTG
ACCCCAACCATAAGCGTAAGCCGTCGCCCAACTTAATACAGCCAAATACG--CCATTGAT
ACCGACGAGGCGACAAATTTATTAAAATTATTTAGCATGACTTAAGTATCTTTTAAAACA
AGA---------------------------------------------------------
------------------------------------------------------------
-------------------------ATAAAAAGAAATGGATAATAATTGTGATTGATTAT
TTTAGATAAAAAATAGACAAGCGTTTT-CTTATTTTTGTATATTTATTGTAAATATTATG
TCTTCATGTTACAAAACACCACC-CCATAAAGGAGTGGTGTT-TTGTAATCTAAG---AT
T---------AGATTATGGCTTAGCT----GTACAACCAGTTGGGATGAATTTAGGTTTC
CAACCAGAACCTTTACC---TTCAACGATACATGACCACACACCTTGTTCACTACGAGAT
TGAGTTACAACGGTTCCAAGGATATCTTTGTTGGCACGGTTACCAATGGTGCCATCAATA
GTACCTGC---ACCATTGTTTTCAAAGCCAGTAAGAACAACAGCA------------CTC
ATTAGGTTAGAACGTGGAGT---TGTGCCGTTATCTTCAGTTAGACCAATTTGCTCTTCC
TCGGCTT---TGTCGGTTTTAGCCATCACAGGCTTTTTACCTTCAAACAAAGCAGCATCC
ACAGCAGTTTTACCAGCAGCTAGCTCACCGACTACACGAGTAGTTTGAGACTTAGAGATA
TAGTCTTGGTAAGCAGGTAGAGCGATTGCAGCTAGGATACCAATAAATGTTATTCATGAA
TGCGTTTGTCAAAAGGGCGATTTTGGCGAATAACGGCATAGCTGATGGTGAGTAATTTGC
GCATGATGGCGATGATAATTTGTTTTTTGGTTTTGCCTTTTTGTTCCATGCGTTTGACGA
ACTTTTGAAAAGCGGGATATCGACCAAAGCTGACTATGACAGCGGGCATAAAAAGGGCTG
AACGTAGTTCTTTTTGTCCACTAAATCCAATGGAAGACTGCTTGTGAATACTAATGCCGG
ATTGATGATGACGAGGGGCAAGCCCAGCATAGCTTGCTAGATGTTTGGCACTTTGAAATG
ATGAACCATCTCCAATGGCAACCAGTAAATGTGGCAGTGTCTTTTTGCCAATTCCAGGTA
TTGTGGCAAGTAGGCTGGCACGGTGATTTAGTTCGGGTGTGCAATTG
>CP087859_pilAregion
TCGCCATGGATCTGTGATGATCACCCGTTTCACATCATCTTATGCCAGTTTATCAACATT
AACAAAAA-TCGTCACATACAACACATTAATACCATGTCAGTGTTCATTTGTGTCCAAAA
TCAGCCAAGATGACAAACTTTGGCAACAATTTTTGACAGGTAAAAATTTTGTCCATGTCA
AAAATTGACATCTCTGCTAAAATGTCAGTCCAACCTGCCAAAAAATGTCGAAAAATCCAA
AACTGACAAAAATTGTCACCCAAAATTACCCGCCAGACATCAAATTTTAAAAATTTTT--
-------TTGGTAAAAAAGAAAAAAATT-GTACATATTTTAATCAATTTTAAAAAATAGC
AAAAAATCTGCCTATTTTTT--AGACAAAATTTCTAAAATTTTCTCAATTTTGCCTATTT
TTCCCAAAAACAGCCCAAATCCACCAAAAAGTTGGCACAGACAATGCAACAGTATGAGTA
TAAGGTTAGCAAATATGTTT-------AAAGTTGCTAATCAGTTAACTTAAACAAACTGG
GCAATGTCGCCCCTATGAACTAAGGAGTTCATTATGAACGCTCAAAAAGGTTTCACCCTT
ATCGAATTAATGATTGTTATCGCCATTATTGGTATCCTAGCTGCAATCGCTCTACCTGCT
TACCAAGACTATATCTCTAAGTCTCAAATGACTCGTGTAGTAGGTGAGCTAGCTGCTGGT
AAAACTGCCGTAGACGCTGCTTTGTTCGAAGGTAAAGAGCCAATTATTGATGGCGACTCT
TCT---TCTACTCAAGAAAAC---ATCGGTCTTAA------------AGCTGACGGCAAC
CCACGCTCTAACTTGATGGAA------------GCAGTTAACATTAACGGTTTCAAA---
GACAGCGGTG--CAGGTTCTATCTCTGCTACTTTGGGTAACAAAGCTAACAAAGACATCA
AAGGCACTGTAGCTACTCAAAGCCGTGACGCACAAGGCGTATGGAGCTGCTCTATCA---
CTAAAGGTGG---TAACTACAAAGTTAAGTTCAACCCAACTGGTTGCACAGG-CGGTAAC
TAATAATCTAG----------CTTATCTAGCATAGATGAAAACCACTCCGAAA-GGGGTG
GTTTTTT---ACGTAAATACAT--CATCAGCAACCACTATTAACACCTCTTGAAAAGAGT
GATTGACATCAAATATAAGAAAAACCGCCACTCAAAGAACC-TTGGCGTACCAGCTCAGG
TTGCACATTCAAGTCTAACCACACTCAATTCATATCAA--AATCATACAAAAACCGTTCG
CTCTAAGCCTGCCTGCGG-GTG-----AAGCGGTTCTCCGTTATGGGCGGGCA---GCTT
ACCACGAACG-GAAAACCTTTGTTGTG----CCTTGAATAGAATTTACTA----------
-------------------------------------------------------TACAA
ATTGTCA--AATATTGCTTATTCTTGGTGATATATTTGTGCTG-ATAGTTGGTTTTTATA
GGGTAGGTAAGGAGAT--GGTGTGATGTGTATGGTGTAATGATTTAAAGTTTTGCG--AT
CAAAAAAGATAAAATGACTGTTATGCTTGATGTTCTCACCCAAGATAAACCCTTCATCAC
CGTTTGCCACTAAGATATAATAAGGGCGATTCTCTACTTCAATAATATCATAAC-CCGTA
AAAAAGGCTGAACGCAAATACCCTATCGAAAACGCAGAAACGACCACATACACAAAAATA
AAAGCCATAAAAATCTGATAATATTTTTCGTTACTCATCAACTCCCTAAGACGAATAGAA
AAAGAGATTGCCCGTCCGAACTTATGGCAAACTAAAGAAATGGCTAAAATAGAAAGCACA
CATCCCATCAGACGGTATGACGACAAAATACCAACATAAAAATACAGCAGCAACATGAT-
GGGTGTTGATA-CAATCACCAATAAAATAAAAATTTTGA---CAAACCCCAAATGAGATG
CACCCCAAGAGACATGTAGTAGCTCAAAAAATCTCTTAATAAACTTAAACGCCTGATATC
CGATCGAATAGCCAATA--ACAAAAACCATGGATACCACACAGACATAAGCCAAACTTCT
GGCAATCATGCTACCACCTTGCACCACATGCCACCATGGGTAGCCATGATATGCTGCTTG
ACCCCAACCATAAGCGTAAGCCGTCGCCCAACTTAATACAGCCAAATACG--CCATTGAT
ACCGACGAGGCGACAAATTTATTAAAATTATTTAGCATGACTTAAGTCTCTTTTAAAACA
AGA---------------------------------------------------------
------------------------------------------------------------
-------------------------ATAAAAAGAAATGGATAATAATTGTGATTGATTAT
TTTAGATAAAAAATAGACAAGCGTTTT-CTTATTTTTGTATATTTATTGTAAATATTATG
TCTTCATGTTACAAAACACCACC-CCATAAAGGAGTGGTGTT-TTGTAATCTAAG---AG
T---------AGATTATTACTTAGCTAGCTGTACAGCCAGTTGGGATAAATTTGTCTTTC
CAACCAGTAGCAGCAGAACCATCAATGGTACAACTCCATACACCATCAGCAGCACGATTT
TGCATGATTTTCGCACCAGTGATGTCTTTATTAGCACGAGTACCCAAGGTGCCAGTAATA
GTGCCAGCTGAACTAGTAGCAGAGAAACCTCCTAATTCAACATTTG------------AC
ATCAAGTTGGAACGAGGTT------TGTTACTGGTGTCAGTTAGACCAATATCCTCTTTG
GAGGTATCAGCATTATTAGCTTGCAATACTGGCTCTTTACCCTCAAACAAAGCAGCATCC
ACAGCAGTTTTACCAGCAGCTAGCTCACCTACTACACGAGTCATTTGAGACTTAGAGATA
TAGTCTTGGTAAGCAGGTAGAGCGATTGCAGCTAGGATGCCAATAAATGTTATTCATGAA
TGCGTTTGTCAAAAGGGCGATTTTGGCGAATAACGGCATAGCTGATGGTGAGTAATTTGC
GCATGATGGCGATGATAATTTGTTTTTTGGTTTTGCCTTTTTGTTCCATGCGTTTGACGA
ACTTTTGAAAAGCGGGATATCGACCAAAGCTGACTATGACAGCGGGCATAAAAAGGGCTG
AACGTAGTTCTTTTTGTCCACTAAATCCAATGGAAGACTGCTTGTGAATACTAATGCCGG
ATTGATGATGACGAGGGGCAAGCCCAGCATAGCTTGCTAGATGTTTGGCACTTTGAAATG
ATGAACCATCTCCAATGGCAACCAGTAAATGTGGCAGTGTCTTTTTGCCAATTCCAGGTA
TTGTGGCAAGTAGGCTGGCACGGTGATTTAGTTCGGGTGTGCAATTG
>CP087863_pilAregion
TCGCCATGGATCCGTGATGATCACCCATTTCACATCATCTTATGCCAGTTTATCAACATT
GACAAAAAATCGTCACATACAACACATTAATACCATGTCAGTGTTCATTTGTGTCCAAAA
TCAGCCAAGATGACAAACTTTGGCAACAATTTTTGACAGGTAAAAATTTTGTCCATGTCA
AAAATTGACATCTCTGCTAAAATGTCAGTCCAACCTGCCAAAAAATGTCGAAAAATCCAA
AACTGACAAAAATTGTCACCTAAAATTACCCGCCAGACATCAAATTTTAAAAATTTTT--
-------TTGGTAAAAAAGAAAAAAATT-GTACATATTTTAATCAATTTTAAAAAATAGC
AAAAAATCTGCCTATTTTTT--AGACAAAATCTTTAAAATTTTCTCAATTTTGCGTATTT
TTTCCAAAAACAGCCCAAATCCACCAAAAAGTTGGCACAGACAATGCAACAGTATGAGTG
TAAGGTTAGCAAATATGTTT-------AAAGTTGCTAATCAGTTAACTTAAACAAACTGG
GCAATATCGCCCCTATGAACTAAGGAGTTCATTATGAACGCTCAAAAAGGTTTCACCCTT
ATCGAATTAATGATTGTTATCGCCATTATTGGTATCCTAGCTGCTATCGCACTACCAGCA
TACCAAGACTACATCTCTAAGTCTCAAACTACTCGTGTGGTAGGCGAGCTAGCTGCTGGT
AAAACTGCTGTGGATGCTGGTCTATTTGAAGGTAAAAAGCCTGTGATTGGCTCTACATCA
TCTGATGAGATGGTAAATGCTCCTGTTGGCCTAAAAGACGGTGCAGATGACGCAGGTAAC
CCACGCTCTAACCTAATGTCA------------ACAGTAGAATTAACTGGTTTTGACCA-
--AAATGGTG--AAGGTGTCATCAAAGCTACTCTTGGTAACAAAGCCAATAAAGACATCC
ACGGTGCTGTTATTGAACAAAAACGTGATGAAAAAGGCGTTTGGACTTGTGTAGT---AA
CTGGCGGTGGTTCTGGCTGGAAAGACAAGTTTATCCCAACTGGTTGCACAAA-AGC---T
TAGTAAT-TAG----------CAAGACCACCCAAAA--AACACCACTCCTTTATGGGGTG
GTGTTTT---ACGTAAATACAT--CATCAGCAACCACTATTAACACCTCTTAAAA-----
--------TCAAATATAAGAAAAACCGCCACTCAAAGCACCGTTGGCGTACCAGCT-AGG
TTACACATTCAAGTCTAACCACACTCAATTCATATCAA--AATCATACAAAAACCGTTCG
CTCTAAGCCTGCCTGCGG-GTC-----AAGCGCTTCTCCGTTATGGGCGGGCATA-GCTT
ACCACGAACG-AAAAACCTTTGTTGTG----CTTTGAATAGAATTTACCA----------
-------------------------------------------------------TACAA
ATTGTCA--AATATTGCTTATTCTTGGTGGTATATTTGTGCTG-ATAGTTGGTTTTTATA
GGGTAGGTAAGGAGAT--GGTGTGATGTGTATGGTGTAATGATTTAAAGTTTTGCG--AT
TAAAAAAGACAAAATGACTGTTCTGCCTGATGTTCTCACCCAAGATAAACTCTTCATCAC
CGTTTGCCACCAAGATATAATAAGGGCGATTCTCTACTTCAATAATATCATAAC-CTGTA
AAAAAGGCTGAACGCAAATACCCTATCGAAAACGCAGAAACGACCACATACACAAAAATA
AAAGCCATAAAAATCTGATAATATTTTTCGTTACTCATCAACTCCCTAAGACGAATAGAA
AAAGAGATTGCCCGTCCGAACTTATGGCAAACTAAAGAAATGGCTAAAATAGAAAGCACA
CATCCCATCAGACGGTATGACGACAAAATACCAACATAAAAATACAGCAGCAACATGAT-
GGGTGTTGATA-CAATCACCAATAAAATAAAAATTTTGA---CAAATCCCAAATGAGATG
CACCCCAAGAGACATGTAGTAGCCCAAAAAATCTCTTAATAAACTTAAACGCCTGATATC
CGATCAAATAGCCAATA--ACAAAAACCATGGATACCACACAGACATAAGCCAAACTTCT
GGCAATCATGCTACCACCTTGCACCACATGCCACCATGGGTAGCCATGATATGCTGCTTG
ACCCCAACCATAAGCGTAAGCCGTCGCCCAACTTAATACAGCCAAATACG--CCATTGAT
ACCGACGAGGCGACAAATTTATTAAAATTATTTAGCATGACTTAAGTCTCTTTTAAAACA
AGA---------------------------------------------------------
------------------------------------------------------------
-------------------------ATAAAAAGAAATGGATAATAATTGTGATTGATTAT
TTTAGATAAAAAATAGACAAGTGTTTT-CTTATTTTTGTATATTTATTGTAAAGATAAAT
TTCTCTCACAAACAAAAATCACCTCCAATAAGAGGTGATTTC-GCATAACTAAAATATAT
TCAATAATTAAAATTATGGTGCAGTAT-TAGTACAACCAGTTGGGATAAACTTATCCTTC
CAGCCGGTAGCAGCAGCCTGTTGAACGTGGCAAGTCCAAGTTCCATCAGTAGCACGTTTT
TGGGTGATAGTTGCACCAGAGATGTCTTTATTGGCACGGTTACCCAAGGTGCCAGTAATG
GTACCAGCTGAACTAGTGGCAGAGAAGCCACCCAAAACAACACCTGTATTATCATTCTTT
AGTAGATTTGAGCGAGGAG------CACCACCAGTAGCAGTTAGACCAATATCTTCTTTA
GAAGTTGCAGTGTTAGCTGGGTCAAGGACAGGCTCTTTACCCTCAAACAAAGCAGCATCC
ACAGCAGTTTTACCAGCAGCTAGCTCACCGACTACACGAGTAGTTTGAGACTTAGAGATA
TAGTCTTGATAAGCAGGTAGAGCGATTGCAGCTAGGATACCAATAAATGTTATTCATGAA
TGCGTTTGTCAAAAGGGCGATTTTGGCGAATAACGGCATAGCTGATGGTGAGTAATTTGC
GCATGATGGCGATAATAATTTGTTTTTTGGTTTTGCCTTTTTGTTCCATGCGTTTGACGA
ACTTTTGAAAAGCGGGATATCGACCAAAGCTGACTATGACAGCGGGCATAAAAAGGGCTG
AACGTAGTTCTTTTTGTCCACTAAATCCAATGGAAGACTGCTTGTGAATACTAATGCCTG
ATTGATGATGACGAGGGGCAAGCCCAGCATAGCTTGCCAGATGTTTGGCACTTTGAAATG
ATGAACCATCTCCAATGACAACCAGTAGATGTGGCAGTGTCTTTTTGCCAATTCCAGGTA
TTGTGGCAAGTAGGCTGGCACGGTGATTTAGTTCGGGTGTGCAATTG
>CP087837_pilAregion
TCGCCATGGATCCGTGATGATCACCCATTTCACATCATCTTATGCCAGTTTATCAACATT
GACAAAAAATCGTCACACATGACACCTTA-TGCCATGTCAGTGTCTGTTTGTGTCCAAAA
TCAGCCAAGATGACAAACTTTGACAACAATTTTTGACAGGTAAAAATTTTGTCCATGTCA
AAAATTGACATCTCTGCTAAAATGTCAGTCTAACCTGCCAAAAAATGTCAAAAAATCCAA
AACTGACAAAAATTGTCACCCAAAATTACCTGCCAGACATCAAATTTTAAAAATTTTT--
-------T-GGTAAAAAAGAAAAAAATTTGTACATATTTTAACCAATTTTAAAAAATAGC
AAAAAATCTGCCTATTTTTT--AGACAAAATCTTTAAAATTTTCTCAATTTTGCGTATTT
TTTCCAAAAACAGCCCAAATCCACCAAAAAGTTGGCACAGACAATGCAACAGTATGAGTG
TAAGGTTAGCAAATATGTTT-------AAAGTTGCTAATCACTTAACTTAAACAAACTGG
GCAGTATCGCCCCTATGAACTAAGGAGTTCATTATGAACGCTCAAAAAGGTTTCACCCTT
ATCGAATTAATGATTGTTATCGCCATTATTGGTATCCTAGCTGCAATCGCTCTACCTGCT
TACCAAGACTATATCTCTAAGTCTCAATTTACTCGTGTGGTAGGCGAACTAGCTGCTGGT
AAAACTGCTGTGGATGCTGCTTTGTTTGAAGGCAAAACTCCAGTATTGAGCGAAGCAACC
ACT---ACCAGCAAAGAAAAC---ATTGGTTTGACT---ACTTCAGAAACTACTGCTACC
CCACGTTCAAACCTAATGTCT------------AAATTGGAAATTGCTGATGGCGACTTT
GCAACTGGTG--CTGGTTCTGTAACTGCTACTTTGGGTAATCGTGCTAACAAAGACATCG
CTGGTGCTACTGTAACTCAACGACGTGACGCACAAGGCGTATGGTCTTGCACAATTAAAG
CTGGTAGTGCACCTGGCTTCAAAGACAAGTTCATACCAACTGGTTGCGTAAA-AGG---T
CAGTAAT-TAG----------CAAGACCACCCAAAA--AACACCACTCCTTTATGGGGTG
GTGTTTT---ACGTAAATACAT--CATCAGCAACCACTATTAACACCTCTTGAAAAGAGT
GATTGACATCAAATATAAGAAAAACCACCACTCAAAGAACCGTTGGCGTACCAGCTCAGG
TTGCACATTCAAGTCTAACCACACTCAATTCATATCAA--AATCATACAAAAACCGTTCG
CTCTGAGCCTGCCTGCGA-GTG-----AAGCGGTTCTCCGTTATGGGCGGGCATA-GCTT
ACCACGAACG-GAAAACCTTTGTTGTG----CTTTGAATAGAATTTACCA----------
-------------------------------------------------------TACAA
ATTGTCA--AATATTGCTTATTCTTGGTGGTATATTTGTGCTG-ATAGTTGGTTTTTATA
GGGTAGGTAAGGAGAT--GGTGTGATGTGTATGGTGTAATGATTTAAGGTTTTTCG--AT
TAAAAAAGATAAAATGACTGTTATGCTTGATGTTCTCACCCAAGATAAACTCTTCATCAC
CGTTTGCCACCAAGATATAATAAGGGCGATTCTCTACTTCAATAATATCATAAC-CCGTA
AAAAAGGCTGAACGCAAATACCCTATCGAAAACGCAGAAACGACCACATACACAAAAATA
AAAGCCATAAAAATCTGATAATATTTTTCGTTACTCATCAACTCCCTAAGACGAATAGAA
AAAGAGATTGCCCGTCCGAACTTATGGCAAACTAAAGAAATGGCTAAAATAGAAAGCACA
CATCCCATCAGACGGTATGACGACAAAATACCAACATAAAAATACAGCAGCAACATGAT-
GGGTGTTGATA-CAATCACCAATAAAATAAAAATTTTGA---CAAACCCCAAATGAGATG
CACCCCAAGAGACATGTAGTAGCTCAAAAAATCTCTTAATAAACTTAAACGCCTGATATC
CGATCAAATAGCCAATA--ACAAAAACCATGGATACCACACAGACATAAGCCAAACTTCT
GGCAATCATGCTACCACCTTGCACCACATGCCACCATGGGTAGCCATGATATGCTGCTTG
ACCCCAACCATAAGCGTAAGCCGTCGCCCAACTTAATACAGCCAAATACG--CCATTGAT
ACCGACGAGGCGACAAATTTATTAAAATTATTTAGCATGACTTAAGTCTCTTTTAAAACA
AGA---------------------------------------------------------
------------------------------------------------------------
-------------------------ATAAAAAGAAATGGATGATAATTGTGATTGATTAT
TTTAGATAAAAAATAGACAAGTGTTTT-CTTATTTTTGTATATTTATTGTAAATATTATG
TCTTCATGTTAAAAAACACCACC-CCATAAAGGAGTGGTGTT-TTGTAATCTAAG---AG
T---------AGATTATTACTTAGCTAGCTGTACAGCCAGTTGGGATAAATTTGTCTTTC
CAACCAGTAGCAGCAGAACCATCAATGGTACAACTCCATACACCATCAGCAGCACGATTT
TGCATGATTTTCGCACCAGTGATGTCTTTATTAGCACGAGTACCCAAGGTGCCAGTAATA
GTGCCAGCTGAACTAGTAGCAGAGAAACCTCCTAATTCAACATTTG------------AC
ATCAAGTTGGAACGAGGTT------TGTTACTGGTGTCAGTTAGACCAATATCCTCTTTG
GAGGTATCAGCATTATTAGCTTGCAATACTGGCTCTTTACCCTCAAACAAAGCAGCATCC
ACAGCAGTTTTACCAGCAGCTAGTTCGCCAACCACACGAGTAGTTTGAGACTTAGAGATA
TAGTCTTGGTAAGCAGGTAGAGCGATTGCAGCTAGGATGCCAATAAATGTTATTCATGAA
TGCGTTTGTCAAAAGGGCGATTTTGGCGAATAACGGCATAGCTGATGGTGAGTAATTTGC
GCATGATGGCGATGATAATTTGTTTTTTGGTTTTGCCTTTTTGTTCCATGCGTTTGACGA
ACTTTTGAAAAGCGGGATATCGACCAAAGCTGACTATGACAGCGGGCATAAAAAGGGCTG
AACGTAGTTCTTTTTGTCCACTAAATCCAATGGAAGACTGCTTGTGAATACTAATGCCGG
ATTGATGATGACGAGGGGCAAGCCCAGCATAGCTTGCTAGATGTTTGGCACTTTGAAATG
ATGAACCATCTCCAATGGCAACCAGTAAATGTGGCAGTGTCTTTTTGCCAATTCCAGGTA
TTGTGGCAAGTAGGCTGGCACGGTGATTTAGTTCGGGTGTGCAATTG
>CP087843_pilAregion
TCGCCATGGATCTGTGATGATCACCCGTTTCACATCATCTTATGCCAGTTTATCAACATT
GACAAAAA-TCGTCACATACAACACATTAATGTCATGTCAGTGTCTGTTTGTGTCCAAAA
TCAGCCAAGATGAGAAACTTTGACAACAATTTTTGACAGGTAAAAATTTTGTCCATGTCA
AAAATTGACATCTCTGCTAAAATGTCAGTCCAACCTGCCAAAAAATGTCGAAAAATCCAA
AACTGACAAAAATTGTCACCCAAAATTACCCGCCAGACATCAAATTTTAAAAATTTTT--
-------TGGCAAAAAATAAAAAAATTT-GTACATATTTTAATCAATTTTAAAAAATAGC
AAAAAATCTGCCTATTTTTT--AGACAAAATCTTTAAAATTTTCTCAATTTTGCGTATTT
TTTCCAAAAACAGCCCAAATCCACCAAAAAGTTGGCACAGACAATGCAACAGTATGAGTG
TAAGGTTAGCAAATATGTTT-------AAAGTTGCTAATCAGTTAACTTAAACAAACTGG
GCAATATCGCCCCTATGAACGAAGGAGTTCACCATGAACGCTCAAAAAGGTTTCACCCTT
ATCGAACTAATGATTGTTATCGCTATTATCGGTATCCTAGCTGCTATCGCACTACCAGCA
TACCAAGACTACATCTCTAAGTCTCAAACTACTCGTGTGGTAGGCGAGCTAGCTGCTGGT
AAAACTGCTGTGGATGCTGGTCTATTTGAAGGTAAAAAGCCTGTGATTGGCTCTACATCA
TCTGATGAGATGGTAAATGCTCCTGTTGGCCTAAAAGACGGTGCAGATGACGCAGGTAAC
CCACGCTCTAACCTAATGTCA------------ACAGTAGAATTAACTGGTTTTGACCA-
--AAATGGTG--AAGGTGTCATCAAAGCTACTCTTGGTAACAAAGCCAATAAAGACATCC
ACGGTGCTGTTATTGAACAAAAACGTGATGAAAAAGGCGTTTGGACTTGTGTAGT---AA
CTGGCGGTGGTTCTGGCTGGAAAGACAAGTTTATCCCAACTGGTTGCACAAA-AGC---T
TAGTAAT-TAG----------CAAGACCACCCAAAA--AACACCACTCCTTTATGGGGTG
GTGTTTT---ACGTAAATACAT--CATCAGCAACCACTATTAACACCTCTTAAAA-----
--------TCAAATATAAGAAAAACCGCCACTCAAAGCACCGTTGGCGTACCAGCT-AGG
TTACACATTCAAGTCTAACCACACTCAATTCATATCAA--AATCATACAAAAACCGTTCG
CTCTAAGCCTGCCTGCGG-GTC-----AAGCGCTTCTCCGTTATGGGCGGGCATA-GCTT
ACCACGAACG-AAAAACCTTTGTTGTG----CTTTGAATAGAATTTACCA----------
-------------------------------------------------------TACAA
ATTGTCA--AATATTGCTTATTCTTGGTGGTATATTTGTGCTG-ATAGTTGGTTTTTATA
GGGTAGGTAAGGAGAT--GGTGTGATGTGTATGGTGTAATGATTTAAAGTTTTGCG--AT
TAAAAAAGACAAAATGACTGTTCTGCTTGATGTTCTCACCCAAGATAAACTCTTCATCAC
CGTTTGCCACCAAGATATAATAAGGGCGATTCTCTACTTCAATAATATCATAAC-CTGTA
AAAAAGGCTGAACGCAAATACCCTATCGAAAACGCAGAAACGACCACATACACAAAAATA
AAAGCCATAAAAATCTGATAATATTTTTCGTTACTCATCAACTCCCTAAGACGAATAGAA
AAAGAGATTGCCCGTCCGAACTTATGGCAAACTAAAGAAATGGCTAAAATAGAAAGCACA
CATCCCATCAGACGGTATGACGACAAAATACCAACATAAAAATACAGCAGCAACATGAT-
GGGTGTTGATA-CAATCACCAATAAAATAAAAATTTTGA---CAAATCCCAAATGAGATG
CACCCCAAGAGACATGTAGTAGCCCAAAAAATCTCTTAATAAACTTAAACGCCTGATATC
CGATCAAATAGCCAATA--ACAAAAACCATGGATACCACACAGACATAAGCCAAACTTCT
GGCAATCATGCTACCACCTTGCACCACATGCCACCATGGGTAGCCATGATATGCTGCTTG
ACCCCAACCATAAGCGTAAGCCGTCGCCCAACTTAATACAGCCAAATACG--CCATTGAC
ACCGACGAGGCGACAAATTTATTAAAATTATTTAGCATGACTTAAGTCTCTTTTAAAACA
AGA---------------------------------------------------------
------------------------------------------------------------
-------------------------ATAAAAAGAAATGGATAATAATTGTGATTGATTAT
TTTAGATAAAAAATAGACAAGCGTTTT-CTTATTTTTGTATATTTATTGTAAATATTATG
TCTTCATGTTACAAAACACCACC-CCATAAAGGAGTGGTGTT-TTGTAATCTAAG---AT
T---------AGATTATTTCTTAGCT----GTACAACCAGTTGGGATGAATTTAGGTTTC
CAACCAGAACCTTTACC---TTCAACGATACATGACCACACACCTTGTTCACTACGAGAT
TGAGTTACAACGGTTCCAAGGATATCTTTGTTGGCACGGTTACCAATGGTGCCATCAATA
GTACCTGC---ACCATTGTTTTCAAAGCCAGTAAGAACAACAGCA------------CTC
ATTAGGTTAGAACGTGGAGT---TGTGCCGTTATCTTCAGTTAGACCAATTTGCTCTTCC
TCGGCTT---TGTCGGTTTTAGCCATCACAGGCTTTTTACCTTCAAACAAAGCAGCATCC
ACAGCAGTTTTACCAGCAGCTAGCTCACCGACTACACGAGTAGTTTGAGACTTAGAGATA
TAGTCTTGGTAAGCAGGTAGAGCGATTGCAGCTAGGATACCAATAAATGTTATTCATGAA
TGCGTTTGTCAAAAGGGCGATTTTGGCGAATAACGGCATAGCTGATGGTGAGTAATTTGC
GCATGATGGCGATGATAATTTGTTTTTTGGTTTTGCCTTTTTGTTCCATGCGTTTGACGA
ACTTTTGAAAAGCGGGATATCGACCAAAGCTGACTATGACAGCGGGCATAAAAAGGGCTG
AACGTAGTTCTTTTTGTCCACTAAATCCAATGGAAGACTGCTTGTGAATACTAATGCCTG
ATTGATGATGACGAGGGGCAAGCCCAGCATAGCTTGCTAGATGTTTGGCACTTTGAAATG
ATGAACCATCTCCAATGGCAACCAGTAAATGTGGCAGTGTCTTTTTGCCAATTCCGGGTA
TTGTGGCAAGTAGGCTGGCACGGTGACTTAGTTCGGGTGTGCAATTG
>NZ_CP030241
TCGCCATGGATCTGTGATGATCACCCGTTTCACATCATCTTATGCCAGTTTATCAACATT
GACAAAAA-TCGTCACATACAACACATTAATACCATGTCAGTGTTCATTTGTGTCCAAAA
TCAGCCAAGATGACAAACTTTGGCAACAATTTTTGACAGGTAAAAATTTTGTCCATGTCA
AAAATTGACATCTCTGCTAAAATGTCAGTCCAACCTGCCAAAAAATGTCGAAAAATCCAA
AACTGACAAAAATTGTCACCCAAAATTACCCGCCAGACATCAAATTTTAAAAATTTTT--
-------T-GGTAAAAAAGAAAAAAATT-GTACATATTTTAATCAATTTTAAAAAATAGC
AAAAAATATGCCTATTTTTT--AGACAAAATCTTTAAAATTTTCTCAATTTTGCGTATTT
TTTCCAAAAACAGCCCAAATCCGCTAAAAAGTTGGCACAGACAATGCAACAGTATGAGTG
TAAGGTTAGCAAATATGTTT-------AAAATTGCTAATCAGTTAACTTAAACAAACTGG
GCAATATCGCCCTTATGAACTAAGGAGTTCATTATGAACGCTCAAAAAGGTTTCACCCTT
ATCGAATTGATGATTGTTATCGCCATTATTGGTATCCTAGCTGCAATCGCTTTACCTGCT
TACCAAGACTATATCTCTAAGTCTCAAACTACTCGTGTTTCTGGTGAGCTAGCTGCTGGT
AAAACTGCTGTAGACGCTGCTCTATTTGAAGGTAAAACTCCTGTGCTAAGTGAAGAATCT
------AGCACTTCAAAAGAGAATATTGGTCTGACT---AGCTCAGAAACTAGCACAAAA
CCACGTTCCAATCTGATGGCT------------TCTGTTGAACTAACTGGTTTTGCTGA-
--CAATGGTG--CAGGTACTATTTCTGCTACTTTGGGTAACAAAGCTAATAAAGACATCG
CCAAAACTGTTATTACACAAGAACGTACTACTGACGGTGTATGGACTTGCAAAATCGATG
GTTCTCAAGCAGCTAAATACAAAGAGAAGTTCAACCCAACTGGTTGTGTCAA-GA-----
-AATAATCTCA----------TAG---TAGATTGCA--AAAACCACTCCTT-ATGGGGTG
GTTTTTT---ACGTAAATACAT--CATCAGCAACCACTATTAACACTCCTTAAAAG-AGC
GATTAACATCAAATATAAGAAAAACCGCCACTCAAAGAACCGTTGGCGTACCAGCT-AGG
T---------------AACCACACTCAATTCATATCAA--AATCATACAAAA-CCGTTCG
CTCTGAGCCTGCCTGCGG-GTG-----AAGCGGTTCTCCGTTATGGGCGGGCATA-GCTT
ACCATAAACGGAAAA-CCTTTGTTGTG----CTTTGAATAGAATTTACCA----------
-------------------------------------------------------TACAA
ATTGTCA--AATATTGCTTATTCTTGGTGGTATATTTGTGCTG-ATAGTTGGTTTTTATA
GGGTAGGTAAGGAGAT--GGTGTGATGTGTATGGTGTAATGATTTAAGGTTTTTCG--AT
TAAAAAAGATAAAATGACTGTTATGCTTGATGTTCTCACCCAAGATAAACTCTTCATCAC
CGTTTGCCACCAAGATATAATAAGGGCGATTCTCTACTTCAATAATATCATAAC-CTGTA
AAAAAGGCTGAACGCAAATACCCTATCGAAAACGCAGAAACGACCACATACACAAAAATA
AAAGCCATAAAAATCTGATAATATTTTTCGTTACTCATCAACTCCCTAAGACGAATAGAA
AAAGAGATTGCCCGTCCGAACTTATGGCAAACTAAAGAAATGGCTAAAATAGAAAGCACA
CATCCCATCAGACGGTATGACGACAAAATACCAACATAAAAATACAGCAGCAACATGAT-
GGGTGTTGATA-CAATCACCAATAAAATAAAAATTTTGA---CAAACCCCAAATGAGATG
CACCCCAAGAGACATGTAGTAGCCCAAAAAATCTCTTAATAAACTTAAACGCCTGATATC
CGATCAAATAGCCAATA--ACAAAAACCATGGATACCACACAGACATAAGCCAAACTTCT
GGCAATCATGCTACCACCTTGCACCACATGCCACCATGGGTAGCCATGATATGCTGCTTG
ACCCCAACCATAAGCGTAAGCCGTCGCCCAACTTAATACAGCCAAATACA--CCATTGAT
ACCGACGAGGCGACAAATTTATTAAAATTATTTAGCATAACTTAAGTATTTTTTAAAACA
AGA---------------------------------------------------------
------------------------------------------------------------
-------------------------ATAAAAAGAAATGGATGATAATTGTGATTGATTAT
TTTAGATAAAAAATAGACAAGTGTTTT-CTTATTTTTGTATATTTATTGTAAATATTATG
TCTTTATGTTAAAAAACACCACT-CCA-AG-GGAGTGGTGTTGTTGTGATTTGCA---AT
C---------AGATGATT------ACT-CTTTACAACCAGTAGGTACGAACTTAGATTTC
CAACCTGGAGCGGCAGAACCGTTAATGGTGCAGGTCCATACACCTTCCGCATCACGAGAT
TGAGTAATGACAGCACCAGCGATGTCTTTATTGGCACGGTTACCCAAAGTAGCTTCTAGA
GTGCCAGC---ACCAGTTGCAAATGCACCACCACCGATATTAACACTAG---------AC
ATCAAGTTAGAACGAG------CGGTACCGCCAGTAGTGGTAAGGCCGATGTCTTCTTCA
GTGTCGT---TAGCAGCTTTACCTAGTTTGGGAGTTTTACCCTCAAACAAAGCAGCATCC
ACAGCAGTTTTACCAGCAGCTAGTTCGCCAACTACACGAGTAGTTTGAGACTTAGAGATA
TAGTCTTGGTAAGCAGGTAGAGCGATTGCAGCTAGGATACCAATAAATGTTATTCATGAA
TGCGTTTGTCAAAAGGGCGATTTTGGCGAATAACGGCATAGCTGATGGTGAGTAATTTGC
GCATGATGGCGATGATAATTTGTTTTTTGGTTTTGCCTTTTTGTTCCATGCGTTTGACGA
ACTTTTGAAAAGCGGGATATCGACCAAAGCTGACTATGACAGCGGGCATAAAAAGGGCTG
AACGTAGTTCTTTTTGTCCACTAAATCCAATGGAAGACTGCTTGTGAATACTAATGCCTG
ATTGATGATGACGAGGGGCAAGCCCAGCATAGCTTGCCAGATGTTTGGCACTTTGAAATG
ATGAACCATCTCCAATGGCAACCAGTAAATGTGGCAGTGTCTTTTTGCCAATTCCAGGTA
TTGTGGCAAGCAGGCTGGCACGGTGATTTAGCTCGGGTGTGCAATTG
