# Supplementary material for: Whole genome sequencing of Moraxella bovis strains from North America reveals two genotypes with different genetic determinants
Source: BMC Microbiol. 2022 Oct 21;22:258. doi: 10.1186/s12866-022-02670-3 (PMC9585708; doi:10.1186/s12866-022-02670-3)
Supplement: Supplementary file 7 — Additional file 7. [file 12866_2022_2670_MOESM7_ESM.txt]

>>Supplementary File S3: Alignment of M. bovis PilA protein sequences
>>Legend: PilA protein sequences for each M. bovis strain both in phase and in inverted phase.
>>File is is fasta format.
>Moraxella_bovis_genotype2_CP087798_Expressed
MNAQKGFTLIELMIVIAIIGILAAIALPAYQDYISKSQTTRVVGELAAGKTAVDAALFEGKEPVL--SEESSTSKENIGLTS-AATSKKARSNLIDQADDGLTL-NYDAAANTLTLAAKLGERANNDIKGTVITQARDKDGNWTCTVDGKAAKGFKPKFVPTGCTNKP-
>Moraxella_bovis_genotype2_CP087798_Inverted
------------------IGILAAIALPAYQDYISKSQTTRVVGELAAGKTAVDAALFEGKTPVL-EAGNTATTKEDVGLTT---TAGKARSNLMST----VTIGGGKFASGAGTLEGTLGNRANKDIHGTVITQNRNADGTWNCTVKGA-GTGWKDKFIPTGCTKATQ
>Moraxella_bovis_genotype2_CP087823_Expressed
MNAQKGFTLIELMIVIAIIGILAAIALPAYQDYISKSQFTRVVGELAAGKTAVDAALFEGKTPVL--SEATTTSKENIGLTT-SETTATPRSNLMSA----LAIGDGGFATGAGSVTATLGNRANKDIAGATVTQLRDAQGVWSCTIKAGSAPGFKDKFIPTGCVKGK-
>Moraxella_bovis_genotype2_CP087823_Inverted
------------------IGILAAIALPAYQDYISKSQTTRVVGELAAGKTAVDAALFEGKKPVM--AKTDKAEEEQIGLTE--DNGTTPRSNLMSA----VVLTGFEN-NGAGTIDGTIGNRANKDILGTVVTQSRSEQGVWSCIVEGK-GSGWKPKFIPTGCTAKP-
>Moraxella_bovis_genotype2_CP087837_Inverted
------------------IGILAAIALPAYQDYISKSQTTRVVGELAAGKTAVDAALFEGKEPVL-QANNADTSKEDIGLT---DTSNKPRSNLMSN----VELGGFSATSSAGTITGTLGTRANKDITGAKIMQNRAADGVWSCTIDGSAATGWKDKFIPTGCTAS--
>Moraxella_bovis_genotype2_CP087837_Expressed
MNAQKGFTLIELMIVIAIIGILAAIALPAYQDYISKSQFTRVVGELAAGKTAVDAALFEGKTPVL--SEATTTSKENIGLTT-SETTATPRSNLMSK----LEIADGDFATGAGSVTATLGNRANKDIAGATVTQRRDAQGVWSCTIKAGSAPGFKDKFIPTGCVKGQ-
>Moraxella_bovis_genotype2_CP087828_Expressed
MNAQKGFTLIELMIVIAIIGILAAIALPAYQDYISKSQTTRVVGELAAGKTAVDAALFEGKKPVM--AKTDKAEEEQIGLTE--DNGTTPRSNLMSA----VVLTGFEN-NGAGTIDGTIGNRANKDILGTVVTQSRSEQGVWSCIVEGK-GSGWKPKFIPTGCTAKP-
>Moraxella_bovis_genotype2_CP087828_Inverted
------------------IGILAAIALPAYQDYISKSQFTRVVGELAAGKTAVDAALFEGKTPVL--SEATTTSKENIGLTT-SETTATPRSNLMSA----LAIGDGGFATGAGSVTATLGNRANKDIAGATVTQLRDAQGVWSCTIKAGSAPGFKDKFIPTGCVKGK-
>Moraxella_bovis_genotype2_CP087854_Expressed
MNAQKGFTLIELMIVIAIIGILAAIALPAYQDYISKSQTTRVVGELAAGKTAVDAALFEGKKPVM--AKTDKAEEEQIGLTE--DNGTTPRSNLMSA----VVLTGFEN-NGAGTIDGTIGNRANKDILGTVVTQSRSEQGVWSCIVEGK-GSGWKPKFIPTGCTAKP-
>Moraxella_bovis_genotype2_CP087854_Inverted
------------------IGILAAIALPAYQDYISKSQFTRVVGELAAGKTAVDAALFEGKTPVL--SEATTTSKENIGLTT-SETTATPRSNLMSA----LAIGDGGFATGAGSVTATLGNRANKDIAGATVTQLRDAQGVWSCTIKAGSAPGFKDKFIPTGCVKGK-
>MbSAMMoraxella_bovis_genotype2_CP087803_Expressed
MNAQKGFTLIELMIVIAIIGILAAIALPAYQDYISKSQTTRVVGELAAGKTAVDAALFEGKEPVL-DPANTATSKEDIGLT---ATGGAPRSNLLKNDNTGVVLGGFSATSSAGTITGTLGNRANKDISGATITQKRATDGTWTCHVQQAAATGWKDKFIPTGCTNTAP
>MbSAMMoraxella_bovis_genotype2_CP087803_Inverted
------------------IGILAAIALPAYQDYISKSQTTRVVGELAAAKTGADAALFEGKTPVV-NPSADGIAEVDLGL----GEAATPRSNLLS-----AVSSTFTKGKSNGTISGTIGGNANNDIHGTVISQERDATGVWSCKVTGN-GTGWKDKFIPTGCTKALA
>Moraxella_bovis_genotype1_CP087863_Expressed
MNAQKGFTLIELMIVIAIIGILAAIALPAYQDYISKSQTTRVVGELAAGKTAVDAGLFEGKKPVIGSTSSDEMVNAPVGLKDGADDAGNPRSNLMST----VELTGFDQ-NGEGVIKATLGNKANKDIHGAVIEQKRDEKGVWTCVVTGG-GSGWKDKFIPTGCTKA--
>Moraxella_bovis_genotype1_CP087863_Inverted
------------------IGILAAIALPAYQDYISKSQTTRVVGELAAGKTAVDAALFEGKEPVL-DPANTATSKEDIGLT---ATGGAPRSNLLKNDNTGVVLGGFSATSSAGTITGTLGNRANKDISGATITQKRATDGTWTCHVQQAAATGWKDKFIPTGCTNTAP
>Moraxella_bovis_genotype2_CP087806_Expressed
MNAQKGFTLIELMIVIAIIGILAAIALPAYQDYISKSQTTRVVGELAAAKTGADAALFEGKTPVV-NPSADGIAEVDLGL----GEAATPRSNLLS-----AVSSTFTKGKSNGTISGTIGGNANNDIHGTVISQERDATGVWSCKVTGN-GTGWKDKFIPTGCTKA--
>Moraxella_bovis_genotype2_CP087806_Inverted
------------------IGILAAIALPAYQDYISKSQTTRVVGELAAGKTAVDAALFEGKEPVL-DPANTATSKEDIGLT---ATGGAPRSNLLKNDNTGVVLGGFSATSSAGTITGTLGNRANKDISGATITQKRATDGTWTCHVQQAAATGWKDKFIPTGCTNTAP
>Moraxella_bovis_genotype2_CP087843_Expressed
MNAQKGFTLIELMIVIAIIGILAAIALPAYQDYISKSQTTRVVGELAAGKTAVDAGLFEGKKPVIGSTSSDEMVNAPVGLKDGADDAGNPRSNLMST----VELTGFDQ-NGEGVIKATLGNKANKDIHGAVIEQKRDEKGVWTCVVTGG-GSGWKDKFIPTGCTKA--
>Moraxella_bovis_genotype2_CP087843_Inverted
------------------IGILAAIALPAYQDYISKSQTTRVVGELAAGKTAVDAALFEGKKPVM--AKTDKAEEEQIGLTE--DNGTTPRSNLMSA----VVLTGFEN-NGAGTIDGTIGNRANKDILGTVVTQSRSEQGVWSCIVEGK-GSGWKPKFIPTGCTAKK-
>Moraxella_bovis_genotype1_CP087791_Expressed
MNAQKGFTLIELMIVIAIIGILAAIALPAYQDYISKSQTTRVVGELAAGKTAVDAGLFEGKKPVIGSTSSDEMVNAPVGLKDGADDAGNPRSNLMST----VELTGFDQ-NGEGVIKATLGNKANKDIHGAVIEQKRDEKGVWTCVVTGG-GSGWKDKFIPTGCTKA--
>Moraxella_bovis_genotype1_CP087791_Inverted
------------------IGILAAIALPAYQDYISKSQTTRVVGELAAGKTAVDAALFEGKKPVM--AKTDKAEEEQIGLTE--DNGTTPRSNLMSA----VVLTGFEN-NGAGTIDGTIGNRANKDILGTVVTQSRSEQGVWSCIVEGK-GSGWKPKFIPTGCTAKK-
>Moraxella_bovis_genotype1_CP087862_Expressed
MNAQKGFTLIELMIVIAIIGILAAIALPAYQDYISKSQTTRVVGELAAGKTAVDAGLFEGKKPVIGSTSSDEMVNAPVGLKDGADDAGNPRSNLMST----VELTGFDQ-NGEGVIKATLGNKANKDIHGAVIEQKRDEKGVWTCVVTGG-GSGWKDKFIPTGCTKA--
>Moraxella_bovis_genotype1_CP087862_Inverted
------------------IGILAAIALPAYQDYISKSQTTRVVGELAAGKTAVDAALFEGKKPVM--AKTDKAEEEQIGLTE--DNGTTPRSNLMSA----VVLTGFEN-NGAGTIDGTIGNRANKDILGTVVTQSRSEQGVWSCIVEGK-GSGWKPKFIPTGCTAKK-
>Moraxella_bovis_genotype2_CP087848_Expressed
MNAQKGFTLIELMIVIAIIGILAAIALPAYQDYISKSQTTRVVGELAAGKTAVDAALFEGKTPVL--NEASSTSKENIGLTT-SENSATPRSNLMES----VSLEGFDS-NGQGSISATLGGNANKDIAKTVISQNRTTDGVWTCEVDGKGAPKYKAKFTPAGCTTK--
>Moraxella_bovis_genotype2_CP087848_Inverted
------------------IGILAAIALPAYQDYISKSQVTRVVGELAAGKTAIDAALFDGKKPVL--NEESTATKENIGLTT-APNSTKARSNLLA-----EDGITLTEANNVLTLKGTLGRNANKDIAGTEVNQSRDVNGNWSCTVKGVTGKGWKDKFIPAGCTKATS
>Moraxella_bovis_genotype2_Epp63_CP030241_Expressed
MNAQKGFTLIELMIVIAIIGILAAIALPAYQDYISKSQTTRVSGELAAGKTAVDAALFEGKTPVL--SEESSTSKENIGLTS-SETSTKPRSNLMAS----VELTGFAD-NGAGTISATLGNKANKDIAKTVITQERTTDGVWTCKIDGSQAAKYKEKFNPTGCVKK--
>Moraxella_bovis_genotype2_Epp63_CP030241_Inverted
------------------IGILAAIALPAYQDYISKSQTTRVVGELAAGKTAVDAALFEGKTPKL--GKAANDTEEDIGLTT---TGGTARSNLMSS----VNIGGGAFATGAGTLEATLGNRANKDIAGAVITQSRDAEGVWTCTINGSAAPGWKSKFVPTGCKESSD
>Moraxella_bovis_genotype2_CP087830_Expressed
MNAQKGFTLIELMIVIAIIGILAAIALPAYQDYISKSQTTRVSGELAAGKTAVDAALFEGKTPVL--SEESSTSKENIGLTS-SETSTKPRSNLMAS----VELTGFAD-NGAGTISATLGNKANKDIAKTVITQERTTDGVWTCKIDGSQAAKYKEKFNPTGCVKK--
>Moraxella_bovis_genotype2_CP087830_Inverted
------------------IGILAAIALPAYQDYISKSQTTRVVGELAAGKTAIDAALFDGKEPVL--SEQSSTTKENIGLTT-SPTTKVPRSNLLA-----EDGISLEKDGTDLVLKGTLGRNANKDIAGTEINQIRDVNGNWSCTVKGVQNKGWKDKFIPAGCAKSAK
>Moraxella_bovis_genotype2_CP087817_Expressed
MNAQKGFTLIELMIVIAIIGILAAIALPAYQDYISKSQTTRVVGELAAGKTAIDAALFDGKTPVL--NKASDTENENIGLTT-SDTSTKPRSNLLA-----ENGISLTEDGTDLVLKGILGRNANKDITGTEVNQIRDKNGNWSCTVKGVENKGWKDKFIPSGCTKATK
>Moraxella_bovis_genotype2_CP087817_Inverted
------------------IGILAAIALPAYQDYISKSQTTRVVGELAAAKTGADAALFEGKTPVV-NPSADGIAEVDLGL----GEAATPRSNLLS-----AVSSTFTKGKSNGTISGTIGGNANNDIHGTVISQERDATGVWSCKVTGN-GTGWKDKFIPTGCTKALA
>Moraxella_bovis_genotype2_CP087825_Expressed
MNAQKGFTLIELMIVIAIIGILAAIALPAYQDYISKSQTTRVVGELAAGKTAIDAALFDGKTPVL--NKASDTENENIGLTT-SDTSTKPRSNLLA-----ENGISLAEDGTDLVLKGILGRNANKDITGTEVNQIRDKNGNWSCTVKGVENKGWKDKFIPSGCTKATK
>Moraxella_bovis_genotype2_CP087825_Inverted
------------------IGILAAIALPAYQDYISKSQTTRVSGELAAGKTAVDAALFEGKTPVL--SEESSTSKENIGLTS-SETSTKPRSNLMAS----VELTGFAD-NGAGTISATLGNKANKDIAKTVITQERTTDGVWTCKIDGSQAAKYKEKFNPTGCVKK--
>Moraxella_bovis_genotype1_CP087796_Expressed
MNAQKGFTLIELMIVIAIIGILAAIALPAYQDYISKSQTTRVVGELAAGKTAIDAALFDGKTPVL--NKASDTENENIGLTT-SDTSTKPRSNLLA-----ENGISLAEDGTDLVLKGILGRNANKDITGTEVNQIRDKNGNWSCTVKGVENKGWKDKFIPSGCTKATK
>Moraxella_bovis_genotype1_CP087796_Inverted
------------------IGILAAIALPAYQDYISKSQFTRVVGELAAGKTAVDAALFEGKTPVL--SEATTTSKENIGLTT-SETTATPRSNLMSK----LEIADGDFATGAGSVTATLGNRANKDIAGATVTQRRDAQGVWSCTIKAGSAPGFKDKFIPTGCVKGQ-
>Moraxella_bovis_genotype1_CP087821_Expressed
MNAQKGFTLIELMIVIAIIGILAAIALPAYQDYISKSQTTRVVGELAAGKTAIDAALFDGKTPVL--NKASDTENENIGLTT-SDTSTKPRSNLLA-----ENGISLAEDGTDLVLKGILGRNANKDITGTEVNQIRDKNGNWSCTVKGVENKGWKDKFIPSGCTKATK
>Moraxella_bovis_genotype1_CP087821_Inverted
------------------IGILAAIALPAYQDYISKSQFTRVVGELAAGKTAVDAALFEGKTPVL--SEATTTSKENIGLTT-SETTATPRSNLMSK----LEIADGDFATGAGSVTATLGNRANKDIAGATVTQRRDAQGVWSCTIKAGSAPGFKDKFIPTGCVKGQ-
>Moraxella_bovis_genotype1_CP087805_Expressed
MNAQKGFTLIELMIVIAIIGILAAIALPAYQDYISKSQTTRVVGELAAGKTAIDAALFDGKTPVL--NKASDTENENIGLTT-SDTSTKPRSNLLA-----ENGISLAEDGTDLVLKGILGRNANKDITGTEVNQIRDKNGNWSCTVKGVENKGWKDKFIPSGCTKATK
>Moraxella_bovis_genotype1_CP087805_Inverted
------------------IGILAAIALPAYQDYISKSQFTRVVGELAAGKTAVDAALFEGKTPVL--SEATTTSKENIGLTT-SETTATPRSNLMSK----LEIADGDFATGAGSVTATLGNRANKDIAGATVTQRRDAQGVWSCTIKAGSAPGFKDKFIPTGCVKGQ-
>Moraxella_bovis_genotype2_CP087771_Expressed
MNAQKGFTLIELMIVIAIIGILAAIALPAYQDYISKSQMTRVVGELAAGKTAVDAALFEGKEPII--DGDSSSTQENIGLK----ADGNPRSNLMEA----VNINGFKD-SGAGSISATLGNKANKDIKGTVATQSRDAQGVWSCSITK--GGNYKVKFNPTGCTGGN-
>Moraxella_bovis_genotype2_CP087771_Inverted
------------------IGILAAIALPAYQDYISKSQTTRVVGELAAGKTAVDAALFEGKEPVL-QANNADTSKEDIGLT---DTSNKPRSNLMSN----VELGGFSATSSAGTITGTLGTRANKDITGAKIMQNRAADGVWSCTIDGSAATGWKDKFIPTGCTAS--
>Moraxella_bovis_genotype2_CP087844_Expressed
MNAQKGFTLIELMIVIAIIGILAAIALPAYQDYISKSQMTRVVGELAAGKTAVDAALFEGKEPII--DGDSSSTQENIGLK----ADGNPRSNLMEA----VNINGFKD-SGAGSISATLGNKANKDIKGTVATQSRDAQGVWSCSITK--GGNYKVKFNPTGCTGGN-
>Moraxella_bovis_genotype2_CP087844_Inverted
------------------IGILAAIALPAYQDYISKSQTTRVVGELAAGKTAVDAALFEGKEPVL-QANNADTSKEDIGLT---DTSNKPRSNLMSN----VELGGFSATSSAGTITGTLGTRANKDITGAKIMQNRAADGVWSCTIDGSAATGWKDKFIPTGCTAS--
>Moraxella_bovis_genotype2_CP087859_Expressed
MNAQKGFTLIELMIVIAIIGILAAIALPAYQDYISKSQMTRVVGELAAGKTAVDAALFEGKEPII--DGDSSSTQENIGLK----ADGNPRSNLMEA----VNINGFKD-SGAGSISATLGNKANKDIKGTVATQSRDAQGVWSCSITK--GGNYKVKFNPTGCTGGN-
>Moraxella_bovis_genotype2_CP087859_Inverted
------------------IGILAAIALPAYQDYISKSQMTRVVGELAAGKTAVDAALFEGKEPVL-QANNADTSKEDIGLT---DTSNKPRSNLMSN----VELGGFSATSSAGTITGTLGTRANKDITGAKIMQNRAADGVWSCTIDGSAATGWKDKFIPTGCTAS--
>Moraxella_bovis_genotype2_CP087800_Expressed
MNAQKGFTLIELMIVIAIIGILAAIALPAYQDYISKSQMTRVVGELAAGKTAVDAALFEGKEPII--DGDSSSTQENIGLK----ADGNPRSNLMEA----VNINGFKD-SGAGSISATLGNKANKDIKGTVATQSRDAQGVWSCSITK--GGNYKVKFNPTGCTGGN-
>Moraxella_bovis_genotype2_CP087800_Inverted
------------------IGILAAIALPAYQDYISKSQTTRVVGELAAGKTAVDAALFEGKEPVL-QANNADTSKEDIGLT---DTSNKPRSNLMSN----VELGGFSATSSAGTITGTLGTRANKDITGAKIMQNRAADGVWSCTIDGSAATGWKDKFIPTGCTAS--
>Moraxella_bovis_genotype2_CP087773_Expressed
MNAQKGFTLIELMIVIAIIGILAAIALPAYQDYISKSQMTRVVGELAAGKTAVDAALFEGKEPII--DGDSSSTQENIGLK----ADGNPRSNLMEA----VNINGFKD-SGAGSISATLGNKANKDIKGTVATQSRDAQGVWSCSITK--GGNYKVKFNPTGCTGGN-
>Moraxella_bovis_genotype2_CP087773_Inverted
------------------IGILAAIALPAYQDYISKSQTTRVVGELAAGKTAVDAALFEGKEPVL-QANNADTSKEDIGLT---DTSNKPRSNLMSN----VELGGFSATSSAGTITGTLGTRANKDITGAKIMQNRAADGVWSCTIDGSAATGWKDKFIPTGCTAS--
>Moraxella_bovis_genotype2_CP087768_Expressed
MNAQKGFTLIELMIVIAIIGILAAIALPAYQDYISKSQMTRVVGELAAGKTAVDAALFEGKEPII--DGDSSSTQENIGLK----ADGNPRSNLMEA----VNINGFKD-SGAGSISATLGNKANKDIKGTVATQSRDAQGVWSCSITK--GGNYKVKFNPTGCTGGN-
>Moraxella_bovis_genotype2_CP087768_Inverted
------------------IGILAAIALPAYQDYISKSQTTRVVGELAAGKTAVDAALFEGKEPVL-QANNADTSKEDIGLT---DTSNKPRSNLMSN----VELGGFSATSSAGTITGTLGTRANKDITGAKIMQNRAADGVWSCTIDGSAATGWKDKFIPTGCTAS--
>Moraxella_bovis_genotype1_CP087776_Expressed
MNAQKGFTLIELMIVIAIIGILAAIALPAYQDYISKSQTTRVVGELAAGKTAVDAALFEGKTPVL-EAGNTATTKEDVGLTT---TAGKARSNLMST----VTIGGGKFASGAGTLEGTLGNRANKDIHGTVITQNRNADGTWNCTVKGA-GTGWKDKFIPTGCTKATQ
>Moraxella_bovis_genotype1_CP087776_Inverted
------------------IGILAAIALPAYQDYISKSQTTRVVGELAAGKTAVDAALFEGKEPVL-QANNADTSKEDIGLT---DTSNKPRSNLMSN----VELRGFSATSSAGTITGTLGTRANKDITGAKIMQNRAADGVWSCTIDGSAATGWKDKFIPTGCTAS--
>Moraxella_bovis_genotype2_CP087851_Expressed
MNAQKGFTLIELMIVIAIIGILAAIALPAYQDYISKSQTTRVVGELAAGKTAVDAALFEGKEPVL-QANNADTSKEDIGLT---DTSNKPRSNLMSN----VELGGFSATSSAGTITGTLGTRANKDITGAKIIQNRAADGVWSCTIDGSAATGWKDKFIPTGCTAS--
>Moraxella_bovis_genotype2_CP087851_Inverted
------------------IGILAAIALPAYQDYISKSQMTRVVGELAAGKTAVDAALFEGKEPII--DGDSSSTQENIGLK----ADGNPRSNLMEA----VNINGFKD-SGAGSISATLGNKANKDIKGTVATQSRDAQGVWSCSITK--GGNYKVKFNPTGCTGGN-
>Moraxella_bovis_genotype2_CP087788_Expressed
MNAQKGFTLIELMIVIAIIGILAAIALPAYQDYISKSQTTRVVGELAAGKTAVDAALFEGKEPVL-QANNADTSKEDIGLT---DTSNKPRSNLMSN----VELGGFSATSSAGTITGTLGTRANKDITGAKIVQNRAADGVWSCTIDGSAATGWKDKFIPTGCTAS--
>Moraxella_bovis_genotype2_CP087788_Inverted
------------------IGILAAIALPAYQDYISKSQMTRVVGELAAGKTAVDAALFEGKEPII--DGDSSSTQENIGLK----ADGNPRSNLMEA----VNINGFKD-SGAGSISATLGNKANKDIKGTVATQSRDAQGVWSCSITK--GGNYKVKFNPTGCTGGN-
>Moraxella_bovis_genotype2_CP087814_Expressed
MNAQKGFTLIELMIVIAIIGILAAIALPAYQDYISKSQTTRVVGELAAGKTAVDAALFEGKEPVL-QANNADTSKEDIGLT---DTSNKPRSNLMSN----VELGGFSATSSAGTITGTLGTRANKDITGAKIMQNRAADGVWSCTIDGSAATGWKDKFIPTGCTAS--
>Moraxella_bovis_genotype2_CP087814_Inverted
------------------IGILAAIALPAYQDYISKSQMTRVVGELAAGKTAVDAALFEGKEPII--DGDSSSTQENIGLK----ADGNPRSNLMEA----VNINGFKD-SGAGSISATLGNKANKDIKGTVATQSRDAQGVWSCSITK--GGNYKVKFNPTGCTGGN-
>Moraxella_bovis_genotype2_CP087840_Expressed
MNAQKGFTLIELMIVIAIIGILAAIALPAYQDYISKSQTTRVVGELAAGKTAVDAALFEGKEPVL-QANNADTSKEDIGLT---DTSNKPRSNLMSN----VELGGFSATSSAGTITGTLGTRANKDITGAKIMQNRAADGVWSCTIDGSAATGWKDKFIPTGCTAS--
>Moraxella_bovis_genotype2_CP087840_Inverted
------------------IGILAAIALPAYQDYISKSQMTRVVGELAAGKTAVDAALFEGKEPII--DGDSSSTQENIGLK----ADGNPRSNLMEA----VNINGFKD-SGAGSISATLGNKANKDIKGTVATQSRDAQGVWSCSITK--GGNYKVKFNPTGCTGGN-
>Moraxella_bovis_genotype2_CP087856_Expressed
MNAQKGFTLIELMIVIAIIGILAAIALPAYQDYISKSQTTRVVGELAAGKTAVDAALFEGKEPVL-QANNADTSKEDIGLT---DTSNKPRSNLMSN----VELGGFSATSSAGTITGTLGTRANKDITGAKIMQNRAADGVWSCTIDGSAATGWKDKFIPTGCTAS--
>Moraxella_bovis_genotype2_CP087856_Inverted
------------------IGILAAIALPAYQDYISKSQMTRVVGELAAGKTAVDAALFEGKEPII--DGDSSSTQENIGLK----ADGNPRSNLMEA----VNINGFKD-SGAGSISATLGNKANKDIKGTVATQSRDAQGVWSCSITK--GGNYKVKFNPTGCTGGN-
>Moraxella_bovis_genotype2_CP087781_Expressed
MNAQKGFTLIELMIVIAIIGILAAIALPAYQDYISKSQTTRVVGELAAGKTAVDAALFEGKEPVL-QANNADTSKEDIGLT---DTSNKPRSNLMSN----VELGGFSATSSAGTITGTLGTRANKDITGAKIMQNRAADGVWSCTIDGSAATGWKDKFIPTGCTAS--
>Moraxella_bovis_genotype2_CP087781_Inverted
------------------IGILAAIALPAYQDYISKSQVTRVVGELAAGKTAIDAALFDGKKPVL--NEESTATKENIGLTT-APNSTKARSNLLA-----EDGITLTEANNVLTLKGTLGRNANKDIAGTEVNQSRDVNGNWSCTVKGVTGKGWKDKFIPAGCTKATS
>Moraxella_bovis_genotype2_CP087784_Expressed
MNAQKGFTLIELMIVIAIIGILAAIALPAYQDYISKSQTTRVVGELAAGKTAVDAALFEGKEPVL-QANNADTSKEDIGLT---DTSNKPRSNLMSN----VELGGFSATSSAGTITGTLGTRANKDITGAKIMQNRAADGVWSCTIDGSAATGWKDKFIPTGCTAS--
>Moraxella_bovis_genotype2_CP087784_Inverted
------------------IGILAAIALPAYQDYISKSQMTRVVGELAAGKTAVDAALFEGKEPII--DGDSSSTQENIGLK----ADGNPRSNLMEA----VNINGFKD-SGAGSISATLGNKANKDIKGTVATQSRDAQGVWSCSITK--GGNYKVKFNPTGCTGGN-
>Moraxella_bovis_genotype2_CP087793_Expressed
MNAQKGFTLIELMIVIAIIGILAAIALPAYQDYISKSQTTRVVGELAAGKTAVDAALFEGKEPVL-QANNADTSKEDIGLT---DTSNKPRSNLMSN----VELGGFSATSSAGTITGTLGTRANKDITGAKIMQNRAADGVWSCTIDGSAATGWKDKFIPTGCTAS--
>Moraxella_bovis_genotype2_CP087793_Inverted
------------------IGILAAIALPAYQDYISKSQMTRVVGELAAGKTAVDAALFEGKEPII--DGDSSSTQENIGLK----ADGNPRSNLMEA----VNINGFKD-SGAGSISATLGNKANKDIKGTVATQSRDAQGVWSCSITK--GGNYKVKFNPTGCTGGN-
>Moraxella_bovis_genotype2_CP087811_Expressed
MNAQKGFTLIELMIVIAIIGILAAIALPAYQDYISKSQTTRVVGELAAGKTAVDAALFEGKEPVL-QANNADTSKEDIGLT---DTSNKPRSNLMSN----VELGGFSATSSAGTITGTLGTRANKDITGAKIMQNRAADGVWSCTIDGSAATGWKDKFIPTGCTAS--
>Moraxella_bovis_genotype2_CP087811_Inverted
------------------IGILAAIALPAYQDYISKSQMTRVVGELAAGKTAVDAALFEGKEPII--DGDSSSTQENIGLK----ADGNPRSNLMEA----VNINGFKD-SGAGSISATLGNKANKDIKGTVATQSRDAQGVWSCSITK--GGNYKVKFNPTGCTGGN-
>Moraxella_bovis_genotype1_CP087865_Expressed
MNAQKGFTLIELMIVIAIIGILAAIALPAYQDYISKSQTTRVVGELAAGKTAVDAALFEGKEPVL-QANNADTSKEDIGLT---DTSNKPRSNLMSN----VELGGFSATSSAGTITGTLGTRANKDITGAKIMQNRAADGVWSCTIDGSAATGWKDKFIPTGCTAS--
>Moraxella_bovis_genotype2_CP087765_Expressed
MNAQKGFTLIELMIVIAIIGILAAIALPAYQDYISKSQTTRVVGELAAGKTAVDAALFEGKEPVL-QANNADTSKEDIGLT---DTSNKPRSNLMSN----VELGGFSATSSAGTITGTLGTRANKDITGAKIMQNRAADGVWSCTIDGSAATGWKDKFIPTGCTAS--
>Moraxella_bovis_genotype2_CP087765_Inverted
------------------IGILAAIALPAYQDYISKSQMTRVVGELAAGKTAVDAALFEGKEPII--DGDSSSTQENIGLK----ADGNPRSNLMEA----VNINGFKD-SGAGSISATLGNKANKDIKGTVATQSRDAQGVWSCSITK--GGNYKVKFNPTGCTGGN-
>L32968_A_Reference
MNAQKGFTLIELMIVIAIIGILAAIALPAYQDYISKSQTTRVVGELAAGKTAVDAALFEGKKPVLAAPAAGNTTTENIGLTT--DGGATPRSNLMSA----VALGGFKN-NGAGTITGTLGNRANKDIVGAEIIQSRDQQGVWTCEIDKKTAPGWKDKFIPTGCKAK--
>L32969_B_Reference
MNAQKGFTLIELMIVIAIIGILAAIALPAYQDYISKSQTTRVVGELAAGKTAVDAALFEGKKPVM--AKTDKAEEEQIGLTE--DDGTTPRSNLMSA----VALTGFEN-NGAGTIDGTIGNRANKDILGTVVTQSRSEQGVWSCIVEGK-GSGWKPKFIPTGCTAKK-
>L32967_C_Reference
---------------ITFIGILAAIALPAYQDYISKSQTTRVVGELAAGKTAIDAALFDGKTPVL--NKASDTENENIGLTT-SDTSTKPRSNLLA-----ENGISLTEDGTDLVLKGILGRNANKDITGTEVNQIRDKNGNWSCTVKGVENKGWKDKFIPSGCTKATK
>L32971_D_Reference
MNAQKGFTLIELMIVIAIIGILAAIALPAYQDYISKSQTTRVVGELAAGKTAVDAALFEGKEPVL-QANNADTSKEDIGLT---DTSNKPRSNLMSN----VELGGFSATSSAGTITGTLGTRANKDITGAKIMQNRAADGVWSCTIDGSAATGWKDKFIPTGCTAS--
>L32972_E_Reference
MNAQKGFTLIELMIVIAIIGILAAIALPAYQDYISKSQTTRVVGELAAGKTAVDAALFEGKTPVL--NEASSTSKENIGLTT-SENSATPRSNLMES----VSLEGFDS-NGQGSISATLGGNANKDIAKTVISQNRTTDGVWTCEVDGKGAPKYKAKFTPAGCTTK--
>L32965_F_Reference
MNAQKGFTLIELMIVIAIIGILAAIALPAYQDYISKSQTTRVVGELAAGKTAVDAALFEGKTPVL--GTTTTTTKEDIGLTT---AGGTPRSNLVSA----VTLDDGAFATGEGSIKAVLGTRANKDIAGAEIKQIRNDQGVWSCEVKAAGAPGFKDKFIPTGCTKG--
>L32966_G_Reference
MNAQKGFTLIELMIVIAIIGILAAIALPAYQDYISKSQTTRVVGELAAGKTAIDAALFEGKTPVL--NEASSTSKENIGLTT-ADDSTTPRSNLLA-----TDGLKLETNANTITLTGTLGRNANNDIKGATVTQARDNNGNWTCTVAEGKAPGWKAKFVPAGCS----
