# Supplementary material for: Whole genome sequencing of Moraxella bovis strains from North America reveals two genotypes with different genetic determinants
Source: BMC Microbiol. 2022 Oct 21;22:258. doi: 10.1186/s12866-022-02670-3 (PMC9585708; doi:10.1186/s12866-022-02670-3)
Supplement: Supplementary file 8 — Additional file 8. [file 12866_2022_2670_MOESM8_ESM.xlsx]

## Sheet: CRISPR_Genomes
Supplementary File S4: CRISPR elements detected in M. bovis
Legend: CRISPR elements detected in M. bovis. This tab contains genome information. Output from CRISPRCasFinder.
GenBank Accession number	Strain	Duplicated_Spacers	CRISPR_Start	CRISPR_End	CRISPR_Length	Potential_Orientation (AT%)	CRISPRDirection	Consensus_Repeat	Repeat_ID (CRISPRdb)	Nb_CRISPRs_with_same_Repeat (CRISPRdb)	Repeat_Length	Spacers_Nb	Mean_size_Spacers	Standard_Deviation_Spacers	Nb_Repeats_matching_Consensus	Ratio_Repeats_match/TotalRepeat	Conservation_Repeats (% identity)	EBcons_Repeats	Conservation_Spacers (% identity)	EBcons_Spacers	Repeat_Length_plus_mean_size_Spacers	Ratio_Repeat/mean_Spacers_Length	CRISPR_found_in_DB (if sequence IDs are similar)	Evidence_Level
CP087776	Moraxella_bovis_1	0	50664	53396	2732	Forward	Unknown	ATTCCACATCGCATAGATGACTTAGAAA	Unknown	0	28	45	32.1111	0.317821	46	1	100	100	0	0	60.1111	0.871972	0	4
CP087776	Moraxella_bovis_1	0	728109	728213	104	Forward	Unknown	TGAAGGTGATGATTTACTCGATGG	Unknown	0	24	1	57	0	1	0.5	95.8333	95.8333	100	100	81	0.421053	0	1
CP087776	Moraxella_bovis_1	0	1772635	1776707	4072	Forward	R [0,0.37 Confidence: MEDIUM]	GTCTAACGACCTTTTAAATTTCTACTGTTTGTAGAT	R5813	1	36	63	28.0794	1.1402	63	0.984375	97.2222	99.6775	0	0	64.0794	1.28208	0	4
CP087791	Moraxella_bovis_1	1	48570	51000	2430	Forward	Unknown	ATTCCACATCGCATAGATGACTTAGAAA	Unknown	0	28	40	32.075	0.266747	41	1	100	100	0	0	60.075	0.872954	0	4
CP087791	Moraxella_bovis_1	0	727891	727995	104	Forward	Unknown	TGAAGGTGATGATTTACTCGATGG	Unknown	0	24	1	57	0	1	0.5	95.8333	95.8333	100	100	81	0.421053	0	1
CP087791	Moraxella_bovis_1	1	2021989	2026485	4496	Forward	R [0,0.37 Confidence: MEDIUM]	GTCTAACGACCTTTTAAATTTCTACTGTTTGTAGAT	R5813	1	36	70	27.7286	0.991579	70	0.985915	97.2222	99.7034	0	0	63.7286	1.2983	0	4
CP087796	Moraxella_bovis_1	1	584427	587788	3361	Reverse	Unknown	ATCTACAAACAGTAGAAATTTAAAAGGTCGTTAGAC	Unknown	0	36	52	27.9615	1.08396	52	0.981132	97.2222	99.6249	0	0	63.9615	1.28748	0	4
CP087796	Moraxella_bovis_1	0	1895040	1895144	104	Reverse	Unknown	CCATCGAGTAAATCATCGCCTTCA	Unknown	0	24	1	57	0	1	0.5	95.8333	95.8333	100	100	81	0.421053	0	1
CP087796	Moraxella_bovis_1	0	2573455	2576066	2611	Reverse	Unknown	TTTCTAAGTCATCTATGCGATGTGGAAT	Unknown	0	28	43	32.093	0.293903	44	1	100	100	0	0	60.093	0.872464	0	4
CP087805	Moraxella_bovis_1	0	50651	53264	2613	Forward	Unknown	ATTCCACATCGCATAGATGACTTAGAAA	Unknown	0	28	43	32.1395	0.412968	44	1	100	100	0	0	60.1395	0.871201	0	4
CP087805	Moraxella_bovis_1	0	732951	733055	104	Forward	Unknown	TGAAGGTGATGATTTACTCGATGG	Unknown	0	24	1	57	0	1	0.5	95.8333	95.8333	100	100	81	0.421053	0	1
CP087805	Moraxella_bovis_1	0	2012831	2015804	2973	Forward	R [0,0.37 Confidence: MEDIUM]	GTCTAACGACCTTTTAAATTTCTACTGTTTGTAGAT	R5813	1	36	46	27.8696	1.06685	46	0.978723	97.2222	99.5874	0	0	63.8696	1.29173	0	4
CP087821	Moraxella_bovis_1	0	579461	583905	4444	Reverse	Unknown	ATCTACAAACAGTAGAAATTTAAAAGGTCGTTAGAC	Unknown	0	36	69	27.8986	1.073	69	0.985714	97.2222	99.6999	0	0	63.8986	1.29039	0	4
CP087821	Moraxella_bovis_1	0	1326294	1326418	124	Unknown	Unknown	TCGGGCTTAGTTTCGGGCTTCGCAGGGTCATTTGG	Unknown	0	35	1	55	0	1	0.5	97.1429	97.1429	100	100	90	0.636364	0	1
CP087821	Moraxella_bovis_1	0	1867398	1867502	104	Reverse	Unknown	CCATCGAGTAAATCATCGCCTTCA	Unknown	0	24	1	57	0	1	0.5	95.8333	95.8333	100	100	81	0.421053	0	1
CP087821	Moraxella_bovis_1	0	2543624	2544372	748	Reverse	Unknown	TTTCTAAGTCATCTATGCGATGTGGAAT	Unknown	0	28	12	32.0833	0.288675	12	0.923077	96.4286	98.6027	1.6129	51.0213	60.0833	0.872727	0	4
CP087862	Moraxella_bovis_1	0	724428	724532	104	Forward	Unknown	TGAAGGTGATGATTTACTCGATGG	Unknown	0	24	1	57	0	1	0.5	95.8333	95.8333	100	100	81	0.421053	0	1
CP087862	Moraxella_bovis_1	1	1963815	1966405	2590	Forward	R [0,0.37 Confidence: MEDIUM]	GTCTAACGACCTTTTAAATTTCTACTGTTTGTAGAT	R5813	1	36	40	27.875	1.15886	39	0.95122	97.2222	99.2189	0	0	63.875	1.29148	0	4
CP087863	Moraxella_bovis_1	1	581246	584919	3673	Reverse	Unknown	ATCTACAAACAGTAGAAATTTAAAAGGTCGTTAGAC	Unknown	0	36	57	27.8246	1.05429	57	0.982759	97.2222	99.6509	0	38.3438	63.8246	1.29382	0	4
CP087863	Moraxella_bovis_1	0	1832975	1833079	104	Reverse	Unknown	CCATCGAGTAAATCATCGCCTTCA	Unknown	0	24	1	57	0	1	0.5	95.8333	95.8333	100	100	81	0.421053	0	1
CP087863	Moraxella_bovis_1	0	2502763	2505074	2311	Reverse	Unknown	TTTCTAAGTCATCTATGCGATGTGGAAT	Unknown	0	28	38	32.1053	0.311012	38	0.974359	96.4286	99.3856	0	0	60.1053	0.872131	0	4
CP087865	Moraxella_bovis_1	1	582685	586098	3413	Reverse	Unknown	ATCTACAAACAGTAGAAATTTAAAAGGTCGTTAGAC	Unknown	0	36	53	27.7358	1.02189	53	0.981481	97.2222	99.6304	0	0	63.7358	1.29796	0	4
CP087865	Moraxella_bovis_1	0	1831455	1831559	104	Reverse	Unknown	CCATCGAGTAAATCATCGCCTTCA	Unknown	0	24	1	57	0	1	0.5	95.8333	95.8333	100	100	81	0.421053	0	1
CP087865	Moraxella_bovis_1	0	2503750	2506181	2431	Reverse	Unknown	TTTCTAAGTCATCTATGCGATGTGGAAT	Unknown	0	28	40	32.1	0.303822	41	1	100	100	0	0	60.1	0.872274	0	4
CP030241	Moraxella_bovis_2	0	160589	160686	97	Reverse	Unknown	AAGCCGAAAAAGAACAAGCCGAA	Unknown	0	23	1	52	0	0	0	73.913	73.913	100	100	75	0.442308	0	1
CP030241	Moraxella_bovis_2	1	2204828	2206961	2133	Forward	R [0,0.37 Confidence: MEDIUM]	GTCTAACGACCTTTTAAATTTCTACTGTTTGTAGAT	R5813	1	36	33	27.5758	1.06155	34	1	100	100	0	0	63.5758	1.30549	0	4
CP030241	Moraxella_bovis_2	0	2268681	2268785	104	Reverse	Unknown	CCATCGAGTAAATCATCGCCTTCA	Unknown	0	24	1	57	0	1	0.5	95.8333	95.8333	100	100	81	0.421053	0	1
CP030241	Moraxella_bovis_2	1	2792750	2794207	1457	Reverse	Unknown	TTTCTAAGTCATCTATGCGATGTGGAAT	Unknown	0	28	24	31.5833	2.50072	24	0.96	96.4286	99.1347	0	0	59.5833	0.886544	0	4
CP087771	Moraxella_bovis_2	0	159681	159778	97	Reverse	Unknown	AAGCCGAAAAAGAACAAGCCGAA	Unknown	0	23	1	52	0	0	0	73.913	73.913	100	100	75	0.442308	0	1
CP087771	Moraxella_bovis_2	0	620096	620200	104	Forward	Unknown	TGAAGGTGATGATTTACTCGATGG	Unknown	0	24	1	57	0	1	0.5	95.8333	95.8333	100	100	81	0.421053	0	1
CP087771	Moraxella_bovis_2	1	680280	682288	2008	Reverse	Unknown	ATCTACAAACAGTAGAAATTTAAAAGGTCGTTAGAC	Unknown	0	36	31	27.6452	1.47306	31	0.96875	97.2222	99.4427	0	0	63.6452	1.30222	0	4
CP087771	Moraxella_bovis_2	1	2692056	2693756	1700	Reverse	Unknown	TTTCTAAGTCATCTATGCGATGTGGAAT	Unknown	0	28	28	31.75	2.35112	28	0.965517	96.4286	99.2272	0	0	59.75	0.88189	0	4
CP087779	Moraxella_bovis_2	1	33216	36364	3148	Reverse	Unknown	TTTCTAAGCCACCTATGCGGTGGGGAAG	Unknown	0	28	52	32.0192	0.138675	27	0.509434	78.5714	93.4905	0	0	60.0192	0.874474	0	4
CP087779	Moraxella_bovis_2	0	378297	378565	268	Reverse	Unknown	CAAGACTATGCCAAAGCAGTTGAGTGGTATACCAAATCCGCCAATCAAGG	Unknown	0	50	2	59.5	2.12132	1	0.333333	80	81.6341	52.459	0	109.5	0.840336	0	1
CP087780	Moraxella_bovis_2	0	388432	389748	1316	Reverse	Unknown	ATCTACAATAGTAGAAATTAAATAAGGTCGTTAGAC	Unknown	0	36	20	28.05	0.887041	19	0.904762	88.8889	96.438	0	0	64.05	1.28342	0	4
CP087780	Moraxella_bovis_2	1	1409613	1411680	2067	Forward	Unknown	GTTCACCACCACATGCGTGGCTTATAAA	Unknown	0	28	34	32	0	33	0.942857	89.2857	97.9945	0	0	60	0.875	0	4
CP087781	Moraxella_bovis_2	1	49329	51088	1759	Forward	Unknown	ATTCCACATCGCATAGATGACTTAGAAA	Unknown	0	28	29	31.7241	2.29746	29	0.966667	96.4286	99.247	0	0	59.7241	0.882609	0	4
CP087781	Moraxella_bovis_2	0	2250535	2253688	3153	Forward	R [0,0.37 Confidence: MEDIUM]	GTCTAACGACCTTTTAAATTTCTACTGTTTGTAGAT	R5813	1	36	49	27.6327	1.36464	49	0.98	97.2222	99.6071	0	0	63.6327	1.30281	0	4
CP087781	Moraxella_bovis_2	0	2310466	2310570	104	Forward	Unknown	TGAAGGTGATGATTTACTCGATGG	Unknown	0	24	1	57	0	1	0.5	95.8333	95.8333	100	100	81	0.421053	0	1
CP087784	Moraxella_bovis_2	0	160095	160192	97	Reverse	Unknown	AAGCCGAAAAAGAACAAGCCGAA	Unknown	0	23	1	52	0	0	0	73.913	73.913	100	100	75	0.442308	0	1
CP087784	Moraxella_bovis_2	0	550849	550953	104	Forward	Unknown	TGAAGGTGATGATTTACTCGATGG	Unknown	0	24	1	57	0	1	0.5	95.8333	95.8333	100	100	81	0.421053	0	1
CP087784	Moraxella_bovis_2	0	612673	614867	2194	Reverse	Unknown	ATCTACAAACAGTAGAAATTTAAAAGGTCGTTAGAC	Unknown	0	36	34	27.5	1.46163	34	0.971429	97.2222	99.4801	0	0	63.5	1.30909	0	4
CP087784	Moraxella_bovis_2	0	2677724	2679105	1381	Reverse	Unknown	TTTCTAAGTCATCTATGCGATGTGGAAT	Unknown	0	28	22	33.5455	5.56971	21	0.913043	92.8571	98.157	0	18.9377	61.5455	0.834688	0	4
CP087788	Moraxella_bovis_2	1	49330	50969	1639	Forward	Unknown	ATTCCACATCGCATAGATGACTTAGAAA	Unknown	0	28	27	31.7037	2.38287	27	0.964286	96.4286	99.2061	0	0	59.7037	0.883178	0	4
CP087788	Moraxella_bovis_2	1	2119151	2121223	2072	Forward	R [0,0.37 Confidence: MEDIUM]	GTCTAACGACCTTTTAAATTTCTACTGTTTGTAGAT	R5813	1	36	32	27.6562	1.45046	32	0.969697	97.2222	99.4558	0	0	63.6562	1.30169	0	4
CP087788	Moraxella_bovis_2	0	2182943	2183047	104	Reverse	Unknown	CCATCGAGTAAATCATCGCCTTCA	Unknown	0	24	1	57	0	1	0.5	95.8333	95.8333	100	100	81	0.421053	0	1
CP087788	Moraxella_bovis_2	0	2580374	2580441	67	Reverse	Unknown	TTCGGCTTGTTCTTTTTCAGCTT	Unknown	0	23	1	22	0	1	0.5	69.5652	69.5652	100	100	45	1.04545	0	1
CP087793	Moraxella_bovis_2	1	49330	50789	1459	Forward	Unknown	ATTCCACATCGCATAGATGACTTAGAAA	Unknown	0	28	24	31.6667	2.53097	24	0.96	96.4286	99.1347	0	0	59.6667	0.884211	0	4
CP087793	Moraxella_bovis_2	0	2109576	2111967	2391	Forward	R [0,0.37 Confidence: MEDIUM]	GTCTAACGACCTTTTAAATTTCTACTGTTTGTAGAT	R5813	1	36	37	27.6757	1.41527	37	0.973684	97.2222	99.5123	0	0	63.6757	1.30078	0	4
CP087793	Moraxella_bovis_2	0	2173687	2173791	104	Reverse	Unknown	CCATCGAGTAAATCATCGCCTTCA	Unknown	0	24	1	57	0	1	0.5	95.8333	95.8333	100	100	81	0.421053	0	1
CP087793	Moraxella_bovis_2	0	2562524	2562591	67	Reverse	Unknown	TTCGGCTTGTTCTTTTTCAGCTT	Unknown	0	23	1	22	0	1	0.5	69.5652	69.5652	100	100	45	1.04545	0	1
CP087798	Moraxella_bovis_2	0	160100	160197	97	Reverse	Unknown	AAGCCGAAAAAGAACAAGCCGAA	Unknown	0	23	1	52	0	0	0	73.913	73.913	100	100	75	0.442308	0	1
CP087798	Moraxella_bovis_2	0	558211	558315	104	Forward	Unknown	TGAAGGTGATGATTTACTCGATGG	Unknown	0	24	1	57	0	1	0.5	95.8333	95.8333	100	100	81	0.421053	0	1
CP087798	Moraxella_bovis_2	0	620034	621921	1887	Reverse	Unknown	ATCTACAAACAGTAGAAATTTAAAAGGTCGTTAGAC	Unknown	0	36	29	27.8621	1.48141	29	0.966667	97.2222	99.4143	0	0	63.8621	1.29208	0	4
CP087798	Moraxella_bovis_2	1	2807816	2809876	2060	Reverse	Unknown	TTTTCTAAGTCATCTATGCGATGTGGAAT	Unknown	0	29	34	30.7647	2.11859	20	0.571429	93.1034	93.8047	0	0	59.7647	0.942639	0	4
CP087800	Moraxella_bovis_2	0	161108	161205	97	Reverse	Unknown	AAGCCGAAAAAGAACAAGCCGAA	Unknown	0	23	1	52	0	0	0	73.913	73.913	100	100	75	0.442308	0	1
CP087800	Moraxella_bovis_2	0	553437	553541	104	Forward	Unknown	TGAAGGTGATGATTTACTCGATGG	Unknown	0	24	1	57	0	1	0.5	95.8333	95.8333	100	100	81	0.421053	0	1
CP087800	Moraxella_bovis_2	1	615262	617713	2451	Reverse	Unknown	ATCTACAAACAGTAGAAATTTAAAAGGTCGTTAGAC	Unknown	0	36	38	27.5789	1.40716	38	0.974359	97.2222	99.5221	0	0	63.5789	1.30534	0	4
CP087800	Moraxella_bovis_2	1	2647683	2649444	1761	Reverse	Unknown	TTTCTAAGTCATCTATGCGATGTGGAAT	Unknown	0	28	29	31.7931	2.3204	29	0.966667	96.4286	99.247	0	0	59.7931	0.880694	0	4
CP087803	Moraxella_bovis_2	0	594857	594961	104	Forward	Unknown	TGAAGGTGATGATTTACTCGATGG	Unknown	0	24	1	57	0	1	0.5	95.8333	95.8333	100	100	81	0.421053	0	1
CP087803	Moraxella_bovis_2	0	656682	659888	3206	Reverse	Unknown	ATCTACAAACAGTAGAAATTTAAAAGGTCGTTAGAC	Unknown	0	36	50	27.42	1.27919	49	0.960784	94.4444	99.2265	0	0	63.42	1.31291	0	4
CP087803	Moraxella_bovis_2	0	2759983	2760087	104	Unknown	Unknown	TGGTCTGTCGCCTTGTCGGTCATA	Unknown	0	24	1	57	0	2	1	100	100	100	100	81	0.421053	0	1
CP087803	Moraxella_bovis_2	1	2791361	2792698	1337	Reverse	Unknown	TTTCTAAGTCATCTATGCGATGTGGAAT	Unknown	0	28	22	31.5455	2.61365	22	0.956522	96.4286	99.0785	0	0	59.5455	0.887608	0	4
CP087806	Moraxella_bovis_2	0	1658496	1661702	3206	Forward	R [0,0.37 Confidence: MEDIUM]	GTCTAACGACCTTTTAAATTTCTACTGTTTGTAGAT	R5813	1	36	50	27.42	1.27919	49	0.960784	94.4444	99.2265	0	0	63.42	1.31291	0	4
CP087806	Moraxella_bovis_2	0	1658496	1661702	3206	Forward	R [0,0.37 Confidence: MEDIUM]	GTCTAACGACCTTTTAAATTTCTACTGTTTGTAGAT	R5813	1	36	50	27.42	1.27919	49	0.960784	94.4444	99.2265	0	0	63.42	1.31291	0	4
CP087806	Moraxella_bovis_2	0	1723420	1723524	104	Reverse	Unknown	CCATCGAGTAAATCATCGCCTTCA	Unknown	0	24	1	57	0	1	0.5	95.8333	95.8333	100	100	81	0.421053	0	1
CP087806	Moraxella_bovis_2	0	1723420	1723524	104	Reverse	Unknown	CCATCGAGTAAATCATCGCCTTCA	Unknown	0	24	1	57	0	1	0.5	95.8333	95.8333	100	100	81	0.421053	0	1
CP087806	Moraxella_bovis_2	1	2368700	2370037	1337	Forward	Unknown	ATTCCACATCGCATAGATGACTTAGAAA	Unknown	0	28	22	31.5455	2.61365	22	0.956522	96.4286	99.0785	0	0	59.5455	0.887608	0	4
CP087806	Moraxella_bovis_2	1	2368700	2370037	1337	Forward	Unknown	ATTCCACATCGCATAGATGACTTAGAAA	Unknown	0	28	22	31.5455	2.61365	22	0.956522	96.4286	99.0785	0	0	59.5455	0.887608	0	4
CP087806	Moraxella_bovis_2	0	2401313	2401417	104	Unknown	Unknown	TATGACCGACAAGGCGACAGACCA	Unknown	0	24	1	57	0	2	1	100	100	100	100	81	0.421053	0	1
CP087806	Moraxella_bovis_2	0	2401313	2401417	104	Unknown	Unknown	TATGACCGACAAGGCGACAGACCA	Unknown	0	24	1	57	0	2	1	100	100	100	100	81	0.421053	0	1
CP087808	Moraxella_bovis_2	1	370041	371096	1055	Forward	Unknown	GTCTAACGACCTTATTTAATTTCTACTATTGTAGAT	Unknown	0	36	16	27.75	0.68313	16	0.941176	88.8889	96.4138	0	0	63.75	1.2973	0	4
CP087808	Moraxella_bovis_2	0	1266346	1267816	1470	Reverse	Unknown	TTTATAAGCCACGCATGTGGTGGTGAAC	Unknown	0	28	24	32.125	0.448427	24	0.96	89.2857	97.404	0	0	60.125	0.871595	0	4
CP087811	Moraxella_bovis_2	0	160088	160185	97	Reverse	Unknown	AAGCCGAAAAAGAACAAGCCGAA	Unknown	0	23	1	52	0	0	0	73.913	73.913	100	100	75	0.442308	0	1
CP087811	Moraxella_bovis_2	0	556965	557069	104	Forward	Unknown	TGAAGGTGATGATTTACTCGATGG	Unknown	0	24	1	57	0	1	0.5	95.8333	95.8333	100	100	81	0.421053	0	1
CP087811	Moraxella_bovis_2	1	618789	621373	2584	Reverse	Unknown	ATCTACAAACAGTAGAAATTTAAAAGGTCGTTAGAC	Unknown	0	36	40	27.725	1.37724	40	0.97561	97.2222	99.5405	0	0	63.725	1.29847	0	4
CP087811	Moraxella_bovis_2	1	2669627	2671387	1760	Reverse	Unknown	TTTCTAAGTCATCTATGCGATGTGGAAT	Unknown	0	28	29	31.7586	2.30922	29	0.966667	96.4286	99.247	0	0	59.7586	0.88165	0	4
CP087814	Moraxella_bovis_2	1	49329	52058	2729	Forward	Unknown	ATTCCACATCGCATAGATGACTTAGAAA	Unknown	0	28	45	32.0444	4.08965	41	0.891304	78.5714	91.8491	0	0	60.0444	0.873786	0	4
CP087814	Moraxella_bovis_2	1	2139239	2141758	2519	Forward	R [0,0.37 Confidence: MEDIUM]	GTCTAACGACCTTTTAAATTTCTACTGTTTGTAGAT	R5813	1	36	39	27.6923	1.41707	39	0.975	97.2222	99.5315	0	0	63.6923	1.3	0	4
CP087814	Moraxella_bovis_2	0	2203478	2203582	104	Reverse	Unknown	CCATCGAGTAAATCATCGCCTTCA	Unknown	0	24	1	57	0	1	0.5	95.8333	95.8333	100	100	81	0.421053	0	1
CP087814	Moraxella_bovis_2	0	2653131	2653198	67	Reverse	Unknown	TTCGGCTTGTTCTTTTTCAGCTT	Unknown	0	23	1	22	0	1	0.5	69.5652	69.5652	100	100	45	1.04545	0	1
CP087817	Moraxella_bovis_2	1	546387	550302	3915	Reverse	Unknown	ATCTACAAACAGTAGAAATTTAAAAGGTCGTTAGAC	Unknown	0	36	61	27.6066	0.970888	62	1	100	100	0	0	63.6066	1.30404	0	4
CP087817	Moraxella_bovis_2	0	1426679	1426777	98	Forward	Unknown	GGTCAATACCGTCATCATGGCATGGGGCAGTGAGAC	Unknown	0	36	1	27	0	2	1	100	100	100	100	63	1.33333	0	1
CP087817	Moraxella_bovis_2	0	2245436	2245540	104	Reverse	Unknown	CCATCGAGTAAATCATCGCCTTCA	Unknown	0	24	1	57	0	1	0.5	95.8333	95.8333	100	100	81	0.421053	0	1
CP087817	Moraxella_bovis_2	0	2567616	2567683	67	Reverse	Unknown	TTCGGCTTGTTCTTTTTCAGCTT	Unknown	0	23	1	22	0	1	0.5	69.5652	69.5652	100	100	45	1.04545	0	1
CP087817	Moraxella_bovis_2	0	2765220	2765324	104	Unknown	Unknown	TGGTCTGTCGCCTTGTCGGTCATA	Unknown	0	24	1	57	0	2	1	100	100	100	100	81	0.421053	0	1
CP087817	Moraxella_bovis_2	0	2797865	2798674	809	Reverse	Unknown	TTTCTAAGTCATCTATGCGATGTGGAAT	Unknown	0	28	13	32.1538	0.5547	13	0.928571	96.4286	98.6742	0	0	60.1538	0.870813	0	4
CP087823	Moraxella_bovis_2	0	49328	50305	977	Forward	Unknown	ATTCCACATCGCATAGATGACTTAGAAA	Unknown	0	28	16	31.375	3.07409	16	0.941176	96.4286	98.8473	0	0	59.375	0.89243	0	4
CP087823	Moraxella_bovis_2	0	81581	81685	104	Unknown	Unknown	TATGACCGACAAGGCGACAGACCA	Unknown	0	24	1	57	0	2	1	100	100	100	100	81	0.421053	0	1
CP087823	Moraxella_bovis_2	1	2223420	2226884	3464	Forward	R [0,0.37 Confidence: MEDIUM]	GTCTAACGACCTTTTAAATTTCTACTGTTTGTAGAT	R5813	1	36	54	27.5	1.29949	55	1	100	100	0	0	63.5	1.30909	0	4
CP087823	Moraxella_bovis_2	0	2288829	2288933	104	Reverse	Unknown	CCATCGAGTAAATCATCGCCTTCA	Unknown	0	24	1	57	0	1	0.5	95.8333	95.8333	100	100	81	0.421053	0	1
CP087825	Moraxella_bovis_2	0	160096	160193	97	Reverse	Unknown	AAGCCGAAAAAGAACAAGCCGAA	Unknown	0	23	1	52	0	0	0	73.913	73.913	100	100	75	0.442308	0	1
CP087825	Moraxella_bovis_2	0	555452	555556	104	Forward	Unknown	TGAAGGTGATGATTTACTCGATGG	Unknown	0	24	1	57	0	1	0.5	95.8333	95.8333	100	100	81	0.421053	0	1
CP087825	Moraxella_bovis_2	0	617276	619600	2324	Reverse	Unknown	ATCTACAAACAGTAGAAATTTAAAAGGTCGTTAGAC	Unknown	0	36	36	27.5833	1.42177	36	0.972973	97.2222	99.5021	0	0	63.5833	1.30514	0	4
CP087825	Moraxella_bovis_2	1	2740998	2743058	2060	Reverse	Unknown	TTTTCTAAGTCATCTATGCGATGTGGAAT	Unknown	0	29	34	30.7647	2.11859	20	0.571429	93.1034	93.8047	0	0	59.7647	0.942639	0	4
CP087828	Moraxella_bovis_2	0	549278	549382	104	Forward	Unknown	TGAAGGTGATGATTTACTCGATGG	Unknown	0	24	1	57	0	1	0.5	95.8333	95.8333	100	100	81	0.421053	0	1
CP087828	Moraxella_bovis_2	1	611184	614648	3464	Reverse	Unknown	ATCTACAAACAGTAGAAATTTAAAAGGTCGTTAGAC	Unknown	0	36	54	27.5	1.29949	55	1	100	100	0	0	63.5	1.30909	0	4
CP087828	Moraxella_bovis_2	0	2756294	2756398	104	Unknown	Unknown	TGGTCTGTCGCCTTGTCGGTCATA	Unknown	0	24	1	57	0	2	1	100	100	100	100	81	0.421053	0	1
CP087828	Moraxella_bovis_2	0	2787674	2788651	977	Reverse	Unknown	TTTCTAAGTCATCTATGCGATGTGGAAT	Unknown	0	28	16	31.375	3.07409	16	0.941176	96.4286	98.8473	0	0	59.375	0.89243	0	4
CP087830	Moraxella_bovis_2	1	49329	50954	1625	Forward	Unknown	ATTCCACATCGCATAGATGACTTAGAAA	Unknown	0	28	27	31.1852	3.24674	27	0.964286	96.4286	99.2061	0	0	59.1852	0.897862	0	4
CP087830	Moraxella_bovis_2	0	2265106	2267751	2645	Forward	R [0,0.37 Confidence: MEDIUM]	GTCTAACGACCTTTTAAATTTCTACTGTTTGTAGAT	R5813	1	36	41	27.6585	1.31548	41	0.97619	97.2222	99.5491	0	0	63.6585	1.30159	0	4
CP087830	Moraxella_bovis_2	0	2329472	2329576	104	Reverse	Unknown	CCATCGAGTAAATCATCGCCTTCA	Unknown	0	24	1	57	0	1	0.5	95.8333	95.8333	100	100	81	0.421053	0	1
CP087830	Moraxella_bovis_2	0	2792381	2792448	67	Reverse	Unknown	TTCGGCTTGTTCTTTTTCAGCTT	Unknown	0	23	1	22	0	1	0.5	69.5652	69.5652	100	100	45	1.04545	0	1
CP087837	Moraxella_bovis_2	0	160400	160497	97	Reverse	Unknown	AAGCCGAAAAAGAACAAGCCGAA	Unknown	0	23	1	52	0	0	0	73.913	73.913	100	100	75	0.442308	0	1
CP087837	Moraxella_bovis_2	0	557062	557166	104	Forward	Unknown	TGAAGGTGATGATTTACTCGATGG	Unknown	0	24	1	57	0	1	0.5	95.8333	95.8333	100	100	81	0.421053	0	1
CP087837	Moraxella_bovis_2	1	618885	621402	2517	Reverse	Unknown	ATCTACAAACAGTAGAAATTTAAAAGGTCGTTAGAC	Unknown	0	36	39	27.641	1.40464	39	0.975	97.2222	99.5315	0	0	63.641	1.30241	0	4
CP087837	Moraxella_bovis_2	1	2666760	2668338	1578	Reverse	Unknown	TTTCTAAGTCATCTATGCGATGTGGAAT	Unknown	0	28	26	31.6538	2.39904	26	0.962963	96.4286	99.1838	0	0	59.6538	0.884569	0	4
CP087840	Moraxella_bovis_2	0	160086	160183	97	Reverse	Unknown	AAGCCGAAAAAGAACAAGCCGAA	Unknown	0	23	1	52	0	0	0	73.913	73.913	100	100	75	0.442308	0	1
CP087840	Moraxella_bovis_2	0	557447	557551	104	Forward	Unknown	TGAAGGTGATGATTTACTCGATGG	Unknown	0	24	1	57	0	1	0.5	95.8333	95.8333	100	100	81	0.421053	0	1
CP087840	Moraxella_bovis_2	1	619272	621599	2327	Reverse	Unknown	ATCTACAAACAGTAGAAATTTAAAAGGTCGTTAGAC	Unknown	0	36	36	27.6667	1.43427	36	0.972973	97.2222	99.5021	0	0	63.6667	1.3012	0	4
CP087840	Moraxella_bovis_2	1	2678025	2679845	1820	Reverse	Unknown	TTTCTAAGTCATCTATGCGATGTGGAAT	Unknown	0	28	30	31.7667	2.26949	30	0.967742	96.4286	99.2657	0	0	59.7667	0.881427	0	4
CP087843	Moraxella_bovis_2	1	462999	464158	1159	Forward	Unknown	ATTCCACATCGCATAGATGACTTAGAAA	Unknown	0	28	19	31.5789	2.85415	18	0.9	92.8571	97.9543	0	0	59.5789	0.886667	0	4
CP087843	Moraxella_bovis_2	0	495434	495538	104	Unknown	Unknown	TATGACCGACAAGGCGACAGACCA	Unknown	0	24	1	57	0	2	1	100	100	100	100	81	0.421053	0	1
CP087843	Moraxella_bovis_2	0	991835	991939	104	Reverse	Unknown	CCATCGAGTAAATCATCGCCTTCA	Unknown	0	24	1	57	0	1	0.5	95.8333	95.8333	100	100	81	0.421053	0	1
CP087843	Moraxella_bovis_2	0	1048719	1052447	3728	Reverse	Unknown	ATCTACAAACAGTAGAAATTTAAAAGGTCGTTAGAC	Unknown	0	36	58	27.6724	1.27579	57	0.966102	94.4444	99.3114	0	0	63.6724	1.30093	0	4
CP087843	Moraxella_bovis_2	0	2776438	2776543	105	Reverse	Unknown	AAAAACCCAAAAATTTACCCACATT	Unknown	0	25	1	56	0	1	0.5	96	96	100	100	81	0.446429	0	1
CP087847	Moraxella_bovis_2	0	495478	496225	747	Reverse	Unknown	TTTATAAGCCACGCATGTGGTGGTGAAC	Unknown	0	28	12	32	0	12	0.923077	89.2857	95.8081	0	0	60	0.875	0	4
CP087847	Moraxella_bovis_2	1	1640778	1643360	2582	Forward	Unknown	GTCTAACGACCTTATTTAATTTCTACTATTGTAGAT	Unknown	0	36	40	27.675	1.36603	32	0.780488	83.3333	95.8949	0	0	63.675	1.30081	0	4
CP087848	Moraxella_bovis_2	0	2126738	2130144	3406	Forward	R [0,0.37 Confidence: MEDIUM]	GTCTAACGACCTTTTAAATTTCTACTGTTTGTAGAT	R5813	1	36	53	27.6038	1.26095	54	1	100	100	0	0	63.6038	1.30417	0	4
CP087848	Moraxella_bovis_2	0	2186918	2187022	104	Forward	Unknown	TGAAGGTGATGATTTACTCGATGG	Unknown	0	24	1	57	0	1	0.5	95.8333	95.8333	100	100	81	0.421053	0	1
CP087848	Moraxella_bovis_2	0	2272975	2273080	105	Reverse	Unknown	AAAAACCCAAAAATTTACCCACATT	Unknown	0	25	1	56	0	1	0.5	96	96	100	100	81	0.446429	0	1
CP087848	Moraxella_bovis_2	0	2745201	2745305	104	Unknown	Unknown	TGGTCTGTCGCCTTGTCGGTCATA	Unknown	0	24	1	57	0	2	1	100	100	100	100	81	0.421053	0	1
CP087848	Moraxella_bovis_2	0	2776581	2777813	1232	Reverse	Unknown	TTTCTAAGTCATCTATGCGATGTGGAAT	Unknown	0	28	20	32.25	0.55012	20	0.952381	96.4286	99.0136	0	59.2807	60.25	0.868217	0	4
CP087851	Moraxella_bovis_2	1	49329	51090	1761	Forward	Unknown	ATTCCACATCGCATAGATGACTTAGAAA	Unknown	0	28	29	31.7931	2.3204	29	0.966667	96.4286	99.247	0	0	59.7931	0.880694	0	4
CP087851	Moraxella_bovis_2	1	2115051	2117309	2258	Forward	R [0,0.37 Confidence: MEDIUM]	GTCTAACGACCTTTTAAATTTCTACTGTTTGTAGAT	R5813	1	36	35	27.5143	1.22165	35	0.972222	97.2222	99.4913	0	0	63.5143	1.30841	0	4
CP087851	Moraxella_bovis_2	0	2179029	2179133	104	Reverse	Unknown	CCATCGAGTAAATCATCGCCTTCA	Unknown	0	24	1	57	0	1	0.5	95.8333	95.8333	100	100	81	0.421053	0	1
CP087851	Moraxella_bovis_2	0	2576720	2576787	67	Reverse	Unknown	TTCGGCTTGTTCTTTTTCAGCTT	Unknown	0	23	1	22	0	1	0.5	69.5652	69.5652	100	100	45	1.04545	0	1
CP087854	Moraxella_bovis_2	0	49330	50139	809	Forward	Unknown	ATTCCACATCGCATAGATGACTTAGAAA	Unknown	0	28	13	32.1538	0.5547	13	0.928571	96.4286	98.6742	0	0	60.1538	0.870813	0	4
CP087854	Moraxella_bovis_2	0	81415	81519	104	Unknown	Unknown	TATGACCGACAAGGCGACAGACCA	Unknown	0	24	1	57	0	2	1	100	100	100	100	81	0.421053	0	1
CP087854	Moraxella_bovis_2	0	587479	587583	104	Forward	Unknown	TGAAGGTGATGATTTACTCGATGG	Unknown	0	24	1	57	0	1	0.5	95.8333	95.8333	100	100	81	0.421053	0	1
CP087854	Moraxella_bovis_2	0	649385	651702	2317	Reverse	Unknown	ATCTACAAACAGTAGAAATTTAAAAGGTCGTTAGAC	Unknown	0	36	36	27.3889	1.12828	37	1	100	100	0	0	63.3889	1.3144	0	4
CP087856	Moraxella_bovis_2	1	49329	51089	1760	Forward	Unknown	ATTCCACATCGCATAGATGACTTAGAAA	Unknown	0	28	29	31.7586	2.30922	29	0.966667	96.4286	99.247	0	0	59.7586	0.88165	0	4
CP087856	Moraxella_bovis_2	1	2109181	2111443	2262	Forward	R [0,0.37 Confidence: MEDIUM]	GTCTAACGACCTTTTAAATTTCTACTGTTTGTAGAT	R5813	1	36	35	27.6286	1.39507	35	0.972222	97.2222	99.4913	0	0	63.6286	1.303	0	4
CP087856	Moraxella_bovis_2	0	2173163	2173267	104	Reverse	Unknown	CCATCGAGTAAATCATCGCCTTCA	Unknown	0	24	1	57	0	1	0.5	95.8333	95.8333	100	100	81	0.421053	0	1
CP087856	Moraxella_bovis_2	0	2570776	2570843	67	Reverse	Unknown	TTCGGCTTGTTCTTTTTCAGCTT	Unknown	0	23	1	22	0	1	0.5	69.5652	69.5652	100	100	45	1.04545	0	1
CP087859	Moraxella_bovis_2	0	160095	160192	97	Reverse	Unknown	AAGCCGAAAAAGAACAAGCCGAA	Unknown	0	23	1	52	0	0	0	73.913	73.913	100	100	75	0.442308	0	1
CP087859	Moraxella_bovis_2	0	548583	548687	104	Forward	Unknown	TGAAGGTGATGATTTACTCGATGG	Unknown	0	24	1	57	0	1	0.5	95.8333	95.8333	100	100	81	0.421053	0	1
CP087859	Moraxella_bovis_2	1	610407	613116	2709	Reverse	Unknown	ATCTACAAACAGTAGAAATTTAAAAGGTCGTTAGAC	Unknown	0	36	42	27.6667	1.40845	42	0.976744	97.2222	99.5574	0	0	63.6667	1.3012	0	4
CP087859	Moraxella_bovis_2	1	2673110	2674932	1822	Reverse	Unknown	TTTCTAAGTCATCTATGCGATGTGGAAT	Unknown	0	28	30	31.8333	2.29066	30	0.967742	96.4286	99.2657	0	0	59.8333	0.879581	0	4
CP011374	Moraxella_bovoculi_1	0	51627	53688	2061	Unknown	R [0,0.37 Confidence: MEDIUM]	GTCTAACGACCTTTTAAATTTCTACTGTTTGTAGAT	R5813	1	36	32	27.3125	0.859013	30	0.909091	80.5556	95.8186	0	0	63.3125	1.31808	0	4
CP011374	Moraxella_bovoculi_1	0	442000	442381	381	Reverse	Unknown	GTCTTAATCCCTTTTATAACAGGGAAGGTTTTGAAC	Unknown	0	36	5	33.2	0.447214	5	0.833333	88.8889	92.7775	9.09091	11.501	69.2	1.08434	0	3
CP011374	Moraxella_bovoculi_1	0	460248	460697	449	Forward	Unknown	GTTCAAAACCTTCCCTGTTATAAAAGGGATTAAGAC	Unknown	0	36	6	33	0.632456	5	0.714286	86.1111	91.7823	5.76923	0	69	1.09091	0	4
CP011374	Moraxella_bovoculi_1	0	557437	557555	118	Forward	Unknown	GATGGAGATGATCTACTTGATGGCGGTGCTGGCGATGA	Unknown	0	38	1	43	0	1	0.5	97.3684	97.3684	100	100	81	0.883721	0	1
CP011374	Moraxella_bovoculi_1	0	602592	602758	166	Unknown	Unknown	GGTCCAGCCGGTGCTCGTGGCGAAAGAGGTCC	Unknown	0	32	2	35.5	6.36396	0	0	46.875	47.0489	40	51.25	67.5	0.901408	0	1
CP011374	Moraxella_bovoculi_1	1	833192	838301	5109	Forward	F [0.37,0 Confidence: MEDIUM]	ATCGCACCCCATACGGGTGCGTGTGTTGAAAC	R1141	1	32	77	33.9481	0.582556	76	0.974359	84.375	98.4538	0	0	65.9481	0.942617	0	4
CP011374	Moraxella_bovoculi_1	0	864248	864412	164	Reverse	Unknown	GATCGCACCCCATACGGGTGCGTGTGTTGAAACT	Unknown	0	34	2	31.5	0.707107	2	0.666667	97.0588	97.2991	30	51.25	65.5	1.07937	0	1
CP011374	Moraxella_bovoculi_1	0	1407580	1407690	110	Reverse	Unknown	ACTAAACAACGTCCATGCGTAAGCATG	Unknown	0	27	1	57	0	2	1	100	100	100	100	84	0.473684	0	1
CP011380	Moraxella_bovoculi_1	0	51634	54473	2839	Forward	R [0,0.37 Confidence: MEDIUM]	GTCTAACGACCTTTTAAATTTCTACTGTTTGTAGAT	R5813	1	36	44	27.7273	1.31827	44	0.977778	83.3333	97.4376	0	0	63.7273	1.29836	0	4
CP011380	Moraxella_bovoculi_1	0	457956	458962	1006	Reverse	Unknown	GTCTTAATCCCTTTTATAACAGGGAAGGTTTTGAAC	Unknown	0	36	14	33.3571	0.744946	12	0.8	77.7778	92.1476	0	0	69.3571	1.07923	0	4
CP011380	Moraxella_bovoculi_1	0	476918	477300	382	Forward	Unknown	GTTCAAAACCTTCCCTGTTATAAAAGGGATTAAGAC	Unknown	0	36	5	33.4	0.894427	4	0.666667	86.1111	90.9719	2.5641	0	69.4	1.07784	0	4
CP011380	Moraxella_bovoculi_1	0	573237	573355	118	Forward	Unknown	GATGGAGATGATCTACTTGATGGCGGTGCTGGCGATGA	Unknown	0	38	1	43	0	1	0.5	97.3684	97.3684	100	100	81	0.883721	0	1
CP011380	Moraxella_bovoculi_1	0	827303	832614	5311	Forward	F [0.37,0 Confidence: MEDIUM]	ATCGCACCCCATACGGGTGCGTGTGTTGAAAC	R1141	1	32	80	34	0.746299	78	0.962963	81.25	98.2006	0	0	66	0.941176	0	4
CP011380	Moraxella_bovoculi_1	0	853054	853282	228	Reverse	Unknown	ATCGCACCCCATACGGGTGCGTGTGTTGAAACT	Unknown	0	33	3	32.3333	0.57735	4	1	100	100	8.16327	32.8423	65.3333	1.02062	0	1
CP011381	Moraxella_bovoculi_1	0	51957	53323	1366	Forward	R [0,0.37 Confidence: MEDIUM]	GTCTAACGACCTTTTAAATTTCTACTGTTTGTAGAT	R5813	1	36	21	27.381	1.16087	21	0.954545	83.3333	95.5539	0	0	63.381	1.31478	0	4
CP011381	Moraxella_bovoculi_1	0	452173	453312	1139	Reverse	Unknown	GTCTTAATCCCTTTTATAACAGGGAAGGTTTTGAAC	Unknown	0	36	16	33	0.632456	16	0.941176	86.1111	95.5173	0	0	69	1.09091	0	4
CP011381	Moraxella_bovoculi_1	0	472067	473068	1001	Forward	Unknown	GTTCAAAACCTTCCCTGTTATAAAAGGGATTAAGAC	Unknown	0	36	14	33	0.679366	12	0.8	80.5556	93.1291	0	0	69	1.09091	0	4
CP011381	Moraxella_bovoculi_1	1	834774	842456	7682	Forward	F [0.37,0 Confidence: MEDIUM]	ATCGCACCCCATACGGGTGCGTGTGTTGAAAC	R1141	1	32	116	33.9569	0.637826	113	0.965812	81.25	98.5006	0	0	65.9569	0.942371	0	4
CP011381	Moraxella_bovoculi_1	0	864480	864644	164	Reverse	Unknown	GATCGCACCCCATACGGGTGCGTGTGTTGAAACT	Unknown	0	34	2	31.5	0.707107	2	0.666667	97.0588	97.2991	30	51.25	65.5	1.07937	0	1
CP011376	Moraxella_bovoculi_2	0	50580	51633	1053	Forward	R [0,0.37 Confidence: MEDIUM]	GTCTAACGACCTTTTAAATTTCTACTGTTTGTAGAT	R5813	1	36	16	27.625	1.0247	16	0.941176	86.1111	95.5173	0	0	63.625	1.30317	0	4
CP011376	Moraxella_bovoculi_2	0	1645997	1646076	79	Reverse	Unknown	CAACCAGTACCAAAAACGGAACT	Unknown	0	23	1	34	0	1	0.5	86.9565	86.9565	100	100	57	0.676471	0	1
CP011376	Moraxella_bovoculi_2	0	1657790	1657945	155	Unknown	Unknown	GGTGGTGCGACCATTAACGGCGAC	Unknown	0	24	2	42	25.4558	1	0.333333	75	74.2648	21.6667	51.6667	66	0.571429	0	1
CP011377	Moraxella_bovoculi_2	0	50580	51506	926	Forward	R [0,0.37 Confidence: MEDIUM]	GTCTAACGACCTTTTAAATTTCTACTGTTTGTAGAT	R5813	1	36	14	27.6429	1.21574	14	0.933333	86.1111	95.0922	0	0	63.6429	1.30233	0	4
CP011378	Moraxella_bovoculi_2	0	50580	51504	924	Forward	R [0,0.37 Confidence: MEDIUM]	GTCTAACGACCTTTTAAATTTCTACTGTTTGTAGAT	R5813	1	36	14	27.5	1.01905	14	0.933333	86.1111	95.0922	0	0	63.5	1.30909	0	4
CP011379	Moraxella_bovoculi_2	0	50580	51378	798	Forward	R [0,0.37 Confidence: MEDIUM]	GTCTAACGACCTTTTAAATTTCTACTGTTTGTAGAT	R5813	1	36	12	27.5833	1.08362	12	0.923077	86.1111	94.5661	0	0	63.5833	1.30514	0	4

## Sheet: CRISPR_Plasmids
Supplementray File S4: CRISPR elements detected in M. bovis
Legend: CRISPR elements detected in M. bovis. This tab contains plasmid information. Output from CRISPRCasFinder.
Parent_GenBank_Accession_#_(Genome)	Parent_Strain	PlasmidType	Duplicated_Spacers	CRISPR_Start	CRISPR_End	CRISPR_Length	Potential_Orientation (AT%)	CRISPRDirection	Consensus_Repeat	Repeat_ID (CRISPRdb)	Nb_CRISPRs_with_same_Repeat (CRISPRdb)	Repeat_Length	Spacers_Nb	Mean_size_Spacers	Standard_Deviation_Spacers	Nb_Repeats_matching_Consensus	Ratio_Repeats_match/TotalRepeat	Conservation_Repeats (% identity)	EBcons_Repeats	Conservation_Spacers (% identity)	EBcons_Spacers	Repeat_Length_plus_mean_size_Spacers	Ratio_Repeat/mean_Spacers_Length	CRISPR_found_in_DB (if sequence IDs are similar)	Evidence_Level
CP087765	Moraxella_bovis_1	1	0	20621	20771	150	Reverse	Unknown	AATGCAAGGTAAACGGTGCTATAAT	Unknown	0	25	2	38	26.8701	2	0.666667	88	88.9804	17.5439	50.8772	63	0.657895	0	1
CP087768	Moraxella_bovis_2	1	0	20622	20772	150	Reverse	Unknown	AATGCAAGGTAAACGGTGCTATAAT	Unknown	0	25	2	38	26.8701	2	0.666667	88	88.9804	17.5439	50.8772	63	0.657895	0	1
CP087771	Moraxella_bovis_2	1	0	20621	20771	150	Reverse	Unknown	AATGCAAGGTAAACGGTGCTATAAT	Unknown	0	25	2	38	26.8701	2	0.666667	88	88.9804	17.5439	50.8772	63	0.657895	0	1
CP087773	Moraxella_bovis_2	1	0	20622	20772	150	Reverse	Unknown	AATGCAAGGTAAACGGTGCTATAAT	Unknown	0	25	2	38	26.8701	2	0.666667	88	88.9804	17.5439	50.8772	63	0.657895	0	1
CP087781	Moraxella_bovis_2	1	0	20621	20771	150	Reverse	Unknown	AATGCAAGGTAAACGGTGCTATAAT	Unknown	0	25	2	38	26.8701	2	0.666667	88	88.9804	19.2982	52.6316	63	0.657895	0	1
CP087788	Moraxella_bovis_2	1	0	20621	20771	150	Reverse	Unknown	AATGCAAGGTAAACGGTGCTATAAT	Unknown	0	25	2	38	26.8701	2	0.666667	88	88.9804	17.5439	50.8772	63	0.657895	0	1
CP087793	Moraxella_bovis_2	1	0	20621	20771	150	Reverse	Unknown	AATGCAAGGTAAACGGTGCTATAAT	Unknown	0	25	2	38	26.8701	2	0.666667	88	88.9804	17.5439	50.8772	63	0.657895	0	1
CP087798	Moraxella_bovis_2	1	0	18349	18499	150	Reverse	Unknown	AATGCAAGGTAAACGGTGCTATAAT	Unknown	0	25	2	38	26.8701	2	0.666667	88	88.9804	17.5439	50.8772	63	0.657895	0	1
CP087803	Moraxella_bovis_2	1	0	20623	20773	150	Reverse	Unknown	AATGCAAGGTAAACGGTGCTATAAT	Unknown	0	25	2	38	26.8701	2	0.666667	88	88.9804	17.5439	50.8772	63	0.657895	0	1
CP087806	Moraxella_bovis_2	1	0	20623	20773	150	Reverse	Unknown	AATGCAAGGTAAACGGTGCTATAAT	Unknown	0	25	2	38	26.8701	2	0.666667	88	88.9804	17.5439	50.8772	63	0.657895	0	1
CP087811	Moraxella_bovis_2	1	0	20621	20771	150	Reverse	Unknown	AATGCAAGGTAAACGGTGCTATAAT	Unknown	0	25	2	38	26.8701	2	0.666667	88	88.9804	17.5439	50.8772	63	0.657895	0	1
CP087814	Moraxella_bovis_2	1	0	20613	20763	150	Reverse	Unknown	AATGCAAGGTAAACGGTGCTATAAT	Unknown	0	25	2	38	26.8701	2	0.666667	88	88.9804	17.5439	50.8772	63	0.657895	0	1
CP087817	Moraxella_bovis_2	1	0	20623	20773	150	Reverse	Unknown	AATGCAAGGTAAACGGTGCTATAAT	Unknown	0	25	2	38	26.8701	2	0.666667	88	88.9804	17.5439	50.8772	63	0.657895	0	1
CP087817	Moraxella_bovis_2	3	0	2554	2645	91	Reverse	Unknown	TAGGAGGGATTGACTACCAAATAGGAG	Unknown	0	27	1	38	0	2	1	100	100	100	100	65	0.710526	0	1
CP087823	Moraxella_bovis_2	1	0	18352	18502	150	Reverse	Unknown	AATGCAAGGTAAACGGTGCTATAAT	Unknown	0	25	2	38	26.8701	2	0.666667	88	88.9804	17.5439	50.8772	63	0.657895	0	1
CP087825	Moraxella_bovis_2	1	0	18350	18500	150	Reverse	Unknown	AATGCAAGGTAAACGGTGCTATAAT	Unknown	0	25	2	38	26.8701	2	0.666667	88	88.9804	17.5439	50.8772	63	0.657895	0	1
CP087828	Moraxella_bovis_2	1	0	18352	18502	150	Reverse	Unknown	AATGCAAGGTAAACGGTGCTATAAT	Unknown	0	25	2	38	26.8701	2	0.666667	88	88.9804	17.5439	50.8772	63	0.657895	0	1
CP087830	Moraxella_bovis_2	1	0	20621	20771	150	Reverse	Unknown	AATGCAAGGTAAACGGTGCTATAAT	Unknown	0	25	2	38	26.8701	2	0.666667	88	88.9804	17.5439	50.8772	63	0.657895	0	1
CP087837	Moraxella_bovis_2	1	0	20621	20771	150	Reverse	Unknown	AATGCAAGGTAAACGGTGCTATAAT	Unknown	0	25	2	38	26.8701	2	0.666667	88	88.9804	17.5439	50.8772	63	0.657895	0	1
CP087840	Moraxella_bovis_2	1	0	20621	20771	150	Reverse	Unknown	AATGCAAGGTAAACGGTGCTATAAT	Unknown	0	25	2	38	26.8701	2	0.666667	88	88.9804	17.5439	50.8772	63	0.657895	0	1
CP087844	Moraxella_bovis_2	1	0	20621	20771	150	Reverse	Unknown	AATGCAAGGTAAACGGTGCTATAAT	Unknown	0	25	2	38	26.8701	2	0.666667	88	88.9804	17.5439	50.8772	63	0.657895	0	1
CP087851	Moraxella_bovis_2	1	0	20621	20771	150	Reverse	Unknown	AATGCAAGGTAAACGGTGCTATAAT	Unknown	0	25	2	38	26.8701	2	0.666667	88	88.9804	17.5439	50.8772	63	0.657895	0	1
CP087854	Moraxella_bovis_2	1	0	18351	18501	150	Reverse	Unknown	AATGCAAGGTAAACGGTGCTATAAT	Unknown	0	25	2	38	26.8701	2	0.666667	88	88.9804	17.5439	50.8772	63	0.657895	0	1
CP087856	Moraxella_bovis_2	1	0	20617	20767	150	Reverse	Unknown	AATGCAAGGTAAACGGTGCTATAAT	Unknown	0	25	2	38	26.8701	2	0.666667	88	88.9804	17.5439	50.8772	63	0.657895	0	1
CP087859	Moraxella_bovis_2	1	0	20621	20771	150	Reverse	Unknown	AATGCAAGGTAAACGGTGCTATAAT	Unknown	0	25	2	38	26.8701	2	0.666667	88	88.9804	17.5439	50.8772	63	0.657895	0	1

## Sheet: Cas_Genomes
Supplementary File S4: CRISPR elements detected in M. bovis
Legend: CRISPR elements detected in M. bovis. This tab contains Cas genome information. Output from CRISPRCasFinder.
Accession	Cas-type/subtype	Gene status	System	Type	Begin	End	Strand	Other_information
CP087776	Cas1_0_IF	mandatory	CAS-TypeIF	CDS	41949	42899	+	ID=1_48;partial=00;start_type=ATG;rbs_motif=AGGA;rbs_spacer=5-10bp;gc_cont=0.473;conf=100.00;score=139.18;cscore=119.35;sscore=19.83;rscore=13.03;uscore=2.23;tscore=4.57;
CP087776	Cas3-Cas2_0_IF	mandatory	CAS-TypeIF	CDS	42913	46221	+	ID=1_49;partial=00;start_type=ATG;rbs_motif=AGGA;rbs_spacer=5-10bp;gc_cont=0.464;conf=99.99;score=379.22;cscore=360.85;sscore=18.38;rscore=13.03;uscore=-0.35;tscore=4.57;
CP087776	Csy1_0_IF	mandatory	CAS-TypeIF	CDS	46520	47917	+	ID=1_50;partial=00;start_type=ATG;rbs_motif=AGGA;rbs_spacer=5-10bp;gc_cont=0.456;conf=99.99;score=196.63;cscore=171.29;sscore=25.33;rscore=13.03;uscore=8.39;tscore=4.57;
CP087776	Csy2_0_IF	mandatory	CAS-TypeIF	CDS	47914	48849	+	ID=1_51;partial=00;start_type=ATG;rbs_motif=AGGAG;rbs_spacer=5-10bp;gc_cont=0.472;conf=100.00;score=139.42;cscore=119.10;sscore=20.33;rscore=14.46;uscore=-4.57;tscore=4.57;
CP087776	Csy3_0_IF	mandatory	CAS-TypeIF	CDS	48892	49884	+	ID=1_52;partial=00;start_type=ATG;rbs_motif=AGGA;rbs_spacer=5-10bp;gc_cont=0.488;conf=100.00;score=171.45;cscore=146.62;sscore=24.83;rscore=13.03;uscore=6.42;tscore=4.57;
CP087776	Cas6_0_IF	mandatory	CAS-TypeIF	CDS	49887	50486	+	ID=1_53;partial=00;start_type=ATG;rbs_motif=AGGA;rbs_spacer=5-10bp;gc_cont=0.500;conf=100.00;score=78.80;cscore=67.00;sscore=11.80;rscore=13.03;uscore=-7.05;tscore=4.57;
CP087791	Cas1_0_IF	mandatory	CAS-TypeIF	CDS	41941	44127	+	ID=1_48;partial=00;start_type=ATG;rbs_motif=AGGA;rbs_spacer=5-10bp;gc_cont=0.473;conf=99.99;score=272.86;cscore=253.03;sscore=19.84;rscore=13.05;uscore=2.22;tscore=4.57;
CP087791	Csy1_0_IF	mandatory	CAS-TypeIF	CDS	44426	45823	+	ID=1_49;partial=00;start_type=ATG;rbs_motif=AGGA;rbs_spacer=5-10bp;gc_cont=0.456;conf=99.99;score=197.56;cscore=172.09;sscore=25.47;rscore=13.05;uscore=8.50;tscore=4.57;
CP087791	Csy2_0_IF	mandatory	CAS-TypeIF	CDS	45820	46755	+	ID=1_50;partial=00;start_type=ATG;rbs_motif=AGGAG;rbs_spacer=5-10bp;gc_cont=0.472;conf=100.00;score=138.83;cscore=118.49;sscore=20.34;rscore=14.47;uscore=-4.64;tscore=4.57;
CP087791	Csy3_0_IF	mandatory	CAS-TypeIF	CDS	46798	47790	+	ID=1_51;partial=00;start_type=ATG;rbs_motif=AGGA;rbs_spacer=5-10bp;gc_cont=0.488;conf=100.00;score=171.10;cscore=146.48;sscore=24.62;rscore=13.05;uscore=6.19;tscore=4.57;
CP087791	Cas6_0_IF	mandatory	CAS-TypeIF	CDS	47793	48392	+	ID=1_52;partial=00;start_type=ATG;rbs_motif=AGGA;rbs_spacer=5-10bp;gc_cont=0.500;conf=100.00;score=78.82;cscore=67.18;sscore=11.64;rscore=13.05;uscore=-7.23;tscore=4.57;
CP087796	Cas6_0_IF	mandatory	CAS-TypeIF	CDS	2576244	2576843	-	ID=1_2522;partial=00;start_type=ATG;rbs_motif=AGGA;rbs_spacer=5-10bp;gc_cont=0.500;conf=100.00;score=77.09;cscore=65.52;sscore=11.57;rscore=13.03;uscore=-7.28;tscore=4.58;
CP087796	Csy3_0_IF	mandatory	CAS-TypeIF	CDS	2576846	2577838	-	ID=1_2523;partial=00;start_type=ATG;rbs_motif=AGGA;rbs_spacer=5-10bp;gc_cont=0.489;conf=100.00;score=171.17;cscore=146.70;sscore=24.47;rscore=13.03;uscore=6.05;tscore=4.58;
CP087796	Csy2_0_IF	mandatory	CAS-TypeIF	CDS	2577881	2578816	-	ID=1_2524;partial=00;start_type=ATG;rbs_motif=AGGAG;rbs_spacer=5-10bp;gc_cont=0.472;conf=100.00;score=138.61;cscore=118.32;sscore=20.29;rscore=14.42;uscore=-4.42;tscore=4.58;
CP087796	Csy1_0_IF	mandatory	CAS-TypeIF	CDS	2578813	2580210	-	ID=1_2525;partial=00;start_type=ATG;rbs_motif=AGGA;rbs_spacer=5-10bp;gc_cont=0.457;conf=99.99;score=197.47;cscore=172.23;sscore=25.24;rscore=13.03;uscore=8.29;tscore=4.58;
CP087796	Cas3-Cas2_0_IF	mandatory	CAS-TypeIF	CDS	2580509	2583817	-	ID=1_2526;partial=00;start_type=ATG;rbs_motif=AGGA;rbs_spacer=5-10bp;gc_cont=0.464;conf=99.99;score=379.70;cscore=361.11;sscore=18.59;rscore=13.03;uscore=-0.15;tscore=4.58;
CP087796	Cas1_0_IF	mandatory	CAS-TypeIF	CDS	2583831	2584781	-	ID=1_2527;partial=00;start_type=ATG;rbs_motif=AGGA;rbs_spacer=5-10bp;gc_cont=0.474;conf=100.00;score=139.45;cscore=119.84;sscore=19.62;rscore=13.03;uscore=2.01;tscore=4.58;
CP087805	Cas1_0_IF	mandatory	CAS-TypeIF	CDS	41936	42886	+	ID=1_49;partial=00;start_type=ATG;rbs_motif=AGGA;rbs_spacer=5-10bp;gc_cont=0.473;conf=100.00;score=139.22;cscore=119.50;sscore=19.72;rscore=13.07;uscore=2.10;tscore=4.55;
CP087805	Cas3-Cas2_0_IF	mandatory	CAS-TypeIF	CDS	42900	46208	+	ID=1_50;partial=00;start_type=ATG;rbs_motif=AGGA;rbs_spacer=5-10bp;gc_cont=0.464;conf=99.99;score=380.29;cscore=361.85;sscore=18.44;rscore=13.07;uscore=-0.32;tscore=4.55;
CP087805	Csy1_0_IF	mandatory	CAS-TypeIF	CDS	46507	47904	+	ID=1_51;partial=00;start_type=ATG;rbs_motif=AGGA;rbs_spacer=5-10bp;gc_cont=0.456;conf=99.99;score=197.52;cscore=171.95;sscore=25.57;rscore=13.07;uscore=8.59;tscore=4.55;
CP087805	Csy2_0_IF	mandatory	CAS-TypeIF	CDS	47901	48836	+	ID=1_52;partial=00;start_type=ATG;rbs_motif=AGGAG;rbs_spacer=5-10bp;gc_cont=0.472;conf=100.00;score=138.70;cscore=118.52;sscore=20.18;rscore=14.33;uscore=-4.48;tscore=4.55;
CP087805	Csy3_0_IF	mandatory	CAS-TypeIF	CDS	48879	49871	+	ID=1_53;partial=00;start_type=ATG;rbs_motif=AGGA;rbs_spacer=5-10bp;gc_cont=0.488;conf=100.00;score=171.17;cscore=146.69;sscore=24.48;rscore=13.07;uscore=6.04;tscore=4.55;
CP087805	Cas6_0_IF	mandatory	CAS-TypeIF	CDS	49874	50473	+	ID=1_54;partial=00;start_type=ATG;rbs_motif=AGGA;rbs_spacer=5-10bp;gc_cont=0.500;conf=100.00;score=78.81;cscore=67.02;sscore=11.78;rscore=13.07;uscore=-7.09;tscore=4.55;
CP087863	Cas6_0_IF	mandatory	CAS-TypeIF	CDS	2505252	2505851	-	ID=1_2443;partial=00;start_type=ATG;rbs_motif=AGGA;rbs_spacer=5-10bp;gc_cont=0.500;conf=100.00;score=77.26;cscore=65.75;sscore=11.51;rscore=13.05;uscore=-7.36;tscore=4.57;
CP087863	Csy3_0_IF	mandatory	CAS-TypeIF	CDS	2505854	2506846	-	ID=1_2444;partial=00;start_type=ATG;rbs_motif=AGGA;rbs_spacer=5-10bp;gc_cont=0.489;conf=100.00;score=171.60;cscore=146.96;sscore=24.64;rscore=13.05;uscore=6.21;tscore=4.57;
CP087863	Csy2_0_IF	mandatory	CAS-TypeIF	CDS	2506889	2507824	-	ID=1_2445;partial=00;start_type=ATG;rbs_motif=AGGAG;rbs_spacer=5-10bp;gc_cont=0.472;conf=100.00;score=138.73;cscore=118.54;sscore=20.19;rscore=14.33;uscore=-4.47;tscore=4.57;
CP087863	Csy1_0_IF	mandatory	CAS-TypeIF	CDS	2507821	2509218	-	ID=1_2446;partial=00;start_type=ATG;rbs_motif=AGGA;rbs_spacer=5-10bp;gc_cont=0.457;conf=99.99;score=197.63;cscore=172.11;sscore=25.52;rscore=13.05;uscore=8.55;tscore=4.57;
CP087863	Cas3-Cas2_0_IF	mandatory	CAS-TypeIF	CDS	2509517	2512825	-	ID=1_2447;partial=00;start_type=ATG;rbs_motif=AGGA;rbs_spacer=5-10bp;gc_cont=0.465;conf=99.99;score=378.85;cscore=360.48;sscore=18.37;rscore=13.05;uscore=-0.38;tscore=4.57;
CP087863	Cas1_0_IF	mandatory	CAS-TypeIF	CDS	2512839	2513789	-	ID=1_2448;partial=00;start_type=ATG;rbs_motif=AGGA;rbs_spacer=5-10bp;gc_cont=0.477;conf=100.00;score=139.36;cscore=119.48;sscore=19.88;rscore=13.05;uscore=2.26;tscore=4.57;
CP087865	Cas6_0_IF	mandatory	CAS-TypeIF	CDS	2506359	2506958	-	ID=1_2429;partial=00;start_type=ATG;rbs_motif=AGGA;rbs_spacer=5-10bp;gc_cont=0.500;conf=100.00;score=77.28;cscore=65.80;sscore=11.48;rscore=13.13;uscore=-7.47;tscore=4.57;
CP087865	Csy3_0_IF	mandatory	CAS-TypeIF	CDS	2506961	2507953	-	ID=1_2430;partial=00;start_type=ATG;rbs_motif=AGGA;rbs_spacer=5-10bp;gc_cont=0.489;conf=100.00;score=171.95;cscore=147.00;sscore=24.95;rscore=13.13;uscore=6.43;tscore=4.57;
CP087865	Csy2_0_IF	mandatory	CAS-TypeIF	CDS	2507996	2508931	-	ID=1_2431;partial=00;start_type=ATG;rbs_motif=AGGAG;rbs_spacer=5-10bp;gc_cont=0.472;conf=100.00;score=138.90;cscore=118.56;sscore=20.34;rscore=14.48;uscore=-4.69;tscore=4.57;
CP087865	Csy1_0_IF	mandatory	CAS-TypeIF	CDS	2508928	2510325	-	ID=1_2432;partial=00;start_type=ATG;rbs_motif=AGGA;rbs_spacer=5-10bp;gc_cont=0.457;conf=99.99;score=197.56;cscore=171.90;sscore=25.65;rscore=13.13;uscore=8.61;tscore=4.57;
CP087865	Cas3-Cas2_0_IF	mandatory	CAS-TypeIF	CDS	2510624	2513932	-	ID=1_2433;partial=00;start_type=ATG;rbs_motif=AGGA;rbs_spacer=5-10bp;gc_cont=0.464;conf=99.99;score=380.81;cscore=362.46;sscore=18.35;rscore=13.13;uscore=-0.48;tscore=4.57;
CP087865	Cas1_0_IF	mandatory	CAS-TypeIF	CDS	2513946	2514896	-	ID=1_2434;partial=00;start_type=ATG;rbs_motif=AGGA;rbs_spacer=5-10bp;gc_cont=0.474;conf=100.00;score=139.15;cscore=119.47;sscore=19.68;rscore=13.13;uscore=1.99;tscore=4.57;
CP030241	Cas12a_1_VA	mandatory	CAS-TypeVA	CDS	2198952	2202737	+	ID=1_2231;partial=00;start_type=ATG;rbs_motif=GGAG/GAGG;rbs_spacer=5-10bp;gc_cont=0.389;conf=99.99;score=542.51;cscore=529.16;sscore=13.36;rscore=9.41;uscore=-0.64;tscore=4.58;
CP030241	Cas4_0_V	accessory	CAS-TypeVB	CDS	2202784	2203338	+	ID=1_2232;partial=00;start_type=ATG;rbs_motif=GGAG/GAGG;rbs_spacer=5-10bp;gc_cont=0.350;conf=100.00;score=63.63;cscore=51.63;sscore=12.00;rscore=9.41;uscore=-2.78;tscore=4.58;
CP030241	Cas1_0_V	accessory	CAS-TypeVB	CDS	2203352	2204380	+	ID=1_2233;partial=00;start_type=ATG;rbs_motif=AGGA;rbs_spacer=5-10bp;gc_cont=0.335;conf=100.00;score=108.39;cscore=91.51;sscore=16.88;rscore=12.92;uscore=-1.76;tscore=4.58;
CP030241	Cas2_0_I-II-III-V	accessory	CAS	CDS	2204377	2204646	+	ID=1_2234;partial=00;start_type=ATG;rbs_motif=GGAG/GAGG;rbs_spacer=5-10bp;gc_cont=0.348;conf=100.00;score=44.14;cscore=28.84;sscore=15.29;rscore=9.41;uscore=-2.09;tscore=4.58;
CP030241	Cas6_0_IF	mandatory	CAS-TypeIF	CDS	2794385	2794984	-	ID=1_2799;partial=00;start_type=ATG;rbs_motif=AGGA;rbs_spacer=5-10bp;gc_cont=0.498;conf=100.00;score=75.75;cscore=63.68;sscore=12.07;rscore=12.92;uscore=-6.68;tscore=4.58;
CP030241	Csy3_0_IF	mandatory	CAS-TypeIF	CDS	2794987	2795979	-	ID=1_2800;partial=00;start_type=ATG;rbs_motif=AGGA;rbs_spacer=5-10bp;gc_cont=0.488;conf=100.00;score=170.94;cscore=146.70;sscore=24.23;rscore=12.92;uscore=5.91;tscore=4.58;
CP030241	Csy2_0_IF	mandatory	CAS-TypeIF	CDS	2796022	2796957	-	ID=1_2801;partial=00;start_type=ATG;rbs_motif=AGGAG;rbs_spacer=5-10bp;gc_cont=0.472;conf=100.00;score=137.80;cscore=117.01;sscore=20.79;rscore=14.91;uscore=-3.90;tscore=4.58;
CP030241	Csy1_0_IF	mandatory	CAS-TypeIF	CDS	2796954	2798351	-	ID=1_2802;partial=00;start_type=ATG;rbs_motif=AGGA;rbs_spacer=5-10bp;gc_cont=0.455;conf=99.99;score=198.84;cscore=173.39;sscore=25.45;rscore=12.92;uscore=8.59;tscore=4.58;
CP087771	Cas2_0_I-II-III-V	accessory	CAS	CDS	682470	682739	-	ID=1_688;partial=00;start_type=ATG;rbs_motif=GGAG/GAGG;rbs_spacer=5-10bp;gc_cont=0.352;conf=100.00;score=44.05;cscore=28.57;sscore=15.47;rscore=9.58;uscore=-2.45;tscore=4.59;
CP087771	Cas1_0_V	accessory	CAS-TypeVB	CDS	682736	683764	-	ID=1_689;partial=00;start_type=ATG;rbs_motif=AGGA;rbs_spacer=5-10bp;gc_cont=0.336;conf=100.00;score=109.03;cscore=92.22;sscore=16.81;rscore=13.00;uscore=-1.91;tscore=4.59;
CP087771	Cas4_0_V	accessory	CAS-TypeVB	CDS	683778	684332	-	ID=1_690;partial=00;start_type=ATG;rbs_motif=GGAG/GAGG;rbs_spacer=5-10bp;gc_cont=0.350;conf=100.00;score=64.81;cscore=52.69;sscore=12.11;rscore=9.58;uscore=-2.83;tscore=4.59;
CP087771	Cas12a_1_VA	mandatory	CAS-TypeVA	CDS	684379	688164	-	ID=1_691;partial=00;start_type=ATG;rbs_motif=GGAG/GAGG;rbs_spacer=5-10bp;gc_cont=0.388;conf=99.99;score=546.57;cscore=532.94;sscore=13.63;rscore=9.58;uscore=0.11;tscore=4.59;
CP087771	Cas6_0_IF	mandatory	CAS-TypeIF	CDS	2693934	2694533	-	ID=1_2692;partial=00;start_type=ATG;rbs_motif=AGGA;rbs_spacer=5-10bp;gc_cont=0.498;conf=100.00;score=75.49;cscore=63.22;sscore=12.27;rscore=13.00;uscore=-6.57;tscore=4.59;
CP087771	Csy3_0_IF	mandatory	CAS-TypeIF	CDS	2694536	2695528	-	ID=1_2693;partial=00;start_type=ATG;rbs_motif=AGGA;rbs_spacer=5-10bp;gc_cont=0.488;conf=100.00;score=170.94;cscore=146.61;sscore=24.33;rscore=13.00;uscore=5.92;tscore=4.59;
CP087771	Csy2_0_IF	mandatory	CAS-TypeIF	CDS	2695571	2696506	-	ID=1_2694;partial=00;start_type=ATG;rbs_motif=AGGAG;rbs_spacer=5-10bp;gc_cont=0.472;conf=100.00;score=137.77;cscore=116.99;sscore=20.78;rscore=14.89;uscore=-4.09;tscore=4.59;
CP087771	Csy1_0_IF	mandatory	CAS-TypeIF	CDS	2696503	2697900	-	ID=1_2695;partial=00;start_type=ATG;rbs_motif=AGGA;rbs_spacer=5-10bp;gc_cont=0.455;conf=99.99;score=199.58;cscore=173.96;sscore=25.62;rscore=13.00;uscore=8.68;tscore=4.59;
CP087771	Cas3-Cas2_0_IF	mandatory	CAS-TypeIF	CDS	2698199	2701507	-	ID=1_2696;partial=00;start_type=ATG;rbs_motif=AGGA;rbs_spacer=5-10bp;gc_cont=0.465;conf=99.99;score=383.06;cscore=364.83;sscore=18.23;rscore=13.00;uscore=-0.50;tscore=4.59;
CP087771	Cas1_0_IF	mandatory	CAS-TypeIF	CDS	2701521	2702471	-	ID=1_2697;partial=00;start_type=ATG;rbs_motif=AGGA;rbs_spacer=5-10bp;gc_cont=0.478;conf=100.00;score=138.28;cscore=118.75;sscore=19.53;rscore=13.00;uscore=2.59;tscore=4.59;
CP087781	Cas1_0_IF	mandatory	CAS-TypeIF	CDS	40614	41564	+	ID=1_46;partial=00;start_type=ATG;rbs_motif=AGGA;rbs_spacer=5-10bp;gc_cont=0.477;conf=100.00;score=138.51;cscore=118.97;sscore=19.54;rscore=12.99;uscore=2.61;tscore=4.59;
CP087781	Cas3-Cas2_0_IF	mandatory	CAS-TypeIF	CDS	41578	44886	+	ID=1_47;partial=00;start_type=ATG;rbs_motif=AGGA;rbs_spacer=5-10bp;gc_cont=0.465;conf=99.99;score=379.90;cscore=361.52;sscore=18.38;rscore=12.99;uscore=-0.34;tscore=4.59;
CP087781	Csy1_0_IF	mandatory	CAS-TypeIF	CDS	45185	46582	+	ID=1_48;partial=00;start_type=ATG;rbs_motif=AGGA;rbs_spacer=5-10bp;gc_cont=0.454;conf=99.99;score=199.80;cscore=174.21;sscore=25.59;rscore=12.99;uscore=8.66;tscore=4.59;
CP087781	Csy2_0_IF	mandatory	CAS-TypeIF	CDS	46579	47514	+	ID=1_49;partial=00;start_type=ATG;rbs_motif=AGGAG;rbs_spacer=5-10bp;gc_cont=0.472;conf=100.00;score=137.19;cscore=116.48;sscore=20.71;rscore=14.83;uscore=-4.09;tscore=4.59;
CP087781	Csy3_0_IF	mandatory	CAS-TypeIF	CDS	47557	48549	+	ID=1_50;partial=00;start_type=ATG;rbs_motif=AGGA;rbs_spacer=5-10bp;gc_cont=0.487;conf=100.00;score=170.54;cscore=146.25;sscore=24.29;rscore=12.99;uscore=5.89;tscore=4.59;
CP087781	Cas6_0_IF	mandatory	CAS-TypeIF	CDS	48552	49151	+	ID=1_51;partial=00;start_type=ATG;rbs_motif=AGGA;rbs_spacer=5-10bp;gc_cont=0.498;conf=100.00;score=76.61;cscore=64.39;sscore=12.22;rscore=12.99;uscore=-6.62;tscore=4.59;
CP087781	Cas12a_1_VA	mandatory	CAS-TypeVA	CDS	2244659	2248444	+	ID=1_2248;partial=00;start_type=ATG;rbs_motif=GGAG/GAGG;rbs_spacer=5-10bp;gc_cont=0.389;conf=99.99;score=546.18;cscore=531.78;sscore=14.40;rscore=9.60;uscore=0.21;tscore=4.59;
CP087781	Cas4_0_V	accessory	CAS-TypeVB	CDS	2248491	2249045	+	ID=1_2249;partial=00;start_type=ATG;rbs_motif=GGAG/GAGG;rbs_spacer=5-10bp;gc_cont=0.350;conf=100.00;score=63.94;cscore=51.99;sscore=11.94;rscore=9.60;uscore=-3.02;tscore=4.59;
CP087781	Cas1_0_V	accessory	CAS-TypeVB	CDS	2249059	2250087	+	ID=1_2250;partial=00;start_type=ATG;rbs_motif=AGGA;rbs_spacer=5-10bp;gc_cont=0.335;conf=100.00;score=109.18;cscore=92.29;sscore=16.89;rscore=12.99;uscore=-1.83;tscore=4.59;
CP087781	Cas2_0_I-II-III-V	accessory	CAS	CDS	2250084	2250353	+	ID=1_2251;partial=00;start_type=ATG;rbs_motif=GGAG/GAGG;rbs_spacer=5-10bp;gc_cont=0.348;conf=100.00;score=44.36;cscore=28.88;sscore=15.48;rscore=9.60;uscore=-2.54;tscore=4.59;
CP087784	Cas2_0_I-II-III-V	accessory	CAS	CDS	615049	615318	-	ID=1_613;partial=00;start_type=ATG;rbs_motif=GGAG/GAGG;rbs_spacer=5-10bp;gc_cont=0.352;conf=100.00;score=44.21;cscore=28.86;sscore=15.35;rscore=9.45;uscore=-2.39;tscore=4.60;
CP087784	Cas1_0_V	accessory	CAS-TypeVB	CDS	615315	616343	-	ID=1_614;partial=00;start_type=ATG;rbs_motif=AGGA;rbs_spacer=5-10bp;gc_cont=0.336;conf=100.00;score=108.32;cscore=91.49;sscore=16.83;rscore=13.02;uscore=-1.93;tscore=4.60;
CP087784	Cas4_0_V	accessory	CAS-TypeVB	CDS	616357	616911	-	ID=1_615;partial=00;start_type=ATG;rbs_motif=GGAG/GAGG;rbs_spacer=5-10bp;gc_cont=0.350;conf=100.00;score=64.21;cscore=52.23;sscore=11.97;rscore=9.45;uscore=-2.86;tscore=4.60;
CP087784	Cas12a_1_VA	mandatory	CAS-TypeVA	CDS	616958	620743	-	ID=1_616;partial=00;start_type=ATG;rbs_motif=GGAG/GAGG;rbs_spacer=5-10bp;gc_cont=0.388;conf=99.99;score=542.59;cscore=529.13;sscore=13.46;rscore=9.45;uscore=0.06;tscore=4.60;
CP087784	Cas6_0_IF	mandatory	CAS-TypeIF	CDS	2679283	2679882	-	ID=1_2684;partial=00;start_type=ATG;rbs_motif=AGGA;rbs_spacer=5-10bp;gc_cont=0.498;conf=100.00;score=76.92;cscore=64.59;sscore=12.33;rscore=13.02;uscore=-6.54;tscore=4.60;
CP087784	Csy3_0_IF	mandatory	CAS-TypeIF	CDS	2679885	2680877	-	ID=1_2685;partial=00;start_type=ATG;rbs_motif=AGGA;rbs_spacer=5-10bp;gc_cont=0.488;conf=100.00;score=171.39;cscore=146.90;sscore=24.49;rscore=13.02;uscore=6.05;tscore=4.60;
CP087784	Csy2_0_IF	mandatory	CAS-TypeIF	CDS	2680920	2681855	-	ID=1_2686;partial=00;start_type=ATG;rbs_motif=AGGAG;rbs_spacer=5-10bp;gc_cont=0.472;conf=100.00;score=137.62;cscore=116.86;sscore=20.75;rscore=14.86;uscore=-3.99;tscore=4.60;
CP087784	Csy1_0_IF	mandatory	CAS-TypeIF	CDS	2681852	2683249	-	ID=1_2687;partial=00;start_type=ATG;rbs_motif=AGGA;rbs_spacer=5-10bp;gc_cont=0.455;conf=99.99;score=198.65;cscore=172.93;sscore=25.72;rscore=13.02;uscore=8.75;tscore=4.60;
CP087784	Cas3-Cas2_0_IF	mandatory	CAS-TypeIF	CDS	2683548	2686856	-	ID=1_2688;partial=00;start_type=ATG;rbs_motif=AGGA;rbs_spacer=5-10bp;gc_cont=0.465;conf=99.99;score=381.87;cscore=363.38;sscore=18.50;rscore=13.02;uscore=-0.26;tscore=4.60;
CP087784	Cas1_0_IF	mandatory	CAS-TypeIF	CDS	2686870	2687820	-	ID=1_2689;partial=00;start_type=ATG;rbs_motif=AGGA;rbs_spacer=5-10bp;gc_cont=0.478;conf=100.00;score=138.25;cscore=118.66;sscore=19.60;rscore=13.02;uscore=2.63;tscore=4.60;
CP087788	Cas1_0_IF	mandatory	CAS-TypeIF	CDS	40615	41565	+	ID=1_46;partial=00;start_type=ATG;rbs_motif=AGGA;rbs_spacer=5-10bp;gc_cont=0.477;conf=100.00;score=138.15;cscore=118.49;sscore=19.67;rscore=13.01;uscore=2.69;tscore=4.62;
CP087788	Cas3-Cas2_0_IF	mandatory	CAS-TypeIF	CDS	41579	44887	+	ID=1_47;partial=00;start_type=ATG;rbs_motif=AGGA;rbs_spacer=5-10bp;gc_cont=0.465;conf=99.99;score=380.82;cscore=362.47;sscore=18.35;rscore=13.01;uscore=-0.41;tscore=4.62;
CP087788	Csy1_0_IF	mandatory	CAS-TypeIF	CDS	45186	46583	+	ID=1_48;partial=00;start_type=ATG;rbs_motif=AGGA;rbs_spacer=5-10bp;gc_cont=0.454;conf=99.99;score=199.10;cscore=173.29;sscore=25.81;rscore=13.01;uscore=8.83;tscore=4.62;
CP087788	Csy2_0_IF	mandatory	CAS-TypeIF	CDS	46580	47515	+	ID=1_49;partial=00;start_type=ATG;rbs_motif=AGGAG;rbs_spacer=5-10bp;gc_cont=0.472;conf=100.00;score=137.39;cscore=116.58;sscore=20.81;rscore=14.91;uscore=-4.10;tscore=4.62;
CP087788	Csy3_0_IF	mandatory	CAS-TypeIF	CDS	47558	48550	+	ID=1_50;partial=00;start_type=ATG;rbs_motif=AGGA;rbs_spacer=5-10bp;gc_cont=0.487;conf=100.00;score=170.68;cscore=146.12;sscore=24.56;rscore=13.01;uscore=6.12;tscore=4.62;
CP087788	Cas6_0_IF	mandatory	CAS-TypeIF	CDS	48553	49152	+	ID=1_51;partial=00;start_type=ATG;rbs_motif=AGGA;rbs_spacer=5-10bp;gc_cont=0.498;conf=100.00;score=76.23;cscore=64.14;sscore=12.09;rscore=13.01;uscore=-6.79;tscore=4.62;
CP087788	Cas12a_1_VA	mandatory	CAS-TypeVA	CDS	2113276	2117061	+	ID=1_2131;partial=00;start_type=ATG;rbs_motif=GGAG/GAGG;rbs_spacer=5-10bp;gc_cont=0.389;conf=99.99;score=546.50;cscore=532.20;sscore=14.30;rscore=9.63;uscore=0.06;tscore=4.62;
CP087788	Cas4_0_V	accessory	CAS-TypeVB	CDS	2117108	2117662	+	ID=1_2132;partial=00;start_type=ATG;rbs_motif=GGAG/GAGG;rbs_spacer=5-10bp;gc_cont=0.350;conf=100.00;score=64.88;cscore=52.65;sscore=12.23;rscore=9.63;uscore=-2.78;tscore=4.62;
CP087788	Cas1_0_V	accessory	CAS-TypeVB	CDS	2117676	2118704	+	ID=1_2133;partial=00;start_type=ATG;rbs_motif=AGGA;rbs_spacer=5-10bp;gc_cont=0.335;conf=100.00;score=108.41;cscore=91.58;sscore=16.84;rscore=13.01;uscore=-1.92;tscore=4.62;
CP087788	Cas2_0_I-II-III-V	accessory	CAS	CDS	2118701	2118970	+	ID=1_2134;partial=00;start_type=ATG;rbs_motif=GGAG/GAGG;rbs_spacer=5-10bp;gc_cont=0.348;conf=100.00;score=44.53;cscore=29.00;sscore=15.53;rscore=9.63;uscore=-2.42;tscore=4.62;
CP087793	Cas1_0_IF	mandatory	CAS-TypeIF	CDS	40615	41565	+	ID=1_46;partial=00;start_type=ATG;rbs_motif=AGGA;rbs_spacer=5-10bp;gc_cont=0.477;conf=100.00;score=138.26;cscore=118.58;sscore=19.68;rscore=13.00;uscore=2.71;tscore=4.62;
CP087793	Cas3-Cas2_0_IF	mandatory	CAS-TypeIF	CDS	41579	44887	+	ID=1_47;partial=00;start_type=ATG;rbs_motif=AGGA;rbs_spacer=5-10bp;gc_cont=0.465;conf=99.99;score=380.62;cscore=362.23;sscore=18.39;rscore=13.00;uscore=-0.37;tscore=4.62;
CP087793	Csy1_0_IF	mandatory	CAS-TypeIF	CDS	45186	46583	+	ID=1_48;partial=00;start_type=ATG;rbs_motif=AGGA;rbs_spacer=5-10bp;gc_cont=0.454;conf=99.99;score=198.82;cscore=172.97;sscore=25.85;rscore=13.00;uscore=8.88;tscore=4.62;
CP087793	Csy2_0_IF	mandatory	CAS-TypeIF	CDS	46580	47515	+	ID=1_49;partial=00;start_type=ATG;rbs_motif=AGGAG;rbs_spacer=5-10bp;gc_cont=0.472;conf=100.00;score=137.06;cscore=116.27;sscore=20.79;rscore=14.87;uscore=-3.96;tscore=4.62;
CP087793	Csy3_0_IF	mandatory	CAS-TypeIF	CDS	47558	48550	+	ID=1_50;partial=00;start_type=ATG;rbs_motif=AGGA;rbs_spacer=5-10bp;gc_cont=0.487;conf=100.00;score=171.00;cscore=146.50;sscore=24.50;rscore=13.00;uscore=6.06;tscore=4.62;
CP087793	Cas6_0_IF	mandatory	CAS-TypeIF	CDS	48553	49152	+	ID=1_51;partial=00;start_type=ATG;rbs_motif=AGGA;rbs_spacer=5-10bp;gc_cont=0.498;conf=100.00;score=76.48;cscore=64.29;sscore=12.18;rscore=13.00;uscore=-6.69;tscore=4.62;
CP087793	Cas12a_1_VA	mandatory	CAS-TypeVA	CDS	2103699	2107484	+	ID=1_2125;partial=00;start_type=ATG;rbs_motif=GGAG/GAGG;rbs_spacer=5-10bp;gc_cont=0.389;conf=99.99;score=544.29;cscore=530.10;sscore=14.20;rscore=9.46;uscore=0.12;tscore=4.62;
CP087793	Cas4_0_V	accessory	CAS-TypeVB	CDS	2107531	2108085	+	ID=1_2126;partial=00;start_type=ATG;rbs_motif=GGAG/GAGG;rbs_spacer=5-10bp;gc_cont=0.350;conf=100.00;score=64.48;cscore=52.40;sscore=12.08;rscore=9.46;uscore=-2.77;tscore=4.62;
CP087793	Cas1_0_V	accessory	CAS-TypeVB	CDS	2108099	2109127	+	ID=1_2127;partial=00;start_type=ATG;rbs_motif=AGGA;rbs_spacer=5-10bp;gc_cont=0.335;conf=100.00;score=108.46;cscore=91.57;sscore=16.89;rscore=13.00;uscore=-1.87;tscore=4.62;
CP087793	Cas2_0_I-II-III-V	accessory	CAS	CDS	2109124	2109393	+	ID=1_2128;partial=00;start_type=ATG;rbs_motif=GGAG/GAGG;rbs_spacer=5-10bp;gc_cont=0.348;conf=100.00;score=44.26;cscore=28.88;sscore=15.37;rscore=9.46;uscore=-2.40;tscore=4.62;
CP087798	Cas2_0_I-II-III-V	accessory	CAS	CDS	622103	622372	-	ID=1_609;partial=00;start_type=ATG;rbs_motif=GGAG/GAGG;rbs_spacer=5-10bp;gc_cont=0.352;conf=100.00;score=44.78;cscore=29.25;sscore=15.53;rscore=9.62;uscore=-2.46;tscore=4.61;
CP087798	Cas1_0_V	accessory	CAS-TypeVB	CDS	622369	623397	-	ID=1_610;partial=00;start_type=ATG;rbs_motif=AGGA;rbs_spacer=5-10bp;gc_cont=0.336;conf=100.00;score=109.30;cscore=92.37;sscore=16.93;rscore=12.96;uscore=-1.77;tscore=4.61;
CP087798	Cas4_0_V	accessory	CAS-TypeVB	CDS	623411	623965	-	ID=1_611;partial=00;start_type=ATG;rbs_motif=GGAG/GAGG;rbs_spacer=5-10bp;gc_cont=0.350;conf=100.00;score=64.25;cscore=52.04;sscore=12.21;rscore=9.62;uscore=-2.80;tscore=4.61;
CP087798	Cas12a_1_VA	mandatory	CAS-TypeVA	CDS	624012	627797	-	ID=1_612;partial=00;start_type=ATG;rbs_motif=GGAG/GAGG;rbs_spacer=5-10bp;gc_cont=0.388;conf=99.99;score=544.76;cscore=531.13;sscore=13.62;rscore=9.62;uscore=0.04;tscore=4.61;
CP087798	Cas6_0_IF	mandatory	CAS-TypeIF	CDS	2810054	2810653	-	ID=1_2786;partial=00;start_type=ATG;rbs_motif=AGGA;rbs_spacer=5-10bp;gc_cont=0.498;conf=100.00;score=75.94;cscore=63.63;sscore=12.30;rscore=12.96;uscore=-6.52;tscore=4.61;
CP087798	Csy3_0_IF	mandatory	CAS-TypeIF	CDS	2810656	2811648	-	ID=1_2787;partial=00;start_type=ATG;rbs_motif=AGGA;rbs_spacer=5-10bp;gc_cont=0.488;conf=100.00;score=170.25;cscore=146.08;sscore=24.17;rscore=12.96;uscore=5.78;tscore=4.61;
CP087798	Csy2_0_IF	mandatory	CAS-TypeIF	CDS	2811691	2812626	-	ID=1_2788;partial=00;start_type=ATG;rbs_motif=AGGAG;rbs_spacer=5-10bp;gc_cont=0.472;conf=100.00;score=137.60;cscore=116.87;sscore=20.73;rscore=14.83;uscore=-3.86;tscore=4.61;
CP087798	Csy1_0_IF	mandatory	CAS-TypeIF	CDS	2812623	2814020	-	ID=1_2789;partial=00;start_type=ATG;rbs_motif=AGGA;rbs_spacer=5-10bp;gc_cont=0.455;conf=99.99;score=199.09;cscore=173.68;sscore=25.41;rscore=12.96;uscore=8.49;tscore=4.61;
CP087798	Cas3-Cas2_0_IF	mandatory	CAS-TypeIF	CDS	2814319	2817627	-	ID=1_2790;partial=00;start_type=ATG;rbs_motif=AGGA;rbs_spacer=5-10bp;gc_cont=0.465;conf=99.99;score=381.68;cscore=363.22;sscore=18.46;rscore=12.96;uscore=-0.25;tscore=4.61;
CP087798	Cas1_0_IF	mandatory	CAS-TypeIF	CDS	2817641	2818591	-	ID=1_2791;partial=00;start_type=ATG;rbs_motif=AGGA;rbs_spacer=5-10bp;gc_cont=0.478;conf=100.00;score=138.10;cscore=118.50;sscore=19.60;rscore=12.96;uscore=2.68;tscore=4.61;
CP087800	Cas2_0_I-II-III-V	accessory	CAS	CDS	617895	618164	-	ID=1_612;partial=00;start_type=ATG;rbs_motif=GGAG/GAGG;rbs_spacer=5-10bp;gc_cont=0.352;conf=100.00;score=43.93;cscore=28.64;sscore=15.29;rscore=9.38;uscore=-2.45;tscore=4.61;
CP087800	Cas1_0_V	accessory	CAS-TypeVB	CDS	618161	619189	-	ID=1_613;partial=00;start_type=ATG;rbs_motif=AGGA;rbs_spacer=5-10bp;gc_cont=0.336;conf=100.00;score=108.31;cscore=91.45;sscore=16.86;rscore=13.00;uscore=-1.88;tscore=4.61;
CP087800	Cas4_0_V	accessory	CAS-TypeVB	CDS	619203	619757	-	ID=1_614;partial=00;start_type=ATG;rbs_motif=GGAG/GAGG;rbs_spacer=5-10bp;gc_cont=0.350;conf=100.00;score=64.52;cscore=52.64;sscore=11.89;rscore=9.38;uscore=-2.88;tscore=4.61;
CP087800	Cas12a_1_VA	mandatory	CAS-TypeVA	CDS	619804	623589	-	ID=1_615;partial=00;start_type=ATG;rbs_motif=GGAG/GAGG;rbs_spacer=5-10bp;gc_cont=0.388;conf=99.99;score=544.75;cscore=531.32;sscore=13.43;rscore=9.38;uscore=0.08;tscore=4.61;
CP087800	Cas6_0_IF	mandatory	CAS-TypeIF	CDS	2649622	2650221	-	ID=1_2655;partial=00;start_type=ATG;rbs_motif=AGGA;rbs_spacer=5-10bp;gc_cont=0.498;conf=100.00;score=76.97;cscore=64.98;sscore=11.99;rscore=13.00;uscore=-6.88;tscore=4.61;
CP087800	Csy3_0_IF	mandatory	CAS-TypeIF	CDS	2650224	2651216	-	ID=1_2656;partial=00;start_type=ATG;rbs_motif=AGGA;rbs_spacer=5-10bp;gc_cont=0.488;conf=100.00;score=170.97;cscore=146.28;sscore=24.69;rscore=13.00;uscore=6.26;tscore=4.61;
CP087800	Csy2_0_IF	mandatory	CAS-TypeIF	CDS	2651259	2652194	-	ID=1_2657;partial=00;start_type=ATG;rbs_motif=AGGAG;rbs_spacer=5-10bp;gc_cont=0.472;conf=100.00;score=137.48;cscore=116.66;sscore=20.82;rscore=14.91;uscore=-4.12;tscore=4.61;
CP087800	Csy1_0_IF	mandatory	CAS-TypeIF	CDS	2652191	2653588	-	ID=1_2658;partial=00;start_type=ATG;rbs_motif=AGGA;rbs_spacer=5-10bp;gc_cont=0.455;conf=99.99;score=199.06;cscore=173.24;sscore=25.82;rscore=13.00;uscore=8.85;tscore=4.61;
CP087800	Cas3-Cas2_0_IF	mandatory	CAS-TypeIF	CDS	2653887	2657195	-	ID=1_2659;partial=00;start_type=ATG;rbs_motif=AGGA;rbs_spacer=5-10bp;gc_cont=0.465;conf=99.99;score=379.72;cscore=361.43;sscore=18.30;rscore=13.00;uscore=-0.45;tscore=4.61;
CP087800	Cas1_0_IF	mandatory	CAS-TypeIF	CDS	2657209	2658159	-	ID=1_2660;partial=00;start_type=ATG;rbs_motif=AGGA;rbs_spacer=5-10bp;gc_cont=0.478;conf=100.00;score=138.22;cscore=118.59;sscore=19.62;rscore=13.00;uscore=2.66;tscore=4.61;
CP087803	Cas2_0_I-II-III-V	accessory	CAS	CDS	660070	660339	-	ID=1_677;partial=00;start_type=ATG;rbs_motif=GGAG/GAGG;rbs_spacer=5-10bp;gc_cont=0.352;conf=100.00;score=44.15;cscore=29.15;sscore=15.00;rscore=9.20;uscore=-2.00;tscore=4.51;
CP087803	Cas1_0_V	accessory	CAS-TypeVB	CDS	660336	661364	-	ID=1_678;partial=00;start_type=ATG;rbs_motif=AGGA;rbs_spacer=5-10bp;gc_cont=0.336;conf=100.00;score=108.44;cscore=91.71;sscore=16.73;rscore=12.95;uscore=-1.86;tscore=4.51;
CP087803	Cas4_0_V	accessory	CAS-TypeVB	CDS	661378	661932	-	ID=1_679;partial=00;start_type=ATG;rbs_motif=GGAG/GAGG;rbs_spacer=5-10bp;gc_cont=0.350;conf=100.00;score=64.58;cscore=51.41;sscore=13.18;rscore=9.20;uscore=-1.30;tscore=4.51;
CP087803	Cas12a_1_VA	mandatory	CAS-TypeVA	CDS	661979	665764	-	ID=1_680;partial=00;start_type=ATG;rbs_motif=GGAG/GAGG;rbs_spacer=5-10bp;gc_cont=0.388;conf=99.99;score=539.92;cscore=526.35;sscore=13.57;rscore=9.20;uscore=0.52;tscore=4.51;
CP087803	Cas6_0_IF	mandatory	CAS-TypeIF	CDS	2792876	2793475	-	ID=1_2897;partial=00;start_type=ATG;rbs_motif=AGGA;rbs_spacer=5-10bp;gc_cont=0.498;conf=100.00;score=75.77;cscore=63.38;sscore=12.39;rscore=12.95;uscore=-6.32;tscore=4.51;
CP087803	Csy3_0_IF	mandatory	CAS-TypeIF	CDS	2793478	2794470	-	ID=1_2898;partial=00;start_type=ATG;rbs_motif=AGGA;rbs_spacer=5-10bp;gc_cont=0.489;conf=100.00;score=170.27;cscore=146.28;sscore=23.99;rscore=12.95;uscore=5.71;tscore=4.51;
CP087803	Csy2_0_IF	mandatory	CAS-TypeIF	CDS	2794513	2795448	-	ID=1_2899;partial=00;start_type=ATG;rbs_motif=AGGAG;rbs_spacer=5-10bp;gc_cont=0.472;conf=100.00;score=137.11;cscore=116.70;sscore=20.42;rscore=14.62;uscore=-3.14;tscore=4.51;
CP087803	Csy1_0_IF	mandatory	CAS-TypeIF	CDS	2795445	2796842	-	ID=1_2900;partial=00;start_type=ATG;rbs_motif=AGGA;rbs_spacer=5-10bp;gc_cont=0.455;conf=99.99;score=199.14;cscore=174.08;sscore=25.06;rscore=12.95;uscore=8.25;tscore=4.51;
CP087803	Cas3-Cas2_0_IF	mandatory	CAS-TypeIF	CDS	2797141	2800449	-	ID=1_2901;partial=00;start_type=ATG;rbs_motif=AGGA;rbs_spacer=5-10bp;gc_cont=0.465;conf=99.99;score=382.81;cscore=364.44;sscore=18.37;rscore=12.95;uscore=-0.22;tscore=4.51;
CP087803	Cas1_0_IF	mandatory	CAS-TypeIF	CDS	2800463	2801413	-	ID=1_2902;partial=00;start_type=ATG;rbs_motif=AGGA;rbs_spacer=5-10bp;gc_cont=0.478;conf=100.00;score=138.05;cscore=118.69;sscore=19.36;rscore=12.95;uscore=2.55;tscore=4.51;
CP087806	Cas12a_1_VA	mandatory	CAS-TypeVA	CDS	1652620	1656405	+	ID=1_1670;partial=00;start_type=ATG;rbs_motif=GGAG/GAGG;rbs_spacer=5-10bp;gc_cont=0.389;conf=99.99;score=542.82;cscore=528.56;sscore=14.25;rscore=9.37;uscore=0.29;tscore=4.59;
CP087806	Cas4_0_V	accessory	CAS-TypeVB	CDS	1656452	1657006	+	ID=1_1671;partial=00;start_type=ATG;rbs_motif=GGAG/GAGG;rbs_spacer=5-10bp;gc_cont=0.350;conf=100.00;score=64.61;cscore=51.67;sscore=12.93;rscore=9.37;uscore=-1.80;tscore=4.59;
CP087806	Cas1_0_V	accessory	CAS-TypeVB	CDS	1657020	1658048	+	ID=1_1672;partial=00;start_type=ATG;rbs_motif=AGGA;rbs_spacer=5-10bp;gc_cont=0.335;conf=100.00;score=108.87;cscore=91.84;sscore=17.03;rscore=13.05;uscore=-1.74;tscore=4.59;
CP087806	Cas2_0_I-II-III-V	accessory	CAS	CDS	1658045	1658314	+	ID=1_1673;partial=00;start_type=ATG;rbs_motif=GGAG/GAGG;rbs_spacer=5-10bp;gc_cont=0.348;conf=100.00;score=44.42;cscore=29.16;sscore=15.25;rscore=9.37;uscore=-2.27;tscore=4.59;
CP087806	Cas1_0_IF	mandatory	CAS-TypeIF	CDS	2359985	2360935	+	ID=1_2377;partial=00;start_type=ATG;rbs_motif=AGGA;rbs_spacer=5-10bp;gc_cont=0.477;conf=100.00;score=138.42;cscore=118.94;sscore=19.49;rscore=13.05;uscore=2.51;tscore=4.59;
CP087806	Cas3-Cas2_0_IF	mandatory	CAS-TypeIF	CDS	2360949	2364257	+	ID=1_2378;partial=00;start_type=ATG;rbs_motif=AGGA;rbs_spacer=5-10bp;gc_cont=0.465;conf=99.99;score=381.06;cscore=362.67;sscore=18.39;rscore=13.05;uscore=-0.38;tscore=4.59;
CP087806	Csy1_0_IF	mandatory	CAS-TypeIF	CDS	2364556	2365953	+	ID=1_2379;partial=00;start_type=ATG;rbs_motif=AGGA;rbs_spacer=5-10bp;gc_cont=0.454;conf=99.99;score=200.58;cscore=175.00;sscore=25.58;rscore=13.05;uscore=8.60;tscore=4.59;
CP087806	Csy2_0_IF	mandatory	CAS-TypeIF	CDS	2365950	2366885	+	ID=1_2380;partial=00;start_type=ATG;rbs_motif=AGGAG;rbs_spacer=5-10bp;gc_cont=0.472;conf=100.00;score=136.78;cscore=116.19;sscore=20.59;rscore=14.71;uscore=-3.81;tscore=4.59;
CP087806	Csy3_0_IF	mandatory	CAS-TypeIF	CDS	2366928	2367920	+	ID=1_2381;partial=00;start_type=ATG;rbs_motif=AGGA;rbs_spacer=5-10bp;gc_cont=0.488;conf=100.00;score=170.40;cscore=146.03;sscore=24.37;rscore=13.05;uscore=5.93;tscore=4.59;
CP087806	Cas6_0_IF	mandatory	CAS-TypeIF	CDS	2367923	2368522	+	ID=1_2382;partial=00;start_type=ATG;rbs_motif=AGGA;rbs_spacer=5-10bp;gc_cont=0.498;conf=100.00;score=76.19;cscore=64.06;sscore=12.13;rscore=13.05;uscore=-6.75;tscore=4.59;
CP087811	Cas2_0_I-II-III-V	accessory	CAS	CDS	621555	621824	-	ID=1_618;partial=00;start_type=ATG;rbs_motif=GGAG/GAGG;rbs_spacer=5-10bp;gc_cont=0.352;conf=100.00;score=43.96;cscore=28.60;sscore=15.36;rscore=9.45;uscore=-2.52;tscore=4.62;
CP087811	Cas1_0_V	accessory	CAS-TypeVB	CDS	621821	622849	-	ID=1_619;partial=00;start_type=ATG;rbs_motif=AGGA;rbs_spacer=5-10bp;gc_cont=0.336;conf=100.00;score=108.50;cscore=91.58;sscore=16.92;rscore=13.03;uscore=-1.86;tscore=4.62;
CP087811	Cas4_0_V	accessory	CAS-TypeVB	CDS	622863	623417	-	ID=1_620;partial=00;start_type=ATG;rbs_motif=GGAG/GAGG;rbs_spacer=5-10bp;gc_cont=0.350;conf=100.00;score=64.67;cscore=52.49;sscore=12.18;rscore=9.45;uscore=-2.66;tscore=4.62;
CP087811	Cas12a_1_VA	mandatory	CAS-TypeVA	CDS	623464	627249	-	ID=1_621;partial=00;start_type=ATG;rbs_motif=GGAG/GAGG;rbs_spacer=5-10bp;gc_cont=0.388;conf=99.99;score=545.19;cscore=531.71;sscore=13.48;rscore=9.45;uscore=0.07;tscore=4.62;
CP087811	Cas6_0_IF	mandatory	CAS-TypeIF	CDS	2671565	2672164	-	ID=1_2692;partial=00;start_type=ATG;rbs_motif=AGGA;rbs_spacer=5-10bp;gc_cont=0.498;conf=100.00;score=75.70;cscore=63.47;sscore=12.23;rscore=13.03;uscore=-6.67;tscore=4.62;
CP087811	Csy3_0_IF	mandatory	CAS-TypeIF	CDS	2672167	2673159	-	ID=1_2693;partial=00;start_type=ATG;rbs_motif=AGGA;rbs_spacer=5-10bp;gc_cont=0.488;conf=100.00;score=171.32;cscore=146.76;sscore=24.56;rscore=13.03;uscore=6.10;tscore=4.62;
CP087811	Csy2_0_IF	mandatory	CAS-TypeIF	CDS	2673202	2674137	-	ID=1_2694;partial=00;start_type=ATG;rbs_motif=AGGAG;rbs_spacer=5-10bp;gc_cont=0.472;conf=100.00;score=137.64;cscore=116.84;sscore=20.80;rscore=14.89;uscore=-4.03;tscore=4.62;
CP087811	Csy1_0_IF	mandatory	CAS-TypeIF	CDS	2674134	2675531	-	ID=1_2695;partial=00;start_type=ATG;rbs_motif=AGGA;rbs_spacer=5-10bp;gc_cont=0.455;conf=99.99;score=198.74;cscore=173.01;sscore=25.73;rscore=13.03;uscore=8.74;tscore=4.62;
CP087811	Cas3-Cas2_0_IF	mandatory	CAS-TypeIF	CDS	2675830	2679138	-	ID=1_2696;partial=00;start_type=ATG;rbs_motif=AGGA;rbs_spacer=5-10bp;gc_cont=0.465;conf=99.99;score=381.79;cscore=363.43;sscore=18.35;rscore=13.03;uscore=-0.42;tscore=4.62;
CP087811	Cas1_0_IF	mandatory	CAS-TypeIF	CDS	2679152	2680102	-	ID=1_2697;partial=00;start_type=ATG;rbs_motif=AGGA;rbs_spacer=5-10bp;gc_cont=0.478;conf=100.00;score=138.79;cscore=119.09;sscore=19.69;rscore=13.03;uscore=2.70;tscore=4.62;
CP087814	Cas1_0_IF	mandatory	CAS-TypeIF	CDS	40614	41564	+	ID=1_46;partial=00;start_type=ATG;rbs_motif=AGGA;rbs_spacer=5-10bp;gc_cont=0.477;conf=100.00;score=138.22;cscore=118.66;sscore=19.56;rscore=12.98;uscore=2.64;tscore=4.60;
CP087814	Cas3-Cas2_0_IF	mandatory	CAS-TypeIF	CDS	41578	44886	+	ID=1_47;partial=00;start_type=ATG;rbs_motif=AGGA;rbs_spacer=5-10bp;gc_cont=0.465;conf=99.99;score=382.30;cscore=363.99;sscore=18.31;rscore=12.98;uscore=-0.39;tscore=4.60;
CP087814	Csy1_0_IF	mandatory	CAS-TypeIF	CDS	45185	46582	+	ID=1_48;partial=00;start_type=ATG;rbs_motif=AGGA;rbs_spacer=5-10bp;gc_cont=0.454;conf=99.99;score=199.84;cscore=174.26;sscore=25.58;rscore=12.98;uscore=8.66;tscore=4.60;
CP087814	Csy2_0_IF	mandatory	CAS-TypeIF	CDS	46579	47514	+	ID=1_49;partial=00;start_type=ATG;rbs_motif=AGGAG;rbs_spacer=5-10bp;gc_cont=0.472;conf=100.00;score=137.04;cscore=116.21;sscore=20.82;rscore=14.93;uscore=-4.25;tscore=4.60;
CP087814	Csy3_0_IF	mandatory	CAS-TypeIF	CDS	47557	48549	+	ID=1_50;partial=00;start_type=ATG;rbs_motif=AGGA;rbs_spacer=5-10bp;gc_cont=0.487;conf=100.00;score=170.12;cscore=146.00;sscore=24.11;rscore=12.98;uscore=5.73;tscore=4.60;
CP087814	Cas6_0_IF	mandatory	CAS-TypeIF	CDS	48552	49151	+	ID=1_51;partial=00;start_type=ATG;rbs_motif=AGGA;rbs_spacer=5-10bp;gc_cont=0.498;conf=100.00;score=77.17;cscore=64.82;sscore=12.35;rscore=12.98;uscore=-6.47;tscore=4.60;
CP087814	Cas12a_1_VA	mandatory	CAS-TypeVA	CDS	2133363	2137148	+	ID=1_2148;partial=00;start_type=ATG;rbs_motif=GGAG/GAGG;rbs_spacer=5-10bp;gc_cont=0.389;conf=99.99;score=547.35;cscore=532.99;sscore=14.36;rscore=9.79;uscore=-0.02;tscore=4.60;
CP087814	Cas4_0_V	accessory	CAS-TypeVB	CDS	2137195	2137749	+	ID=1_2149;partial=00;start_type=ATG;rbs_motif=GGAG/GAGG;rbs_spacer=5-10bp;gc_cont=0.350;conf=100.00;score=64.13;cscore=51.83;sscore=12.31;rscore=9.79;uscore=-2.85;tscore=4.60;
CP087814	Cas1_0_V	accessory	CAS-TypeVB	CDS	2137763	2138791	+	ID=1_2150;partial=00;start_type=ATG;rbs_motif=AGGA;rbs_spacer=5-10bp;gc_cont=0.335;conf=100.00;score=109.06;cscore=92.17;sscore=16.89;rscore=12.98;uscore=-1.82;tscore=4.60;
CP087814	Cas2_0_I-II-III-V	accessory	CAS	CDS	2138788	2139057	+	ID=1_2151;partial=00;start_type=ATG;rbs_motif=GGAG/GAGG;rbs_spacer=5-10bp;gc_cont=0.348;conf=100.00;score=44.48;cscore=28.80;sscore=15.68;rscore=9.79;uscore=-2.39;tscore=4.60;
CP087817	Cas2_0_I-II-III-V	accessory	CAS	CDS	550484	550753	-	ID=1_520;partial=00;start_type=ATG;rbs_motif=GGAG/GAGG;rbs_spacer=5-10bp;gc_cont=0.352;conf=100.00;score=44.41;cscore=28.89;sscore=15.53;rscore=9.66;uscore=-2.38;tscore=4.57;
CP087817	Cas1_0_V	accessory	CAS-TypeVB	CDS	550750	551778	-	ID=1_521;partial=00;start_type=ATG;rbs_motif=AGGA;rbs_spacer=5-10bp;gc_cont=0.336;conf=100.00;score=108.78;cscore=91.70;sscore=17.08;rscore=12.96;uscore=-1.59;tscore=4.57;
CP087817	Cas4_0_V	accessory	CAS-TypeVB	CDS	551792	552346	-	ID=1_522;partial=00;start_type=ATG;rbs_motif=GGAG/GAGG;rbs_spacer=5-10bp;gc_cont=0.350;conf=100.00;score=65.21;cscore=52.90;sscore=12.30;rscore=9.66;uscore=-2.70;tscore=4.57;
CP087817	Cas12a_1_VA	mandatory	CAS-TypeVA	CDS	552393	556178	-	ID=1_523;partial=00;start_type=ATG;rbs_motif=GGAG/GAGG;rbs_spacer=5-10bp;gc_cont=0.388;conf=99.99;score=547.59;cscore=534.28;sscore=13.31;rscore=9.66;uscore=-0.27;tscore=4.57;
CP087817	Cas6_0_IF	mandatory	CAS-TypeIF	CDS	2798852	2799451	-	ID=1_2777;partial=00;start_type=ATG;rbs_motif=AGGA;rbs_spacer=5-10bp;gc_cont=0.498;conf=100.00;score=75.30;cscore=63.51;sscore=11.79;rscore=12.96;uscore=-6.58;tscore=4.57;
CP087817	Csy3_0_IF	mandatory	CAS-TypeIF	CDS	2799492	2800445	-	ID=1_2778;partial=00;start_type=ATG;rbs_motif=AGGA;rbs_spacer=5-10bp;gc_cont=0.486;conf=100.00;score=97.94;cscore=73.43;sscore=24.51;rscore=12.96;uscore=6.16;tscore=4.57;
CP087817	Csy2_0_IF	mandatory	CAS-TypeIF	CDS	2800488	2801423	-	ID=1_2779;partial=00;start_type=ATG;rbs_motif=AGGAG;rbs_spacer=5-10bp;gc_cont=0.472;conf=100.00;score=138.05;cscore=117.41;sscore=20.64;rscore=14.77;uscore=-3.98;tscore=4.57;
CP087817	Csy1_0_IF	mandatory	CAS-TypeIF	CDS	2801420	2802817	-	ID=1_2780;partial=00;start_type=ATG;rbs_motif=AGGA;rbs_spacer=5-10bp;gc_cont=0.455;conf=99.99;score=200.21;cscore=174.82;sscore=25.39;rscore=12.96;uscore=8.51;tscore=4.57;
CP087817	Cas3-Cas2_0_IF	mandatory	CAS-TypeIF	CDS	2803116	2806424	-	ID=1_2781;partial=00;start_type=ATG;rbs_motif=AGGA;rbs_spacer=5-10bp;gc_cont=0.465;conf=99.99;score=381.10;cscore=362.86;sscore=18.24;rscore=12.96;uscore=-0.42;tscore=4.57;
CP087817	Cas1_0_IF	mandatory	CAS-TypeIF	CDS	2806438	2807388	-	ID=1_2782;partial=00;start_type=ATG;rbs_motif=AGGA;rbs_spacer=5-10bp;gc_cont=0.478;conf=100.00;score=137.93;cscore=118.64;sscore=19.29;rscore=12.96;uscore=2.41;tscore=4.57;
CP087823	Cas1_0_IF	mandatory	CAS-TypeIF	CDS	40613	41563	+	ID=1_46;partial=00;start_type=ATG;rbs_motif=AGGA;rbs_spacer=5-10bp;gc_cont=0.477;conf=100.00;score=137.96;cscore=118.71;sscore=19.25;rscore=12.93;uscore=2.37;tscore=4.60;
CP087823	Cas3-Cas2_0_IF	mandatory	CAS-TypeIF	CDS	41577	44885	+	ID=1_47;partial=00;start_type=ATG;rbs_motif=AGGA;rbs_spacer=5-10bp;gc_cont=0.465;conf=99.99;score=379.28;cscore=361.08;sscore=18.19;rscore=12.93;uscore=-0.47;tscore=4.60;
CP087823	Csy1_0_IF	mandatory	CAS-TypeIF	CDS	45184	46581	+	ID=1_48;partial=00;start_type=ATG;rbs_motif=AGGA;rbs_spacer=5-10bp;gc_cont=0.454;conf=99.99;score=199.19;cscore=173.82;sscore=25.37;rscore=12.93;uscore=8.50;tscore=4.60;
CP087823	Csy2_0_IF	mandatory	CAS-TypeIF	CDS	46578	47513	+	ID=1_49;partial=00;start_type=ATG;rbs_motif=AGGAG;rbs_spacer=5-10bp;gc_cont=0.472;conf=100.00;score=137.17;cscore=116.39;sscore=20.77;rscore=14.88;uscore=-4.08;tscore=4.60;
CP087823	Csy3_0_IF	mandatory	CAS-TypeIF	CDS	47556	48548	+	ID=1_50;partial=00;start_type=ATG;rbs_motif=AGGA;rbs_spacer=5-10bp;gc_cont=0.488;conf=100.00;score=170.55;cscore=146.27;sscore=24.28;rscore=12.93;uscore=5.94;tscore=4.60;
CP087823	Cas6_0_IF	mandatory	CAS-TypeIF	CDS	48551	49150	+	ID=1_51;partial=00;start_type=ATG;rbs_motif=AGGA;rbs_spacer=5-10bp;gc_cont=0.498;conf=100.00;score=76.97;cscore=64.98;sscore=11.99;rscore=12.93;uscore=-6.79;tscore=4.60;
CP087823	Cas12a_1_VA	mandatory	CAS-TypeVA	CDS	2217544	2221329	+	ID=1_2225;partial=00;start_type=ATG;rbs_motif=GGAG/GAGG;rbs_spacer=5-10bp;gc_cont=0.389;conf=99.99;score=542.80;cscore=528.55;sscore=14.26;rscore=9.50;uscore=0.16;tscore=4.60;
CP087823	Cas4_0_V	accessory	CAS-TypeVB	CDS	2221376	2221930	+	ID=1_2226;partial=00;start_type=ATG;rbs_motif=GGAG/GAGG;rbs_spacer=5-10bp;gc_cont=0.350;conf=100.00;score=64.76;cscore=51.75;sscore=13.01;rscore=9.50;uscore=-1.86;tscore=4.60;
CP087823	Cas1_0_V	accessory	CAS-TypeVB	CDS	2221944	2222972	+	ID=1_2227;partial=00;start_type=ATG;rbs_motif=AGGA;rbs_spacer=5-10bp;gc_cont=0.335;conf=100.00;score=109.78;cscore=92.83;sscore=16.95;rscore=12.93;uscore=-1.71;tscore=4.60;
CP087823	Cas2_0_I-II-III-V	accessory	CAS	CDS	2222969	2223238	+	ID=1_2228;partial=00;start_type=ATG;rbs_motif=GGAG/GAGG;rbs_spacer=5-10bp;gc_cont=0.348;conf=100.00;score=44.40;cscore=29.01;sscore=15.39;rscore=9.50;uscore=-2.19;tscore=4.60;
CP087825	Cas2_0_I-II-III-V	accessory	CAS	CDS	619782	620051	-	ID=1_610;partial=00;start_type=ATG;rbs_motif=GGAG/GAGG;rbs_spacer=5-10bp;gc_cont=0.352;conf=100.00;score=44.39;cscore=29.04;sscore=15.35;rscore=9.44;uscore=-2.51;tscore=4.61;
CP087825	Cas1_0_V	accessory	CAS-TypeVB	CDS	620048	621076	-	ID=1_611;partial=00;start_type=ATG;rbs_motif=AGGA;rbs_spacer=5-10bp;gc_cont=0.336;conf=100.00;score=108.77;cscore=91.85;sscore=16.92;rscore=12.99;uscore=-1.81;tscore=4.61;
CP087825	Cas4_0_V	accessory	CAS-TypeVB	CDS	621090	621644	-	ID=1_612;partial=00;start_type=ATG;rbs_motif=GGAG/GAGG;rbs_spacer=5-10bp;gc_cont=0.350;conf=100.00;score=64.09;cscore=52.20;sscore=11.89;rscore=9.44;uscore=-2.94;tscore=4.61;
CP087825	Cas12a_1_VA	mandatory	CAS-TypeVA	CDS	621691	625476	-	ID=1_613;partial=00;start_type=ATG;rbs_motif=GGAG/GAGG;rbs_spacer=5-10bp;gc_cont=0.388;conf=99.99;score=544.91;cscore=531.51;sscore=13.40;rscore=9.44;uscore=-0.01;tscore=4.61;
CP087825	Cas6_0_IF	mandatory	CAS-TypeIF	CDS	2743236	2743835	-	ID=1_2732;partial=00;start_type=ATG;rbs_motif=AGGA;rbs_spacer=5-10bp;gc_cont=0.498;conf=100.00;score=75.21;cscore=62.99;sscore=12.22;rscore=12.99;uscore=-6.63;tscore=4.61;
CP087825	Csy3_0_IF	mandatory	CAS-TypeIF	CDS	2743838	2744830	-	ID=1_2733;partial=00;start_type=ATG;rbs_motif=AGGA;rbs_spacer=5-10bp;gc_cont=0.488;conf=100.00;score=170.55;cscore=146.24;sscore=24.31;rscore=12.99;uscore=5.89;tscore=4.61;
CP087825	Csy2_0_IF	mandatory	CAS-TypeIF	CDS	2744873	2745808	-	ID=1_2734;partial=00;start_type=ATG;rbs_motif=AGGAG;rbs_spacer=5-10bp;gc_cont=0.472;conf=100.00;score=137.90;cscore=117.17;sscore=20.73;rscore=14.82;uscore=-3.84;tscore=4.61;
CP087825	Csy1_0_IF	mandatory	CAS-TypeIF	CDS	2745805	2747202	-	ID=1_2735;partial=00;start_type=ATG;rbs_motif=AGGA;rbs_spacer=5-10bp;gc_cont=0.455;conf=99.99;score=199.15;cscore=173.60;sscore=25.55;rscore=12.99;uscore=8.60;tscore=4.61;
CP087825	Cas3-Cas2_0_IF	mandatory	CAS-TypeIF	CDS	2747501	2750809	-	ID=1_2736;partial=00;start_type=ATG;rbs_motif=AGGA;rbs_spacer=5-10bp;gc_cont=0.465;conf=99.99;score=382.10;cscore=363.69;sscore=18.41;rscore=12.99;uscore=-0.33;tscore=4.61;
CP087825	Cas1_0_IF	mandatory	CAS-TypeIF	CDS	2750823	2751773	-	ID=1_2737;partial=00;start_type=ATG;rbs_motif=AGGA;rbs_spacer=5-10bp;gc_cont=0.478;conf=100.00;score=138.05;cscore=118.39;sscore=19.65;rscore=12.99;uscore=2.70;tscore=4.61;
CP087828	Cas2_0_I-II-III-V	accessory	CAS	CDS	614830	615099	-	ID=1_595;partial=00;start_type=ATG;rbs_motif=GGAG/GAGG;rbs_spacer=5-10bp;gc_cont=0.352;conf=100.00;score=44.28;cscore=28.91;sscore=15.38;rscore=9.48;uscore=-2.24;tscore=4.60;
CP087828	Cas1_0_V	accessory	CAS-TypeVB	CDS	615096	616124	-	ID=1_596;partial=00;start_type=ATG;rbs_motif=AGGA;rbs_spacer=5-10bp;gc_cont=0.336;conf=100.00;score=109.84;cscore=92.88;sscore=16.96;rscore=12.94;uscore=-1.71;tscore=4.60;
CP087828	Cas4_0_V	accessory	CAS-TypeVB	CDS	616138	616692	-	ID=1_597;partial=00;start_type=ATG;rbs_motif=GGAG/GAGG;rbs_spacer=5-10bp;gc_cont=0.350;conf=100.00;score=64.28;cscore=51.32;sscore=12.96;rscore=9.48;uscore=-1.90;tscore=4.60;
CP087828	Cas12a_1_VA	mandatory	CAS-TypeVA	CDS	616739	620524	-	ID=1_598;partial=00;start_type=ATG;rbs_motif=GGAG/GAGG;rbs_spacer=5-10bp;gc_cont=0.388;conf=99.99;score=541.88;cscore=528.28;sscore=13.60;rscore=9.48;uscore=0.17;tscore=4.60;
CP087828	Cas6_0_IF	mandatory	CAS-TypeIF	CDS	2788829	2789428	-	ID=1_2769;partial=00;start_type=ATG;rbs_motif=AGGA;rbs_spacer=5-10bp;gc_cont=0.498;conf=100.00;score=76.03;cscore=64.03;sscore=11.99;rscore=12.94;uscore=-6.79;tscore=4.60;
CP087828	Csy3_0_IF	mandatory	CAS-TypeIF	CDS	2789431	2790423	-	ID=1_2770;partial=00;start_type=ATG;rbs_motif=AGGA;rbs_spacer=5-10bp;gc_cont=0.489;conf=100.00;score=170.11;cscore=145.82;sscore=24.29;rscore=12.94;uscore=5.94;tscore=4.60;
CP087828	Csy2_0_IF	mandatory	CAS-TypeIF	CDS	2790466	2791401	-	ID=1_2771;partial=00;start_type=ATG;rbs_motif=AGGAG;rbs_spacer=5-10bp;gc_cont=0.472;conf=100.00;score=137.25;cscore=116.46;sscore=20.78;rscore=14.89;uscore=-4.08;tscore=4.60;
CP087828	Csy1_0_IF	mandatory	CAS-TypeIF	CDS	2791398	2792795	-	ID=1_2772;partial=00;start_type=ATG;rbs_motif=AGGA;rbs_spacer=5-10bp;gc_cont=0.455;conf=99.99;score=199.37;cscore=174.01;sscore=25.36;rscore=12.94;uscore=8.48;tscore=4.60;
CP087828	Cas3-Cas2_0_IF	mandatory	CAS-TypeIF	CDS	2793094	2796402	-	ID=1_2773;partial=00;start_type=ATG;rbs_motif=AGGA;rbs_spacer=5-10bp;gc_cont=0.465;conf=99.99;score=380.76;cscore=362.57;sscore=18.19;rscore=12.94;uscore=-0.48;tscore=4.60;
CP087828	Cas1_0_IF	mandatory	CAS-TypeIF	CDS	2796416	2797366	-	ID=1_2774;partial=00;start_type=ATG;rbs_motif=AGGA;rbs_spacer=5-10bp;gc_cont=0.478;conf=100.00;score=137.88;cscore=118.59;sscore=19.29;rscore=12.94;uscore=2.41;tscore=4.60;
CP087830	Cas1_0_IF	mandatory	CAS-TypeIF	CDS	40614	41564	+	ID=1_46;partial=00;start_type=ATG;rbs_motif=AGGA;rbs_spacer=5-10bp;gc_cont=0.477;conf=100.00;score=137.70;cscore=118.47;sscore=19.23;rscore=12.85;uscore=2.45;tscore=4.58;
CP087830	Cas3-Cas2_0_IF	mandatory	CAS-TypeIF	CDS	41578	44886	+	ID=1_47;partial=00;start_type=ATG;rbs_motif=AGGA;rbs_spacer=5-10bp;gc_cont=0.465;conf=99.99;score=380.53;cscore=362.30;sscore=18.23;rscore=12.85;uscore=-0.34;tscore=4.58;
CP087830	Csy1_0_IF	mandatory	CAS-TypeIF	CDS	45185	46582	+	ID=1_48;partial=00;start_type=ATG;rbs_motif=AGGA;rbs_spacer=5-10bp;gc_cont=0.454;conf=99.99;score=199.74;cscore=174.61;sscore=25.14;rscore=12.85;uscore=8.36;tscore=4.58;
CP087830	Csy2_0_IF	mandatory	CAS-TypeIF	CDS	46579	47514	+	ID=1_49;partial=00;start_type=ATG;rbs_motif=AGGAG;rbs_spacer=5-10bp;gc_cont=0.472;conf=100.00;score=136.79;cscore=116.06;sscore=20.73;rscore=14.85;uscore=-3.99;tscore=4.58;
CP087830	Csy3_0_IF	mandatory	CAS-TypeIF	CDS	47557	48549	+	ID=1_50;partial=00;start_type=ATG;rbs_motif=AGGA;rbs_spacer=5-10bp;gc_cont=0.487;conf=100.00;score=169.01;cscore=145.27;sscore=23.75;rscore=12.85;uscore=5.50;tscore=4.58;
CP087830	Cas6_0_IF	mandatory	CAS-TypeIF	CDS	48552	49151	+	ID=1_51;partial=00;start_type=ATG;rbs_motif=AGGA;rbs_spacer=5-10bp;gc_cont=0.498;conf=100.00;score=76.32;cscore=63.90;sscore=12.42;rscore=12.85;uscore=-6.26;tscore=4.58;
CP087830	Cas12a_1_VA	mandatory	CAS-TypeVA	CDS	2259231	2263016	+	ID=1_2253;partial=00;start_type=ATG;rbs_motif=GGAG/GAGG;rbs_spacer=5-10bp;gc_cont=0.389;conf=99.99;score=547.71;cscore=533.32;sscore=14.39;rscore=9.82;uscore=-0.02;tscore=4.58;
CP087830	Cas4_0_V	accessory	CAS-TypeVB	CDS	2263063	2263617	+	ID=1_2254;partial=00;start_type=ATG;rbs_motif=GGAG/GAGG;rbs_spacer=5-10bp;gc_cont=0.350;conf=100.00;score=64.56;cscore=52.15;sscore=12.41;rscore=9.82;uscore=-2.76;tscore=4.58;
CP087830	Cas1_0_V	accessory	CAS-TypeVB	CDS	2263631	2264659	+	ID=1_2255;partial=00;start_type=ATG;rbs_motif=AGGA;rbs_spacer=5-10bp;gc_cont=0.335;conf=100.00;score=110.18;cscore=93.43;sscore=16.75;rscore=12.85;uscore=-1.81;tscore=4.58;
CP087830	Cas2_0_I-II-III-V	accessory	CAS	CDS	2264656	2264925	+	ID=1_2256;partial=00;start_type=ATG;rbs_motif=GGAG/GAGG;rbs_spacer=5-10bp;gc_cont=0.348;conf=100.00;score=44.68;cscore=28.98;sscore=15.70;rscore=9.82;uscore=-2.40;tscore=4.58;
CP087837	Cas2_0_I-II-III-V	accessory	CAS	CDS	621584	621853	-	ID=1_619;partial=00;start_type=ATG;rbs_motif=GGAG/GAGG;rbs_spacer=5-10bp;gc_cont=0.352;conf=100.00;score=44.12;cscore=28.67;sscore=15.45;rscore=9.55;uscore=-2.36;tscore=4.61;
CP087837	Cas1_0_V	accessory	CAS-TypeVB	CDS	621850	622878	-	ID=1_620;partial=00;start_type=ATG;rbs_motif=AGGA;rbs_spacer=5-10bp;gc_cont=0.336;conf=100.00;score=108.17;cscore=91.48;sscore=16.69;rscore=13.04;uscore=-2.08;tscore=4.61;
CP087837	Cas4_0_V	accessory	CAS-TypeVB	CDS	622892	623446	-	ID=1_621;partial=00;start_type=ATG;rbs_motif=GGAG/GAGG;rbs_spacer=5-10bp;gc_cont=0.350;conf=100.00;score=64.83;cscore=52.69;sscore=12.13;rscore=9.55;uscore=-2.80;tscore=4.61;
CP087837	Cas12a_1_VA	mandatory	CAS-TypeVA	CDS	623493	627278	-	ID=1_622;partial=00;start_type=ATG;rbs_motif=GGAG/GAGG;rbs_spacer=5-10bp;gc_cont=0.388;conf=99.99;score=544.35;cscore=530.72;sscore=13.63;rscore=9.55;uscore=0.13;tscore=4.61;
CP087837	Cas6_0_IF	mandatory	CAS-TypeIF	CDS	2668516	2669115	-	ID=1_2679;partial=00;start_type=ATG;rbs_motif=AGGA;rbs_spacer=5-10bp;gc_cont=0.498;conf=100.00;score=76.62;cscore=64.40;sscore=12.22;rscore=13.04;uscore=-6.68;tscore=4.61;
CP087837	Csy3_0_IF	mandatory	CAS-TypeIF	CDS	2669118	2670110	-	ID=1_2680;partial=00;start_type=ATG;rbs_motif=AGGA;rbs_spacer=5-10bp;gc_cont=0.488;conf=100.00;score=170.66;cscore=146.14;sscore=24.52;rscore=13.04;uscore=6.06;tscore=4.61;
CP087837	Csy2_0_IF	mandatory	CAS-TypeIF	CDS	2670153	2671088	-	ID=1_2681;partial=00;start_type=ATG;rbs_motif=AGGAG;rbs_spacer=5-10bp;gc_cont=0.472;conf=100.00;score=137.34;cscore=116.59;sscore=20.76;rscore=14.86;uscore=-4.06;tscore=4.61;
CP087837	Csy1_0_IF	mandatory	CAS-TypeIF	CDS	2671085	2672482	-	ID=1_2682;partial=00;start_type=ATG;rbs_motif=AGGA;rbs_spacer=5-10bp;gc_cont=0.455;conf=99.99;score=198.85;cscore=173.02;sscore=25.84;rscore=13.04;uscore=8.85;tscore=4.61;
CP087837	Cas3-Cas2_0_IF	mandatory	CAS-TypeIF	CDS	2672781	2676089	-	ID=1_2683;partial=00;start_type=ATG;rbs_motif=AGGA;rbs_spacer=5-10bp;gc_cont=0.465;conf=99.99;score=381.66;cscore=363.40;sscore=18.25;rscore=13.04;uscore=-0.52;tscore=4.61;
CP087837	Cas1_0_IF	mandatory	CAS-TypeIF	CDS	2676103	2677053	-	ID=1_2684;partial=00;start_type=ATG;rbs_motif=AGGA;rbs_spacer=5-10bp;gc_cont=0.478;conf=100.00;score=138.59;cscore=119.01;sscore=19.58;rscore=13.04;uscore=2.59;tscore=4.61;
CP087840	Cas2_0_I-II-III-V	accessory	CAS	CDS	621781	622050	-	ID=1_618;partial=00;start_type=ATG;rbs_motif=GGAG/GAGG;rbs_spacer=5-10bp;gc_cont=0.352;conf=100.00;score=44.18;cscore=28.79;sscore=15.39;rscore=9.48;uscore=-2.37;tscore=4.62;
CP087840	Cas1_0_V	accessory	CAS-TypeVB	CDS	622047	623075	-	ID=1_619;partial=00;start_type=ATG;rbs_motif=AGGA;rbs_spacer=5-10bp;gc_cont=0.336;conf=100.00;score=107.99;cscore=91.17;sscore=16.82;rscore=13.03;uscore=-1.95;tscore=4.62;
CP087840	Cas4_0_V	accessory	CAS-TypeVB	CDS	623089	623643	-	ID=1_620;partial=00;start_type=ATG;rbs_motif=GGAG/GAGG;rbs_spacer=5-10bp;gc_cont=0.350;conf=100.00;score=64.57;cscore=52.44;sscore=12.13;rscore=9.48;uscore=-2.73;tscore=4.62;
CP087840	Cas12a_1_VA	mandatory	CAS-TypeVA	CDS	623690	627475	-	ID=1_621;partial=00;start_type=ATG;rbs_motif=GGAG/GAGG;rbs_spacer=5-10bp;gc_cont=0.388;conf=99.99;score=543.40;cscore=529.85;sscore=13.55;rscore=9.48;uscore=0.11;tscore=4.62;
CP087840	Cas6_0_IF	mandatory	CAS-TypeIF	CDS	2680023	2680622	-	ID=1_2696;partial=00;start_type=ATG;rbs_motif=AGGA;rbs_spacer=5-10bp;gc_cont=0.498;conf=100.00;score=75.83;cscore=63.57;sscore=12.26;rscore=13.03;uscore=-6.63;tscore=4.62;
CP087840	Csy3_0_IF	mandatory	CAS-TypeIF	CDS	2680625	2681617	-	ID=1_2697;partial=00;start_type=ATG;rbs_motif=AGGA;rbs_spacer=5-10bp;gc_cont=0.488;conf=100.00;score=171.00;cscore=146.52;sscore=24.48;rscore=13.03;uscore=6.02;tscore=4.62;
CP087840	Csy2_0_IF	mandatory	CAS-TypeIF	CDS	2681660	2682595	-	ID=1_2698;partial=00;start_type=ATG;rbs_motif=AGGAG;rbs_spacer=5-10bp;gc_cont=0.472;conf=100.00;score=137.52;cscore=116.74;sscore=20.78;rscore=14.87;uscore=-3.99;tscore=4.62;
CP087840	Csy1_0_IF	mandatory	CAS-TypeIF	CDS	2682592	2683989	-	ID=1_2699;partial=00;start_type=ATG;rbs_motif=AGGA;rbs_spacer=5-10bp;gc_cont=0.455;conf=99.99;score=199.02;cscore=173.23;sscore=25.79;rscore=13.03;uscore=8.79;tscore=4.62;
CP087840	Cas3-Cas2_0_IF	mandatory	CAS-TypeIF	CDS	2684288	2687596	-	ID=1_2700;partial=00;start_type=ATG;rbs_motif=AGGA;rbs_spacer=5-10bp;gc_cont=0.465;conf=99.99;score=381.56;cscore=363.20;sscore=18.36;rscore=13.03;uscore=-0.42;tscore=4.62;
CP087840	Cas1_0_IF	mandatory	CAS-TypeIF	CDS	2687610	2688560	-	ID=1_2701;partial=00;start_type=ATG;rbs_motif=AGGA;rbs_spacer=5-10bp;gc_cont=0.478;conf=100.00;score=138.22;cscore=118.59;sscore=19.63;rscore=13.03;uscore=2.63;tscore=4.62;
CP087843	Cas1_0_IF	mandatory	CAS-TypeIF	CDS	454284	455234	+	ID=1_455;partial=00;start_type=ATG;rbs_motif=AGGA;rbs_spacer=5-10bp;gc_cont=0.477;conf=100.00;score=138.36;cscore=118.83;sscore=19.53;rscore=13.04;uscore=2.55;tscore=4.59;
CP087843	Cas3-Cas2_0_IF	mandatory	CAS-TypeIF	CDS	455248	458556	+	ID=1_456;partial=00;start_type=ATG;rbs_motif=AGGA;rbs_spacer=5-10bp;gc_cont=0.465;conf=99.99;score=381.32;cscore=363.12;sscore=18.20;rscore=13.04;uscore=-0.56;tscore=4.59;
CP087843	Csy1_0_IF	mandatory	CAS-TypeIF	CDS	458855	460252	+	ID=1_457;partial=00;start_type=ATG;rbs_motif=AGGA;rbs_spacer=5-10bp;gc_cont=0.454;conf=99.99;score=199.42;cscore=174.00;sscore=25.42;rscore=13.04;uscore=8.43;tscore=4.59;
CP087843	Csy2_0_IF	mandatory	CAS-TypeIF	CDS	460249	461184	+	ID=1_458;partial=00;start_type=ATG;rbs_motif=AGGAG;rbs_spacer=5-10bp;gc_cont=0.472;conf=100.00;score=137.81;cscore=117.05;sscore=20.76;rscore=14.87;uscore=-4.16;tscore=4.59;
CP087843	Csy3_0_IF	mandatory	CAS-TypeIF	CDS	461227	462219	+	ID=1_459;partial=00;start_type=ATG;rbs_motif=AGGA;rbs_spacer=5-10bp;gc_cont=0.488;conf=100.00;score=170.36;cscore=146.12;sscore=24.24;rscore=13.04;uscore=5.79;tscore=4.59;
CP087843	Cas6_0_IF	mandatory	CAS-TypeIF	CDS	462222	462821	+	ID=1_460;partial=00;start_type=ATG;rbs_motif=AGGA;rbs_spacer=5-10bp;gc_cont=0.498;conf=100.00;score=77.15;cscore=64.99;sscore=12.16;rscore=13.04;uscore=-6.73;tscore=4.59;
CP087843	Cas2_0_I-II-III-V	accessory	CAS	CDS	1052629	1052898	-	ID=1_1033;partial=00;start_type=ATG;rbs_motif=GGAG/GAGG;rbs_spacer=5-10bp;gc_cont=0.352;conf=100.00;score=44.57;cscore=28.91;sscore=15.66;rscore=9.77;uscore=-2.17;tscore=4.59;
CP087843	Cas1_0_V	accessory	CAS-TypeVB	CDS	1052895	1053923	-	ID=1_1034;partial=00;start_type=ATG;rbs_motif=AGGA;rbs_spacer=5-10bp;gc_cont=0.336;conf=100.00;score=109.75;cscore=92.82;sscore=16.93;rscore=13.04;uscore=-1.83;tscore=4.59;
CP087843	Cas4_0_V	accessory	CAS-TypeVB	CDS	1053937	1054491	-	ID=1_1035;partial=00;start_type=ATG;rbs_motif=GGAG/GAGG;rbs_spacer=5-10bp;gc_cont=0.350;conf=100.00;score=64.71;cscore=51.29;sscore=13.42;rscore=9.77;uscore=-1.71;tscore=4.59;
CP087843	Cas12a_1_VA	mandatory	CAS-TypeVA	CDS	1054538	1058323	-	ID=1_1036;partial=00;start_type=ATG;rbs_motif=GGAG/GAGG;rbs_spacer=5-10bp;gc_cont=0.388;conf=99.99;score=541.67;cscore=527.80;sscore=13.86;rscore=9.77;uscore=0.15;tscore=4.59;
CP087848	Cas12a_1_VA	mandatory	CAS-TypeVA	CDS	2120862	2124647	+	ID=1_2121;partial=00;start_type=ATG;rbs_motif=GGAG/GAGG;rbs_spacer=5-10bp;gc_cont=0.389;conf=99.99;score=543.16;cscore=528.99;sscore=14.17;rscore=9.55;uscore=0.01;tscore=4.61;
CP087848	Cas4_0_V	accessory	CAS-TypeVB	CDS	2124694	2125248	+	ID=1_2122;partial=00;start_type=ATG;rbs_motif=GGAG/GAGG;rbs_spacer=5-10bp;gc_cont=0.350;conf=100.00;score=64.50;cscore=51.29;sscore=13.21;rscore=9.55;uscore=-1.72;tscore=4.61;
CP087848	Cas1_0_V	accessory	CAS-TypeVB	CDS	2125262	2126290	+	ID=1_2123;partial=00;start_type=ATG;rbs_motif=AGGA;rbs_spacer=5-10bp;gc_cont=0.335;conf=100.00;score=109.04;cscore=92.20;sscore=16.84;rscore=13.00;uscore=-1.90;tscore=4.61;
CP087848	Cas2_0_I-II-III-V	accessory	CAS	CDS	2126287	2126556	+	ID=1_2124;partial=00;start_type=ATG;rbs_motif=GGAG/GAGG;rbs_spacer=5-10bp;gc_cont=0.348;conf=100.00;score=44.41;cscore=28.96;sscore=15.45;rscore=9.55;uscore=-2.28;tscore=4.61;
CP087848	Cas6_0_IF	mandatory	CAS-TypeIF	CDS	2777991	2778590	-	ID=1_2770;partial=00;start_type=ATG;rbs_motif=AGGA;rbs_spacer=5-10bp;gc_cont=0.500;conf=100.00;score=77.65;cscore=65.44;sscore=12.21;rscore=13.00;uscore=-6.65;tscore=4.61;
CP087848	Csy3_0_IF	mandatory	CAS-TypeIF	CDS	2778593	2779585	-	ID=1_2771;partial=00;start_type=ATG;rbs_motif=AGGA;rbs_spacer=5-10bp;gc_cont=0.489;conf=100.00;score=172.15;cscore=147.81;sscore=24.34;rscore=13.00;uscore=5.91;tscore=4.61;
CP087848	Csy2_0_IF	mandatory	CAS-TypeIF	CDS	2779628	2780563	-	ID=1_2772;partial=00;start_type=ATG;rbs_motif=AGGAG;rbs_spacer=5-10bp;gc_cont=0.472;conf=100.00;score=137.91;cscore=117.07;sscore=20.84;rscore=14.94;uscore=-3.99;tscore=4.61;
CP087848	Csy1_0_IF	mandatory	CAS-TypeIF	CDS	2780560	2781957	-	ID=1_2773;partial=00;start_type=ATG;rbs_motif=AGGA;rbs_spacer=5-10bp;gc_cont=0.455;conf=99.99;score=199.74;cscore=174.25;sscore=25.49;rscore=13.00;uscore=8.54;tscore=4.61;
CP087848	Cas3-Cas2_0_IF	mandatory	CAS-TypeIF	CDS	2782256	2785564	-	ID=1_2774;partial=00;start_type=ATG;rbs_motif=AGGA;rbs_spacer=5-10bp;gc_cont=0.465;conf=99.99;score=380.80;cscore=362.51;sscore=18.29;rscore=13.00;uscore=-0.45;tscore=4.61;
CP087848	Cas1_0_IF	mandatory	CAS-TypeIF	CDS	2785578	2786528	-	ID=1_2775;partial=00;start_type=ATG;rbs_motif=AGGA;rbs_spacer=5-10bp;gc_cont=0.478;conf=100.00;score=138.74;cscore=119.13;sscore=19.61;rscore=13.00;uscore=2.66;tscore=4.61;
CP087851	Cas1_0_IF	mandatory	CAS-TypeIF	CDS	40614	41564	+	ID=1_46;partial=00;start_type=ATG;rbs_motif=AGGA;rbs_spacer=5-10bp;gc_cont=0.477;conf=100.00;score=138.55;cscore=118.94;sscore=19.61;rscore=13.03;uscore=2.61;tscore=4.62;
CP087851	Cas3-Cas2_0_IF	mandatory	CAS-TypeIF	CDS	41578	44886	+	ID=1_47;partial=00;start_type=ATG;rbs_motif=AGGA;rbs_spacer=5-10bp;gc_cont=0.465;conf=99.99;score=380.21;cscore=361.90;sscore=18.31;rscore=13.03;uscore=-0.47;tscore=4.62;
CP087851	Csy1_0_IF	mandatory	CAS-TypeIF	CDS	45185	46582	+	ID=1_48;partial=00;start_type=ATG;rbs_motif=AGGA;rbs_spacer=5-10bp;gc_cont=0.454;conf=99.99;score=199.55;cscore=173.76;sscore=25.79;rscore=13.03;uscore=8.80;tscore=4.62;
CP087851	Csy2_0_IF	mandatory	CAS-TypeIF	CDS	46579	47514	+	ID=1_49;partial=00;start_type=ATG;rbs_motif=AGGAG;rbs_spacer=5-10bp;gc_cont=0.472;conf=100.00;score=136.59;cscore=115.81;sscore=20.78;rscore=14.87;uscore=-3.95;tscore=4.62;
CP087851	Csy3_0_IF	mandatory	CAS-TypeIF	CDS	47557	48549	+	ID=1_50;partial=00;start_type=ATG;rbs_motif=AGGA;rbs_spacer=5-10bp;gc_cont=0.487;conf=100.00;score=171.25;cscore=146.75;sscore=24.50;rscore=13.03;uscore=6.04;tscore=4.62;
CP087851	Cas6_0_IF	mandatory	CAS-TypeIF	CDS	48552	49151	+	ID=1_51;partial=00;start_type=ATG;rbs_motif=AGGA;rbs_spacer=5-10bp;gc_cont=0.498;conf=100.00;score=77.20;cscore=64.94;sscore=12.26;rscore=13.03;uscore=-6.64;tscore=4.62;
CP087851	Cas12a_1_VA	mandatory	CAS-TypeVA	CDS	2109175	2112960	+	ID=1_2132;partial=00;start_type=ATG;rbs_motif=GGAG/GAGG;rbs_spacer=5-10bp;gc_cont=0.389;conf=99.99;score=545.75;cscore=531.55;sscore=14.20;rscore=9.47;uscore=0.11;tscore=4.62;
CP087851	Cas4_0_V	accessory	CAS-TypeVB	CDS	2113007	2113561	+	ID=1_2133;partial=00;start_type=ATG;rbs_motif=GGAG/GAGG;rbs_spacer=5-10bp;gc_cont=0.350;conf=100.00;score=64.63;cscore=52.46;sscore=12.16;rscore=9.47;uscore=-2.70;tscore=4.62;
CP087851	Cas1_0_V	accessory	CAS-TypeVB	CDS	2113575	2114603	+	ID=1_2134;partial=00;start_type=ATG;rbs_motif=AGGA;rbs_spacer=5-10bp;gc_cont=0.335;conf=100.00;score=108.85;cscore=91.92;sscore=16.93;rscore=13.03;uscore=-1.85;tscore=4.62;
CP087851	Cas2_0_I-II-III-V	accessory	CAS	CDS	2114600	2114869	+	ID=1_2135;partial=00;start_type=ATG;rbs_motif=GGAG/GAGG;rbs_spacer=5-10bp;gc_cont=0.348;conf=100.00;score=44.07;cscore=28.69;sscore=15.38;rscore=9.47;uscore=-2.45;tscore=4.62;
CP087854	Cas1_0_IF	mandatory	CAS-TypeIF	CDS	40615	41565	+	ID=1_45;partial=00;start_type=ATG;rbs_motif=AGGA;rbs_spacer=5-10bp;gc_cont=0.477;conf=100.00;score=138.00;cscore=118.73;sscore=19.27;rscore=12.92;uscore=2.41;tscore=4.59;
CP087854	Cas3-Cas2_0_IF	mandatory	CAS-TypeIF	CDS	41579	44887	+	ID=1_46;partial=00;start_type=ATG;rbs_motif=AGGA;rbs_spacer=5-10bp;gc_cont=0.465;conf=99.99;score=379.14;cscore=360.99;sscore=18.16;rscore=12.92;uscore=-0.49;tscore=4.59;
CP087854	Csy1_0_IF	mandatory	CAS-TypeIF	CDS	45186	46583	+	ID=1_47;partial=00;start_type=ATG;rbs_motif=AGGA;rbs_spacer=5-10bp;gc_cont=0.454;conf=99.99;score=199.13;cscore=173.74;sscore=25.39;rscore=12.92;uscore=8.54;tscore=4.59;
CP087854	Csy2_0_IF	mandatory	CAS-TypeIF	CDS	46580	47515	+	ID=1_48;partial=00;start_type=ATG;rbs_motif=AGGAG;rbs_spacer=5-10bp;gc_cont=0.472;conf=100.00;score=137.31;cscore=116.60;sscore=20.71;rscore=14.83;uscore=-4.01;tscore=4.59;
CP087854	Csy3_0_IF	mandatory	CAS-TypeIF	CDS	47558	48550	+	ID=1_49;partial=00;start_type=ATG;rbs_motif=AGGA;rbs_spacer=5-10bp;gc_cont=0.488;conf=100.00;score=170.06;cscore=145.71;sscore=24.34;rscore=12.92;uscore=6.02;tscore=4.59;
CP087854	Cas6_0_IF	mandatory	CAS-TypeIF	CDS	48553	49152	+	ID=1_50;partial=00;start_type=ATG;rbs_motif=AGGA;rbs_spacer=5-10bp;gc_cont=0.498;conf=100.00;score=75.47;cscore=63.45;sscore=12.02;rscore=12.92;uscore=-6.74;tscore=4.59;
CP087854	Cas2_0_I-II-III-V	accessory	CAS	CDS	651884	652153	-	ID=1_633;partial=00;start_type=ATG;rbs_motif=GGAG/GAGG;rbs_spacer=5-10bp;gc_cont=0.352;conf=100.00;score=44.56;cscore=29.15;sscore=15.40;rscore=9.52;uscore=-2.18;tscore=4.59;
CP087854	Cas1_0_V	accessory	CAS-TypeVB	CDS	652150	653178	-	ID=1_634;partial=00;start_type=ATG;rbs_motif=AGGA;rbs_spacer=5-10bp;gc_cont=0.336;conf=100.00;score=109.44;cscore=92.57;sscore=16.87;rscore=12.92;uscore=-1.77;tscore=4.59;
CP087854	Cas4_0_V	accessory	CAS-TypeVB	CDS	653192	653746	-	ID=1_635;partial=00;start_type=ATG;rbs_motif=GGAG/GAGG;rbs_spacer=5-10bp;gc_cont=0.350;conf=100.00;score=64.82;cscore=51.84;sscore=12.98;rscore=9.52;uscore=-1.90;tscore=4.59;
CP087854	Cas12a_1_VA	mandatory	CAS-TypeVA	CDS	653793	657578	-	ID=1_636;partial=00;start_type=ATG;rbs_motif=GGAG/GAGG;rbs_spacer=5-10bp;gc_cont=0.388;conf=99.99;score=542.48;cscore=528.77;sscore=13.71;rscore=9.52;uscore=0.26;tscore=4.59;
CP087856	Cas1_0_IF	mandatory	CAS-TypeIF	CDS	40614	41564	+	ID=1_46;partial=00;start_type=ATG;rbs_motif=AGGA;rbs_spacer=5-10bp;gc_cont=0.477;conf=100.00;score=138.77;cscore=119.10;sscore=19.67;rscore=13.01;uscore=2.69;tscore=4.62;
CP087856	Cas3-Cas2_0_IF	mandatory	CAS-TypeIF	CDS	41578	44886	+	ID=1_47;partial=00;start_type=ATG;rbs_motif=AGGA;rbs_spacer=5-10bp;gc_cont=0.465;conf=99.99;score=380.49;cscore=362.15;sscore=18.34;rscore=13.01;uscore=-0.42;tscore=4.62;
CP087856	Csy1_0_IF	mandatory	CAS-TypeIF	CDS	45185	46582	+	ID=1_48;partial=00;start_type=ATG;rbs_motif=AGGA;rbs_spacer=5-10bp;gc_cont=0.454;conf=99.99;score=199.01;cscore=173.25;sscore=25.75;rscore=13.01;uscore=8.78;tscore=4.62;
CP087856	Csy2_0_IF	mandatory	CAS-TypeIF	CDS	46579	47514	+	ID=1_49;partial=00;start_type=ATG;rbs_motif=AGGAG;rbs_spacer=5-10bp;gc_cont=0.472;conf=100.00;score=137.52;cscore=116.79;sscore=20.73;rscore=14.82;uscore=-4.00;tscore=4.62;
CP087856	Csy3_0_IF	mandatory	CAS-TypeIF	CDS	47557	48549	+	ID=1_50;partial=00;start_type=ATG;rbs_motif=AGGA;rbs_spacer=5-10bp;gc_cont=0.487;conf=100.00;score=171.42;cscore=146.93;sscore=24.50;rscore=13.01;uscore=6.05;tscore=4.62;
CP087856	Cas6_0_IF	mandatory	CAS-TypeIF	CDS	48552	49151	+	ID=1_51;partial=00;start_type=ATG;rbs_motif=AGGA;rbs_spacer=5-10bp;gc_cont=0.498;conf=100.00;score=77.22;cscore=64.95;sscore=12.28;rscore=13.01;uscore=-6.60;tscore=4.62;
CP087856	Cas12a_1_VA	mandatory	CAS-TypeVA	CDS	2103305	2107090	+	ID=1_2126;partial=00;start_type=ATG;rbs_motif=GGAG/GAGG;rbs_spacer=5-10bp;gc_cont=0.389;conf=99.99;score=545.81;cscore=531.56;sscore=14.25;rscore=9.55;uscore=0.08;tscore=4.62;
CP087856	Cas4_0_V	accessory	CAS-TypeVB	CDS	2107137	2107691	+	ID=1_2127;partial=00;start_type=ATG;rbs_motif=GGAG/GAGG;rbs_spacer=5-10bp;gc_cont=0.350;conf=100.00;score=64.63;cscore=52.42;sscore=12.21;rscore=9.55;uscore=-2.73;tscore=4.62;
CP087856	Cas1_0_V	accessory	CAS-TypeVB	CDS	2107705	2108733	+	ID=1_2128;partial=00;start_type=ATG;rbs_motif=AGGA;rbs_spacer=5-10bp;gc_cont=0.335;conf=100.00;score=108.73;cscore=91.93;sscore=16.80;rscore=13.01;uscore=-1.96;tscore=4.62;
CP087856	Cas2_0_I-II-III-V	accessory	CAS	CDS	2108730	2108999	+	ID=1_2129;partial=00;start_type=ATG;rbs_motif=GGAG/GAGG;rbs_spacer=5-10bp;gc_cont=0.348;conf=100.00;score=44.28;cscore=28.81;sscore=15.46;rscore=9.55;uscore=-2.42;tscore=4.62;
CP087859	Cas2_0_I-II-III-V	accessory	CAS	CDS	613298	613567	-	ID=1_607;partial=00;start_type=ATG;rbs_motif=GGAG/GAGG;rbs_spacer=5-10bp;gc_cont=0.352;conf=100.00;score=44.20;cscore=28.78;sscore=15.42;rscore=9.51;uscore=-2.35;tscore=4.61;
CP087859	Cas1_0_V	accessory	CAS-TypeVB	CDS	613564	614592	-	ID=1_608;partial=00;start_type=ATG;rbs_motif=AGGA;rbs_spacer=5-10bp;gc_cont=0.336;conf=100.00;score=107.72;cscore=90.98;sscore=16.73;rscore=13.05;uscore=-2.06;tscore=4.61;
CP087859	Cas4_0_V	accessory	CAS-TypeVB	CDS	614606	615160	-	ID=1_609;partial=00;start_type=ATG;rbs_motif=GGAG/GAGG;rbs_spacer=5-10bp;gc_cont=0.350;conf=100.00;score=64.65;cscore=52.41;sscore=12.23;rscore=9.51;uscore=-2.66;tscore=4.61;
CP087859	Cas12a_1_VA	mandatory	CAS-TypeVA	CDS	615207	618992	-	ID=1_610;partial=00;start_type=ATG;rbs_motif=GGAG/GAGG;rbs_spacer=5-10bp;gc_cont=0.388;conf=99.99;score=545.06;cscore=531.53;sscore=13.53;rscore=9.51;uscore=0.07;tscore=4.61;
CP087859	Cas6_0_IF	mandatory	CAS-TypeIF	CDS	2675110	2675709	-	ID=1_2681;partial=00;start_type=ATG;rbs_motif=AGGA;rbs_spacer=5-10bp;gc_cont=0.498;conf=100.00;score=76.89;cscore=64.53;sscore=12.36;rscore=13.05;uscore=-6.55;tscore=4.61;
CP087859	Csy3_0_IF	mandatory	CAS-TypeIF	CDS	2675712	2676704	-	ID=1_2682;partial=00;start_type=ATG;rbs_motif=AGGA;rbs_spacer=5-10bp;gc_cont=0.488;conf=100.00;score=171.20;cscore=146.79;sscore=24.41;rscore=13.05;uscore=5.94;tscore=4.61;
CP087859	Csy2_0_IF	mandatory	CAS-TypeIF	CDS	2676747	2677682	-	ID=1_2683;partial=00;start_type=ATG;rbs_motif=AGGAG;rbs_spacer=5-10bp;gc_cont=0.472;conf=100.00;score=137.80;cscore=117.04;sscore=20.75;rscore=14.85;uscore=-3.96;tscore=4.61;
CP087859	Csy1_0_IF	mandatory	CAS-TypeIF	CDS	2677679	2679076	-	ID=1_2684;partial=00;start_type=ATG;rbs_motif=AGGA;rbs_spacer=5-10bp;gc_cont=0.455;conf=99.99;score=199.77;cscore=173.93;sscore=25.84;rscore=13.05;uscore=8.84;tscore=4.61;
CP087859	Cas3-Cas2_0_IF	mandatory	CAS-TypeIF	CDS	2679375	2682683	-	ID=1_2685;partial=00;start_type=ATG;rbs_motif=AGGA;rbs_spacer=5-10bp;gc_cont=0.465;conf=99.99;score=381.52;cscore=363.12;sscore=18.40;rscore=13.05;uscore=-0.39;tscore=4.61;
CP087859	Cas1_0_IF	mandatory	CAS-TypeIF	CDS	2682697	2683647	-	ID=1_2686;partial=00;start_type=ATG;rbs_motif=AGGA;rbs_spacer=5-10bp;gc_cont=0.478;conf=100.00;score=138.52;cscore=118.81;sscore=19.71;rscore=13.05;uscore=2.70;tscore=4.61;
CP011374	Cas12a_1_VA	mandatory	CAS-TypeVA	CDS	45781	49536	+	ID=1_37;partial=00;start_type=ATG;rbs_motif=GGAG/GAGG;rbs_spacer=5-10bp;gc_cont=0.388;conf=99.99;score=505.05;cscore=494.26;sscore=10.80;rscore=9.17;uscore=-1.98;tscore=4.25;
CP011374	Cas4_0_V	accessory	CAS-TypeVB	CDS	49583	50137	+	ID=1_38;partial=00;start_type=ATG;rbs_motif=GGAGG;rbs_spacer=3-4bp;gc_cont=0.348;conf=100.00;score=63.29;cscore=47.27;sscore=16.02;rscore=13.46;uscore=-2.46;tscore=4.25;
CP011374	Cas1_0_V	accessory	CAS-TypeVB	CDS	50151	51179	+	ID=1_39;partial=00;start_type=ATG;rbs_motif=AGGA;rbs_spacer=5-10bp;gc_cont=0.333;conf=100.00;score=104.31;cscore=87.68;sscore=16.63;rscore=13.02;uscore=-1.78;tscore=4.25;
CP011374	Cas2_0_I-II-III-V	accessory	CAS	CDS	51176	51445	+	ID=1_40;partial=00;start_type=ATG;rbs_motif=GGAG/GAGG;rbs_spacer=5-10bp;gc_cont=0.348;conf=99.98;score=37.69;cscore=22.97;sscore=14.72;rscore=9.17;uscore=-1.86;tscore=4.25;
CP011374	Cmr1_0_IIIB	mandatory	CAS-TypeIIIB	CDS	445128	445964	+	ID=1_413;partial=00;start_type=GTG;rbs_motif=GGA/GAG/AGG;rbs_spacer=5-10bp;gc_cont=0.418;conf=100.00;score=57.94;cscore=71.84;sscore=-13.90;rscore=3.78;uscore=-7.56;tscore=-10.12;
CP011374	Cas10_0_IIIB	mandatory	CAS-TypeIIIB	CDS	445975	447789	+	ID=1_414;partial=00;start_type=ATG;rbs_motif=AGGA;rbs_spacer=5-10bp;gc_cont=0.414;conf=99.99;score=274.34;cscore=248.33;sscore=26.01;rscore=13.02;uscore=7.57;tscore=4.25;
CP011374	Cmr3_1_IIIB	mandatory	CAS-TypeIIIB	CDS	447789	448964	+	ID=1_415;partial=00;start_type=ATG;rbs_motif=AGGA;rbs_spacer=5-10bp;gc_cont=0.412;conf=100.00;score=130.46;cscore=111.90;sscore=18.56;rscore=13.02;uscore=-0.07;tscore=4.25;
CP011374	Cmr4_0_IIIB	mandatory	CAS-TypeIIIB	CDS	449004	449882	+	ID=1_416;partial=00;start_type=ATG;rbs_motif=AGGA;rbs_spacer=5-10bp;gc_cont=0.420;conf=100.00;score=144.60;cscore=119.74;sscore=24.85;rscore=13.02;uscore=6.73;tscore=4.25;
CP011374	Cmr5_0_IIIB	mandatory	CAS-TypeIIIB	CDS	449884	450240	+	ID=1_417;partial=00;start_type=ATG;rbs_motif=AGGAG;rbs_spacer=5-10bp;gc_cont=0.342;conf=100.00;score=54.97;cscore=35.27;sscore=19.70;rscore=15.02;uscore=-0.84;tscore=4.25;
CP011374	Cmr6_0_IIIB	mandatory	CAS-TypeIIIB	CDS	450237	451358	+	ID=1_418;partial=00;start_type=ATG;rbs_motif=GGAG/GAGG;rbs_spacer=5-10bp;gc_cont=0.375;conf=100.00;score=143.13;cscore=128.41;sscore=14.72;rscore=9.17;uscore=-1.45;tscore=4.25;
CP011374	Cas6_0_I-III	mandatory	CAS	CDS	455866	456726	+	ID=1_426;partial=00;start_type=ATG;rbs_motif=GGA/GAG/AGG;rbs_spacer=5-10bp;gc_cont=0.492;conf=100.00;score=48.88;cscore=38.30;sscore=10.58;rscore=3.78;uscore=1.36;tscore=4.25;
CP011374	Cas2_0_I-II-III	mandatory	CAS	CDS	458414	458680	+	ID=1_429;partial=00;start_type=ATG;rbs_motif=AGGAG;rbs_spacer=5-10bp;gc_cont=0.412;conf=99.96;score=34.09;cscore=10.55;sscore=23.54;rscore=15.02;uscore=3.08;tscore=4.25;
CP011374	Cas1_0_I-II-III	mandatory	CAS	CDS	458705	459694	+	ID=1_430;partial=00;start_type=ATG;rbs_motif=GGAG/GAGG;rbs_spacer=5-10bp;gc_cont=0.468;conf=100.00;score=73.36;cscore=62.90;sscore=10.46;rscore=9.17;uscore=-3.97;tscore=4.25;
CP011374	Cas2_0_I-II-III	mandatory	CAS	CDS	459701	460006	+	ID=1_431;partial=00;start_type=ATG;rbs_motif=GGA/GAG/AGG;rbs_spacer=11-12bp;gc_cont=0.418;conf=84.27;score=7.30;cscore=3.79;sscore=3.51;rscore=-3.69;uscore=1.74;tscore=4.25;
CP011374	Cas3_0_I	accessory	CAS	CDS	824433	826868	+	ID=1_731;partial=00;start_type=ATG;rbs_motif=AGGAG;rbs_spacer=5-10bp;gc_cont=0.366;conf=99.99;score=258.22;cscore=234.34;sscore=23.88;rscore=15.02;uscore=4.60;tscore=4.25;
CP011374	Cas5_0_IC	mandatory	CAS-TypeIC	CDS	826891	827628	+	ID=1_732;partial=00;start_type=ATG;rbs_motif=GGA/GAG/AGG;rbs_spacer=5-10bp;gc_cont=0.438;conf=100.00;score=99.11;cscore=86.74;sscore=12.36;rscore=3.78;uscore=3.30;tscore=4.25;
CP011374	Cas8c_0_IC	mandatory	CAS-TypeIC	CDS	827625	829655	+	ID=1_733;partial=00;start_type=ATG;rbs_motif=GGAG/GAGG;rbs_spacer=5-10bp;gc_cont=0.460;conf=99.99;score=228.12;cscore=213.40;sscore=14.72;rscore=9.17;uscore=-8.41;tscore=4.25;
CP011374	Cas7_0_IC	mandatory	CAS-TypeIC	CDS	829674	830516	+	ID=1_734;partial=00;start_type=ATG;rbs_motif=AGGAG;rbs_spacer=5-10bp;gc_cont=0.503;conf=100.00;score=132.68;cscore=111.64;sscore=21.04;rscore=15.02;uscore=0.69;tscore=4.25;
CP011374	Cas4_0_I-II	accessory	CAS	CDS	830506	831117	+	ID=1_735;partial=00;start_type=ATG;rbs_motif=AGxAG;rbs_spacer=5-10bp;gc_cont=0.520;conf=100.00;score=57.91;cscore=53.68;sscore=4.23;rscore=0.84;uscore=-2.08;tscore=4.25;
CP011374	Cas1_0_IC	mandatory	CAS-TypeIC	CDS	831680	832696	+	ID=1_737;partial=00;start_type=ATG;rbs_motif=None;rbs_spacer=None;gc_cont=0.489;conf=100.00;score=88.76;cscore=87.58;sscore=1.18;rscore=-4.64;uscore=2.21;tscore=4.25;
CP011374	Cas2_0_I-II-III-V	accessory	CAS	CDS	832709	832993	+	ID=1_738;partial=00;start_type=ATG;rbs_motif=GGA/GAG/AGG;rbs_spacer=5-10bp;gc_cont=0.456;conf=99.82;score=27.51;cscore=19.54;sscore=7.97;rscore=3.78;uscore=-1.20;tscore=4.25;
CP011380	Cas12a_1_VA	mandatory	CAS-TypeVA	CDS	45788	49543	+	ID=1_36;partial=00;start_type=ATG;rbs_motif=GGAG/GAGG;rbs_spacer=5-10bp;gc_cont=0.391;conf=99.99;score=515.33;cscore=502.46;sscore=12.87;rscore=9.70;uscore=-0.44;tscore=4.26;
CP011380	Cas4_0_V	accessory	CAS-TypeVB	CDS	49590	50144	+	ID=1_37;partial=00;start_type=ATG;rbs_motif=GGAG/GAGG;rbs_spacer=5-10bp;gc_cont=0.353;conf=100.00;score=58.52;cscore=48.23;sscore=10.29;rscore=9.70;uscore=-4.44;tscore=4.26;
CP011380	Cas1_0_V	accessory	CAS-TypeVB	CDS	50158	51186	+	ID=1_38;partial=00;start_type=ATG;rbs_motif=AGGA;rbs_spacer=5-10bp;gc_cont=0.336;conf=100.00;score=103.31;cscore=86.73;sscore=16.58;rscore=12.94;uscore=-1.74;tscore=4.26;
CP011380	Cas2_0_I-II-III-V	accessory	CAS	CDS	51183	51452	+	ID=1_39;partial=00;start_type=ATG;rbs_motif=GGAG/GAGG;rbs_spacer=5-10bp;gc_cont=0.348;conf=99.99;score=39.09;cscore=23.84;sscore=15.25;rscore=9.70;uscore=-1.75;tscore=4.26;
CP011380	Cmr1_0_IIIB	mandatory	CAS-TypeIIIB	CDS	461385	462632	+	ID=1_433;partial=00;start_type=ATG;rbs_motif=AGGAG;rbs_spacer=5-10bp;gc_cont=0.423;conf=100.00;score=144.17;cscore=120.34;sscore=23.83;rscore=14.98;uscore=3.37;tscore=4.26;
CP011380	Cas10_0_IIIB	mandatory	CAS-TypeIIIB	CDS	462643	464457	+	ID=1_434;partial=00;start_type=ATG;rbs_motif=AGGA;rbs_spacer=5-10bp;gc_cont=0.415;conf=99.99;score=272.46;cscore=246.34;sscore=26.12;rscore=12.94;uscore=7.76;tscore=4.26;
CP011380	Cmr3_1_IIIB	mandatory	CAS-TypeIIIB	CDS	464457	465632	+	ID=1_435;partial=00;start_type=ATG;rbs_motif=AGGA;rbs_spacer=5-10bp;gc_cont=0.413;conf=100.00;score=132.14;cscore=113.44;sscore=18.70;rscore=12.94;uscore=0.22;tscore=4.26;
CP011380	Cmr4_0_IIIB	mandatory	CAS-TypeIIIB	CDS	465672	466550	+	ID=1_436;partial=00;start_type=ATG;rbs_motif=AGGA;rbs_spacer=5-10bp;gc_cont=0.420;conf=100.00;score=144.46;cscore=119.45;sscore=25.01;rscore=12.94;uscore=6.97;tscore=4.26;
CP011380	Cmr5_0_IIIB	mandatory	CAS-TypeIIIB	CDS	466552	466908	+	ID=1_437;partial=00;start_type=ATG;rbs_motif=AGGAG;rbs_spacer=5-10bp;gc_cont=0.342;conf=100.00;score=55.44;cscore=35.74;sscore=19.71;rscore=14.98;uscore=-0.79;tscore=4.26;
CP011380	Cmr6_0_IIIB	mandatory	CAS-TypeIIIB	CDS	466905	468026	+	ID=1_438;partial=00;start_type=ATG;rbs_motif=GGAG/GAGG;rbs_spacer=5-10bp;gc_cont=0.376;conf=100.00;score=144.61;cscore=129.36;sscore=15.25;rscore=9.70;uscore=-1.65;tscore=4.26;
CP011380	Cas6_0_I-III	mandatory	CAS	CDS	472536	473396	+	ID=1_446;partial=00;start_type=ATG;rbs_motif=GGA/GAG/AGG;rbs_spacer=5-10bp;gc_cont=0.492;conf=100.00;score=48.94;cscore=38.12;sscore=10.83;rscore=3.74;uscore=1.64;tscore=4.26;
CP011380	Cas2_0_I-II-III	mandatory	CAS	CDS	475084	475350	+	ID=1_449;partial=00;start_type=ATG;rbs_motif=AGGAG;rbs_spacer=5-10bp;gc_cont=0.408;conf=99.97;score=34.83;cscore=11.07;sscore=23.76;rscore=14.98;uscore=3.34;tscore=4.26;
CP011380	Cas1_0_I-II-III	mandatory	CAS	CDS	475375	476364	+	ID=1_450;partial=00;start_type=ATG;rbs_motif=GGAG/GAGG;rbs_spacer=5-10bp;gc_cont=0.468;conf=100.00;score=74.82;cscore=63.96;sscore=10.86;rscore=9.70;uscore=-4.11;tscore=4.26;
CP011380	Cas2_0_I-II-III	mandatory	CAS	CDS	476371	476676	+	ID=1_451;partial=00;start_type=ATG;rbs_motif=None;rbs_spacer=None;gc_cont=0.431;conf=62.73;score=2.27;cscore=0.50;sscore=1.77;rscore=-4.52;uscore=0.82;tscore=4.26;
CP011380	Cas3_0_I	accessory	CAS	CDS	818326	820761	+	ID=1_740;partial=00;start_type=ATG;rbs_motif=AGGAG;rbs_spacer=5-10bp;gc_cont=0.364;conf=99.99;score=257.86;cscore=234.23;sscore=23.64;rscore=14.98;uscore=4.40;tscore=4.26;
CP011380	Cas5_0_IC	mandatory	CAS-TypeIC	CDS	820784	821521	+	ID=1_741;partial=00;start_type=ATG;rbs_motif=GGA/GAG/AGG;rbs_spacer=5-10bp;gc_cont=0.442;conf=100.00;score=100.81;cscore=87.02;sscore=13.79;rscore=3.74;uscore=4.75;tscore=4.26;
CP011380	Cas8c_0_IC	mandatory	CAS-TypeIC	CDS	821518	823551	+	ID=1_742;partial=00;start_type=ATG;rbs_motif=GGAG/GAGG;rbs_spacer=5-10bp;gc_cont=0.458;conf=99.99;score=232.57;cscore=217.32;sscore=15.25;rscore=9.70;uscore=-8.52;tscore=4.26;
CP011380	Cas7_0_IC	mandatory	CAS-TypeIC	CDS	823570	824412	+	ID=1_743;partial=00;start_type=ATG;rbs_motif=AGGAG;rbs_spacer=5-10bp;gc_cont=0.501;conf=100.00;score=132.90;cscore=112.64;sscore=20.25;rscore=14.98;uscore=-0.06;tscore=4.26;
CP011380	Cas4_0_I-II	accessory	CAS	CDS	824402	825013	+	ID=1_744;partial=00;start_type=ATG;rbs_motif=AGxAG;rbs_spacer=5-10bp;gc_cont=0.500;conf=100.00;score=48.86;cscore=44.73;sscore=4.12;rscore=-0.01;uscore=-1.34;tscore=4.26;
CP011380	Cas1_0_IC	mandatory	CAS-TypeIC	CDS	825794	826807	+	ID=1_746;partial=00;start_type=ATG;rbs_motif=GGAG/GAGG;rbs_spacer=5-10bp;gc_cont=0.487;conf=100.00;score=98.61;cscore=83.10;sscore=15.50;rscore=9.70;uscore=2.20;tscore=4.26;
CP011380	Cas2_0_I-II-III-V	accessory	CAS	CDS	826820	827104	+	ID=1_747;partial=00;start_type=ATG;rbs_motif=GGA/GAG/AGG;rbs_spacer=5-10bp;gc_cont=0.456;conf=99.82;score=27.44;cscore=19.71;sscore=7.72;rscore=3.74;uscore=-1.42;tscore=4.26;
CP011381	Cas12a_1_VA	mandatory	CAS-TypeVA	CDS	45784	49866	+	ID=1_37;partial=00;start_type=ATG;rbs_motif=GGAG/GAGG;rbs_spacer=5-10bp;gc_cont=0.379;conf=99.99;score=535.84;cscore=525.59;sscore=10.24;rscore=9.32;uscore=-2.67;tscore=4.25;
CP011381	Cas4_0_V	accessory	CAS-TypeVB	CDS	49913	50467	+	ID=1_38;partial=00;start_type=ATG;rbs_motif=GGAG/GAGG;rbs_spacer=5-10bp;gc_cont=0.350;conf=100.00;score=56.98;cscore=46.77;sscore=10.22;rscore=9.32;uscore=-4.13;tscore=4.25;
CP011381	Cas1_0_V	accessory	CAS-TypeVB	CDS	50481	51509	+	ID=1_39;partial=00;start_type=ATG;rbs_motif=AGGA;rbs_spacer=5-10bp;gc_cont=0.336;conf=100.00;score=102.42;cscore=85.71;sscore=16.72;rscore=12.99;uscore=-1.65;tscore=4.25;
CP011381	Cas2_0_I-II-III-V	accessory	CAS	CDS	51506	51775	+	ID=1_40;partial=00;start_type=ATG;rbs_motif=GGAG/GAGG;rbs_spacer=5-10bp;gc_cont=0.348;conf=99.98;score=37.43;cscore=22.56;sscore=14.86;rscore=9.32;uscore=-2.06;tscore=4.25;
CP011381	Cmr1_0_IIIB	mandatory	CAS-TypeIIIB	CDS	455742	456989	+	ID=1_416;partial=00;start_type=ATG;rbs_motif=AGGAG;rbs_spacer=5-10bp;gc_cont=0.425;conf=100.00;score=150.60;cscore=127.50;sscore=23.11;rscore=15.08;uscore=2.55;tscore=4.25;
CP011381	Cas10_0_IIIB	mandatory	CAS-TypeIIIB	CDS	457000	458814	+	ID=1_417;partial=00;start_type=ATG;rbs_motif=AGGA;rbs_spacer=5-10bp;gc_cont=0.415;conf=99.99;score=271.88;cscore=245.53;sscore=26.35;rscore=12.99;uscore=7.95;tscore=4.25;
CP011381	Cmr3_1_IIIB	mandatory	CAS-TypeIIIB	CDS	458814	459989	+	ID=1_418;partial=00;start_type=ATG;rbs_motif=AGGA;rbs_spacer=5-10bp;gc_cont=0.412;conf=100.00;score=132.20;cscore=113.39;sscore=18.81;rscore=12.99;uscore=0.29;tscore=4.25;
CP011381	Cmr4_0_IIIB	mandatory	CAS-TypeIIIB	CDS	460029	460907	+	ID=1_419;partial=00;start_type=ATG;rbs_motif=AGGA;rbs_spacer=5-10bp;gc_cont=0.420;conf=100.00;score=144.08;cscore=118.74;sscore=25.34;rscore=12.99;uscore=7.25;tscore=4.25;
CP011381	Cmr5_0_IIIB	mandatory	CAS-TypeIIIB	CDS	460909	461265	+	ID=1_420;partial=00;start_type=ATG;rbs_motif=AGGAG;rbs_spacer=5-10bp;gc_cont=0.342;conf=100.00;score=55.19;cscore=35.16;sscore=20.03;rscore=15.08;uscore=-0.56;tscore=4.25;
CP011381	Cmr6_0_IIIB	mandatory	CAS-TypeIIIB	CDS	461262	462383	+	ID=1_421;partial=00;start_type=ATG;rbs_motif=GGAG/GAGG;rbs_spacer=5-10bp;gc_cont=0.376;conf=100.00;score=142.00;cscore=127.14;sscore=14.86;rscore=9.32;uscore=-1.68;tscore=4.25;
CP011381	Cas6_0_I-III	mandatory	CAS	CDS	467688	468548	+	ID=1_431;partial=00;start_type=ATG;rbs_motif=GGA/GAG/AGG;rbs_spacer=5-10bp;gc_cont=0.492;conf=100.00;score=49.74;cscore=38.99;sscore=10.75;rscore=3.65;uscore=1.66;tscore=4.25;
CP011381	Cas2_0_I-II-III	mandatory	CAS	CDS	470233	470499	+	ID=1_434;partial=00;start_type=ATG;rbs_motif=AGGAG;rbs_spacer=5-10bp;gc_cont=0.412;conf=99.94;score=32.60;cscore=9.13;sscore=23.47;rscore=15.08;uscore=2.95;tscore=4.25;
CP011381	Cas1_0_I-II-III	mandatory	CAS	CDS	470524	471513	+	ID=1_435;partial=00;start_type=ATG;rbs_motif=GGAG/GAGG;rbs_spacer=5-10bp;gc_cont=0.466;conf=100.00;score=74.16;cscore=63.81;sscore=10.35;rscore=9.32;uscore=-4.24;tscore=4.25;
CP011381	Cas3_0_I	accessory	CAS	CDS	825796	828231	+	ID=1_723;partial=00;start_type=ATG;rbs_motif=AGGAG;rbs_spacer=5-10bp;gc_cont=0.364;conf=99.99;score=252.66;cscore=227.36;sscore=25.30;rscore=15.08;uscore=5.97;tscore=4.25;
CP011381	Cas5_0_IC	mandatory	CAS-TypeIC	CDS	828254	828991	+	ID=1_724;partial=00;start_type=ATG;rbs_motif=GGA/GAG/AGG;rbs_spacer=5-10bp;gc_cont=0.443;conf=100.00;score=98.45;cscore=85.44;sscore=13.01;rscore=3.65;uscore=4.08;tscore=4.25;
CP011381	Cas8c_0_IC	mandatory	CAS-TypeIC	CDS	828988	831021	+	ID=1_725;partial=00;start_type=ATG;rbs_motif=GGAG/GAGG;rbs_spacer=5-10bp;gc_cont=0.457;conf=99.99;score=229.10;cscore=214.24;sscore=14.86;rscore=9.32;uscore=-8.96;tscore=4.25;
CP011381	Cas7_0_IC	mandatory	CAS-TypeIC	CDS	831040	831882	+	ID=1_726;partial=00;start_type=ATG;rbs_motif=AGGAG;rbs_spacer=5-10bp;gc_cont=0.501;conf=100.00;score=132.95;cscore=112.08;sscore=20.87;rscore=15.08;uscore=0.46;tscore=4.25;
CP011381	Cas4_0_I-II	accessory	CAS	CDS	831872	832483	+	ID=1_727;partial=00;start_type=ATG;rbs_motif=AGxAG;rbs_spacer=5-10bp;gc_cont=0.502;conf=100.00;score=49.34;cscore=45.75;sscore=3.59;rscore=-0.49;uscore=-1.39;tscore=4.25;
CP011381	Cas1_0_IC	mandatory	CAS-TypeIC	CDS	833265	834278	+	ID=1_729;partial=00;start_type=ATG;rbs_motif=GGAG/GAGG;rbs_spacer=5-10bp;gc_cont=0.484;conf=100.00;score=102.78;cscore=87.53;sscore=15.24;rscore=9.32;uscore=2.33;tscore=4.25;
CP011381	Cas2_0_I-II-III-V	accessory	CAS	CDS	834291	834575	+	ID=1_730;partial=00;start_type=ATG;rbs_motif=GGA/GAG/AGG;rbs_spacer=5-10bp;gc_cont=0.460;conf=99.81;score=27.28;cscore=19.08;sscore=8.20;rscore=3.65;uscore=-0.84;tscore=4.25;
CP011376	Cas12a_1_VA	mandatory	CAS-TypeVA	CDS	44704	48489	+	ID=1_37;partial=00;start_type=ATG;rbs_motif=GGAG/GAGG;rbs_spacer=5-10bp;gc_cont=0.388;conf=99.99;score=531.07;cscore=516.49;sscore=14.58;rscore=9.83;uscore=1.24;tscore=4.16;
CP011376	Cas4_0_V	accessory	CAS-TypeVB	CDS	48536	49090	+	ID=1_38;partial=00;start_type=ATG;rbs_motif=GGAG/GAGG;rbs_spacer=5-10bp;gc_cont=0.351;conf=100.00;score=64.31;cscore=53.50;sscore=10.81;rscore=9.83;uscore=-3.96;tscore=4.16;
CP011376	Cas1_0_V	accessory	CAS-TypeVB	CDS	49104	50132	+	ID=1_39;partial=00;start_type=ATG;rbs_motif=AGGA;rbs_spacer=5-10bp;gc_cont=0.333;conf=100.00;score=104.00;cscore=87.25;sscore=16.75;rscore=12.77;uscore=-1.31;tscore=4.16;
CP011376	Cas2_0_I-II-III-V	accessory	CAS	CDS	50129	50398	+	ID=1_40;partial=00;start_type=ATG;rbs_motif=GGAG/GAGG;rbs_spacer=5-10bp;gc_cont=0.352;conf=99.99;score=39.09;cscore=23.80;sscore=15.29;rscore=9.83;uscore=-1.40;tscore=4.16;
CP011377	Cas12a_1_VA	mandatory	CAS-TypeVA	CDS	44704	48489	+	ID=1_37;partial=00;start_type=ATG;rbs_motif=GGAG/GAGG;rbs_spacer=5-10bp;gc_cont=0.389;conf=99.99;score=532.82;cscore=518.49;sscore=14.33;rscore=9.46;uscore=1.36;tscore=4.16;
CP011377	Cas4_0_V	accessory	CAS-TypeVB	CDS	48536	49090	+	ID=1_38;partial=00;start_type=ATG;rbs_motif=GGAG/GAGG;rbs_spacer=5-10bp;gc_cont=0.350;conf=100.00;score=62.91;cscore=53.14;sscore=9.77;rscore=9.46;uscore=-4.63;tscore=4.16;
CP011377	Cas1_0_V	accessory	CAS-TypeVB	CDS	49104	50132	+	ID=1_39;partial=00;start_type=ATG;rbs_motif=AGGA;rbs_spacer=5-10bp;gc_cont=0.333;conf=100.00;score=102.28;cscore=85.44;sscore=16.84;rscore=12.80;uscore=-1.24;tscore=4.16;
CP011377	Cas2_0_I-II-III-V	accessory	CAS	CDS	50129	50398	+	ID=1_40;partial=00;start_type=ATG;rbs_motif=GGAG/GAGG;rbs_spacer=5-10bp;gc_cont=0.352;conf=99.99;score=38.31;cscore=23.39;sscore=14.91;rscore=9.46;uscore=-1.07;tscore=4.16;
CP011378	Cas12a_1_VA	mandatory	CAS-TypeVA	CDS	44704	48489	+	ID=1_37;partial=00;start_type=ATG;rbs_motif=GGAG/GAGG;rbs_spacer=5-10bp;gc_cont=0.388;conf=99.99;score=531.32;cscore=516.93;sscore=14.38;rscore=9.82;uscore=1.03;tscore=4.18;
CP011378	Cas4_0_V	accessory	CAS-TypeVB	CDS	48536	49090	+	ID=1_38;partial=00;start_type=ATG;rbs_motif=GGAG/GAGG;rbs_spacer=5-10bp;gc_cont=0.351;conf=100.00;score=64.41;cscore=53.47;sscore=10.93;rscore=9.82;uscore=-3.84;tscore=4.18;
CP011378	Cas1_0_V	accessory	CAS-TypeVB	CDS	49104	50132	+	ID=1_39;partial=00;start_type=ATG;rbs_motif=AGGA;rbs_spacer=5-10bp;gc_cont=0.333;conf=100.00;score=104.25;cscore=87.27;sscore=16.98;rscore=12.73;uscore=-1.06;tscore=4.18;
CP011378	Cas2_0_I-II-III-V	accessory	CAS	CDS	50129	50398	+	ID=1_40;partial=00;start_type=ATG;rbs_motif=GGAG/GAGG;rbs_spacer=5-10bp;gc_cont=0.352;conf=99.99;score=39.38;cscore=24.08;sscore=15.30;rscore=9.82;uscore=-1.35;tscore=4.18;
CP011379	Cas12a_1_VA	mandatory	CAS-TypeVA	CDS	44704	48489	+	ID=1_37;partial=00;start_type=ATG;rbs_motif=GGAG/GAGG;rbs_spacer=5-10bp;gc_cont=0.389;conf=99.99;score=534.96;cscore=520.51;sscore=14.45;rscore=9.64;uscore=1.31;tscore=4.15;
CP011379	Cas4_0_V	accessory	CAS-TypeVB	CDS	48536	49090	+	ID=1_38;partial=00;start_type=ATG;rbs_motif=GGAG/GAGG;rbs_spacer=5-10bp;gc_cont=0.350;conf=100.00;score=62.94;cscore=52.89;sscore=10.05;rscore=9.64;uscore=-4.52;tscore=4.15;
CP011379	Cas1_0_V	accessory	CAS-TypeVB	CDS	49104	50132	+	ID=1_39;partial=00;start_type=ATG;rbs_motif=AGGA;rbs_spacer=5-10bp;gc_cont=0.333;conf=100.00;score=102.78;cscore=86.04;sscore=16.74;rscore=12.77;uscore=-1.31;tscore=4.15;
CP011379	Cas2_0_I-II-III-V	accessory	CAS	CDS	50129	50398	+	ID=1_40;partial=00;start_type=ATG;rbs_motif=GGAG/GAGG;rbs_spacer=5-10bp;gc_cont=0.352;conf=99.99;score=38.73;cscore=23.64;sscore=15.09;rscore=9.64;uscore=-1.11;tscore=4.15;

## Sheet: Cas_Plasmids
Supplementary File S4: CRISPR elements detected in M. bovis
Legend: CRISPR elements detected in M. bovis. This tab contains Cas plasmid information. Output from CRISPRCasFinder.
ParentAccension	Cas-type/subtype	Gene status	System	Type	Begin	End	Strand	Other_information
CP087821	Cas2_0_I-II-III	mandatory	CAS	CDS	2511	2837	+	ID=1_5;partial=00;start_type=ATG;rbs_motif=TAAA;rbs_spacer=14bp;gc_cont=0.391;conf=99.89;score=29.75;cscore=27.95;sscore=1.79;rscore=0.85;uscore=-2.52;tscore=3.47;
CP087844	Cas2_0_I-II-III	mandatory	CAS	CDS	1423	1749	+	ID=1_3;partial=00;start_type=ATG;rbs_motif=TAAA;rbs_spacer=14bp;gc_cont=0.391;conf=99.89;score=29.75;cscore=27.95;sscore=1.79;rscore=0.85;uscore=-2.52;tscore=3.47;
