# Supplementary material for: Whole genome sequencing of Moraxella bovis strains from North America reveals two genotypes with different genetic determinants
Source: BMC Microbiol. 2022 Oct 21;22:258. doi: 10.1186/s12866-022-02670-3 (PMC9585708; doi:10.1186/s12866-022-02670-3)
Supplement: Supplementary file 9 — Additional file 9. [file 12866_2022_2670_MOESM9_ESM.xlsx]

## Sheet: Genotype_1_strains
Supplementary File S5: CDS and annotated genes detected in phage regions in M. bovis strains
Legend: Types of CDS and annotated genes, and their lengths, identified within each phage region in M. bovis genomes. The location of each phage region is provided in Supplementary File 1.
Genome Accession Number	Phage Region	CDS and annotated genes	Label	Length
CP087865	1	tyrosine-type recombinase/integrase CDS	CDS	1113
CP087865	1	trmA CDS	CDS	1134
CP087865	1	terminase large subunit CDS	CDS	330
CP087865	1	tail assembly protein CDS	CDS	577
CP087865	1	ssb CDS	CDS	504
CP087865	1	pyocin activator PrtN family protein CDS	CDS	279
CP087865	1	phage tail protein CDS	CDS	825
CP087865	1	phage portal protein CDS	CDS	657
CP087865	1	phage minor tail protein L CDS	CDS	714
CP087865	1	phage major capsid protein CDS	CDS	1347
CP087865	1	hypothetical protein CDS	CDS	774
CP087865	1	hypothetical protein CDS	CDS	636
CP087865	1	hypothetical protein CDS	CDS	480
CP087865	1	hypothetical protein CDS	CDS	423
CP087865	1	hypothetical protein CDS	CDS	402
CP087865	1	hypothetical protein CDS	CDS	387
CP087865	1	hypothetical protein CDS	CDS	384
CP087865	1	hypothetical protein CDS	CDS	246
CP087865	1	hypothetical protein CDS	CDS	198
CP087865	1	HNH endonuclease CDS	CDS	306
CP087865	1	GNAT family N-acetyltransferase CDS	CDS	576
CP087865	1	DUF3482 domain-containing protein CDS	CDS	1395
CP087865	1	DUF3310 domain-containing protein CDS	CDS	393
CP087865	1	DUF2303 family protein CDS	CDS	255
CP087865	1	DUF551 domain-containing protein CDS	CDS	384
CP087865	1	DEAD/DEAH box helicase family protein CDS	CDS	>1088
CP087865	1	C40 family peptidase CDS	CDS	792
CP087865	1	beta-ketoacyl-ACP synthase III CDS	CDS	1146
CP087865	1	ATP-binding protein CDS	CDS	567
CP087863	1	WG repeat-containing protein CDS	CDS	1857
CP087863	1	VRR-NUC domain-containing protein CDS	CDS	393
CP087863	1	tyrosine-type recombinase/integrase CDS	CDS	1113
CP087863	1	terminase small subunit CDS	CDS	540
CP087863	1	terL CDS	CDS	1398
CP087863	1	S49 family peptidase CDS	CDS	1074
CP087863	1	replication protein CDS	CDS	891
CP087863	1	recombination protein NinB CDS	CDS	486
CP087863	1	pyocin activator PrtN family protein CDS	CDS	279
CP087863	1	phage virion morphogenesis protein CDS	CDS	444
CP087863	1	phage head morphogenesis protein CDS	CDS	750
CP087863	1	major capsid protein CDS	CDS	1071
CP087863	1	M15 family metallopeptidase CDS	CDS	696
CP087863	1	KilA-N domain-containing protein CDS	CDS	741
CP087863	1	hypothetical protein CDS	CDS	792
CP087863	1	hypothetical protein CDS	CDS	696
CP087863	1	hypothetical protein CDS	CDS	609
CP087863	1	hypothetical protein CDS	CDS	504
CP087863	1	hypothetical protein CDS	CDS	504
CP087863	1	hypothetical protein CDS	CDS	438
CP087863	1	hypothetical protein CDS	CDS	384
CP087863	1	hypothetical protein CDS	CDS	369
CP087863	1	hypothetical protein CDS	CDS	357
CP087863	1	hypothetical protein CDS	CDS	324
CP087863	1	hypothetical protein CDS	CDS	297
CP087863	1	hypothetical protein CDS	CDS	291
CP087863	1	hypothetical protein CDS	CDS	210
CP087863	1	hypothetical protein CDS	CDS	201
CP087863	1	hypothetical protein CDS	CDS	195
CP087863	1	hypothetical protein CDS	CDS	159
CP087863	1	hypothetical protein CDS	CDS	153
CP087863	1	dusA CDS	CDS	987
CP087863	1	DUF1320 domain-containing protein CDS	CDS	435
CP087863	1	DUF968 domain-containing protein CDS	CDS	279
CP087863	1	DUF935 domain-containing protein CDS	CDS	1431
CP087863	1	DUF551 domain-containing protein CDS	CDS	333
CP087805	1	VRR-NUC domain-containing protein CDS	CDS	393
CP087805	1	Rha family transcriptional regulator CDS	CDS	555
CP087805	1	replication protein CDS	CDS	891
CP087805	1	recombination protein NinB CDS	CDS	486
CP087805	1	P63C domain-containing protein CDS	CDS	972
CP087805	1	LexA family transcriptional regulator CDS	CDS	654
CP087805	1	KilA-N domain-containing protein CDS	CDS	>736
CP087805	1	hypothetical protein CDS	CDS	792
CP087805	1	hypothetical protein CDS	CDS	609
CP087805	1	hypothetical protein CDS	CDS	504
CP087805	1	hypothetical protein CDS	CDS	504
CP087805	1	hypothetical protein CDS	CDS	324
CP087805	1	hypothetical protein CDS	CDS	291
CP087805	1	hypothetical protein CDS	CDS	213
CP087805	1	hypothetical protein CDS	CDS	210
CP087805	1	hypothetical protein CDS	CDS	201
CP087805	1	hypothetical protein CDS	CDS	195
CP087805	1	hypothetical protein CDS	CDS	159
CP087805	1	hypothetical protein CDS	CDS	153
CP087805	2	terminase small subunit CDS	CDS	540
CP087805	2	terL CDS	CDS	1398
CP087805	2	S49 family peptidase CDS	CDS	1074
CP087805	2	phage virion morphogenesis protein CDS	CDS	444
CP087805	2	phage head morphogenesis protein CDS	CDS	750
CP087805	2	major capsid protein CDS	CDS	1071
CP087805	2	M15 family metallopeptidase CDS	CDS	>691
CP087805	2	hypothetical protein CDS	CDS	1521
CP087805	2	hypothetical protein CDS	CDS	726
CP087805	2	hypothetical protein CDS	CDS	438
CP087805	2	hypothetical protein CDS	CDS	384
CP087805	2	hypothetical protein CDS	CDS	369
CP087805	2	hypothetical protein CDS	CDS	366
CP087805	2	hypothetical protein CDS	CDS	240
CP087805	2	hypothetical protein CDS	CDS	189
CP087805	2	DUF1320 domain-containing protein CDS	CDS	435
CP087805	2	DUF935 domain-containing protein CDS	CDS	1431
CP087796	1	YqaJ viral recombinase family protein CDS	CDS	636
CP087796	1	VRR-NUC domain-containing protein CDS	CDS	396
CP087796	1	tRNA-Met	tRNA	72
CP087796	1	tRNA-Ile	tRNA	74
CP087796	1	terminase small subunit CDS	CDS	540
CP087796	1	terL CDS	CDS	1398
CP087796	1	tape measure protein CDS	CDS	2280
CP087796	1	ssb CDS	CDS	609
CP087796	1	septal ring lytic transglycosylase RlpA family protein CDS	CDS	483
CP087796	1	S49 family peptidase CDS	CDS	1074
CP087796	1	Rha family transcriptional regulator CDS	CDS	555
CP087796	1	replication protein CDS	CDS	891
CP087796	1	recombination protein NinB CDS	CDS	486
CP087796	1	phage virion morphogenesis protein CDS	CDS	444
CP087796	1	phage head morphogenesis protein CDS	CDS	750
CP087796	1	phage antirepressor N-terminal domain-containingprotein CDS	CDS	747
CP087796	1	PH domain-containing protein CDS	CDS	471
CP087796	1	P63C domain-containing protein CDS	CDS	972
CP087796	1	major capsid protein CDS	CDS	1071
CP087796	1	LexA family transcriptional regulator CDS	CDS	654
CP087796	1	KilA-N domain-containing protein CDS	CDS	804
CP087796	1	KilA-N domain-containing protein CDS	CDS	741
CP087796	1	integrase arm-type DNA-binding domain-containingprotein CDS	CDS	1191
CP087796	1	hypothetical protein CDS	CDS	1923
CP087796	1	hypothetical protein CDS	CDS	1758
CP087796	1	hypothetical protein CDS	CDS	1488
CP087796	1	hypothetical protein CDS	CDS	1092
CP087796	1	hypothetical protein CDS	CDS	792
CP087796	1	hypothetical protein CDS	CDS	726
CP087796	1	hypothetical protein CDS	CDS	609
CP087796	1	hypothetical protein CDS	CDS	507
CP087796	1	hypothetical protein CDS	CDS	492
CP087796	1	hypothetical protein CDS	CDS	486
CP087796	1	hypothetical protein CDS	CDS	438
CP087796	1	hypothetical protein CDS	CDS	408
CP087796	1	hypothetical protein CDS	CDS	375
CP087796	1	hypothetical protein CDS	CDS	369
CP087796	1	hypothetical protein CDS	CDS	366
CP087796	1	hypothetical protein CDS	CDS	357
CP087796	1	hypothetical protein CDS	CDS	348
CP087796	1	hypothetical protein CDS	CDS	336
CP087796	1	hypothetical protein CDS	CDS	324
CP087796	1	hypothetical protein CDS	CDS	306
CP087796	1	hypothetical protein CDS	CDS	294
CP087796	1	hypothetical protein CDS	CDS	291
CP087796	1	hypothetical protein CDS	CDS	273
CP087796	1	hypothetical protein CDS	CDS	264
CP087796	1	hypothetical protein CDS	CDS	240
CP087796	1	hypothetical protein CDS	CDS	222
CP087796	1	hypothetical protein CDS	CDS	219
CP087796	1	hypothetical protein CDS	CDS	219
CP087796	1	hypothetical protein CDS	CDS	210
CP087796	1	hypothetical protein CDS	CDS	201
CP087796	1	hypothetical protein CDS	CDS	201
CP087796	1	hypothetical protein CDS	CDS	201
CP087796	1	hypothetical protein CDS	CDS	201
CP087796	1	hypothetical protein CDS	CDS	195
CP087796	1	hypothetical protein CDS	CDS	195
CP087796	1	hypothetical protein CDS	CDS	189
CP087796	1	hypothetical protein CDS	CDS	183
CP087796	1	hypothetical protein CDS	CDS	174
CP087796	1	hypothetical protein CDS	CDS	162
CP087796	1	hypothetical protein CDS	CDS	153
CP087796	1	ERF family protein CDS	CDS	753
CP087796	1	DUF4065 domain-containing protein CDS	CDS	492
CP087796	1	DUF1320 domain-containing protein CDS	CDS	435
CP087796	1	DUF968 domain-containing protein CDS	CDS	279
CP087796	1	DUF935 domain-containing protein CDS	CDS	1431
CP087796	1	DUF551 domain-containing protein CDS	CDS	345
CP087796	1	DUF551 domain-containing protein CDS	CDS	333
CP087796	1	D-Ala-D-Ala carboxypeptidase family metallohydrolase CDS	CDS	543
CP087796	1	AlpA family phage regulatory protein CDS	CDS	189
CP087796	2	YfdQ family protein CDS	CDS	831
CP087796	2	tyrosine-type recombinase/integrase CDS	CDS	1113
CP087796	2	trmA CDS	CDS	1134
CP087796	2	terminase large subunit CDS	CDS	1728
CP087796	2	tape measure protein CDS	CDS	3567
CP087796	2	tail assembly protein CDS	CDS	576
CP087796	2	ssb CDS	CDS	504
CP087796	2	pyocin activator PrtN family protein CDS	CDS	279
CP087796	2	phage tail protein CDS	CDS	4629
CP087796	2	phage tail protein CDS	CDS	342
CP087796	2	phage portal protein CDS	CDS	720
CP087796	2	phage minor tail protein L CDS	CDS	714
CP087796	2	phage major capsid protein CDS	CDS	1347
CP087796	2	M15 family metallopeptidase CDS	CDS	696
CP087796	2	LexA family transcriptional regulator CDS	CDS	666
CP087796	2	hypothetical protein CDS	CDS	1095
CP087796	2	hypothetical protein CDS	CDS	774
CP087796	2	hypothetical protein CDS	CDS	693
CP087796	2	hypothetical protein CDS	CDS	480
CP087796	2	hypothetical protein CDS	CDS	423
CP087796	2	hypothetical protein CDS	CDS	396
CP087796	2	hypothetical protein CDS	CDS	387
CP087796	2	hypothetical protein CDS	CDS	384
CP087796	2	hypothetical protein CDS	CDS	384
CP087796	2	hypothetical protein CDS	CDS	360
CP087796	2	hypothetical protein CDS	CDS	354
CP087796	2	hypothetical protein CDS	CDS	333
CP087796	2	hypothetical protein CDS	CDS	297
CP087796	2	hypothetical protein CDS	CDS	249
CP087796	2	hypothetical protein CDS	CDS	246
CP087796	2	hypothetical protein CDS	CDS	201
CP087796	2	hypothetical protein CDS	CDS	198
CP087796	2	hypothetical protein CDS	CDS	174
CP087796	2	HNH endonuclease CDS	CDS	306
CP087796	2	HK97 family phage prohead protease CDS	CDS	618
CP087796	2	helix-turn-helix domain-containing protein CDS	CDS	222
CP087796	2	GNAT family N-acetyltransferase CDS	CDS	576
CP087796	2	DUF5906 domain-containing protein CDS	CDS	2688
CP087796	2	DUF3482 domain-containing protein CDS	CDS	1395
CP087796	2	DUF3310 domain-containing protein CDS	CDS	393
CP087796	2	DUF551 domain-containing protein CDS	CDS	384
CP087796	2	DEAD/DEAH box helicase family protein CDS	CDS	>1088
CP087796	2	C40 family peptidase CDS	CDS	792
CP087796	2	Bro-N domain-containing protein CDS	CDS	819
CP087796	2	beta-ketoacyl-ACP synthase III CDS	CDS	1146
CP087796	2	ATP-binding protein CDS	CDS	567
CP087796	2	3'-5' exoribonuclease CDS	CDS	843
CP087791	1	YfdQ family protein CDS	CDS	831
CP087791	1	tyrosine-type recombinase/integrase CDS	CDS	1113
CP087791	1	terminase large subunit CDS	CDS	1728
CP087791	1	ssb CDS	CDS	504
CP087791	1	pyocin activator PrtN family protein CDS	CDS	279
CP087791	1	phage minor tail protein L CDS	CDS	435
CP087791	1	hypothetical protein CDS	CDS	795
CP087791	1	hypothetical protein CDS	CDS	774
CP087791	1	hypothetical protein CDS	CDS	747
CP087791	1	hypothetical protein CDS	CDS	480
CP087791	1	hypothetical protein CDS	CDS	387
CP087791	1	hypothetical protein CDS	CDS	360
CP087791	1	hypothetical protein CDS	CDS	333
CP087791	1	hypothetical protein CDS	CDS	300
CP087791	1	hypothetical protein CDS	CDS	246
CP087791	1	hypothetical protein CDS	CDS	246
CP087791	1	hypothetical protein CDS	CDS	201
CP087791	1	hypothetical protein CDS	CDS	198
CP087791	1	hypothetical protein CDS	CDS	177
CP087791	1	HNH endonuclease CDS	CDS	309
CP087791	1	DUF3310 domain-containing protein CDS	CDS	393
CP087791	1	DUF1983 domain-containing protein CDS	CDS	2376
CP087791	1	DUF551 domain-containing protein CDS	CDS	384
CP087791	1	C40 family peptidase CDS	CDS	792
CP087791	1	Bro-N domain-containing protein CDS	CDS	819
CP087791	2	YqaJ viral recombinase family protein CDS	CDS	636
CP087791	2	VRR-NUC domain-containing protein CDS	CDS	393
CP087791	2	type II toxin-antitoxin system RelE/ParE family toxin CDS	CDS	279
CP087791	2	type II toxin-antitoxin system HicB family antitoxin CDS	CDS	414
CP087791	2	type II toxin-antitoxin system HicA family toxin CDS	CDS	183
CP087791	2	tRNA-Met	tRNA	72
CP087791	2	tRNA-Ile	tRNA	74
CP087791	2	terminase CDS	CDS	1473
CP087791	2	tape measure protein CDS	CDS	3639
CP087791	2	tail assembly protein CDS	CDS	585
CP087791	2	ssb CDS	CDS	621
CP087791	2	Rha family transcriptional regulator CDS	CDS	555
CP087791	2	Rha family transcriptional regulator CDS	CDS	513
CP087791	2	replication protein CDS	CDS	891
CP087791	2	recombination protein NinB CDS	CDS	486
CP087791	2	phage tail protein CDS	CDS	3936
CP087791	2	phage tail protein CDS	CDS	333
CP087791	2	phage minor tail protein L CDS	CDS	684
CP087791	2	phage holin family protein CDS	CDS	318
CP087791	2	P63C domain-containing protein CDS	CDS	972
CP087791	2	ORF6C domain-containing protein CDS	CDS	705
CP087791	2	LexA family transcriptional regulator CDS	CDS	654
CP087791	2	KilA-N domain-containing protein CDS	CDS	789
CP087791	2	KilA-N domain-containing protein CDS	CDS	705
CP087791	2	integrase arm-type DNA-binding domain-containingprotein CDS	CDS	1191
CP087791	2	hypothetical protein CDS	CDS	1533
CP087791	2	hypothetical protein CDS	CDS	1095
CP087791	2	hypothetical protein CDS	CDS	1017
CP087791	2	hypothetical protein CDS	CDS	906
CP087791	2	hypothetical protein CDS	CDS	729
CP087791	2	hypothetical protein CDS	CDS	618
CP087791	2	hypothetical protein CDS	CDS	609
CP087791	2	hypothetical protein CDS	CDS	504
CP087791	2	hypothetical protein CDS	CDS	492
CP087791	2	hypothetical protein CDS	CDS	486
CP087791	2	hypothetical protein CDS	CDS	438
CP087791	2	hypothetical protein CDS	CDS	426
CP087791	2	hypothetical protein CDS	CDS	402
CP087791	2	hypothetical protein CDS	CDS	390
CP087791	2	hypothetical protein CDS	CDS	360
CP087791	2	hypothetical protein CDS	CDS	357
CP087791	2	hypothetical protein CDS	CDS	348
CP087791	2	hypothetical protein CDS	CDS	336
CP087791	2	hypothetical protein CDS	CDS	318
CP087791	2	hypothetical protein CDS	CDS	291
CP087791	2	hypothetical protein CDS	CDS	279
CP087791	2	hypothetical protein CDS	CDS	264
CP087791	2	hypothetical protein CDS	CDS	219
CP087791	2	hypothetical protein CDS	CDS	204
CP087791	2	hypothetical protein CDS	CDS	201
CP087791	2	hypothetical protein CDS	CDS	201
CP087791	2	hypothetical protein CDS	CDS	198
CP087791	2	hypothetical protein CDS	CDS	195
CP087791	2	hypothetical protein CDS	CDS	189
CP087791	2	hypothetical protein CDS	CDS	183
CP087791	2	hypothetical protein CDS	CDS	162
CP087791	2	hypothetical protein CDS	CDS	156
CP087791	2	HK97 gp10 family phage protein CDS	CDS	348
CP087791	2	HigA family addiction module antitoxin CDS	CDS	306
CP087791	2	glutamate 5-kinase CDS	CDS	375
CP087791	2	ERF family protein CDS	CDS	756
CP087791	2	DUF4128 domain-containing protein CDS	CDS	390
CP087791	2	DUF4065 domain-containing protein CDS	CDS	492
CP087791	2	DUF4055 domain-containing protein CDS	CDS	1419
CP087791	2	DUF3310 domain-containing protein CDS	CDS	222
CP087791	2	DUF968 domain-containing protein CDS	CDS	279
CP087791	2	DUF551 domain-containing protein CDS	CDS	513
CP087791	2	DUF551 domain-containing protein CDS	CDS	345
CP087791	2	D-Ala-D-Ala carboxypeptidase family metallohydrolase CDS	CDS	543
CP087791	2	C40 family peptidase CDS	CDS	777
CP087791	2	Arc family DNA-binding protein CDS	CDS	231
CP087791	2	antA/AntB antirepressor family protein CDS	CDS	543
CP087791	2	AlpA family phage regulatory protein CDS	CDS	189
CP087862	1	tyrosine-type recombinase/integrase CDS	CDS	1113
CP087862	1	tape measure protein CDS	CDS	972
CP087862	1	tail assembly protein CDS	CDS	576
CP087862	1	pyocin activator PrtN family protein CDS	CDS	279
CP087862	1	phage tail protein CDS	CDS	336
CP087862	1	phage tail assembly chaperone family protein, TAC CDS	CDS	345
CP087862	1	phage portal protein CDS	CDS	1242
CP087862	1	phage minor tail protein L CDS	CDS	714
CP087862	1	phage head closure protein CDS	CDS	336
CP087862	1	M15 family metallopeptidase CDS	CDS	696
CP087862	1	IS630 family transposase CDS	CDS	908
CP087862	1	hypothetical protein CDS	CDS	1338
CP087862	1	hypothetical protein CDS	CDS	774
CP087862	1	hypothetical protein CDS	CDS	432
CP087862	1	hypothetical protein CDS	CDS	402
CP087862	1	hypothetical protein CDS	CDS	387
CP087862	1	hypothetical protein CDS	CDS	384
CP087862	1	hypothetical protein CDS	CDS	354
CP087862	1	hypothetical protein CDS	CDS	291
CP087862	1	hypothetical protein CDS	CDS	285
CP087862	1	hypothetical protein CDS	CDS	282
CP087862	1	hypothetical protein CDS	CDS	261
CP087862	1	hypothetical protein CDS	CDS	234
CP087862	1	hypothetical protein CDS	CDS	198
CP087862	1	HK97 gp10 family phage protein CDS	CDS	468
CP087862	1	head-tail connector protein CDS	CDS	285
CP087862	1	DUF4035 domain-containing protein CDS	CDS	303
CP087862	1	DUF551 domain-containing protein CDS	CDS	324
CP087862	1	C40 family peptidase CDS	CDS	792
CP087821	1	YfdQ family protein CDS	CDS	831
CP087821	1	tyrosine-type recombinase/integrase CDS	CDS	1113
CP087821	1	terminase large subunit CDS	CDS	1728
CP087821	1	tape measure protein CDS	CDS	489
CP087821	1	tail assembly protein CDS	CDS	585
CP087821	1	ssb CDS	CDS	504
CP087821	1	pyocin activator PrtN family protein CDS	CDS	279
CP087821	1	phage tail protein CDS	CDS	4629
CP087821	1	phage tail assembly chaperone family protein, TAC CDS	CDS	345
CP087821	1	phage portal protein CDS	CDS	1308
CP087821	1	phage minor tail protein L CDS	CDS	354
CP087821	1	phage major capsid protein CDS	CDS	1347
CP087821	1	phage head closure protein CDS	CDS	336
CP087821	1	M15 family metallopeptidase CDS	CDS	696
CP087821	1	LexA family transcriptional regulator CDS	CDS	666
CP087821	1	hypothetical protein CDS	CDS	1095
CP087821	1	hypothetical protein CDS	CDS	774
CP087821	1	hypothetical protein CDS	CDS	693
CP087821	1	hypothetical protein CDS	CDS	522
CP087821	1	hypothetical protein CDS	CDS	432
CP087821	1	hypothetical protein CDS	CDS	423
CP087821	1	hypothetical protein CDS	CDS	384
CP087821	1	hypothetical protein CDS	CDS	384
CP087821	1	hypothetical protein CDS	CDS	360
CP087821	1	hypothetical protein CDS	CDS	354
CP087821	1	hypothetical protein CDS	CDS	354
CP087821	1	hypothetical protein CDS	CDS	333
CP087821	1	hypothetical protein CDS	CDS	297
CP087821	1	hypothetical protein CDS	CDS	261
CP087821	1	hypothetical protein CDS	CDS	249
CP087821	1	hypothetical protein CDS	CDS	201
CP087821	1	hypothetical protein CDS	CDS	198
CP087821	1	hypothetical protein CDS	CDS	174
CP087821	1	HNH endonuclease CDS	CDS	306
CP087821	1	HK97 gp10 family phage protein CDS	CDS	468
CP087821	1	HK97 family phage prohead protease CDS	CDS	618
CP087821	1	helix-turn-helix domain-containing protein CDS	CDS	222
CP087821	1	head-tail connector protein CDS	CDS	285
CP087821	1	DUF5906 domain-containing protein CDS	CDS	2688
CP087821	1	DUF4035 domain-containing protein CDS	CDS	303
CP087821	1	DUF3310 domain-containing protein CDS	CDS	393
CP087821	1	DUF551 domain-containing protein CDS	CDS	360
CP087821	1	C40 family peptidase CDS	CDS	792
CP087821	1	3'-5' exoribonuclease CDS	CDS	843
CP087776	1	YfdQ family protein CDS	CDS	831
CP087776	1	tyrosine-type recombinase/integrase CDS	CDS	1113
CP087776	1	terminase large subunit CDS	CDS	1728
CP087776	1	tape measure protein CDS	CDS	1939
CP087776	1	tape measure protein CDS	CDS	>1628
CP087776	1	tail assembly protein CDS	CDS	576
CP087776	1	ssb CDS	CDS	504
CP087776	1	pyocin activator PrtN family protein CDS	CDS	279
CP087776	1	phage tail protein CDS	CDS	4629
CP087776	1	phage tail protein CDS	CDS	336
CP087776	1	phage tail assembly chaperone family protein, TAC CDS	CDS	345
CP087776	1	phage portal protein CDS	CDS	1308
CP087776	1	phage minor tail protein L CDS	CDS	714
CP087776	1	phage major capsid protein CDS	CDS	1338
CP087776	1	phage head closure protein CDS	CDS	339
CP087776	1	phage antirepressor N-terminal domain-containingprotein CDS	CDS	780
CP087776	1	M15 family metallopeptidase CDS	CDS	468
CP087776	1	hypothetical protein CDS	CDS	1095
CP087776	1	hypothetical protein CDS	CDS	774
CP087776	1	hypothetical protein CDS	CDS	576
CP087776	1	hypothetical protein CDS	CDS	486
CP087776	1	hypothetical protein CDS	CDS	480
CP087776	1	hypothetical protein CDS	CDS	432
CP087776	1	hypothetical protein CDS	CDS	432
CP087776	1	hypothetical protein CDS	CDS	402
CP087776	1	hypothetical protein CDS	CDS	387
CP087776	1	hypothetical protein CDS	CDS	384
CP087776	1	hypothetical protein CDS	CDS	384
CP087776	1	hypothetical protein CDS	CDS	360
CP087776	1	hypothetical protein CDS	CDS	354
CP087776	1	hypothetical protein CDS	CDS	351
CP087776	1	hypothetical protein CDS	CDS	333
CP087776	1	hypothetical protein CDS	CDS	321
CP087776	1	hypothetical protein CDS	CDS	297
CP087776	1	hypothetical protein CDS	CDS	276
CP087776	1	hypothetical protein CDS	CDS	252
CP087776	1	hypothetical protein CDS	CDS	252
CP087776	1	hypothetical protein CDS	CDS	249
CP087776	1	hypothetical protein CDS	CDS	222
CP087776	1	hypothetical protein CDS	CDS	207
CP087776	1	hypothetical protein CDS	CDS	201
CP087776	1	hypothetical protein CDS	CDS	198
CP087776	1	HNH endonuclease CDS	CDS	312
CP087776	1	HK97 gp10 family phage protein CDS	CDS	468
CP087776	1	HK97 family phage prohead protease CDS	CDS	618
CP087776	1	head-tail connector protein CDS	CDS	285
CP087776	1	DUF5906 domain-containing protein CDS	CDS	2718
CP087776	1	DUF4035 domain-containing protein CDS	CDS	303
CP087776	1	DUF3310 domain-containing protein CDS	CDS	393
CP087776	1	DUF551 domain-containing protein CDS	CDS	360
CP087776	1	Cro/CI family transcriptional regulator CDS	CDS	225
CP087776	1	C40 family peptidase CDS	CDS	792
CP087776	1	antA/AntB antirepressor family protein CDS	CDS	732
CP087776	1	3'-5' exonuclease CDS	CDS	624
CP087776	2	YfdQ family protein CDS	CDS	831
CP087776	2	tyrosine-type recombinase/integrase CDS	CDS	1113
CP087776	2	terminase large subunit CDS	CDS	1728
CP087776	2	tape measure protein CDS	CDS	>1939
CP087776	2	tape measure protein CDS	CDS	1628
CP087776	2	tail assembly protein CDS	CDS	576
CP087776	2	ssb CDS	CDS	504
CP087776	2	pyocin activator PrtN family protein CDS	CDS	279
CP087776	2	phage tail protein CDS	CDS	4629
CP087776	2	phage tail protein CDS	CDS	336
CP087776	2	phage tail assembly chaperone family protein, TAC CDS	CDS	345
CP087776	2	phage portal protein CDS	CDS	1308
CP087776	2	phage minor tail protein L CDS	CDS	714
CP087776	2	phage major capsid protein CDS	CDS	1338
CP087776	2	phage head closure protein CDS	CDS	339
CP087776	2	phage antirepressor N-terminal domain-containingprotein CDS	CDS	780
CP087776	2	M15 family metallopeptidase CDS	CDS	696
CP087776	2	hypothetical protein CDS	CDS	1095
CP087776	2	hypothetical protein CDS	CDS	774
CP087776	2	hypothetical protein CDS	CDS	576
CP087776	2	hypothetical protein CDS	CDS	486
CP087776	2	hypothetical protein CDS	CDS	480
CP087776	2	hypothetical protein CDS	CDS	432
CP087776	2	hypothetical protein CDS	CDS	432
CP087776	2	hypothetical protein CDS	CDS	402
CP087776	2	hypothetical protein CDS	CDS	387
CP087776	2	hypothetical protein CDS	CDS	384
CP087776	2	hypothetical protein CDS	CDS	384
CP087776	2	hypothetical protein CDS	CDS	360
CP087776	2	hypothetical protein CDS	CDS	354
CP087776	2	hypothetical protein CDS	CDS	351
CP087776	2	hypothetical protein CDS	CDS	333
CP087776	2	hypothetical protein CDS	CDS	321
CP087776	2	hypothetical protein CDS	CDS	297
CP087776	2	hypothetical protein CDS	CDS	276
CP087776	2	hypothetical protein CDS	CDS	252
CP087776	2	hypothetical protein CDS	CDS	252
CP087776	2	hypothetical protein CDS	CDS	249
CP087776	2	hypothetical protein CDS	CDS	222
CP087776	2	hypothetical protein CDS	CDS	207
CP087776	2	hypothetical protein CDS	CDS	201
CP087776	2	hypothetical protein CDS	CDS	198
CP087776	2	HNH endonuclease CDS	CDS	312
CP087776	2	HK97 gp10 family phage protein CDS	CDS	468
CP087776	2	HK97 family phage prohead protease CDS	CDS	618
CP087776	2	head-tail connector protein CDS	CDS	285
CP087776	2	DUF5906 domain-containing protein CDS	CDS	2718
CP087776	2	DUF4035 domain-containing protein CDS	CDS	303
CP087776	2	DUF3310 domain-containing protein CDS	CDS	393
CP087776	2	DUF551 domain-containing protein CDS	CDS	360
CP087776	2	Cro/CI family transcriptional regulator CDS	CDS	225
CP087776	2	C40 family peptidase CDS	CDS	792
CP087776	2	antA/AntB antirepressor family protein CDS	CDS	732
CP087776	2	3'-5' exonuclease CDS	CDS	624

## Sheet: Genotype_2_strains
Title: CDS and annotated genes detected in phage regions in M. bovis strains
Legend: Types of CDS and annotated genes, and their lengths, identified within each phage region in M. bovis genomes. The location of each phage region is provided in Supplementary File S1.
Genome Accession Number	Phage Region	CDS and annotated genes	Label	Length
CP087811	1	XRE family transcriptional regulator CDS	CDS	669
CP087811	1	TraR/DksA C4-type zinc finger protein CDS	CDS	222
CP087811	1	IS5 family transposase CDS	CDS	713
CP087811	1	hypothetical protein CDS	CDS	1830
CP087811	1	hypothetical protein CDS	CDS	1341
CP087811	1	hypothetical protein CDS	CDS	1023
CP087811	1	hypothetical protein CDS	CDS	348
CP087811	1	hypothetical protein CDS	CDS	330
CP087811	1	hypothetical protein CDS	CDS	321
CP087811	1	hypothetical protein CDS	CDS	285
CP087811	1	hypothetical protein CDS	CDS	273
CP087811	1	hypothetical protein CDS	CDS	222
CP087811	1	hypothetical protein CDS	CDS	192
CP087811	1	hypothetical protein CDS	CDS	189
CP087811	1	helix-turn-helix domain-containing protein CDS	CDS	240
CP087811	1	helix-turn-helix domain-containing protein CDS	CDS	213
CP087811	1	DDE-type integrase/transposase/recombinase CDS	CDS	1368
CP087811	1	D-Ala-D-Ala carboxypeptidase family metallohydrolase CDS	CDS	498
CP087811	2	YqaJ viral recombinase family protein CDS	CDS	636
CP087811	2	VRR-NUC domain-containing protein CDS	CDS	396
CP087811	2	type II toxin-antitoxin system HicB family antitoxin CDS	CDS	414
CP087811	2	type II toxin-antitoxin system HicA family toxin CDS	CDS	183
CP087811	2	terminase small subunit CDS	CDS	540
CP087811	2	terL CDS	CDS	1398
CP087811	2	septal ring lytic transglycosylase RlpA family protein CDS	CDS	483
CP087811	2	S49 family peptidase CDS	CDS	1074
CP087811	2	Rha family transcriptional regulator CDS	CDS	684
CP087811	2	replication protein CDS	CDS	891
CP087811	2	recombination protein NinB CDS	CDS	486
CP087811	2	phage virion morphogenesis protein CDS	CDS	444
CP087811	2	phage head morphogenesis protein CDS	CDS	750
CP087811	2	ORF6C domain-containing protein CDS	CDS	705
CP087811	2	major capsid protein CDS	CDS	1071
CP087811	2	KilA-N domain-containing protein CDS	CDS	804
CP087811	2	integrase arm-type DNA-binding domain-containingprotein CDS	CDS	1191
CP087811	2	hypothetical protein CDS	CDS	1923
CP087811	2	hypothetical protein CDS	CDS	1125
CP087811	2	hypothetical protein CDS	CDS	876
CP087811	2	hypothetical protein CDS	CDS	726
CP087811	2	hypothetical protein CDS	CDS	609
CP087811	2	hypothetical protein CDS	CDS	561
CP087811	2	hypothetical protein CDS	CDS	438
CP087811	2	hypothetical protein CDS	CDS	408
CP087811	2	hypothetical protein CDS	CDS	402
CP087811	2	hypothetical protein CDS	CDS	390
CP087811	2	hypothetical protein CDS	CDS	375
CP087811	2	hypothetical protein CDS	CDS	369
CP087811	2	hypothetical protein CDS	CDS	366
CP087811	2	hypothetical protein CDS	CDS	357
CP087811	2	hypothetical protein CDS	CDS	336
CP087811	2	hypothetical protein CDS	CDS	318
CP087811	2	hypothetical protein CDS	CDS	306
CP087811	2	hypothetical protein CDS	CDS	291
CP087811	2	hypothetical protein CDS	CDS	279
CP087811	2	hypothetical protein CDS	CDS	264
CP087811	2	hypothetical protein CDS	CDS	228
CP087811	2	hypothetical protein CDS	CDS	210
CP087811	2	hypothetical protein CDS	CDS	201
CP087811	2	hypothetical protein CDS	CDS	201
CP087811	2	hypothetical protein CDS	CDS	189
CP087811	2	hypothetical protein CDS	CDS	183
CP087811	2	hypothetical protein CDS	CDS	156
CP087811	2	helix-turn-helix domain-containing protein CDS	CDS	669
CP087811	2	helix-turn-helix domain-containing protein CDS	CDS	276
CP087811	2	helix-turn-helix domain-containing protein CDS	CDS	201
CP087811	2	ERF family protein CDS	CDS	756
CP087811	2	DUF3310 domain-containing protein CDS	CDS	222
CP087811	2	DUF1829 domain-containing protein CDS	CDS	774
CP087811	2	DUF1320 domain-containing protein CDS	CDS	435
CP087811	2	DUF935 domain-containing protein CDS	CDS	1431
CP087811	2	DUF551 domain-containing protein CDS	CDS	513
CP087811	2	DUF551 domain-containing protein CDS	CDS	345
CP087811	2	D-Ala-D-Ala carboxypeptidase family metallohydrolase CDS	CDS	543
CP087811	2	AlpA family phage regulatory protein CDS	CDS	189
CP087811	3	YfdQ family protein CDS	CDS	708
CP087811	3	tyrosine-type recombinase/integrase CDS	CDS	1113
CP087811	3	terminase large subunit CDS	CDS	1728
CP087811	3	tail length tape measure protein CDS	CDS	2985
CP087811	3	tail assembly protein CDS	CDS	141
CP087811	3	single-stranded DNA-binding protein CDS	CDS	363
CP087811	3	pyocin activator PrtN family protein CDS	CDS	279
CP087811	3	phage tail protein CDS	CDS	336
CP087811	3	phage minor tail protein L CDS	CDS	714
CP087811	3	phage antirepressor N-terminal domain-containingprotein CDS	CDS	807
CP087811	3	phage antirepressor N-terminal domain-containingprotein CDS	CDS	468
CP087811	3	M15 family metallopeptidase CDS	CDS	696
CP087811	3	hypothetical protein CDS	CDS	885
CP087811	3	hypothetical protein CDS	CDS	774
CP087811	3	hypothetical protein CDS	CDS	522
CP087811	3	hypothetical protein CDS	CDS	411
CP087811	3	hypothetical protein CDS	CDS	402
CP087811	3	hypothetical protein CDS	CDS	387
CP087811	3	hypothetical protein CDS	CDS	384
CP087811	3	hypothetical protein CDS	CDS	243
CP087811	3	hypothetical protein CDS	CDS	201
CP087811	3	hypothetical protein CDS	CDS	198
CP087811	3	hypothetical protein CDS	CDS	144
CP087811	3	HNH endonuclease CDS	CDS	306
CP087811	3	GNAT family N-acetyltransferase CDS	CDS	576
CP087811	3	DUF3482 domain-containing protein CDS	CDS	>823
CP087811	3	DUF3310 domain-containing protein CDS	CDS	378
CP087811	3	DUF551 domain-containing protein CDS	CDS	360
CP087811	3	C40 family peptidase CDS	CDS	792
CP087811	4	type II toxin-antitoxin system RelE/ParE family toxin CDS	CDS	309
CP087811	4	type II toxin-antitoxin system RelE/ParE family toxin CDS	CDS	279
CP087811	4	type II toxin-antitoxin system Phd/YefM family antitoxin CDS	CDS	264
CP087811	4	tRNA-Leu	tRNA	85
CP087811	4	TonB-dependent receptor plug domain-containing protein CDS	CDS	858
CP087811	4	TonB-dependent receptor CDS	CDS	1356
CP087811	4	TonB-dependent receptor CDS	CDS	513
CP087811	4	tape measure protein CDS	CDS	3747
CP087811	4	tail assembly protein CDS	CDS	585
CP087811	4	SocA family protein CDS	CDS	558
CP087811	4	rpiA CDS	CDS	690
CP087811	4	RidA family protein CDS	CDS	348
CP087811	4	Plug domain-containing protein CDS	CDS	486
CP087811	4	phage tail protein CDS	CDS	2973
CP087811	4	phage tail protein CDS	CDS	333
CP087811	4	phage minor tail protein L CDS	CDS	684
CP087811	4	phage holin family protein CDS	CDS	318
CP087811	4	KilA-N domain-containing protein CDS	CDS	705
CP087811	4	IS1 family transposase CDS	CDS	702
CP087811	4	integrase arm-type DNA-binding domain-containingprotein CDS	CDS	1221
CP087811	4	insulinase family protein CDS	CDS	1470
CP087811	4	insulinase family protein CDS	CDS	1449
CP087811	4	hypothetical protein CDS	CDS	423
CP087811	4	hypothetical protein CDS	CDS	390
CP087811	4	hypothetical protein CDS	CDS	201
CP087811	4	hypothetical protein CDS	CDS	189
CP087811	4	HigA family addiction module antitoxin CDS	CDS	306
CP087811	4	D-amino acid dehydrogenase CDS	CDS	1260
CP087811	4	D-Ala-D-Ala carboxypeptidase family metallohydrolase CDS	CDS	543
CP087811	4	CPBP family intramembrane metalloprotease CDS	CDS	843
CP087811	4	C40 family peptidase CDS	CDS	777
CP087811	4	Arc family DNA-binding protein CDS	CDS	231
CP087811	4	antA/AntB antirepressor family protein CDS	CDS	597
CP087811	4	alpha/beta hydrolase CDS	CDS	888
CP087811	4	16S rRNA (uracil(1498)-N(3))-methyltransferase CDS	CDS	720
CP087811	5	YqaJ viral recombinase family protein CDS	CDS	636
CP087811	5	XRE family transcriptional regulator CDS	CDS	732
CP087811	5	XRE family transcriptional regulator CDS	CDS	231
CP087811	5	VRR-NUC domain-containing protein CDS	CDS	408
CP087811	5	terminase CDS	CDS	1473
CP087811	5	Rha family transcriptional regulator CDS	CDS	516
CP087811	5	replication protein CDS	CDS	810
CP087811	5	recombination protein NinB CDS	CDS	486
CP087811	5	phage regulatory protein/antirepressor Ant CDS	CDS	717
CP087811	5	ORF6C domain-containing protein CDS	CDS	840
CP087811	5	LexA family transcriptional regulator CDS	CDS	576
CP087811	5	hypothetical protein CDS	CDS	1533
CP087811	5	hypothetical protein CDS	CDS	1017
CP087811	5	hypothetical protein CDS	CDS	909
CP087811	5	hypothetical protein CDS	CDS	882
CP087811	5	hypothetical protein CDS	CDS	822
CP087811	5	hypothetical protein CDS	CDS	618
CP087811	5	hypothetical protein CDS	CDS	609
CP087811	5	hypothetical protein CDS	CDS	573
CP087811	5	hypothetical protein CDS	CDS	483
CP087811	5	hypothetical protein CDS	CDS	426
CP087811	5	hypothetical protein CDS	CDS	369
CP087811	5	hypothetical protein CDS	CDS	351
CP087811	5	hypothetical protein CDS	CDS	348
CP087811	5	hypothetical protein CDS	CDS	336
CP087811	5	hypothetical protein CDS	CDS	318
CP087811	5	hypothetical protein CDS	CDS	318
CP087811	5	hypothetical protein CDS	CDS	291
CP087811	5	hypothetical protein CDS	CDS	279
CP087811	5	hypothetical protein CDS	CDS	264
CP087811	5	hypothetical protein CDS	CDS	261
CP087811	5	hypothetical protein CDS	CDS	261
CP087811	5	hypothetical protein CDS	CDS	243
CP087811	5	hypothetical protein CDS	CDS	204
CP087811	5	hypothetical protein CDS	CDS	204
CP087811	5	hypothetical protein CDS	CDS	201
CP087811	5	hypothetical protein CDS	CDS	201
CP087811	5	hypothetical protein CDS	CDS	177
CP087811	5	hypothetical protein CDS	CDS	156
CP087811	5	HK97 gp10 family phage protein CDS	CDS	342
CP087811	5	glutamate 5-kinase CDS	CDS	366
CP087811	5	ERF family protein CDS	CDS	756
CP087811	5	DUF5664 domain-containing protein CDS	CDS	285
CP087811	5	DUF4468 domain-containing protein CDS	CDS	522
CP087811	5	DUF4128 domain-containing protein CDS	CDS	390
CP087811	5	DUF4055 domain-containing protein CDS	CDS	1419
CP087811	5	DUF968 domain-containing protein CDS	CDS	279
CP087811	5	DUF551 domain-containing protein CDS	CDS	513
CP087811	5	DUF551 domain-containing protein CDS	CDS	345
CP087811	5	aminodeoxychorismate/anthranilate synthase component II CDS	CDS	624
CP087811	6	YfdQ family protein CDS	CDS	822
CP087811	6	tyrosine-type recombinase/integrase CDS	CDS	1119
CP087811	6	TIGR02594 family protein CDS	CDS	540
CP087811	6	terminase large subunit CDS	CDS	654
CP087811	6	tape measure protein CDS	CDS	2763
CP087811	6	ssrA tmRNA	tmRNA	>14
CP087811	6	phage tail assembly chaperone family protein, TAC CDS	CDS	345
CP087811	6	phage portal protein CDS	CDS	1317
CP087811	6	phage major capsid protein CDS	CDS	1347
CP087811	6	phage head closure protein CDS	CDS	339
CP087811	6	hypothetical protein CDS	CDS	795
CP087811	6	hypothetical protein CDS	CDS	468
CP087811	6	hypothetical protein CDS	CDS	432
CP087811	6	hypothetical protein CDS	CDS	390
CP087811	6	hypothetical protein CDS	CDS	384
CP087811	6	hypothetical protein CDS	CDS	378
CP087811	6	hypothetical protein CDS	CDS	357
CP087811	6	hypothetical protein CDS	CDS	288
CP087811	6	hypothetical protein CDS	CDS	204
CP087811	6	hypothetical protein CDS	CDS	189
CP087811	6	hypothetical protein CDS	CDS	180
CP087811	6	HK97 family phage prohead protease CDS	CDS	618
CP087811	6	head-tail connector protein CDS	CDS	288
CP087811	6	DUF4035 domain-containing protein CDS	CDS	303
CP087811	6	DNA adenine methylase CDS	CDS	834
CP087811	7	type II toxin-antitoxin system HicB family antitoxin CDS	CDS	408
CP087811	7	type II toxin-antitoxin system HicA family toxin CDS	CDS	189
CP087811	7	S24 family peptidase CDS	CDS	420
CP087811	7	phage tail tape measure protein CDS	CDS	972
CP087811	7	ORF6C domain-containing protein CDS	CDS	288
CP087811	7	hypothetical protein CDS	CDS	1830
CP087811	7	hypothetical protein CDS	CDS	807
CP087811	7	hypothetical protein CDS	CDS	753
CP087811	7	hypothetical protein CDS	CDS	438
CP087811	7	hypothetical protein CDS	CDS	345
CP087811	7	hypothetical protein CDS	CDS	333
CP087811	7	hypothetical protein CDS	CDS	216
CP087811	7	hypothetical protein CDS	CDS	201
CP087811	7	hypothetical protein CDS	CDS	192
CP087811	7	helix-turn-helix domain-containing protein CDS	CDS	345
CP087811	7	helix-turn-helix domain-containing protein CDS	CDS	300
CP087811	7	DNA-binding protein CDS	CDS	210
CP087811	7	DNA-binding protein CDS	CDS	207
CP087811	7	antA/AntB antirepressor family protein CDS	CDS	600
CP087806	1	type II toxin-antitoxin system HicB family antitoxin CDS	CDS	408
CP087806	1	type II toxin-antitoxin system HicA family toxin CDS	CDS	189
CP087806	1	S24 family peptidase CDS	CDS	420
CP087806	1	phage tail tape measure protein CDS	CDS	972
CP087806	1	ORF6C domain-containing protein CDS	CDS	288
CP087806	1	hypothetical protein CDS	CDS	1830
CP087806	1	hypothetical protein CDS	CDS	807
CP087806	1	hypothetical protein CDS	CDS	753
CP087806	1	hypothetical protein CDS	CDS	438
CP087806	1	hypothetical protein CDS	CDS	345
CP087806	1	hypothetical protein CDS	CDS	333
CP087806	1	hypothetical protein CDS	CDS	216
CP087806	1	hypothetical protein CDS	CDS	201
CP087806	1	hypothetical protein CDS	CDS	192
CP087806	1	helix-turn-helix domain-containing protein CDS	CDS	345
CP087806	1	helix-turn-helix domain-containing protein CDS	CDS	300
CP087806	1	DNA-binding protein CDS	CDS	210
CP087806	1	DNA-binding protein CDS	CDS	207
CP087806	1	antA/AntB antirepressor family protein CDS	CDS	600
CP087806	2	YfdQ family protein CDS	CDS	822
CP087806	2	tyrosine-type recombinase/integrase CDS	CDS	1119
CP087806	2	TIGR02594 family protein CDS	CDS	540
CP087806	2	terminase large subunit CDS	CDS	654
CP087806	2	tape measure protein CDS	CDS	2763
CP087806	2	phage tail assembly chaperone family protein, TAC CDS	CDS	345
CP087806	2	phage portal protein CDS	CDS	1323
CP087806	2	phage major capsid protein CDS	CDS	1347
CP087806	2	phage head closure protein CDS	CDS	339
CP087806	2	hypothetical protein CDS	CDS	795
CP087806	2	hypothetical protein CDS	CDS	468
CP087806	2	hypothetical protein CDS	CDS	432
CP087806	2	hypothetical protein CDS	CDS	411
CP087806	2	hypothetical protein CDS	CDS	384
CP087806	2	hypothetical protein CDS	CDS	378
CP087806	2	hypothetical protein CDS	CDS	357
CP087806	2	hypothetical protein CDS	CDS	288
CP087806	2	hypothetical protein CDS	CDS	204
CP087806	2	hypothetical protein CDS	CDS	195
CP087806	2	hypothetical protein CDS	CDS	189
CP087806	2	hypothetical protein CDS	CDS	180
CP087806	2	HK97 family phage prohead protease CDS	CDS	618
CP087806	2	head-tail connector protein CDS	CDS	288
CP087806	2	DUF4035 domain-containing protein CDS	CDS	303
CP087806	2	DNA adenine methylase CDS	CDS	834
CP087806	3	YqaJ viral recombinase family protein CDS	CDS	636
CP087806	3	XRE family transcriptional regulator CDS	CDS	732
CP087806	3	XRE family transcriptional regulator CDS	CDS	231
CP087806	3	VRR-NUC domain-containing protein CDS	CDS	408
CP087806	3	type II toxin-antitoxin system RelE/ParE family toxin CDS	CDS	309
CP087806	3	type II toxin-antitoxin system RelE/ParE family toxin CDS	CDS	279
CP087806	3	type II toxin-antitoxin system Phd/YefM family antitoxin CDS	CDS	264
CP087806	3	trpD CDS	CDS	1062
CP087806	3	trpC CDS	CDS	819
CP087806	3	tRNA-Leu	tRNA	85
CP087806	3	trmB CDS	CDS	690
CP087806	3	TonB-dependent receptor CDS	CDS	1611
CP087806	3	TonB-dependent hemoglobin/transferrin/lactoferrin family receptor CDS	CDS	2613
CP087806	3	terminase CDS	CDS	1473
CP087806	3	tape measure protein CDS	CDS	3639
CP087806	3	tail assembly protein CDS	CDS	585
CP087806	3	SocA family protein CDS	CDS	558
CP087806	3	rpiA CDS	CDS	690
CP087806	3	RidA family protein CDS	CDS	357
CP087806	3	Rha family transcriptional regulator CDS	CDS	684
CP087806	3	Rha family transcriptional regulator CDS	CDS	528
CP087806	3	replication protein CDS	CDS	828
CP087806	3	recombination protein NinB CDS	CDS	486
CP087806	3	Plug domain-containing protein CDS	CDS	486
CP087806	3	phage tail protein CDS	CDS	4596
CP087806	3	phage tail protein CDS	CDS	333
CP087806	3	phage minor tail protein L CDS	CDS	684
CP087806	3	phage holin family protein CDS	CDS	318
CP087806	3	pdxH CDS	CDS	654
CP087806	3	mtgA CDS	CDS	672
CP087806	3	metallophosphoesterase CDS	CDS	843
CP087806	3	KilA-N domain-containing protein CDS	CDS	702
CP087806	3	KilA-N domain-containing protein CDS	CDS	702
CP087806	3	integrase arm-type DNA-binding domain-containingprotein CDS	CDS	1221
CP087806	3	insulinase family protein CDS	CDS	2967
CP087806	3	insulinase family protein CDS	CDS	1470
CP087806	3	insulinase family protein CDS	CDS	1449
CP087806	3	hypothetical protein CDS	CDS	1533
CP087806	3	hypothetical protein CDS	CDS	1095
CP087806	3	hypothetical protein CDS	CDS	1017
CP087806	3	hypothetical protein CDS	CDS	981
CP087806	3	hypothetical protein CDS	CDS	906
CP087806	3	hypothetical protein CDS	CDS	729
CP087806	3	hypothetical protein CDS	CDS	663
CP087806	3	hypothetical protein CDS	CDS	636
CP087806	3	hypothetical protein CDS	CDS	618
CP087806	3	hypothetical protein CDS	CDS	573
CP087806	3	hypothetical protein CDS	CDS	450
CP087806	3	hypothetical protein CDS	CDS	438
CP087806	3	hypothetical protein CDS	CDS	423
CP087806	3	hypothetical protein CDS	CDS	420
CP087806	3	hypothetical protein CDS	CDS	402
CP087806	3	hypothetical protein CDS	CDS	390
CP087806	3	hypothetical protein CDS	CDS	372
CP087806	3	hypothetical protein CDS	CDS	360
CP087806	3	hypothetical protein CDS	CDS	351
CP087806	3	hypothetical protein CDS	CDS	348
CP087806	3	hypothetical protein CDS	CDS	336
CP087806	3	hypothetical protein CDS	CDS	318
CP087806	3	hypothetical protein CDS	CDS	291
CP087806	3	hypothetical protein CDS	CDS	279
CP087806	3	hypothetical protein CDS	CDS	264
CP087806	3	hypothetical protein CDS	CDS	261
CP087806	3	hypothetical protein CDS	CDS	249
CP087806	3	hypothetical protein CDS	CDS	234
CP087806	3	hypothetical protein CDS	CDS	204
CP087806	3	hypothetical protein CDS	CDS	204
CP087806	3	hypothetical protein CDS	CDS	201
CP087806	3	hypothetical protein CDS	CDS	201
CP087806	3	hypothetical protein CDS	CDS	201
CP087806	3	hypothetical protein CDS	CDS	198
CP087806	3	hypothetical protein CDS	CDS	189
CP087806	3	hypothetical protein CDS	CDS	177
CP087806	3	hypothetical protein CDS	CDS	162
CP087806	3	hypothetical protein CDS	CDS	156
CP087806	3	HK97 gp10 family phage protein CDS	CDS	342
CP087806	3	HigA family addiction module antitoxin CDS	CDS	306
CP087806	3	helix-turn-helix domain-containing protein CDS	CDS	204
CP087806	3	glutaredoxin family protein CDS	CDS	411
CP087806	3	glutamate 5-kinase CDS	CDS	366
CP087806	3	glmM CDS	CDS	1356
CP087806	3	ERF family protein CDS	CDS	756
CP087806	3	DUF5664 domain-containing protein CDS	CDS	213
CP087806	3	DUF4128 domain-containing protein CDS	CDS	390
CP087806	3	DUF4055 domain-containing protein CDS	CDS	1419
CP087806	3	DUF2628 domain-containing protein CDS	CDS	933
CP087806	3	DUF968 domain-containing protein CDS	CDS	279
CP087806	3	DUF551 domain-containing protein CDS	CDS	513
CP087806	3	DUF551 domain-containing protein CDS	CDS	345
CP087806	3	D-amino acid dehydrogenase CDS	CDS	1251
CP087806	3	D-Ala-D-Ala carboxypeptidase family metallohydrolase CDS	CDS	543
CP087806	3	CPBP family intramembrane metalloprotease CDS	CDS	852
CP087806	3	C40 family peptidase CDS	CDS	777
CP087806	3	Bro-N domain-containing protein CDS	CDS	795
CP087806	3	Arc family DNA-binding protein CDS	CDS	231
CP087806	3	antA/AntB antirepressor family protein CDS	CDS	543
CP087806	3	aminodeoxychorismate/anthranilate synthase component II CDS	CDS	624
CP087806	3	alpha/beta hydrolase CDS	CDS	888
CP087806	3	16S rRNA (uracil(1498)-N(3))-methyltransferase CDS	CDS	720
CP087806	4	YqaJ viral recombinase family protein CDS	CDS	636
CP087806	4	VRR-NUC domain-containing protein CDS	CDS	408
CP087806	4	type II toxin-antitoxin system HicB family antitoxin CDS	CDS	414
CP087806	4	type II toxin-antitoxin system HicA family toxin CDS	CDS	183
CP087806	4	terminase small subunit CDS	CDS	540
CP087806	4	terL CDS	CDS	1398
CP087806	4	tape measure protein CDS	CDS	3684
CP087806	4	septal ring lytic transglycosylase RlpA family protein CDS	CDS	483
CP087806	4	S49 family peptidase CDS	CDS	1074
CP087806	4	ribbon-helix-helix domain-containing protein CDS	CDS	198
CP087806	4	Rha family transcriptional regulator CDS	CDS	684
CP087806	4	replication protein CDS	CDS	828
CP087806	4	recombination protein NinB CDS	CDS	486
CP087806	4	phage virion morphogenesis protein CDS	CDS	444
CP087806	4	phage head morphogenesis protein CDS	CDS	750
CP087806	4	PH domain-containing protein CDS	CDS	471
CP087806	4	ORF6C domain-containing protein CDS	CDS	705
CP087806	4	major capsid protein CDS	CDS	1071
CP087806	4	KilA-N domain-containing protein CDS	CDS	789
CP087806	4	KilA-N domain-containing protein CDS	CDS	702
CP087806	4	integrase arm-type DNA-binding domain-containingprotein CDS	CDS	1191
CP087806	4	hypothetical protein CDS	CDS	1923
CP087806	4	hypothetical protein CDS	CDS	1758
CP087806	4	hypothetical protein CDS	CDS	1488
CP087806	4	hypothetical protein CDS	CDS	1092
CP087806	4	hypothetical protein CDS	CDS	876
CP087806	4	hypothetical protein CDS	CDS	726
CP087806	4	hypothetical protein CDS	CDS	636
CP087806	4	hypothetical protein CDS	CDS	561
CP087806	4	hypothetical protein CDS	CDS	438
CP087806	4	hypothetical protein CDS	CDS	408
CP087806	4	hypothetical protein CDS	CDS	402
CP087806	4	hypothetical protein CDS	CDS	375
CP087806	4	hypothetical protein CDS	CDS	369
CP087806	4	hypothetical protein CDS	CDS	366
CP087806	4	hypothetical protein CDS	CDS	336
CP087806	4	hypothetical protein CDS	CDS	318
CP087806	4	hypothetical protein CDS	CDS	306
CP087806	4	hypothetical protein CDS	CDS	294
CP087806	4	hypothetical protein CDS	CDS	279
CP087806	4	hypothetical protein CDS	CDS	273
CP087806	4	hypothetical protein CDS	CDS	264
CP087806	4	hypothetical protein CDS	CDS	243
CP087806	4	hypothetical protein CDS	CDS	240
CP087806	4	hypothetical protein CDS	CDS	228
CP087806	4	hypothetical protein CDS	CDS	219
CP087806	4	hypothetical protein CDS	CDS	210
CP087806	4	hypothetical protein CDS	CDS	201
CP087806	4	hypothetical protein CDS	CDS	201
CP087806	4	hypothetical protein CDS	CDS	189
CP087806	4	hypothetical protein CDS	CDS	189
CP087806	4	hypothetical protein CDS	CDS	183
CP087806	4	hypothetical protein CDS	CDS	156
CP087806	4	helix-turn-helix domain-containing protein CDS	CDS	669
CP087806	4	helix-turn-helix domain-containing protein CDS	CDS	276
CP087806	4	helix-turn-helix domain-containing protein CDS	CDS	201
CP087806	4	ERF family protein CDS	CDS	756
CP087806	4	DUF3310 domain-containing protein CDS	CDS	222
CP087806	4	DUF1829 domain-containing protein CDS	CDS	774
CP087806	4	DUF1320 domain-containing protein CDS	CDS	435
CP087806	4	DUF935 domain-containing protein CDS	CDS	1431
CP087806	4	DUF551 domain-containing protein CDS	CDS	513
CP087806	4	DUF551 domain-containing protein CDS	CDS	345
CP087806	4	D-Ala-D-Ala carboxypeptidase family metallohydrolase CDS	CDS	543
CP087806	4	Bro-N domain-containing protein CDS	CDS	678
CP087806	4	antA/AntB antirepressor family protein CDS	CDS	555
CP087806	4	AlpA family phage regulatory protein CDS	CDS	189
CP087806	5	TraR/DksA C4-type zinc finger protein CDS	CDS	222
CP087806	5	terL CDS	CDS	1602
CP087806	5	regulatory protein GemA CDS	CDS	459
CP087806	5	phage virion morphogenesis protein CDS	CDS	426
CP087806	5	Mu transposase C-terminal domain-containing protein CDS	CDS	1995
CP087806	5	IS1 family transposase CDS	CDS	631
CP087806	5	hypothetical protein CDS	CDS	1506
CP087806	5	hypothetical protein CDS	CDS	1338
CP087806	5	hypothetical protein CDS	CDS	462
CP087806	5	hypothetical protein CDS	CDS	444
CP087806	5	hypothetical protein CDS	CDS	423
CP087806	5	hypothetical protein CDS	CDS	348
CP087806	5	hypothetical protein CDS	CDS	327
CP087806	5	hypothetical protein CDS	CDS	285
CP087806	5	hypothetical protein CDS	CDS	273
CP087806	5	hypothetical protein CDS	CDS	261
CP087806	5	hypothetical protein CDS	CDS	222
CP087806	5	hypothetical protein CDS	CDS	222
CP087806	5	hypothetical protein CDS	CDS	210
CP087806	5	hypothetical protein CDS	CDS	>1
CP087806	5	helix-turn-helix domain-containing protein CDS	CDS	678
CP087806	5	helix-turn-helix domain-containing protein CDS	CDS	243
CP087806	5	helix-turn-helix domain-containing protein CDS	CDS	213
CP087806	5	DUF3164 family protein CDS	CDS	630
CP087806	5	DUF1804 family protein CDS	CDS	501
CP087806	5	DUF1320 domain-containing protein CDS	CDS	414
CP087806	5	D-Ala-D-Ala carboxypeptidase family metallohydrolase CDS	CDS	498
CP087806	5	ArsR family transcriptional regulator CDS	CDS	354
CP087806	5	antA/AntB antirepressor family protein CDS	CDS	699
CP087806	5	ANR family transcriptional regulator CDS	CDS	234
CP087806	5	AAA family ATPase CDS	CDS	876
CP087806	6	XRE family transcriptional regulator CDS	CDS	669
CP087806	6	TraR/DksA C4-type zinc finger protein CDS	CDS	222
CP087806	6	IS5 family transposase CDS	CDS	713
CP087806	6	hypothetical protein CDS	CDS	1830
CP087806	6	hypothetical protein CDS	CDS	1341
CP087806	6	hypothetical protein CDS	CDS	1023
CP087806	6	hypothetical protein CDS	CDS	348
CP087806	6	hypothetical protein CDS	CDS	330
CP087806	6	hypothetical protein CDS	CDS	321
CP087806	6	hypothetical protein CDS	CDS	285
CP087806	6	hypothetical protein CDS	CDS	273
CP087806	6	hypothetical protein CDS	CDS	222
CP087806	6	hypothetical protein CDS	CDS	192
CP087806	6	hypothetical protein CDS	CDS	189
CP087806	6	helix-turn-helix domain-containing protein CDS	CDS	240
CP087806	6	helix-turn-helix domain-containing protein CDS	CDS	213
CP087806	6	DDE-type integrase/transposase/recombinase CDS	CDS	1368
CP087806	6	D-Ala-D-Ala carboxypeptidase family metallohydrolase CDS	CDS	498
CP087806	7	type II restriction endonuclease CDS	CDS	819
CP087806	7	site-specific DNA-methyltransferase CDS	CDS	822
CP087806	7	IS256 family transposase CDS	CDS	1119
CP087806	7	IS1 family transposase CDS	CDS	702
CP087806	7	hypothetical protein CDS	CDS	1587
CP087806	7	hypothetical protein CDS	CDS	495
CP087806	7	histone deacetylase CDS	CDS	915
CP087806	7	helix-turn-helix domain-containing protein CDS	CDS	261
CP087806	7	DUF5655 domain-containing protein CDS	CDS	912
CP087806	7	DUF2190 family protein CDS	CDS	225
CP087806	7	DNA adenine methylase CDS	CDS	885
CP087803	1	TraR/DksA C4-type zinc finger protein CDS	CDS	222
CP087803	1	terL CDS	CDS	1602
CP087803	1	regulatory protein GemA CDS	CDS	459
CP087803	1	phage virion morphogenesis protein CDS	CDS	426
CP087803	1	Mu transposase C-terminal domain-containing protein CDS	CDS	1995
CP087803	1	IS1 family transposase CDS	CDS	631
CP087803	1	hypothetical protein CDS	CDS	1506
CP087803	1	hypothetical protein CDS	CDS	1338
CP087803	1	hypothetical protein CDS	CDS	462
CP087803	1	hypothetical protein CDS	CDS	444
CP087803	1	hypothetical protein CDS	CDS	423
CP087803	1	hypothetical protein CDS	CDS	348
CP087803	1	hypothetical protein CDS	CDS	327
CP087803	1	hypothetical protein CDS	CDS	285
CP087803	1	hypothetical protein CDS	CDS	273
CP087803	1	hypothetical protein CDS	CDS	261
CP087803	1	hypothetical protein CDS	CDS	222
CP087803	1	hypothetical protein CDS	CDS	222
CP087803	1	hypothetical protein CDS	CDS	210
CP087803	1	hypothetical protein CDS	CDS	>1
CP087803	1	helix-turn-helix domain-containing protein CDS	CDS	678
CP087803	1	helix-turn-helix domain-containing protein CDS	CDS	243
CP087803	1	helix-turn-helix domain-containing protein CDS	CDS	213
CP087803	1	DUF3164 family protein CDS	CDS	630
CP087803	1	DUF1804 family protein CDS	CDS	501
CP087803	1	DUF1320 domain-containing protein CDS	CDS	414
CP087803	1	D-Ala-D-Ala carboxypeptidase family metallohydrolase CDS	CDS	498
CP087803	1	ArsR family transcriptional regulator CDS	CDS	354
CP087803	1	antA/AntB antirepressor family protein CDS	CDS	699
CP087803	1	ANR family transcriptional regulator CDS	CDS	234
CP087803	1	AAA family ATPase CDS	CDS	828
CP087803	2	XRE family transcriptional regulator CDS	CDS	669
CP087803	2	TraR/DksA C4-type zinc finger protein CDS	CDS	222
CP087803	2	IS5 family transposase CDS	CDS	713
CP087803	2	hypothetical protein CDS	CDS	1830
CP087803	2	hypothetical protein CDS	CDS	1341
CP087803	2	hypothetical protein CDS	CDS	1023
CP087803	2	hypothetical protein CDS	CDS	348
CP087803	2	hypothetical protein CDS	CDS	330
CP087803	2	hypothetical protein CDS	CDS	321
CP087803	2	hypothetical protein CDS	CDS	285
CP087803	2	hypothetical protein CDS	CDS	273
CP087803	2	hypothetical protein CDS	CDS	222
CP087803	2	hypothetical protein CDS	CDS	192
CP087803	2	hypothetical protein CDS	CDS	189
CP087803	2	helix-turn-helix domain-containing protein CDS	CDS	240
CP087803	2	helix-turn-helix domain-containing protein CDS	CDS	213
CP087803	2	DDE-type integrase/transposase/recombinase CDS	CDS	1368
CP087803	2	D-Ala-D-Ala carboxypeptidase family metallohydrolase CDS	CDS	498
CP087803	3	YqaJ viral recombinase family protein CDS	CDS	636
CP087803	3	VRR-NUC domain-containing protein CDS	CDS	408
CP087803	3	type II toxin-antitoxin system HicB family antitoxin CDS	CDS	414
CP087803	3	type II toxin-antitoxin system HicA family toxin CDS	CDS	183
CP087803	3	terminase small subunit CDS	CDS	540
CP087803	3	terL CDS	CDS	1397
CP087803	3	tape measure protein CDS	CDS	3633
CP087803	3	septal ring lytic transglycosylase RlpA family protein CDS	CDS	483
CP087803	3	S49 family peptidase CDS	CDS	765
CP087803	3	ribbon-helix-helix domain-containing protein CDS	CDS	198
CP087803	3	Rha family transcriptional regulator CDS	CDS	684
CP087803	3	replication protein CDS	CDS	828
CP087803	3	recombination protein NinB CDS	CDS	486
CP087803	3	phage virion morphogenesis protein CDS	CDS	444
CP087803	3	phage head morphogenesis protein CDS	CDS	750
CP087803	3	PH domain-containing protein CDS	CDS	471
CP087803	3	ORF6C domain-containing protein CDS	CDS	705
CP087803	3	major capsid protein CDS	CDS	1071
CP087803	3	KilA-N domain-containing protein CDS	CDS	789
CP087803	3	KilA-N domain-containing protein CDS	CDS	702
CP087803	3	integrase arm-type DNA-binding domain-containingprotein CDS	CDS	1191
CP087803	3	hypothetical protein CDS	CDS	1923
CP087803	3	hypothetical protein CDS	CDS	1758
CP087803	3	hypothetical protein CDS	CDS	1488
CP087803	3	hypothetical protein CDS	CDS	1092
CP087803	3	hypothetical protein CDS	CDS	816
CP087803	3	hypothetical protein CDS	CDS	726
CP087803	3	hypothetical protein CDS	CDS	636
CP087803	3	hypothetical protein CDS	CDS	561
CP087803	3	hypothetical protein CDS	CDS	438
CP087803	3	hypothetical protein CDS	CDS	408
CP087803	3	hypothetical protein CDS	CDS	402
CP087803	3	hypothetical protein CDS	CDS	375
CP087803	3	hypothetical protein CDS	CDS	369
CP087803	3	hypothetical protein CDS	CDS	366
CP087803	3	hypothetical protein CDS	CDS	357
CP087803	3	hypothetical protein CDS	CDS	336
CP087803	3	hypothetical protein CDS	CDS	318
CP087803	3	hypothetical protein CDS	CDS	312
CP087803	3	hypothetical protein CDS	CDS	306
CP087803	3	hypothetical protein CDS	CDS	294
CP087803	3	hypothetical protein CDS	CDS	279
CP087803	3	hypothetical protein CDS	CDS	273
CP087803	3	hypothetical protein CDS	CDS	264
CP087803	3	hypothetical protein CDS	CDS	243
CP087803	3	hypothetical protein CDS	CDS	228
CP087803	3	hypothetical protein CDS	CDS	219
CP087803	3	hypothetical protein CDS	CDS	210
CP087803	3	hypothetical protein CDS	CDS	201
CP087803	3	hypothetical protein CDS	CDS	201
CP087803	3	hypothetical protein CDS	CDS	189
CP087803	3	hypothetical protein CDS	CDS	189
CP087803	3	hypothetical protein CDS	CDS	183
CP087803	3	hypothetical protein CDS	CDS	156
CP087803	3	helix-turn-helix domain-containing protein CDS	CDS	669
CP087803	3	helix-turn-helix domain-containing protein CDS	CDS	276
CP087803	3	ERF family protein CDS	CDS	756
CP087803	3	DUF3310 domain-containing protein CDS	CDS	222
CP087803	3	DUF1829 domain-containing protein CDS	CDS	774
CP087803	3	DUF1320 domain-containing protein CDS	CDS	435
CP087803	3	DUF935 domain-containing protein CDS	CDS	1431
CP087803	3	DUF551 domain-containing protein CDS	CDS	513
CP087803	3	DUF551 domain-containing protein CDS	CDS	345
CP087803	3	D-Ala-D-Ala carboxypeptidase family metallohydrolase CDS	CDS	543
CP087803	3	Bro-N domain-containing protein CDS	CDS	678
CP087803	3	antA/AntB antirepressor family protein CDS	CDS	555
CP087803	3	AlpA family phage regulatory protein CDS	CDS	189
CP087803	4	type II toxin-antitoxin system RelE/ParE family toxin CDS	CDS	309
CP087803	4	type II toxin-antitoxin system RelE/ParE family toxin CDS	CDS	279
CP087803	4	type II toxin-antitoxin system Phd/YefM family antitoxin CDS	CDS	263
CP087803	4	tape measure protein CDS	CDS	3639
CP087803	4	tail assembly protein CDS	CDS	585
CP087803	4	SocA family protein CDS	CDS	558
CP087803	4	rpiA CDS	CDS	690
CP087803	4	Rha family transcriptional regulator CDS	CDS	528
CP087803	4	phage tail protein CDS	CDS	4596
CP087803	4	phage tail protein CDS	CDS	333
CP087803	4	phage minor tail protein L CDS	CDS	684
CP087803	4	phage holin family protein CDS	CDS	318
CP087803	4	KilA-N domain-containing protein CDS	CDS	702
CP087803	4	integrase arm-type DNA-binding domain-containingprotein CDS	CDS	1221
CP087803	4	insulinase family protein CDS	CDS	1401
CP087803	4	hypothetical protein CDS	CDS	1533
CP087803	4	hypothetical protein CDS	CDS	1095
CP087803	4	hypothetical protein CDS	CDS	1017
CP087803	4	hypothetical protein CDS	CDS	906
CP087803	4	hypothetical protein CDS	CDS	729
CP087803	4	hypothetical protein CDS	CDS	618
CP087803	4	hypothetical protein CDS	CDS	438
CP087803	4	hypothetical protein CDS	CDS	423
CP087803	4	hypothetical protein CDS	CDS	390
CP087803	4	hypothetical protein CDS	CDS	360
CP087803	4	hypothetical protein CDS	CDS	348
CP087803	4	hypothetical protein CDS	CDS	279
CP087803	4	hypothetical protein CDS	CDS	204
CP087803	4	hypothetical protein CDS	CDS	201
CP087803	4	hypothetical protein CDS	CDS	198
CP087803	4	hypothetical protein CDS	CDS	189
CP087803	4	hypothetical protein CDS	CDS	162
CP087803	4	HK97 gp10 family phage protein CDS	CDS	342
CP087803	4	HigA family addiction module antitoxin CDS	CDS	306
CP087803	4	glutamate 5-kinase CDS	CDS	366
CP087803	4	DUF4128 domain-containing protein CDS	CDS	390
CP087803	4	DUF4055 domain-containing protein CDS	CDS	>795
CP087803	4	D-Ala-D-Ala carboxypeptidase family metallohydrolase CDS	CDS	543
CP087803	4	C40 family peptidase CDS	CDS	777
CP087803	4	Arc family DNA-binding protein CDS	CDS	231
CP087803	4	antA/AntB antirepressor family protein CDS	CDS	543
CP087803	5	YqaJ viral recombinase family protein CDS	CDS	636
CP087803	5	XRE family transcriptional regulator CDS	CDS	732
CP087803	5	XRE family transcriptional regulator CDS	CDS	231
CP087803	5	terminase CDS	CDS	1473
CP087803	5	Rha family transcriptional regulator CDS	CDS	684
CP087803	5	Rha family transcriptional regulator CDS	CDS	528
CP087803	5	replication protein CDS	CDS	828
CP087803	5	recombination protein NinB CDS	CDS	486
CP087803	5	KilA-N domain-containing protein CDS	CDS	702
CP087803	5	hypothetical protein CDS	CDS	1533
CP087803	5	hypothetical protein CDS	CDS	1017
CP087803	5	hypothetical protein CDS	CDS	981
CP087803	5	hypothetical protein CDS	CDS	906
CP087803	5	hypothetical protein CDS	CDS	636
CP087803	5	hypothetical protein CDS	CDS	618
CP087803	5	hypothetical protein CDS	CDS	573
CP087803	5	hypothetical protein CDS	CDS	438
CP087803	5	hypothetical protein CDS	CDS	420
CP087803	5	hypothetical protein CDS	CDS	402
CP087803	5	hypothetical protein CDS	CDS	351
CP087803	5	hypothetical protein CDS	CDS	348
CP087803	5	hypothetical protein CDS	CDS	336
CP087803	5	hypothetical protein CDS	CDS	318
CP087803	5	hypothetical protein CDS	CDS	306
CP087803	5	hypothetical protein CDS	CDS	279
CP087803	5	hypothetical protein CDS	CDS	264
CP087803	5	hypothetical protein CDS	CDS	261
CP087803	5	hypothetical protein CDS	CDS	204
CP087803	5	hypothetical protein CDS	CDS	204
CP087803	5	hypothetical protein CDS	CDS	201
CP087803	5	hypothetical protein CDS	CDS	201
CP087803	5	hypothetical protein CDS	CDS	198
CP087803	5	hypothetical protein CDS	CDS	177
CP087803	5	hypothetical protein CDS	CDS	156
CP087803	5	HK97 gp10 family phage protein CDS	CDS	342
CP087803	5	helix-turn-helix domain-containing protein CDS	CDS	204
CP087803	5	glutamate 5-kinase CDS	CDS	366
CP087803	5	ERF family protein CDS	CDS	756
CP087803	5	DUF5664 domain-containing protein CDS	CDS	213
CP087803	5	DUF4128 domain-containing protein CDS	CDS	390
CP087803	5	DUF4055 domain-containing protein CDS	CDS	1419
CP087803	5	DUF968 domain-containing protein CDS	CDS	279
CP087803	5	DUF551 domain-containing protein CDS	CDS	513
CP087803	5	DUF551 domain-containing protein CDS	CDS	345
CP087803	5	Bro-N domain-containing protein CDS	CDS	795
CP087803	5	aminodeoxychorismate/anthranilate synthase component II CDS	CDS	624
CP087803	6	YfdQ family protein CDS	CDS	822
CP087803	6	tyrosine-type recombinase/integrase CDS	CDS	1119
CP087803	6	TIGR02594 family protein CDS	CDS	540
CP087803	6	terminase large subunit CDS	CDS	654
CP087803	6	tape measure protein CDS	CDS	2763
CP087803	6	ssrA tmRNA	tmRNA	>14
CP087803	6	phage tail assembly chaperone family protein, TAC CDS	CDS	345
CP087803	6	phage portal protein CDS	CDS	1323
CP087803	6	phage major capsid protein CDS	CDS	1347
CP087803	6	phage head closure protein CDS	CDS	339
CP087803	6	hypothetical protein CDS	CDS	795
CP087803	6	hypothetical protein CDS	CDS	468
CP087803	6	hypothetical protein CDS	CDS	432
CP087803	6	hypothetical protein CDS	CDS	411
CP087803	6	hypothetical protein CDS	CDS	384
CP087803	6	hypothetical protein CDS	CDS	378
CP087803	6	hypothetical protein CDS	CDS	357
CP087803	6	hypothetical protein CDS	CDS	288
CP087803	6	hypothetical protein CDS	CDS	189
CP087803	6	hypothetical protein CDS	CDS	180
CP087803	6	hypothetical protein CDS	CDS	174
CP087803	6	HK97 family phage prohead protease CDS	CDS	618
CP087803	6	head-tail connector protein CDS	CDS	288
CP087803	6	DUF4035 domain-containing protein CDS	CDS	303
CP087803	6	DNA adenine methylase CDS	CDS	738
CP087803	7	type II toxin-antitoxin system HicB family antitoxin CDS	CDS	408
CP087803	7	type II toxin-antitoxin system HicA family toxin CDS	CDS	189
CP087803	7	S24 family peptidase CDS	CDS	360
CP087803	7	phage tail tape measure protein CDS	CDS	972
CP087803	7	ORF6C domain-containing protein CDS	CDS	288
CP087803	7	hypothetical protein CDS	CDS	1830
CP087803	7	hypothetical protein CDS	CDS	807
CP087803	7	hypothetical protein CDS	CDS	753
CP087803	7	hypothetical protein CDS	CDS	438
CP087803	7	hypothetical protein CDS	CDS	345
CP087803	7	hypothetical protein CDS	CDS	333
CP087803	7	hypothetical protein CDS	CDS	216
CP087803	7	hypothetical protein CDS	CDS	201
CP087803	7	hypothetical protein CDS	CDS	192
CP087803	7	helix-turn-helix domain-containing protein CDS	CDS	345
CP087803	7	helix-turn-helix domain-containing protein CDS	CDS	300
CP087803	7	DNA-binding protein CDS	CDS	210
CP087803	7	DNA-binding protein CDS	CDS	207
CP087803	7	antA/AntB antirepressor family protein CDS	CDS	600
CP087803	8	tail protein X CDS	CDS	231
CP087803	8	S8 family serine peptidase CDS	CDS	2904
CP087803	8	regulatory protein GemA CDS	CDS	498
CP087803	8	phage virion morphogenesis protein CDS	CDS	429
CP087803	8	phage tail tape measure protein CDS	CDS	2382
CP087803	8	phage tail protein CDS	CDS	774
CP087803	8	phage tail protein CDS	CDS	606
CP087803	8	phage tail assembly protein CDS	CDS	315
CP087803	8	phage major tail tube protein CDS	CDS	519
CP087803	8	phage baseplate assembly protein V CDS	CDS	570
CP087803	8	hypothetical protein CDS	CDS	1152
CP087803	8	hypothetical protein CDS	CDS	549
CP087803	8	hypothetical protein CDS	CDS	543
CP087803	8	hypothetical protein CDS	CDS	429
CP087803	8	hypothetical protein CDS	CDS	378
CP087803	8	hypothetical protein CDS	CDS	294
CP087803	8	hypothetical protein CDS	CDS	222
CP087803	8	hypothetical protein CDS	CDS	198
CP087803	8	hypothetical protein CDS	CDS	168
CP087803	8	hypothetical protein CDS	CDS	93
CP087803	8	HU family DNA-binding protein CDS	CDS	273
CP087803	8	GPW/gp25 family protein CDS	CDS	384
CP087803	8	formyl transferase CDS	CDS	531
CP087803	8	DUF4065 domain-containing protein CDS	CDS	525
CP087803	8	DUF3164 family protein CDS	CDS	471
CP087803	8	DUF3164 family protein CDS	CDS	261
CP087803	8	DUF2190 family protein CDS	CDS	357
CP087803	8	baseplate J/gp47 family protein CDS	CDS	828
CP087803	8	ABC transporter ATP-binding protein CDS	CDS	1161
CP087803	9	type II restriction endonuclease CDS	CDS	819
CP087803	9	site-specific DNA-methyltransferase CDS	CDS	822
CP087803	9	IS256 family transposase CDS	CDS	1119
CP087803	9	IS1 family transposase CDS	CDS	702
CP087803	9	hypothetical protein CDS	CDS	1599
CP087803	9	hypothetical protein CDS	CDS	561
CP087803	9	histone deacetylase CDS	CDS	915
CP087803	9	helix-turn-helix domain-containing protein CDS	CDS	261
CP087803	9	DUF5655 domain-containing protein CDS	CDS	912
CP087803	9	DUF2190 family protein CDS	CDS	225
CP087803	9	DNA adenine methylase CDS	CDS	885
CP087800	1	regulatory protein GemA CDS	CDS	384
CP087800	1	Mu transposase C-terminal domain-containing protein CDS	CDS	1995
CP087800	1	hypothetical protein CDS	CDS	1233
CP087800	1	hypothetical protein CDS	CDS	348
CP087800	1	helix-turn-helix domain-containing protein CDS	CDS	678
CP087800	1	helix-turn-helix domain-containing protein CDS	CDS	243
CP087800	1	AAA family ATPase CDS	CDS	876
CP087800	2	YqaJ viral recombinase family protein CDS	CDS	636
CP087800	2	VRR-NUC domain-containing protein CDS	CDS	396
CP087800	2	type II toxin-antitoxin system HicB family antitoxin CDS	CDS	414
CP087800	2	type II toxin-antitoxin system HicA family toxin CDS	CDS	183
CP087800	2	terminase small subunit CDS	CDS	540
CP087800	2	terL CDS	CDS	1398
CP087800	2	septal ring lytic transglycosylase RlpA family protein CDS	CDS	483
CP087800	2	S49 family peptidase CDS	CDS	1074
CP087800	2	Rha family transcriptional regulator CDS	CDS	684
CP087800	2	replication protein CDS	CDS	891
CP087800	2	recombination protein NinB CDS	CDS	486
CP087800	2	phage virion morphogenesis protein CDS	CDS	444
CP087800	2	phage head morphogenesis protein CDS	CDS	750
CP087800	2	ORF6C domain-containing protein CDS	CDS	705
CP087800	2	major capsid protein CDS	CDS	1071
CP087800	2	KilA-N domain-containing protein CDS	CDS	804
CP087800	2	integrase arm-type DNA-binding domain-containingprotein CDS	CDS	1191
CP087800	2	hypothetical protein CDS	CDS	1923
CP087800	2	hypothetical protein CDS	CDS	1125
CP087800	2	hypothetical protein CDS	CDS	876
CP087800	2	hypothetical protein CDS	CDS	726
CP087800	2	hypothetical protein CDS	CDS	609
CP087800	2	hypothetical protein CDS	CDS	561
CP087800	2	hypothetical protein CDS	CDS	438
CP087800	2	hypothetical protein CDS	CDS	408
CP087800	2	hypothetical protein CDS	CDS	402
CP087800	2	hypothetical protein CDS	CDS	390
CP087800	2	hypothetical protein CDS	CDS	375
CP087800	2	hypothetical protein CDS	CDS	369
CP087800	2	hypothetical protein CDS	CDS	366
CP087800	2	hypothetical protein CDS	CDS	357
CP087800	2	hypothetical protein CDS	CDS	336
CP087800	2	hypothetical protein CDS	CDS	318
CP087800	2	hypothetical protein CDS	CDS	306
CP087800	2	hypothetical protein CDS	CDS	291
CP087800	2	hypothetical protein CDS	CDS	264
CP087800	2	hypothetical protein CDS	CDS	228
CP087800	2	hypothetical protein CDS	CDS	210
CP087800	2	hypothetical protein CDS	CDS	201
CP087800	2	hypothetical protein CDS	CDS	201
CP087800	2	hypothetical protein CDS	CDS	189
CP087800	2	hypothetical protein CDS	CDS	183
CP087800	2	hypothetical protein CDS	CDS	156
CP087800	2	helix-turn-helix domain-containing protein CDS	CDS	669
CP087800	2	helix-turn-helix domain-containing protein CDS	CDS	276
CP087800	2	helix-turn-helix domain-containing protein CDS	CDS	201
CP087800	2	ERF family protein CDS	CDS	756
CP087800	2	DUF3310 domain-containing protein CDS	CDS	222
CP087800	2	DUF1829 domain-containing protein CDS	CDS	774
CP087800	2	DUF1320 domain-containing protein CDS	CDS	435
CP087800	2	DUF968 domain-containing protein CDS	CDS	279
CP087800	2	DUF935 domain-containing protein CDS	CDS	1431
CP087800	2	DUF551 domain-containing protein CDS	CDS	513
CP087800	2	DUF551 domain-containing protein CDS	CDS	345
CP087800	2	D-Ala-D-Ala carboxypeptidase family metallohydrolase CDS	CDS	543
CP087800	2	AlpA family phage regulatory protein CDS	CDS	189
CP087800	3	YqaJ viral recombinase family protein CDS	CDS	636
CP087800	3	XRE family transcriptional regulator CDS	CDS	732
CP087800	3	XRE family transcriptional regulator CDS	CDS	231
CP087800	3	VRR-NUC domain-containing protein CDS	CDS	408
CP087800	3	type II toxin-antitoxin system RelE/ParE family toxin CDS	CDS	309
CP087800	3	type II toxin-antitoxin system RelE/ParE family toxin CDS	CDS	279
CP087800	3	type II toxin-antitoxin system Phd/YefM family antitoxin CDS	CDS	264
CP087800	3	terminase CDS	CDS	1473
CP087800	3	tape measure protein CDS	CDS	780
CP087800	3	tail assembly protein CDS	CDS	585
CP087800	3	SocA family protein CDS	CDS	558
CP087800	3	rpiA CDS	CDS	690
CP087800	3	Rha family transcriptional regulator CDS	CDS	528
CP087800	3	replication protein CDS	CDS	810
CP087800	3	recombination protein NinB CDS	CDS	486
CP087800	3	phage tail protein CDS	CDS	4596
CP087800	3	phage tail protein CDS	CDS	333
CP087800	3	phage regulatory protein/antirepressor Ant CDS	CDS	717
CP087800	3	phage minor tail protein L CDS	CDS	684
CP087800	3	phage holin family protein CDS	CDS	318
CP087800	3	ORF6C domain-containing protein CDS	CDS	840
CP087800	3	LexA family transcriptional regulator CDS	CDS	576
CP087800	3	KilA-N domain-containing protein CDS	CDS	705
CP087800	3	integrase arm-type DNA-binding domain-containingprotein CDS	CDS	1221
CP087800	3	insulinase family protein CDS	CDS	1470
CP087800	3	insulinase family protein CDS	CDS	1449
CP087800	3	hypothetical protein CDS	CDS	1533
CP087800	3	hypothetical protein CDS	CDS	1095
CP087800	3	hypothetical protein CDS	CDS	1017
CP087800	3	hypothetical protein CDS	CDS	981
CP087800	3	hypothetical protein CDS	CDS	909
CP087800	3	hypothetical protein CDS	CDS	822
CP087800	3	hypothetical protein CDS	CDS	618
CP087800	3	hypothetical protein CDS	CDS	609
CP087800	3	hypothetical protein CDS	CDS	573
CP087800	3	hypothetical protein CDS	CDS	483
CP087800	3	hypothetical protein CDS	CDS	426
CP087800	3	hypothetical protein CDS	CDS	423
CP087800	3	hypothetical protein CDS	CDS	390
CP087800	3	hypothetical protein CDS	CDS	369
CP087800	3	hypothetical protein CDS	CDS	360
CP087800	3	hypothetical protein CDS	CDS	351
CP087800	3	hypothetical protein CDS	CDS	348
CP087800	3	hypothetical protein CDS	CDS	336
CP087800	3	hypothetical protein CDS	CDS	318
CP087800	3	hypothetical protein CDS	CDS	318
CP087800	3	hypothetical protein CDS	CDS	291
CP087800	3	hypothetical protein CDS	CDS	279
CP087800	3	hypothetical protein CDS	CDS	264
CP087800	3	hypothetical protein CDS	CDS	261
CP087800	3	hypothetical protein CDS	CDS	261
CP087800	3	hypothetical protein CDS	CDS	243
CP087800	3	hypothetical protein CDS	CDS	204
CP087800	3	hypothetical protein CDS	CDS	204
CP087800	3	hypothetical protein CDS	CDS	201
CP087800	3	hypothetical protein CDS	CDS	201
CP087800	3	hypothetical protein CDS	CDS	201
CP087800	3	hypothetical protein CDS	CDS	189
CP087800	3	hypothetical protein CDS	CDS	177
CP087800	3	hypothetical protein CDS	CDS	156
CP087800	3	hypothetical protein CDS	CDS	141
CP087800	3	HK97 gp10 family phage protein CDS	CDS	342
CP087800	3	HigA family addiction module antitoxin CDS	CDS	306
CP087800	3	glutamate 5-kinase CDS	CDS	366
CP087800	3	ERF family protein CDS	CDS	756
CP087800	3	DUF5664 domain-containing protein CDS	CDS	285
CP087800	3	DUF4468 domain-containing protein CDS	CDS	522
CP087800	3	DUF4128 domain-containing protein CDS	CDS	390
CP087800	3	DUF4055 domain-containing protein CDS	CDS	1419
CP087800	3	DUF968 domain-containing protein CDS	CDS	279
CP087800	3	DUF551 domain-containing protein CDS	CDS	513
CP087800	3	DUF551 domain-containing protein CDS	CDS	345
CP087800	3	D-Ala-D-Ala carboxypeptidase family metallohydrolase CDS	CDS	543
CP087800	3	C40 family peptidase CDS	CDS	777
CP087800	3	Arc family DNA-binding protein CDS	CDS	231
CP087800	3	antA/AntB antirepressor family protein CDS	CDS	597
CP087800	3	aminodeoxychorismate/anthranilate synthase component II CDS	CDS	624
CP087800	4	YfdQ family protein CDS	CDS	822
CP087800	4	tyrosine-type recombinase/integrase CDS	CDS	1119
CP087800	4	TIGR02594 family protein CDS	CDS	540
CP087800	4	terminase large subunit CDS	CDS	654
CP087800	4	tape measure protein CDS	CDS	2763
CP087800	4	ssrA tmRNA	tmRNA	>14
CP087800	4	phage tail assembly chaperone family protein, TAC CDS	CDS	345
CP087800	4	phage portal protein CDS	CDS	1317
CP087800	4	phage major capsid protein CDS	CDS	1347
CP087800	4	phage head closure protein CDS	CDS	339
CP087800	4	hypothetical protein CDS	CDS	795
CP087800	4	hypothetical protein CDS	CDS	468
CP087800	4	hypothetical protein CDS	CDS	432
CP087800	4	hypothetical protein CDS	CDS	390
CP087800	4	hypothetical protein CDS	CDS	384
CP087800	4	hypothetical protein CDS	CDS	378
CP087800	4	hypothetical protein CDS	CDS	357
CP087800	4	hypothetical protein CDS	CDS	288
CP087800	4	hypothetical protein CDS	CDS	204
CP087800	4	hypothetical protein CDS	CDS	189
CP087800	4	hypothetical protein CDS	CDS	180
CP087800	4	HK97 family phage prohead protease CDS	CDS	618
CP087800	4	head-tail connector protein CDS	CDS	288
CP087800	4	DUF4035 domain-containing protein CDS	CDS	303
CP087800	4	DNA adenine methylase CDS	CDS	834
CP087800	5	WG repeat-containing protein CDS	CDS	546
CP087800	5	type II toxin-antitoxin system HicB family antitoxin CDS	CDS	408
CP087800	5	type II toxin-antitoxin system HicA family toxin CDS	CDS	189
CP087800	5	S24 family peptidase CDS	CDS	420
CP087800	5	phage tail tape measure protein CDS	CDS	972
CP087800	5	ORF6C domain-containing protein CDS	CDS	288
CP087800	5	hypothetical protein CDS	CDS	753
CP087800	5	hypothetical protein CDS	CDS	348
CP087800	5	hypothetical protein CDS	CDS	333
CP087800	5	hypothetical protein CDS	CDS	216
CP087800	5	hypothetical protein CDS	CDS	201
CP087800	5	hypothetical protein CDS	CDS	192
CP087800	5	helix-turn-helix domain-containing protein CDS	CDS	345
CP087800	5	helix-turn-helix domain-containing protein CDS	CDS	300
CP087800	5	ftsH CDS	CDS	1896
CP087800	5	DNA-binding protein CDS	CDS	210
CP087800	5	DNA-binding protein CDS	CDS	207
CP087800	5	antA/AntB antirepressor family protein CDS	CDS	600
CP087800	5	1-acyl-sn-glycerol-3-phosphate acyltransferase CDS	CDS	774
CP087800	6	S8 family serine peptidase CDS	CDS	2904
CP087800	6	regulatory protein GemA CDS	CDS	498
CP087800	6	phage virion morphogenesis protein CDS	CDS	429
CP087800	6	phage tail assembly protein CDS	CDS	315
CP087800	6	phage major tail tube protein CDS	CDS	519
CP087800	6	hypothetical protein CDS	CDS	1152
CP087800	6	hypothetical protein CDS	CDS	543
CP087800	6	hypothetical protein CDS	CDS	429
CP087800	6	hypothetical protein CDS	CDS	378
CP087800	6	hypothetical protein CDS	CDS	294
CP087800	6	hypothetical protein CDS	CDS	222
CP087800	6	HU family DNA-binding protein CDS	CDS	273
CP087800	6	GpE family phage tail protein CDS	CDS	1194
CP087800	6	formyl transferase CDS	CDS	531
CP087800	6	DUF4065 domain-containing protein CDS	CDS	615
CP087800	6	DUF3164 family protein CDS	CDS	624
CP087800	6	DUF2190 family protein CDS	CDS	357
CP087798	1	XRE family transcriptional regulator CDS	CDS	669
CP087798	1	TraR/DksA C4-type zinc finger protein CDS	CDS	222
CP087798	1	minor capsid protein CDS	CDS	1341
CP087798	1	IS5 family transposase CDS	CDS	713
CP087798	1	hypothetical protein CDS	CDS	1830
CP087798	1	hypothetical protein CDS	CDS	1368
CP087798	1	hypothetical protein CDS	CDS	1023
CP087798	1	hypothetical protein CDS	CDS	348
CP087798	1	hypothetical protein CDS	CDS	330
CP087798	1	hypothetical protein CDS	CDS	321
CP087798	1	hypothetical protein CDS	CDS	285
CP087798	1	hypothetical protein CDS	CDS	273
CP087798	1	hypothetical protein CDS	CDS	222
CP087798	1	hypothetical protein CDS	CDS	192
CP087798	1	hypothetical protein CDS	CDS	189
CP087798	1	helix-turn-helix domain-containing protein CDS	CDS	240
CP087798	1	helix-turn-helix domain-containing protein CDS	CDS	213
CP087798	1	D-Ala-D-Ala carboxypeptidase family metallohydrolase CDS	CDS	498
CP087798	2	YqaJ viral recombinase family protein CDS	CDS	636
CP087798	2	VRR-NUC domain-containing protein CDS	CDS	393
CP087798	2	tRNA-Met	tRNA	69
CP087798	2	tRNA-Cys	tRNA	75
CP087798	2	terminase CDS	CDS	1605
CP087798	2	ssb CDS	CDS	608
CP087798	2	replication protein CDS	CDS	1098
CP087798	2	recombination protein NinB CDS	CDS	486
CP087798	2	PLxRFG domain-containing protein CDS	CDS	15315
CP087798	2	integrase family protein CDS	CDS	1287
CP087798	2	hypothetical protein CDS	CDS	4425
CP087798	2	hypothetical protein CDS	CDS	2604
CP087798	2	hypothetical protein CDS	CDS	2325
CP087798	2	hypothetical protein CDS	CDS	2112
CP087798	2	hypothetical protein CDS	CDS	1578
CP087798	2	hypothetical protein CDS	CDS	1212
CP087798	2	hypothetical protein CDS	CDS	1200
CP087798	2	hypothetical protein CDS	CDS	849
CP087798	2	hypothetical protein CDS	CDS	684
CP087798	2	hypothetical protein CDS	CDS	657
CP087798	2	hypothetical protein CDS	CDS	639
CP087798	2	hypothetical protein CDS	CDS	609
CP087798	2	hypothetical protein CDS	CDS	573
CP087798	2	hypothetical protein CDS	CDS	504
CP087798	2	hypothetical protein CDS	CDS	501
CP087798	2	hypothetical protein CDS	CDS	498
CP087798	2	hypothetical protein CDS	CDS	483
CP087798	2	hypothetical protein CDS	CDS	474
CP087798	2	hypothetical protein CDS	CDS	453
CP087798	2	hypothetical protein CDS	CDS	408
CP087798	2	hypothetical protein CDS	CDS	405
CP087798	2	hypothetical protein CDS	CDS	378
CP087798	2	hypothetical protein CDS	CDS	342
CP087798	2	hypothetical protein CDS	CDS	336
CP087798	2	hypothetical protein CDS	CDS	324
CP087798	2	hypothetical protein CDS	CDS	318
CP087798	2	hypothetical protein CDS	CDS	309
CP087798	2	hypothetical protein CDS	CDS	300
CP087798	2	hypothetical protein CDS	CDS	291
CP087798	2	hypothetical protein CDS	CDS	288
CP087798	2	hypothetical protein CDS	CDS	282
CP087798	2	hypothetical protein CDS	CDS	279
CP087798	2	hypothetical protein CDS	CDS	261
CP087798	2	hypothetical protein CDS	CDS	198
CP087798	2	hypothetical protein CDS	CDS	195
CP087798	2	hypothetical protein CDS	CDS	192
CP087798	2	hypothetical protein CDS	CDS	189
CP087798	2	hypothetical protein CDS	CDS	189
CP087798	2	hypothetical protein CDS	CDS	165
CP087798	2	hypothetical protein CDS	CDS	159
CP087798	2	hypothetical protein CDS	CDS	156
CP087798	2	helix-turn-helix transcriptional regulator CDS	CDS	750
CP087798	2	helix-turn-helix domain-containing protein CDS	CDS	204
CP087798	2	ERF family protein CDS	CDS	756
CP087798	2	DUF4043 family protein CDS	CDS	1293
CP087798	2	DUF551 domain-containing protein CDS	CDS	531
CP087798	2	D-Ala-D-Ala carboxypeptidase family metallohydrolase CDS	CDS	549
CP087798	2	carboxypeptidase-like regulatory domain-containing protein CDS	CDS	843
CP087798	3	tRNA (cytidine(34)-2'-O)-methyltransferase CDS	CDS	531
CP087798	3	nudC CDS	CDS	867
CP087798	3	manganese efflux pump MntP family protein CDS	CDS	612
CP087798	3	Lrp/AsnC family transcriptional regulator CDS	CDS	465
CP087798	3	leuA CDS	CDS	1731
CP087798	3	IS1 family transposase CDS	CDS	702
CP087798	3	hypothetical protein CDS	CDS	1830
CP087798	3	hypothetical protein CDS	CDS	1686
CP087798	3	hypothetical protein CDS	CDS	1233
CP087798	3	hypothetical protein CDS	CDS	807
CP087798	3	hypothetical protein CDS	CDS	639
CP087798	3	hypothetical protein CDS	CDS	531
CP087798	3	hypothetical protein CDS	CDS	408
CP087798	3	hypothetical protein CDS	CDS	345
CP087798	3	hypothetical protein CDS	CDS	252
CP087798	3	hypothetical protein CDS	CDS	234
CP087798	3	hypothetical protein CDS	CDS	189
CP087798	3	hemW CDS	CDS	1209
CP087798	3	helix-turn-helix domain-containing protein CDS	CDS	678
CP087798	3	helix-turn-helix domain-containing protein CDS	CDS	387
CP087798	3	helix-turn-helix domain-containing protein CDS	CDS	243
CP087798	3	DUF2190 family protein CDS	CDS	225
CP087798	3	dnaQ CDS	CDS	1596
CP087798	3	DEAD/DEAH box helicase CDS	CDS	1176
CP087798	3	cold shock domain-containing protein CDS	CDS	213
CP087798	3	aroQ CDS	CDS	495
CP087798	4	YqaJ viral recombinase family protein CDS	CDS	636
CP087798	4	VRR-NUC domain-containing protein CDS	CDS	408
CP087798	4	type II toxin-antitoxin system HicB family antitoxin CDS	CDS	414
CP087798	4	type II toxin-antitoxin system HicA family toxin CDS	CDS	183
CP087798	4	terminase small subunit CDS	CDS	540
CP087798	4	terL CDS	CDS	1398
CP087798	4	septal ring lytic transglycosylase RlpA family protein CDS	CDS	483
CP087798	4	S49 family peptidase CDS	CDS	1074
CP087798	4	ribbon-helix-helix domain-containing protein CDS	CDS	198
CP087798	4	replication protein CDS	CDS	894
CP087798	4	recombination protein NinB CDS	CDS	486
CP087798	4	phage virion morphogenesis protein CDS	CDS	444
CP087798	4	phage regulatory protein/antirepressor Ant CDS	CDS	717
CP087798	4	phage head morphogenesis protein CDS	CDS	750
CP087798	4	ORF6C domain-containing protein CDS	CDS	705
CP087798	4	major capsid protein CDS	CDS	1071
CP087798	4	KilA-N domain-containing protein CDS	CDS	798
CP087798	4	integrase arm-type DNA-binding domain-containingprotein CDS	CDS	1191
CP087798	4	hypothetical protein CDS	CDS	1923
CP087798	4	hypothetical protein CDS	CDS	1125
CP087798	4	hypothetical protein CDS	CDS	876
CP087798	4	hypothetical protein CDS	CDS	726
CP087798	4	hypothetical protein CDS	CDS	609
CP087798	4	hypothetical protein CDS	CDS	561
CP087798	4	hypothetical protein CDS	CDS	438
CP087798	4	hypothetical protein CDS	CDS	408
CP087798	4	hypothetical protein CDS	CDS	402
CP087798	4	hypothetical protein CDS	CDS	390
CP087798	4	hypothetical protein CDS	CDS	375
CP087798	4	hypothetical protein CDS	CDS	369
CP087798	4	hypothetical protein CDS	CDS	366
CP087798	4	hypothetical protein CDS	CDS	357
CP087798	4	hypothetical protein CDS	CDS	336
CP087798	4	hypothetical protein CDS	CDS	318
CP087798	4	hypothetical protein CDS	CDS	318
CP087798	4	hypothetical protein CDS	CDS	306
CP087798	4	hypothetical protein CDS	CDS	279
CP087798	4	hypothetical protein CDS	CDS	264
CP087798	4	hypothetical protein CDS	CDS	228
CP087798	4	hypothetical protein CDS	CDS	210
CP087798	4	hypothetical protein CDS	CDS	201
CP087798	4	hypothetical protein CDS	CDS	195
CP087798	4	hypothetical protein CDS	CDS	189
CP087798	4	hypothetical protein CDS	CDS	183
CP087798	4	hypothetical protein CDS	CDS	156
CP087798	4	helix-turn-helix domain-containing protein CDS	CDS	669
CP087798	4	helix-turn-helix domain-containing protein CDS	CDS	276
CP087798	4	helix-turn-helix domain-containing protein CDS	CDS	201
CP087798	4	ERF family protein CDS	CDS	756
CP087798	4	DUF3310 domain-containing protein CDS	CDS	222
CP087798	4	DUF1829 domain-containing protein CDS	CDS	774
CP087798	4	DUF1320 domain-containing protein CDS	CDS	435
CP087798	4	DUF935 domain-containing protein CDS	CDS	1431
CP087798	4	DUF551 domain-containing protein CDS	CDS	513
CP087798	4	DUF551 domain-containing protein CDS	CDS	345
CP087798	4	D-Ala-D-Ala carboxypeptidase family metallohydrolase CDS	CDS	543
CP087798	4	Bro-N domain-containing protein CDS	CDS	678
CP087798	4	AlpA family phage regulatory protein CDS	CDS	189
CP087798	5	tyrosine-type recombinase/integrase CDS	CDS	1113
CP087798	5	terminase large subunit CDS	CDS	1728
CP087798	5	tail length tape measure protein CDS	CDS	2985
CP087798	5	tail assembly protein CDS	CDS	141
CP087798	5	pyocin activator PrtN family protein CDS	CDS	279
CP087798	5	phage tail protein CDS	CDS	336
CP087798	5	phage minor tail protein L CDS	CDS	714
CP087798	5	phage antirepressor N-terminal domain-containingprotein CDS	CDS	807
CP087798	5	phage antirepressor N-terminal domain-containingprotein CDS	CDS	468
CP087798	5	M15 family metallopeptidase CDS	CDS	696
CP087798	5	hypothetical protein CDS	CDS	1095
CP087798	5	hypothetical protein CDS	CDS	774
CP087798	5	hypothetical protein CDS	CDS	522
CP087798	5	hypothetical protein CDS	CDS	423
CP087798	5	hypothetical protein CDS	CDS	402
CP087798	5	hypothetical protein CDS	CDS	387
CP087798	5	hypothetical protein CDS	CDS	384
CP087798	5	hypothetical protein CDS	CDS	360
CP087798	5	hypothetical protein CDS	CDS	243
CP087798	5	hypothetical protein CDS	CDS	201
CP087798	5	hypothetical protein CDS	CDS	198
CP087798	5	HNH endonuclease CDS	CDS	306
CP087798	5	GNAT family N-acetyltransferase CDS	CDS	576
CP087798	5	DUF5906 domain-containing protein CDS	CDS	951
CP087798	5	DUF3482 domain-containing protein CDS	CDS	>823
CP087798	5	DUF3310 domain-containing protein CDS	CDS	378
CP087798	5	DUF1983 domain-containing protein CDS	CDS	1560
CP087798	5	DUF551 domain-containing protein CDS	CDS	360
CP087798	5	C40 family peptidase CDS	CDS	792
CP087798	6	type II toxin-antitoxin system RelE/ParE family toxin CDS	CDS	309
CP087798	6	type II toxin-antitoxin system RelE/ParE family toxin CDS	CDS	279
CP087798	6	type II toxin-antitoxin system Phd/YefM family antitoxin CDS	CDS	264
CP087798	6	tape measure protein CDS	CDS	3747
CP087798	6	tail assembly protein CDS	CDS	585
CP087798	6	SocA family protein CDS	CDS	558
CP087798	6	rpiA CDS	CDS	690
CP087798	6	Rha family transcriptional regulator CDS	CDS	528
CP087798	6	phage tail protein CDS	CDS	4596
CP087798	6	phage tail protein CDS	CDS	333
CP087798	6	phage minor tail protein L CDS	CDS	684
CP087798	6	phage holin family protein CDS	CDS	318
CP087798	6	phage antirepressor N-terminal domain-containingprotein CDS	CDS	747
CP087798	6	integrase arm-type DNA-binding domain-containingprotein CDS	CDS	1221
CP087798	6	insulinase family protein CDS	CDS	1470
CP087798	6	insulinase family protein CDS	CDS	1449
CP087798	6	hypothetical protein CDS	CDS	1533
CP087798	6	hypothetical protein CDS	CDS	1095
CP087798	6	hypothetical protein CDS	CDS	1017
CP087798	6	hypothetical protein CDS	CDS	909
CP087798	6	hypothetical protein CDS	CDS	618
CP087798	6	hypothetical protein CDS	CDS	483
CP087798	6	hypothetical protein CDS	CDS	423
CP087798	6	hypothetical protein CDS	CDS	390
CP087798	6	hypothetical protein CDS	CDS	360
CP087798	6	hypothetical protein CDS	CDS	348
CP087798	6	hypothetical protein CDS	CDS	279
CP087798	6	hypothetical protein CDS	CDS	204
CP087798	6	hypothetical protein CDS	CDS	204
CP087798	6	hypothetical protein CDS	CDS	201
CP087798	6	hypothetical protein CDS	CDS	189
CP087798	6	hypothetical protein CDS	CDS	141
CP087798	6	HK97 gp10 family phage protein CDS	CDS	342
CP087798	6	HigA family addiction module antitoxin CDS	CDS	306
CP087798	6	glutamate 5-kinase CDS	CDS	366
CP087798	6	DUF4468 domain-containing protein CDS	CDS	522
CP087798	6	DUF4128 domain-containing protein CDS	CDS	390
CP087798	6	DUF4055 domain-containing protein CDS	CDS	>795
CP087798	6	D-Ala-D-Ala carboxypeptidase family metallohydrolase CDS	CDS	543
CP087798	6	C40 family peptidase CDS	CDS	777
CP087798	6	Arc family DNA-binding protein CDS	CDS	231
CP087798	6	antA/AntB antirepressor family protein CDS	CDS	597
CP087798	7	YqaJ viral recombinase family protein CDS	CDS	636
CP087798	7	XRE family transcriptional regulator CDS	CDS	231
CP087798	7	VRR-NUC domain-containing protein CDS	CDS	408
CP087798	7	terminase CDS	CDS	1473
CP087798	7	ribbon-helix-helix domain-containing protein CDS	CDS	198
CP087798	7	Rha family transcriptional regulator CDS	CDS	684
CP087798	7	Rha family transcriptional regulator CDS	CDS	528
CP087798	7	replication protein CDS	CDS	894
CP087798	7	recombination protein NinB CDS	CDS	486
CP087798	7	KilA-N domain-containing protein CDS	CDS	813
CP087798	7	hypothetical protein CDS	CDS	1533
CP087798	7	hypothetical protein CDS	CDS	1017
CP087798	7	hypothetical protein CDS	CDS	981
CP087798	7	hypothetical protein CDS	CDS	909
CP087798	7	hypothetical protein CDS	CDS	822
CP087798	7	hypothetical protein CDS	CDS	618
CP087798	7	hypothetical protein CDS	CDS	609
CP087798	7	hypothetical protein CDS	CDS	573
CP087798	7	hypothetical protein CDS	CDS	483
CP087798	7	hypothetical protein CDS	CDS	426
CP087798	7	hypothetical protein CDS	CDS	369
CP087798	7	hypothetical protein CDS	CDS	348
CP087798	7	hypothetical protein CDS	CDS	336
CP087798	7	hypothetical protein CDS	CDS	318
CP087798	7	hypothetical protein CDS	CDS	279
CP087798	7	hypothetical protein CDS	CDS	279
CP087798	7	hypothetical protein CDS	CDS	264
CP087798	7	hypothetical protein CDS	CDS	261
CP087798	7	hypothetical protein CDS	CDS	204
CP087798	7	hypothetical protein CDS	CDS	204
CP087798	7	hypothetical protein CDS	CDS	201
CP087798	7	hypothetical protein CDS	CDS	201
CP087798	7	hypothetical protein CDS	CDS	177
CP087798	7	hypothetical protein CDS	CDS	156
CP087798	7	HK97 gp10 family phage protein CDS	CDS	342
CP087798	7	helix-turn-helix domain-containing protein CDS	CDS	699
CP087798	7	glutamate 5-kinase CDS	CDS	366
CP087798	7	ERF family protein CDS	CDS	756
CP087798	7	DUF5664 domain-containing protein CDS	CDS	285
CP087798	7	DUF4468 domain-containing protein CDS	CDS	522
CP087798	7	DUF4128 domain-containing protein CDS	CDS	390
CP087798	7	DUF4055 domain-containing protein CDS	CDS	1419
CP087798	7	DUF551 domain-containing protein CDS	CDS	513
CP087798	7	DUF551 domain-containing protein CDS	CDS	345
CP087798	7	Bro-N domain-containing protein CDS	CDS	678
CP087798	7	aminodeoxychorismate/anthranilate synthase component II CDS	CDS	624
CP087798	8	type II toxin-antitoxin system HicB family antitoxin CDS	CDS	408
CP087798	8	type II toxin-antitoxin system HicA family toxin CDS	CDS	189
CP087798	8	S24 family peptidase CDS	CDS	420
CP087798	8	phage tail tape measure protein CDS	CDS	972
CP087798	8	ORF6C domain-containing protein CDS	CDS	288
CP087798	8	hypothetical protein CDS	CDS	1830
CP087798	8	hypothetical protein CDS	CDS	807
CP087798	8	hypothetical protein CDS	CDS	753
CP087798	8	hypothetical protein CDS	CDS	438
CP087798	8	hypothetical protein CDS	CDS	345
CP087798	8	hypothetical protein CDS	CDS	333
CP087798	8	hypothetical protein CDS	CDS	216
CP087798	8	hypothetical protein CDS	CDS	201
CP087798	8	hypothetical protein CDS	CDS	192
CP087798	8	helix-turn-helix domain-containing protein CDS	CDS	345
CP087798	8	helix-turn-helix domain-containing protein CDS	CDS	300
CP087798	8	DNA-binding protein CDS	CDS	210
CP087798	8	DNA-binding protein CDS	CDS	207
CP087798	8	antA/AntB antirepressor family protein CDS	CDS	600
CP087798	9	tail protein X CDS	CDS	231
CP087798	9	S8 family serine peptidase CDS	CDS	2904
CP087798	9	regulatory protein GemA CDS	CDS	498
CP087798	9	phage virion morphogenesis protein CDS	CDS	429
CP087798	9	phage tail tape measure protein CDS	CDS	2382
CP087798	9	phage tail protein CDS	CDS	774
CP087798	9	phage tail protein CDS	CDS	606
CP087798	9	phage tail assembly protein CDS	CDS	315
CP087798	9	phage major tail tube protein CDS	CDS	519
CP087798	9	phage baseplate assembly protein V CDS	CDS	570
CP087798	9	hypothetical protein CDS	CDS	1152
CP087798	9	hypothetical protein CDS	CDS	549
CP087798	9	hypothetical protein CDS	CDS	543
CP087798	9	hypothetical protein CDS	CDS	429
CP087798	9	hypothetical protein CDS	CDS	378
CP087798	9	hypothetical protein CDS	CDS	294
CP087798	9	hypothetical protein CDS	CDS	222
CP087798	9	hypothetical protein CDS	CDS	198
CP087798	9	hypothetical protein CDS	CDS	168
CP087798	9	hypothetical protein CDS	CDS	93
CP087798	9	HU family DNA-binding protein CDS	CDS	273
CP087798	9	GPW/gp25 family protein CDS	CDS	384
CP087798	9	formyl transferase CDS	CDS	531
CP087798	9	DUF4065 domain-containing protein CDS	CDS	525
CP087798	9	DUF3164 family protein CDS	CDS	624
CP087798	9	DUF2190 family protein CDS	CDS	357
CP087798	9	baseplate J/gp47 family protein CDS	CDS	828
CP087798	9	ABC transporter ATP-binding protein CDS	CDS	1161
CP087793	1	tail protein X CDS	CDS	231
CP087793	1	S8 family serine peptidase CDS	CDS	2904
CP087793	1	regulatory protein GemA CDS	CDS	498
CP087793	1	phage virion morphogenesis protein CDS	CDS	429
CP087793	1	phage tail tape measure protein CDS	CDS	1677
CP087793	1	phage tail assembly protein CDS	CDS	315
CP087793	1	phage major tail tube protein CDS	CDS	519
CP087793	1	phage baseplate assembly protein V CDS	CDS	474
CP087793	1	hypothetical protein CDS	CDS	1152
CP087793	1	hypothetical protein CDS	CDS	543
CP087793	1	hypothetical protein CDS	CDS	429
CP087793	1	hypothetical protein CDS	CDS	378
CP087793	1	hypothetical protein CDS	CDS	294
CP087793	1	hypothetical protein CDS	CDS	222
CP087793	1	HU family DNA-binding protein CDS	CDS	273
CP087793	1	GpE family phage tail protein CDS	CDS	156
CP087793	1	GNAT family N-acetyltransferase CDS	CDS	840
CP087793	1	formyl transferase CDS	CDS	531
CP087793	1	DUF4065 domain-containing protein CDS	CDS	453
CP087793	1	DUF3164 family protein CDS	CDS	624
CP087793	1	DUF2190 family protein CDS	CDS	357
CP087793	2	type II toxin-antitoxin system HicB family antitoxin CDS	CDS	408
CP087793	2	type II toxin-antitoxin system HicA family toxin CDS	CDS	189
CP087793	2	S24 family peptidase CDS	CDS	420
CP087793	2	phage tail tape measure protein CDS	CDS	972
CP087793	2	ORF6C domain-containing protein CDS	CDS	288
CP087793	2	hypothetical protein CDS	CDS	1830
CP087793	2	hypothetical protein CDS	CDS	807
CP087793	2	hypothetical protein CDS	CDS	753
CP087793	2	hypothetical protein CDS	CDS	438
CP087793	2	hypothetical protein CDS	CDS	345
CP087793	2	hypothetical protein CDS	CDS	333
CP087793	2	hypothetical protein CDS	CDS	216
CP087793	2	hypothetical protein CDS	CDS	201
CP087793	2	hypothetical protein CDS	CDS	192
CP087793	2	helix-turn-helix domain-containing protein CDS	CDS	345
CP087793	2	helix-turn-helix domain-containing protein CDS	CDS	300
CP087793	2	DNA-binding protein CDS	CDS	210
CP087793	2	DNA-binding protein CDS	CDS	207
CP087793	2	antA/AntB antirepressor family protein CDS	CDS	600
CP087793	3	YfdQ family protein CDS	CDS	822
CP087793	3	tyrosine-type recombinase/integrase CDS	CDS	1119
CP087793	3	TIGR02594 family protein CDS	CDS	540
CP087793	3	terminase large subunit CDS	CDS	654
CP087793	3	tape measure protein CDS	CDS	2763
CP087793	3	phage tail assembly chaperone family protein, TAC CDS	CDS	345
CP087793	3	phage portal protein CDS	CDS	1317
CP087793	3	phage major capsid protein CDS	CDS	1347
CP087793	3	phage head closure protein CDS	CDS	339
CP087793	3	hypothetical protein CDS	CDS	795
CP087793	3	hypothetical protein CDS	CDS	468
CP087793	3	hypothetical protein CDS	CDS	432
CP087793	3	hypothetical protein CDS	CDS	390
CP087793	3	hypothetical protein CDS	CDS	384
CP087793	3	hypothetical protein CDS	CDS	378
CP087793	3	hypothetical protein CDS	CDS	357
CP087793	3	hypothetical protein CDS	CDS	288
CP087793	3	hypothetical protein CDS	CDS	204
CP087793	3	hypothetical protein CDS	CDS	189
CP087793	3	hypothetical protein CDS	CDS	180
CP087793	3	HK97 family phage prohead protease CDS	CDS	618
CP087793	3	head-tail connector protein CDS	CDS	288
CP087793	3	DUF4035 domain-containing protein CDS	CDS	303
CP087793	3	DNA adenine methylase CDS	CDS	834
CP087793	4	YqaJ viral recombinase family protein CDS	CDS	636
CP087793	4	XRE family transcriptional regulator CDS	CDS	732
CP087793	4	XRE family transcriptional regulator CDS	CDS	231
CP087793	4	VRR-NUC domain-containing protein CDS	CDS	408
CP087793	4	type II toxin-antitoxin system RelE/ParE family toxin CDS	CDS	309
CP087793	4	type II toxin-antitoxin system RelE/ParE family toxin CDS	CDS	279
CP087793	4	type II toxin-antitoxin system Phd/YefM family antitoxin CDS	CDS	264
CP087793	4	trpD CDS	CDS	1062
CP087793	4	trpC CDS	CDS	819
CP087793	4	tRNA-Leu	tRNA	85
CP087793	4	trmB CDS	CDS	690
CP087793	4	TonB-dependent receptor plug domain-containing protein CDS	CDS	858
CP087793	4	TonB-dependent receptor CDS	CDS	1611
CP087793	4	TonB-dependent receptor CDS	CDS	513
CP087793	4	terminase CDS	CDS	1473
CP087793	4	tape measure protein CDS	CDS	3747
CP087793	4	tail assembly protein CDS	CDS	585
CP087793	4	SocA family protein CDS	CDS	558
CP087793	4	rpiA CDS	CDS	690
CP087793	4	RidA family protein CDS	CDS	348
CP087793	4	replication protein CDS	CDS	810
CP087793	4	recombination protein NinB CDS	CDS	486
CP087793	4	Plug domain-containing protein CDS	CDS	486
CP087793	4	phage tail protein CDS	CDS	4596
CP087793	4	phage tail protein CDS	CDS	333
CP087793	4	phage regulatory protein/antirepressor Ant CDS	CDS	717
CP087793	4	phage minor tail protein L CDS	CDS	684
CP087793	4	phage holin family protein CDS	CDS	318
CP087793	4	pdxH CDS	CDS	654
CP087793	4	ORF6C domain-containing protein CDS	CDS	840
CP087793	4	mtgA CDS	CDS	672
CP087793	4	metallophosphoesterase CDS	CDS	843
CP087793	4	LexA family transcriptional regulator CDS	CDS	576
CP087793	4	KilA-N domain-containing protein CDS	CDS	363
CP087793	4	IS1 family transposase CDS	CDS	702
CP087793	4	integrase arm-type DNA-binding domain-containingprotein CDS	CDS	1221
CP087793	4	insulinase family protein CDS	CDS	2967
CP087793	4	insulinase family protein CDS	CDS	1470
CP087793	4	insulinase family protein CDS	CDS	1449
CP087793	4	hypothetical protein CDS	CDS	1533
CP087793	4	hypothetical protein CDS	CDS	1095
CP087793	4	hypothetical protein CDS	CDS	1017
CP087793	4	hypothetical protein CDS	CDS	882
CP087793	4	hypothetical protein CDS	CDS	822
CP087793	4	hypothetical protein CDS	CDS	663
CP087793	4	hypothetical protein CDS	CDS	618
CP087793	4	hypothetical protein CDS	CDS	609
CP087793	4	hypothetical protein CDS	CDS	573
CP087793	4	hypothetical protein CDS	CDS	483
CP087793	4	hypothetical protein CDS	CDS	426
CP087793	4	hypothetical protein CDS	CDS	423
CP087793	4	hypothetical protein CDS	CDS	390
CP087793	4	hypothetical protein CDS	CDS	387
CP087793	4	hypothetical protein CDS	CDS	369
CP087793	4	hypothetical protein CDS	CDS	360
CP087793	4	hypothetical protein CDS	CDS	354
CP087793	4	hypothetical protein CDS	CDS	351
CP087793	4	hypothetical protein CDS	CDS	348
CP087793	4	hypothetical protein CDS	CDS	336
CP087793	4	hypothetical protein CDS	CDS	318
CP087793	4	hypothetical protein CDS	CDS	318
CP087793	4	hypothetical protein CDS	CDS	291
CP087793	4	hypothetical protein CDS	CDS	279
CP087793	4	hypothetical protein CDS	CDS	279
CP087793	4	hypothetical protein CDS	CDS	264
CP087793	4	hypothetical protein CDS	CDS	261
CP087793	4	hypothetical protein CDS	CDS	261
CP087793	4	hypothetical protein CDS	CDS	249
CP087793	4	hypothetical protein CDS	CDS	243
CP087793	4	hypothetical protein CDS	CDS	204
CP087793	4	hypothetical protein CDS	CDS	204
CP087793	4	hypothetical protein CDS	CDS	201
CP087793	4	hypothetical protein CDS	CDS	201
CP087793	4	hypothetical protein CDS	CDS	195
CP087793	4	hypothetical protein CDS	CDS	189
CP087793	4	hypothetical protein CDS	CDS	183
CP087793	4	hypothetical protein CDS	CDS	177
CP087793	4	hypothetical protein CDS	CDS	171
CP087793	4	hypothetical protein CDS	CDS	156
CP087793	4	hypothetical protein CDS	CDS	141
CP087793	4	HigA family addiction module antitoxin CDS	CDS	306
CP087793	4	glutaredoxin family protein CDS	CDS	411
CP087793	4	glutamate 5-kinase CDS	CDS	171
CP087793	4	glmM CDS	CDS	1356
CP087793	4	ERF family protein CDS	CDS	756
CP087793	4	DUF5664 domain-containing protein CDS	CDS	285
CP087793	4	DUF4468 domain-containing protein CDS	CDS	522
CP087793	4	DUF4055 domain-containing protein CDS	CDS	1419
CP087793	4	DUF2628 domain-containing protein CDS	CDS	933
CP087793	4	DUF551 domain-containing protein CDS	CDS	513
CP087793	4	DUF551 domain-containing protein CDS	CDS	345
CP087793	4	D-amino acid dehydrogenase CDS	CDS	1260
CP087793	4	D-Ala-D-Ala carboxypeptidase family metallohydrolase CDS	CDS	543
CP087793	4	CPBP family intramembrane metalloprotease CDS	CDS	843
CP087793	4	C40 family peptidase CDS	CDS	777
CP087793	4	Arc family DNA-binding protein CDS	CDS	231
CP087793	4	antA/AntB antirepressor family protein CDS	CDS	597
CP087793	4	aminodeoxychorismate/anthranilate synthase component II CDS	CDS	624
CP087793	4	alpha/beta hydrolase CDS	CDS	888
CP087793	4	16S rRNA (uracil(1498)-N(3))-methyltransferase CDS	CDS	720
CP087793	5	YfdQ family protein CDS	CDS	2410
CP087793	5	tyrosine-type recombinase/integrase CDS	CDS	61
CP087793	5	terminase large subunit CDS	CDS	10589
CP087793	5	tail length tape measure protein CDS	CDS	12899
CP087793	5	tail assembly protein CDS	CDS	20069
CP087793	5	single-stranded DNA-binding protein CDS	CDS	1997
CP087793	5	pyocin activator PrtN family protein CDS	CDS	1142
CP087793	5	phage tail protein CDS	CDS	15886
CP087793	5	phage minor tail protein L CDS	CDS	16721
CP087793	5	phage antirepressor N-terminal domain-containingprotein CDS	CDS	9150
CP087793	5	phage antirepressor N-terminal domain-containingprotein CDS	CDS	8651
CP087793	5	M15 family metallopeptidase CDS	CDS	23889
CP087793	5	LexA family transcriptional regulator CDS	CDS	5693
CP087793	5	hypothetical protein CDS	CDS	22148
CP087793	5	hypothetical protein CDS	CDS	17493
CP087793	5	hypothetical protein CDS	CDS	6764
CP087793	5	hypothetical protein CDS	CDS	7773
CP087793	5	hypothetical protein CDS	CDS	16299
CP087793	5	hypothetical protein CDS	CDS	18266
CP087793	5	hypothetical protein CDS	CDS	23456
CP087793	5	hypothetical protein CDS	CDS	21792
CP087793	5	hypothetical protein CDS	CDS	4120
CP087793	5	hypothetical protein CDS	CDS	3250
CP087793	5	hypothetical protein CDS	CDS	3833
CP087793	5	hypothetical protein CDS	CDS	3585
CP087793	5	hypothetical protein CDS	CDS	9958
CP087793	5	hypothetical protein CDS	CDS	12313
CP087793	5	hypothetical protein CDS	CDS	19474
CP087793	5	hypothetical protein CDS	CDS	4470
CP087793	5	HNH endonuclease CDS	CDS	7333
CP087793	5	helix-turn-helix domain-containing protein CDS	CDS	6474
CP087793	5	DUF3310 domain-containing protein CDS	CDS	10255
CP087793	5	DUF1983 domain-containing protein CDS	CDS	20236
CP087793	5	DUF551 domain-containing protein CDS	CDS	1425
CP087793	5	C40 family peptidase CDS	CDS	18708
CP087793	5	3'-5' exoribonuclease CDS	CDS	4841
CP087793	6	YqaJ viral recombinase family protein CDS	CDS	636
CP087793	6	VRR-NUC domain-containing protein CDS	CDS	408
CP087793	6	type II toxin-antitoxin system HicB family antitoxin CDS	CDS	414
CP087793	6	type II toxin-antitoxin system HicA family toxin CDS	CDS	183
CP087793	6	terminase small subunit CDS	CDS	540
CP087793	6	terL CDS	CDS	1398
CP087793	6	septal ring lytic transglycosylase RlpA family protein CDS	CDS	483
CP087793	6	S49 family peptidase CDS	CDS	1074
CP087793	6	replication protein CDS	CDS	810
CP087793	6	recombination protein NinB CDS	CDS	486
CP087793	6	phage virion morphogenesis protein CDS	CDS	444
CP087793	6	phage regulatory protein/antirepressor Ant CDS	CDS	717
CP087793	6	phage head morphogenesis protein CDS	CDS	750
CP087793	6	ORF6C domain-containing protein CDS	CDS	705
CP087793	6	major capsid protein CDS	CDS	1071
CP087793	6	KilA-N domain-containing protein CDS	CDS	804
CP087793	6	IS982 family transposase CDS	CDS	>613
CP087793	6	integrase arm-type DNA-binding domain-containingprotein CDS	CDS	1191
CP087793	6	hypothetical protein CDS	CDS	1923
CP087793	6	hypothetical protein CDS	CDS	1125
CP087793	6	hypothetical protein CDS	CDS	876
CP087793	6	hypothetical protein CDS	CDS	726
CP087793	6	hypothetical protein CDS	CDS	609
CP087793	6	hypothetical protein CDS	CDS	561
CP087793	6	hypothetical protein CDS	CDS	438
CP087793	6	hypothetical protein CDS	CDS	408
CP087793	6	hypothetical protein CDS	CDS	402
CP087793	6	hypothetical protein CDS	CDS	390
CP087793	6	hypothetical protein CDS	CDS	375
CP087793	6	hypothetical protein CDS	CDS	369
CP087793	6	hypothetical protein CDS	CDS	366
CP087793	6	hypothetical protein CDS	CDS	336
CP087793	6	hypothetical protein CDS	CDS	318
CP087793	6	hypothetical protein CDS	CDS	318
CP087793	6	hypothetical protein CDS	CDS	306
CP087793	6	hypothetical protein CDS	CDS	291
CP087793	6	hypothetical protein CDS	CDS	279
CP087793	6	hypothetical protein CDS	CDS	264
CP087793	6	hypothetical protein CDS	CDS	240
CP087793	6	hypothetical protein CDS	CDS	228
CP087793	6	hypothetical protein CDS	CDS	210
CP087793	6	hypothetical protein CDS	CDS	201
CP087793	6	hypothetical protein CDS	CDS	195
CP087793	6	hypothetical protein CDS	CDS	189
CP087793	6	hypothetical protein CDS	CDS	183
CP087793	6	hypothetical protein CDS	CDS	156
CP087793	6	helix-turn-helix domain-containing protein CDS	CDS	669
CP087793	6	helix-turn-helix domain-containing protein CDS	CDS	276
CP087793	6	helix-turn-helix domain-containing protein CDS	CDS	201
CP087793	6	ERF family protein CDS	CDS	756
CP087793	6	DUF3310 domain-containing protein CDS	CDS	222
CP087793	6	DUF1829 domain-containing protein CDS	CDS	774
CP087793	6	DUF1320 domain-containing protein CDS	CDS	435
CP087793	6	DUF935 domain-containing protein CDS	CDS	1431
CP087793	6	DUF551 domain-containing protein CDS	CDS	513
CP087793	6	DUF551 domain-containing protein CDS	CDS	345
CP087793	6	D-Ala-D-Ala carboxypeptidase family metallohydrolase CDS	CDS	543
CP087793	6	AlpA family phage regulatory protein CDS	CDS	189
CP087793	7	regulatory protein GemA CDS	CDS	384
CP087793	7	Mu transposase C-terminal domain-containing protein CDS	CDS	1995
CP087793	7	hypothetical protein CDS	CDS	1233
CP087793	7	hypothetical protein CDS	CDS	348
CP087793	7	helix-turn-helix domain-containing protein CDS	CDS	678
CP087793	7	helix-turn-helix domain-containing protein CDS	CDS	387
CP087793	7	helix-turn-helix domain-containing protein CDS	CDS	243
CP087793	7	AAA family ATPase CDS	CDS	876
CP087793	8	XRE family transcriptional regulator CDS	CDS	669
CP087793	8	thrS CDS	CDS	1929
CP087793	8	SH3 domain-containing protein CDS	CDS	270
CP087793	8	response regulator CDS	CDS	3078
CP087793	8	putative molybdenum carrier protein CDS	CDS	480
CP087793	8	IS5 family transposase CDS	CDS	713
CP087793	8	hypothetical protein CDS	CDS	1506
CP087793	8	hypothetical protein CDS	CDS	867
CP087793	8	hypothetical protein CDS	CDS	540
CP087793	8	hypothetical protein CDS	CDS	390
CP087793	8	hypothetical protein CDS	CDS	354
CP087793	8	hypothetical protein CDS	CDS	321
CP087793	8	hypothetical protein CDS	CDS	>78
CP087793	8	helix-turn-helix domain-containing protein CDS	CDS	240
CP087793	8	cysM CDS	CDS	918
CP087793	8	crotonase/enoyl-CoA hydratase family protein CDS	CDS	783
CP087793	8	3'-5' exonuclease CDS	CDS	771
CP087788	1	tail protein X CDS	CDS	231
CP087788	1	S8 family serine peptidase CDS	CDS	2904
CP087788	1	regulatory protein GemA CDS	CDS	498
CP087788	1	phage virion morphogenesis protein CDS	CDS	429
CP087788	1	phage tail tape measure protein CDS	CDS	1677
CP087788	1	phage tail protein CDS	CDS	606
CP087788	1	phage tail assembly protein CDS	CDS	315
CP087788	1	phage major tail tube protein CDS	CDS	519
CP087788	1	phage baseplate assembly protein V CDS	CDS	570
CP087788	1	hypothetical protein CDS	CDS	1152
CP087788	1	hypothetical protein CDS	CDS	549
CP087788	1	hypothetical protein CDS	CDS	543
CP087788	1	hypothetical protein CDS	CDS	429
CP087788	1	hypothetical protein CDS	CDS	378
CP087788	1	hypothetical protein CDS	CDS	294
CP087788	1	hypothetical protein CDS	CDS	222
CP087788	1	hypothetical protein CDS	CDS	198
CP087788	1	hypothetical protein CDS	CDS	168
CP087788	1	HU family DNA-binding protein CDS	CDS	273
CP087788	1	GPW/gp25 family protein CDS	CDS	384
CP087788	1	GpE family phage tail protein CDS	CDS	156
CP087788	1	formyl transferase CDS	CDS	531
CP087788	1	DUF4065 domain-containing protein CDS	CDS	525
CP087788	1	DUF3164 family protein CDS	CDS	624
CP087788	1	DUF2190 family protein CDS	CDS	357
CP087788	1	baseplate J/gp47 family protein CDS	CDS	828
CP087788	1	ABC transporter ATP-binding protein CDS	CDS	1161
CP087788	2	type II toxin-antitoxin system HicB family antitoxin CDS	CDS	408
CP087788	2	type II toxin-antitoxin system HicA family toxin CDS	CDS	189
CP087788	2	S24 family peptidase CDS	CDS	420
CP087788	2	phage tail tape measure protein CDS	CDS	972
CP087788	2	ORF6C domain-containing protein CDS	CDS	288
CP087788	2	hypothetical protein CDS	CDS	1830
CP087788	2	hypothetical protein CDS	CDS	807
CP087788	2	hypothetical protein CDS	CDS	753
CP087788	2	hypothetical protein CDS	CDS	438
CP087788	2	hypothetical protein CDS	CDS	345
CP087788	2	hypothetical protein CDS	CDS	333
CP087788	2	hypothetical protein CDS	CDS	216
CP087788	2	hypothetical protein CDS	CDS	201
CP087788	2	hypothetical protein CDS	CDS	192
CP087788	2	helix-turn-helix domain-containing protein CDS	CDS	345
CP087788	2	helix-turn-helix domain-containing protein CDS	CDS	300
CP087788	2	DNA-binding protein CDS	CDS	210
CP087788	2	DNA-binding protein CDS	CDS	207
CP087788	2	antA/AntB antirepressor family protein CDS	CDS	600
CP087788	3	YfdQ family protein CDS	CDS	822
CP087788	3	tyrosine-type recombinase/integrase CDS	CDS	1119
CP087788	3	TIGR02594 family protein CDS	CDS	540
CP087788	3	terminase large subunit CDS	CDS	654
CP087788	3	tape measure protein CDS	CDS	2763
CP087788	3	phage tail assembly chaperone family protein, TAC CDS	CDS	345
CP087788	3	phage portal protein CDS	CDS	1317
CP087788	3	phage major capsid protein CDS	CDS	1347
CP087788	3	phage head closure protein CDS	CDS	339
CP087788	3	hypothetical protein CDS	CDS	795
CP087788	3	hypothetical protein CDS	CDS	468
CP087788	3	hypothetical protein CDS	CDS	432
CP087788	3	hypothetical protein CDS	CDS	390
CP087788	3	hypothetical protein CDS	CDS	384
CP087788	3	hypothetical protein CDS	CDS	378
CP087788	3	hypothetical protein CDS	CDS	357
CP087788	3	hypothetical protein CDS	CDS	288
CP087788	3	hypothetical protein CDS	CDS	204
CP087788	3	hypothetical protein CDS	CDS	189
CP087788	3	hypothetical protein CDS	CDS	180
CP087788	3	HK97 family phage prohead protease CDS	CDS	618
CP087788	3	head-tail connector protein CDS	CDS	288
CP087788	3	DUF4035 domain-containing protein CDS	CDS	303
CP087788	3	DNA adenine methylase CDS	CDS	834
CP087788	4	YqaJ viral recombinase family protein CDS	CDS	636
CP087788	4	XRE family transcriptional regulator CDS	CDS	732
CP087788	4	XRE family transcriptional regulator CDS	CDS	231
CP087788	4	VRR-NUC domain-containing protein CDS	CDS	408
CP087788	4	type II toxin-antitoxin system RelE/ParE family toxin CDS	CDS	309
CP087788	4	type II toxin-antitoxin system RelE/ParE family toxin CDS	CDS	279
CP087788	4	type II toxin-antitoxin system Phd/YefM family antitoxin CDS	CDS	264
CP087788	4	trpD CDS	CDS	1062
CP087788	4	trpC CDS	CDS	819
CP087788	4	tRNA-Leu	tRNA	85
CP087788	4	trmB CDS	CDS	690
CP087788	4	TonB-dependent receptor plug domain-containing protein CDS	CDS	858
CP087788	4	TonB-dependent receptor CDS	CDS	1611
CP087788	4	TonB-dependent receptor CDS	CDS	513
CP087788	4	terminase CDS	CDS	1473
CP087788	4	tape measure protein CDS	CDS	3747
CP087788	4	tail assembly protein CDS	CDS	585
CP087788	4	SocA family protein CDS	CDS	558
CP087788	4	rpiA CDS	CDS	690
CP087788	4	RidA family protein CDS	CDS	348
CP087788	4	Rha family transcriptional regulator CDS	CDS	528
CP087788	4	replication protein CDS	CDS	810
CP087788	4	recombination protein NinB CDS	CDS	486
CP087788	4	Plug domain-containing protein CDS	CDS	486
CP087788	4	phage tail protein CDS	CDS	4596
CP087788	4	phage tail protein CDS	CDS	333
CP087788	4	phage regulatory protein/antirepressor Ant CDS	CDS	717
CP087788	4	phage minor tail protein L CDS	CDS	684
CP087788	4	phage holin family protein CDS	CDS	318
CP087788	4	pdxH CDS	CDS	654
CP087788	4	ORF6C domain-containing protein CDS	CDS	840
CP087788	4	mtgA CDS	CDS	672
CP087788	4	metallophosphoesterase CDS	CDS	843
CP087788	4	LexA family transcriptional regulator CDS	CDS	576
CP087788	4	KilA-N domain-containing protein CDS	CDS	705
CP087788	4	IS1 family transposase CDS	CDS	702
CP087788	4	integrase arm-type DNA-binding domain-containingprotein CDS	CDS	1221
CP087788	4	insulinase family protein CDS	CDS	2967
CP087788	4	insulinase family protein CDS	CDS	1470
CP087788	4	insulinase family protein CDS	CDS	1449
CP087788	4	hypothetical protein CDS	CDS	1533
CP087788	4	hypothetical protein CDS	CDS	1095
CP087788	4	hypothetical protein CDS	CDS	1017
CP087788	4	hypothetical protein CDS	CDS	909
CP087788	4	hypothetical protein CDS	CDS	882
CP087788	4	hypothetical protein CDS	CDS	822
CP087788	4	hypothetical protein CDS	CDS	663
CP087788	4	hypothetical protein CDS	CDS	618
CP087788	4	hypothetical protein CDS	CDS	609
CP087788	4	hypothetical protein CDS	CDS	573
CP087788	4	hypothetical protein CDS	CDS	483
CP087788	4	hypothetical protein CDS	CDS	426
CP087788	4	hypothetical protein CDS	CDS	423
CP087788	4	hypothetical protein CDS	CDS	390
CP087788	4	hypothetical protein CDS	CDS	387
CP087788	4	hypothetical protein CDS	CDS	369
CP087788	4	hypothetical protein CDS	CDS	360
CP087788	4	hypothetical protein CDS	CDS	351
CP087788	4	hypothetical protein CDS	CDS	348
CP087788	4	hypothetical protein CDS	CDS	336
CP087788	4	hypothetical protein CDS	CDS	318
CP087788	4	hypothetical protein CDS	CDS	318
CP087788	4	hypothetical protein CDS	CDS	291
CP087788	4	hypothetical protein CDS	CDS	279
CP087788	4	hypothetical protein CDS	CDS	264
CP087788	4	hypothetical protein CDS	CDS	261
CP087788	4	hypothetical protein CDS	CDS	261
CP087788	4	hypothetical protein CDS	CDS	249
CP087788	4	hypothetical protein CDS	CDS	243
CP087788	4	hypothetical protein CDS	CDS	204
CP087788	4	hypothetical protein CDS	CDS	204
CP087788	4	hypothetical protein CDS	CDS	201
CP087788	4	hypothetical protein CDS	CDS	201
CP087788	4	hypothetical protein CDS	CDS	195
CP087788	4	hypothetical protein CDS	CDS	189
CP087788	4	hypothetical protein CDS	CDS	183
CP087788	4	hypothetical protein CDS	CDS	177
CP087788	4	hypothetical protein CDS	CDS	171
CP087788	4	hypothetical protein CDS	CDS	156
CP087788	4	hypothetical protein CDS	CDS	141
CP087788	4	HK97 gp10 family phage protein CDS	CDS	342
CP087788	4	HigA family addiction module antitoxin CDS	CDS	306
CP087788	4	glutaredoxin family protein CDS	CDS	411
CP087788	4	glutamate 5-kinase CDS	CDS	366
CP087788	4	glmM CDS	CDS	1356
CP087788	4	ERF family protein CDS	CDS	756
CP087788	4	DUF5664 domain-containing protein CDS	CDS	285
CP087788	4	DUF4468 domain-containing protein CDS	CDS	522
CP087788	4	DUF4128 domain-containing protein CDS	CDS	390
CP087788	4	DUF4055 domain-containing protein CDS	CDS	1419
CP087788	4	DUF2628 domain-containing protein CDS	CDS	933
CP087788	4	DUF968 domain-containing protein CDS	CDS	279
CP087788	4	DUF551 domain-containing protein CDS	CDS	513
CP087788	4	DUF551 domain-containing protein CDS	CDS	345
CP087788	4	D-amino acid dehydrogenase CDS	CDS	1260
CP087788	4	D-Ala-D-Ala carboxypeptidase family metallohydrolase CDS	CDS	543
CP087788	4	CPBP family intramembrane metalloprotease CDS	CDS	843
CP087788	4	C40 family peptidase CDS	CDS	777
CP087788	4	Arc family DNA-binding protein CDS	CDS	231
CP087788	4	antA/AntB antirepressor family protein CDS	CDS	597
CP087788	4	aminodeoxychorismate/anthranilate synthase component II CDS	CDS	624
CP087788	4	alpha/beta hydrolase CDS	CDS	888
CP087788	4	16S rRNA (uracil(1498)-N(3))-methyltransferase CDS	CDS	720
CP087788	5	YfdQ family protein CDS	CDS	831
CP087788	5	tyrosine-type recombinase/integrase CDS	CDS	1113
CP087788	5	terminase large subunit CDS	CDS	1728
CP087788	5	tail length tape measure protein CDS	CDS	2985
CP087788	5	tail assembly protein CDS	CDS	141
CP087788	5	single-stranded DNA-binding protein CDS	CDS	363
CP087788	5	pyocin activator PrtN family protein CDS	CDS	279
CP087788	5	phage tail protein CDS	CDS	336
CP087788	5	phage minor tail protein L CDS	CDS	714
CP087788	5	phage antirepressor N-terminal domain-containingprotein CDS	CDS	807
CP087788	5	phage antirepressor N-terminal domain-containingprotein CDS	CDS	468
CP087788	5	M15 family metallopeptidase CDS	CDS	696
CP087788	5	LexA family transcriptional regulator CDS	CDS	666
CP087788	5	hypothetical protein CDS	CDS	1095
CP087788	5	hypothetical protein CDS	CDS	774
CP087788	5	hypothetical protein CDS	CDS	522
CP087788	5	hypothetical protein CDS	CDS	423
CP087788	5	hypothetical protein CDS	CDS	402
CP087788	5	hypothetical protein CDS	CDS	387
CP087788	5	hypothetical protein CDS	CDS	384
CP087788	5	hypothetical protein CDS	CDS	360
CP087788	5	hypothetical protein CDS	CDS	354
CP087788	5	hypothetical protein CDS	CDS	333
CP087788	5	hypothetical protein CDS	CDS	297
CP087788	5	hypothetical protein CDS	CDS	249
CP087788	5	hypothetical protein CDS	CDS	243
CP087788	5	hypothetical protein CDS	CDS	201
CP087788	5	hypothetical protein CDS	CDS	198
CP087788	5	hypothetical protein CDS	CDS	174
CP087788	5	HNH endonuclease CDS	CDS	306
CP087788	5	helix-turn-helix domain-containing protein CDS	CDS	222
CP087788	5	DUF5906 domain-containing protein CDS	CDS	2688
CP087788	5	DUF3310 domain-containing protein CDS	CDS	378
CP087788	5	DUF1983 domain-containing protein CDS	CDS	1560
CP087788	5	DUF551 domain-containing protein CDS	CDS	360
CP087788	5	C40 family peptidase CDS	CDS	792
CP087788	5	3'-5' exoribonuclease CDS	CDS	843
CP087788	6	YqaJ viral recombinase family protein CDS	CDS	636
CP087788	6	VRR-NUC domain-containing protein CDS	CDS	396
CP087788	6	type II toxin-antitoxin system HicB family antitoxin CDS	CDS	414
CP087788	6	type II toxin-antitoxin system HicA family toxin CDS	CDS	183
CP087788	6	terminase small subunit CDS	CDS	540
CP087788	6	terL CDS	CDS	1398
CP087788	6	septal ring lytic transglycosylase RlpA family protein CDS	CDS	483
CP087788	6	S49 family peptidase CDS	CDS	1074
CP087788	6	Rha family transcriptional regulator CDS	CDS	684
CP087788	6	replication protein CDS	CDS	891
CP087788	6	recombination protein NinB CDS	CDS	486
CP087788	6	phage virion morphogenesis protein CDS	CDS	444
CP087788	6	phage head morphogenesis protein CDS	CDS	750
CP087788	6	ORF6C domain-containing protein CDS	CDS	705
CP087788	6	major capsid protein CDS	CDS	1071
CP087788	6	KilA-N domain-containing protein CDS	CDS	804
CP087788	6	IS982 family transposase CDS	CDS	>613
CP087788	6	integrase arm-type DNA-binding domain-containingprotein CDS	CDS	1191
CP087788	6	hypothetical protein CDS	CDS	1923
CP087788	6	hypothetical protein CDS	CDS	1125
CP087788	6	hypothetical protein CDS	CDS	876
CP087788	6	hypothetical protein CDS	CDS	726
CP087788	6	hypothetical protein CDS	CDS	609
CP087788	6	hypothetical protein CDS	CDS	561
CP087788	6	hypothetical protein CDS	CDS	438
CP087788	6	hypothetical protein CDS	CDS	408
CP087788	6	hypothetical protein CDS	CDS	402
CP087788	6	hypothetical protein CDS	CDS	390
CP087788	6	hypothetical protein CDS	CDS	375
CP087788	6	hypothetical protein CDS	CDS	369
CP087788	6	hypothetical protein CDS	CDS	366
CP087788	6	hypothetical protein CDS	CDS	336
CP087788	6	hypothetical protein CDS	CDS	318
CP087788	6	hypothetical protein CDS	CDS	306
CP087788	6	hypothetical protein CDS	CDS	291
CP087788	6	hypothetical protein CDS	CDS	264
CP087788	6	hypothetical protein CDS	CDS	240
CP087788	6	hypothetical protein CDS	CDS	228
CP087788	6	hypothetical protein CDS	CDS	210
CP087788	6	hypothetical protein CDS	CDS	201
CP087788	6	hypothetical protein CDS	CDS	195
CP087788	6	hypothetical protein CDS	CDS	189
CP087788	6	hypothetical protein CDS	CDS	183
CP087788	6	hypothetical protein CDS	CDS	156
CP087788	6	helix-turn-helix domain-containing protein CDS	CDS	669
CP087788	6	helix-turn-helix domain-containing protein CDS	CDS	276
CP087788	6	helix-turn-helix domain-containing protein CDS	CDS	201
CP087788	6	ERF family protein CDS	CDS	756
CP087788	6	DUF3310 domain-containing protein CDS	CDS	222
CP087788	6	DUF1829 domain-containing protein CDS	CDS	774
CP087788	6	DUF1320 domain-containing protein CDS	CDS	435
CP087788	6	DUF968 domain-containing protein CDS	CDS	279
CP087788	6	DUF935 domain-containing protein CDS	CDS	1431
CP087788	6	DUF551 domain-containing protein CDS	CDS	513
CP087788	6	DUF551 domain-containing protein CDS	CDS	345
CP087788	6	D-Ala-D-Ala carboxypeptidase family metallohydrolase CDS	CDS	543
CP087788	6	AlpA family phage regulatory protein CDS	CDS	189
CP087788	7	regulatory protein GemA CDS	CDS	384
CP087788	7	Mu transposase C-terminal domain-containing protein CDS	CDS	1995
CP087788	7	hypothetical protein CDS	CDS	1233
CP087788	7	hypothetical protein CDS	CDS	348
CP087788	7	helix-turn-helix domain-containing protein CDS	CDS	678
CP087788	7	helix-turn-helix domain-containing protein CDS	CDS	387
CP087788	7	helix-turn-helix domain-containing protein CDS	CDS	243
CP087788	7	AAA family ATPase CDS	CDS	876
CP087784	1	XRE family transcriptional regulator CDS	CDS	669
CP087784	1	tRNA-Met	tRNA	77
CP087784	1	tRNA-Ile	tRNA	77
CP087784	1	tRNA-Ala	tRNA	76
CP087784	1	thrS CDS	CDS	1929
CP087784	1	SH3 domain-containing protein CDS	CDS	270
CP087784	1	rrf rRNA	rRNA	114
CP087784	1	rnpB ncRNA	ncRNA	>375
CP087784	1	response regulator CDS	CDS	3078
CP087784	1	putative molybdenum carrier protein CDS	CDS	480
CP087784	1	IS5 family transposase CDS	CDS	713
CP087784	1	hypothetical protein CDS	CDS	1830
CP087784	1	hypothetical protein CDS	CDS	906
CP087784	1	hypothetical protein CDS	CDS	867
CP087784	1	hypothetical protein CDS	CDS	540
CP087784	1	hypothetical protein CDS	CDS	390
CP087784	1	hypothetical protein CDS	CDS	354
CP087784	1	hypothetical protein CDS	CDS	348
CP087784	1	hypothetical protein CDS	CDS	330
CP087784	1	hypothetical protein CDS	CDS	321
CP087784	1	hypothetical protein CDS	CDS	270
CP087784	1	hypothetical protein CDS	CDS	204
CP087784	1	hypothetical protein CDS	CDS	192
CP087784	1	hypothetical protein CDS	CDS	189
CP087784	1	helix-turn-helix domain-containing protein CDS	CDS	240
CP087784	1	DUF2190 family protein CDS	CDS	225
CP087784	1	cysM CDS	CDS	918
CP087784	1	crotonase/enoyl-CoA hydratase family protein CDS	CDS	783
CP087784	1	23S rRNA	rRNA	3226
CP087784	1	16S rRNA	rRNA	1531
CP087784	1	3'-5' exonuclease CDS	CDS	771
CP087784	2	regulatory protein GemA CDS	CDS	384
CP087784	2	Mu transposase C-terminal domain-containing protein CDS	CDS	1995
CP087784	2	hypothetical protein CDS	CDS	1233
CP087784	2	hypothetical protein CDS	CDS	348
CP087784	2	helix-turn-helix domain-containing protein CDS	CDS	678
CP087784	2	helix-turn-helix domain-containing protein CDS	CDS	387
CP087784	2	helix-turn-helix domain-containing protein CDS	CDS	243
CP087784	2	AAA family ATPase CDS	CDS	876
CP087784	3	YqaJ viral recombinase family protein CDS	CDS	636
CP087784	3	VRR-NUC domain-containing protein CDS	CDS	408
CP087784	3	type II toxin-antitoxin system HicB family antitoxin CDS	CDS	414
CP087784	3	type II toxin-antitoxin system HicA family toxin CDS	CDS	183
CP087784	3	terminase small subunit CDS	CDS	540
CP087784	3	terL CDS	CDS	1398
CP087784	3	septal ring lytic transglycosylase RlpA family protein CDS	CDS	483
CP087784	3	S49 family peptidase CDS	CDS	1074
CP087784	3	ribbon-helix-helix domain-containing protein CDS	CDS	198
CP087784	3	Rha family transcriptional regulator CDS	CDS	684
CP087784	3	replication protein CDS	CDS	891
CP087784	3	recombination protein NinB CDS	CDS	486
CP087784	3	phage virion morphogenesis protein CDS	CDS	444
CP087784	3	phage head morphogenesis protein CDS	CDS	750
CP087784	3	ORF6C domain-containing protein CDS	CDS	705
CP087784	3	major capsid protein CDS	CDS	1071
CP087784	3	KilA-N domain-containing protein CDS	CDS	804
CP087784	3	hypothetical protein CDS	CDS	1923
CP087784	3	hypothetical protein CDS	CDS	1758
CP087784	3	hypothetical protein CDS	CDS	1488
CP087784	3	hypothetical protein CDS	CDS	1092
CP087784	3	hypothetical protein CDS	CDS	876
CP087784	3	hypothetical protein CDS	CDS	726
CP087784	3	hypothetical protein CDS	CDS	609
CP087784	3	hypothetical protein CDS	CDS	561
CP087784	3	hypothetical protein CDS	CDS	438
CP087784	3	hypothetical protein CDS	CDS	408
CP087784	3	hypothetical protein CDS	CDS	402
CP087784	3	hypothetical protein CDS	CDS	369
CP087784	3	hypothetical protein CDS	CDS	366
CP087784	3	hypothetical protein CDS	CDS	357
CP087784	3	hypothetical protein CDS	CDS	336
CP087784	3	hypothetical protein CDS	CDS	318
CP087784	3	hypothetical protein CDS	CDS	294
CP087784	3	hypothetical protein CDS	CDS	279
CP087784	3	hypothetical protein CDS	CDS	273
CP087784	3	hypothetical protein CDS	CDS	264
CP087784	3	hypothetical protein CDS	CDS	228
CP087784	3	hypothetical protein CDS	CDS	210
CP087784	3	hypothetical protein CDS	CDS	201
CP087784	3	hypothetical protein CDS	CDS	201
CP087784	3	hypothetical protein CDS	CDS	189
CP087784	3	hypothetical protein CDS	CDS	183
CP087784	3	hypothetical protein CDS	CDS	156
CP087784	3	helix-turn-helix domain-containing protein CDS	CDS	669
CP087784	3	helix-turn-helix domain-containing protein CDS	CDS	276
CP087784	3	helix-turn-helix domain-containing protein CDS	CDS	201
CP087784	3	ERF family protein CDS	CDS	756
CP087784	3	DUF3310 domain-containing protein CDS	CDS	222
CP087784	3	DUF1829 domain-containing protein CDS	CDS	774
CP087784	3	DUF1320 domain-containing protein CDS	CDS	435
CP087784	3	DUF935 domain-containing protein CDS	CDS	1431
CP087784	3	DUF551 domain-containing protein CDS	CDS	513
CP087784	3	DUF551 domain-containing protein CDS	CDS	345
CP087784	3	Bro-N domain-containing protein CDS	CDS	678
CP087784	3	AlpA family phage regulatory protein CDS	CDS	189
CP087784	4	YfdQ family protein CDS	CDS	831
CP087784	4	tyrosine-type recombinase/integrase CDS	CDS	1113
CP087784	4	terminase large subunit CDS	CDS	1728
CP087784	4	tail length tape measure protein CDS	CDS	2985
CP087784	4	tail assembly protein CDS	CDS	141
CP087784	4	single-stranded DNA-binding protein CDS	CDS	363
CP087784	4	pyocin activator PrtN family protein CDS	CDS	279
CP087784	4	phage tail protein CDS	CDS	336
CP087784	4	phage minor tail protein L CDS	CDS	714
CP087784	4	phage antirepressor N-terminal domain-containingprotein CDS	CDS	807
CP087784	4	phage antirepressor N-terminal domain-containingprotein CDS	CDS	468
CP087784	4	M15 family metallopeptidase CDS	CDS	696
CP087784	4	LexA family transcriptional regulator CDS	CDS	666
CP087784	4	hypothetical protein CDS	CDS	1095
CP087784	4	hypothetical protein CDS	CDS	774
CP087784	4	hypothetical protein CDS	CDS	573
CP087784	4	hypothetical protein CDS	CDS	522
CP087784	4	hypothetical protein CDS	CDS	402
CP087784	4	hypothetical protein CDS	CDS	387
CP087784	4	hypothetical protein CDS	CDS	384
CP087784	4	hypothetical protein CDS	CDS	360
CP087784	4	hypothetical protein CDS	CDS	354
CP087784	4	hypothetical protein CDS	CDS	333
CP087784	4	hypothetical protein CDS	CDS	297
CP087784	4	hypothetical protein CDS	CDS	249
CP087784	4	hypothetical protein CDS	CDS	243
CP087784	4	hypothetical protein CDS	CDS	201
CP087784	4	hypothetical protein CDS	CDS	198
CP087784	4	hypothetical protein CDS	CDS	174
CP087784	4	HNH endonuclease CDS	CDS	306
[truncated: 5,889 more rows]
