# Supplementary material for: Whole genome sequencing of Moraxella bovis strains from North America reveals two genotypes with different genetic determinants
Source: BMC Microbiol. 2022 Oct 21;22:258. doi: 10.1186/s12866-022-02670-3 (PMC9585708; doi:10.1186/s12866-022-02670-3)
Supplement: Supplementary file 10 — Additional file 10. [file 12866_2022_2670_MOESM10_ESM.xlsx]

## Sheet: Pan
Supplementary File S6: M. bovis and M. bovoculi pan and core genome content
Legend: Listings of M. bovis and M. bovoculi pan and core genome content. This tab contains the pan genome of M. bovis and M. bovoculi genomes. LOCUS tags are from Dfast annotation and do not correspond to GenBank annotation.
CP087863	CP087865	CP087821	CP087805	CP087796	CP087791	CP087862	CP087776	CP087803	CP030241	CP087837	CP087830	CP087828	CP087825	CP087823	CP087773	CP087768	CP087765	CP087811	CP087806	CP087800	CP087798	CP087793	CP087788	CP087784	CP087781	CP087859	CP087856	CP087854	CP087851	CP087848	CP087844	CP087843	CP087840	CP087817	CP087814	CP087771	CP011374	CP011380	CP011381	CP011376	CP011377	CP011378	CP011379	Bovis1	Bovis2	Bovoculi1	Bovoculi2
								LOCUS_13690, ,hypothetical protein	LOCUS_22270, ,hypothetical protein	LOCUS_06280, ,hypothetical protein	LOCUS_22530, ,hypothetical protein	LOCUS_06050, ,hypothetical protein	LOCUS_06200, ,hypothetical protein	LOCUS_22350, ,hypothetical protein	LOCUS_21230, ,hypothetical protein	LOCUS_06990, ,hypothetical protein	LOCUS_15280, ,hypothetical protein	LOCUS_06270, ,hypothetical protein	LOCUS_16710, ,hypothetical protein	LOCUS_06180, ,hypothetical protein	LOCUS_06160, ,hypothetical protein	LOCUS_21240, ,hypothetical protein	LOCUS_21280, ,hypothetical protein	LOCUS_06200, ,hypothetical protein	LOCUS_22510, ,hypothetical protein	LOCUS_06170, ,hypothetical protein	LOCUS_21250, ,hypothetical protein	LOCUS_06380, ,hypothetical protein	LOCUS_21300, ,hypothetical protein	LOCUS_21290, ,hypothetical protein	LOCUS_21490, ,hypothetical protein	LOCUS_10340, ,hypothetical protein	LOCUS_06240, ,hypothetical protein	LOCUS_05240, ,hypothetical protein	LOCUS_21510, ,hypothetical protein	LOCUS_06940, ,hypothetical protein	LOCUS_00370, ,hypothetical protein	LOCUS_00370, ,hypothetical protein	LOCUS_00360, ,hypothetical protein	LOCUS_00370, ,hypothetical protein	LOCUS_00370, ,hypothetical protein	LOCUS_00370, ,hypothetical protein	LOCUS_00370, ,hypothetical protein	8	0	0	0
								LOCUS_08570, ,chorismate synthase	LOCUS_14060, ,chorismate synthase	LOCUS_14380, ,chorismate synthase	LOCUS_13800, ,chorismate synthase	LOCUS_14270, ,chorismate synthase	LOCUS_14340, ,chorismate synthase	LOCUS_14120, ,chorismate synthase	LOCUS_13240, ,chorismate synthase	LOCUS_14780, ,chorismate synthase	LOCUS_07200, ,chorismate synthase	LOCUS_14250, ,chorismate synthase	LOCUS_08460, ,chorismate synthase	LOCUS_14310, ,chorismate synthase	LOCUS_14850, ,chorismate synthase	LOCUS_13130, ,chorismate synthase	LOCUS_13220, ,chorismate synthase	LOCUS_14430, ,chorismate synthase	LOCUS_14450, ,chorismate synthase	LOCUS_14390, ,chorismate synthase	LOCUS_13260, ,chorismate synthase	LOCUS_14840, ,chorismate synthase	LOCUS_13220, ,chorismate synthase	LOCUS_13060, ,chorismate synthase	LOCUS_13000, ,chorismate synthase	LOCUS_18610, ,chorismate synthase	LOCUS_14300, ,chorismate synthase	LOCUS_13350, ,chorismate synthase	LOCUS_12820, ,chorismate synthase	LOCUS_14390, ,chorismate synthase	LOCUS_07770, ,chorismate synthase	LOCUS_07800, ,chorismate synthase	LOCUS_07610, ,chorismate synthase	LOCUS_14420, ,chorismate synthase	LOCUS_08600, ,chorismate synthase	LOCUS_08580, ,chorismate synthase	LOCUS_08060, ,chorismate synthase	8	0	0	0
								LOCUS_09440, ,hypothetical protein	LOCUS_19120, ,hypothetical protein	LOCUS_09250, ,hypothetical protein	LOCUS_19580, ,hypothetical protein	LOCUS_09170, ,protein phosphatase PrpC	LOCUS_09190, ,hypothetical protein	LOCUS_19220, ,protein phosphatase PrpC	LOCUS_18280, ,hypothetical protein	LOCUS_09940, ,hypothetical protein	LOCUS_12310, ,hypothetical protein	LOCUS_09240, ,hypothetical protein	LOCUS_13610, ,protein phosphatase PrpC	LOCUS_09150, ,hypothetical protein	LOCUS_09120, ,hypothetical protein	LOCUS_18280, ,hypothetical protein	LOCUS_18320, ,hypothetical protein	LOCUS_09170, ,hypothetical protein	LOCUS_19540, ,hypothetical protein	LOCUS_09150, ,hypothetical protein	LOCUS_18290, ,hypothetical protein	LOCUS_09720, ,protein phosphatase PrpC	LOCUS_18340, ,hypothetical protein	LOCUS_18180, ,hypothetical protein	LOCUS_18520, ,hypothetical protein	LOCUS_13470, ,hypothetical protein	LOCUS_09210, ,hypothetical protein	LOCUS_08320, ,hypothetical protein	LOCUS_18540, ,hypothetical protein	LOCUS_09910, ,hypothetical protein	LOCUS_10080, ,protein phosphatase PrpC	LOCUS_09930, ,hypothetical protein	LOCUS_09680, ,protein phosphatase PrpC	LOCUS_11390, ,hypothetical protein	LOCUS_10960, ,hypothetical protein	LOCUS_12110, ,hypothetical protein	LOCUS_11090, ,hypothetical protein	8	0	0	0
								LOCUS_01840, ,peptidase	LOCUS_18490, ,peptidase	LOCUS_09890, ,hypothetical protein	LOCUS_18930, ,hypothetical protein	LOCUS_09810, ,hypothetical protein	LOCUS_09830, ,hypothetical protein	LOCUS_18580, ,hypothetical protein	LOCUS_17640, ,hypothetical protein	LOCUS_10580, ,hypothetical protein	LOCUS_11660, ,hypothetical protein	LOCUS_09880, ,hypothetical protein	LOCUS_12980, ,peptidase	LOCUS_09790, ,hypothetical protein	LOCUS_09770, ,hypothetical protein	LOCUS_17630, ,hypothetical protein	LOCUS_17680, ,hypothetical protein	LOCUS_09820, ,hypothetical protein	LOCUS_18890, ,hypothetical protein	LOCUS_09790, ,hypothetical protein	LOCUS_17640, ,hypothetical protein	LOCUS_10350, ,hypothetical protein	LOCUS_17690, ,hypothetical protein	LOCUS_17550, ,peptidase	LOCUS_17880, ,hypothetical protein	LOCUS_14110, ,peptidase	LOCUS_09860, ,hypothetical protein	LOCUS_08950, ,peptidase	LOCUS_17890, ,hypothetical protein	LOCUS_10550, ,hypothetical protein	LOCUS_12790, ,peptidase	LOCUS_12620, ,peptidase	LOCUS_12390, ,peptidase	LOCUS_07360, ,peptidase	LOCUS_14980, ,peptidase	LOCUS_16110, ,peptidase	LOCUS_15100, ,peptidase	8	0	0	0
								LOCUS_00740, ,hypothetical protein	LOCUS_27880, ,hypothetical protein	LOCUS_26760, ,hypothetical protein	LOCUS_00650, ,hypothetical protein	LOCUS_27750, ,hypothetical protein	LOCUS_27280, ,hypothetical protein	LOCUS_00650, ,hypothetical protein	LOCUS_00650, ,hypothetical protein	LOCUS_00650, ,hypothetical protein	LOCUS_22150, ,hypothetical protein	LOCUS_26770, ,hypothetical protein	LOCUS_24030, ,hypothetical protein	LOCUS_26450, ,hypothetical protein	LOCUS_27860, ,hypothetical protein	LOCUS_00650, ,hypothetical protein	LOCUS_00650, ,hypothetical protein	LOCUS_26720, ,hypothetical protein	LOCUS_00650, ,hypothetical protein	LOCUS_26740, ,hypothetical protein	LOCUS_00650, ,hypothetical protein	LOCUS_00650, ,hypothetical protein	LOCUS_00650, ,hypothetical protein	LOCUS_27680, ,hypothetical protein	LOCUS_00650, ,hypothetical protein	LOCUS_04730, ,hypothetical protein	LOCUS_26820, ,hypothetical protein	LOCUS_27500, ,hypothetical protein	LOCUS_00640, ,hypothetical protein	LOCUS_26820, ,hypothetical protein	LOCUS_19650, ,hypothetical protein		LOCUS_18900, ,hypothetical protein					8	0	1	4
								LOCUS_09450, ,hypothetical protein	LOCUS_19130, ,hypothetical protein	LOCUS_09240, ,hypothetical protein	LOCUS_19590, ,hypothetical protein	LOCUS_09160, ,hypothetical protein	LOCUS_09180, ,hypothetical protein	LOCUS_19230, ,hypothetical protein	LOCUS_18290, ,hypothetical protein	LOCUS_09930, ,hypothetical protein	LOCUS_12320, ,hypothetical protein	LOCUS_09230, ,hypothetical protein	LOCUS_13620, ,hypothetical protein	LOCUS_09140, ,hypothetical protein	LOCUS_09110, ,hypothetical protein	LOCUS_18290, ,hypothetical protein	LOCUS_18330, ,hypothetical protein	LOCUS_09160, ,hypothetical protein	LOCUS_19550, ,hypothetical protein	LOCUS_09140, ,hypothetical protein	LOCUS_18300, ,hypothetical protein	LOCUS_09710, ,hypothetical protein	LOCUS_18350, ,hypothetical protein	LOCUS_18190, ,hypothetical protein	LOCUS_18530, ,hypothetical protein	LOCUS_13460, ,hypothetical protein	LOCUS_09200, ,hypothetical protein	LOCUS_08310, ,hypothetical protein	LOCUS_18550, ,hypothetical protein	LOCUS_09900, ,hypothetical protein	LOCUS_10090, ,hypothetical protein		LOCUS_09690, ,hypothetical protein	LOCUS_11380, ,hypothetical protein	LOCUS_10970, ,hypothetical protein	LOCUS_12120, ,hypothetical protein	LOCUS_11100, ,hypothetical protein	8	0	1	0
								LOCUS_09460, ,hypothetical protein	LOCUS_19140, ,hypothetical protein	LOCUS_09230, ,hypothetical protein	LOCUS_19600, ,hypothetical protein	LOCUS_09150, ,hypothetical protein	LOCUS_09170, ,hypothetical protein	LOCUS_19240, ,hypothetical protein	LOCUS_18300, ,hypothetical protein	LOCUS_09920, ,hypothetical protein	LOCUS_12330, ,hypothetical protein	LOCUS_09220, ,hypothetical protein	LOCUS_13630, ,hypothetical protein	LOCUS_09130, ,hypothetical protein	LOCUS_09100, ,hypothetical protein	LOCUS_18300, ,hypothetical protein	LOCUS_18340, ,hypothetical protein	LOCUS_09150, ,hypothetical protein	LOCUS_19560, ,hypothetical protein	LOCUS_09130, ,hypothetical protein	LOCUS_18310, ,hypothetical protein	LOCUS_09700, ,hypothetical protein	LOCUS_18360, ,hypothetical protein	LOCUS_18200, ,hypothetical protein	LOCUS_18540, ,hypothetical protein	LOCUS_13450, ,hypothetical protein	LOCUS_09190, ,hypothetical protein	LOCUS_08300, ,hypothetical protein	LOCUS_18560, ,hypothetical protein	LOCUS_09890, ,hypothetical protein	LOCUS_10100, ,hypothetical protein		LOCUS_09700, ,hypothetical protein	LOCUS_11370, ,hypothetical protein	LOCUS_10980, ,hypothetical protein	LOCUS_12130, ,hypothetical protein	LOCUS_11110, ,hypothetical protein	8	0	1	0
								LOCUS_13600, ,hypothetical protein	LOCUS_27810, ,hypothetical protein	LOCUS_26710, ,hypothetical protein	LOCUS_00700, ,hypothetical protein	LOCUS_27700, ,hypothetical protein	LOCUS_27230, ,hypothetical protein	LOCUS_00700, ,hypothetical protein	LOCUS_00700, ,hypothetical protein	LOCUS_00700, ,hypothetical protein	LOCUS_22200, ,hypothetical protein	LOCUS_26720, ,hypothetical protein	LOCUS_24080, ,hypothetical protein	LOCUS_26400, ,hypothetical protein	LOCUS_27810, ,hypothetical protein	LOCUS_00700, ,hypothetical protein	LOCUS_00700, ,hypothetical protein	LOCUS_26670, ,hypothetical protein	LOCUS_00700, ,hypothetical protein	LOCUS_26690, ,hypothetical protein	LOCUS_00700, ,hypothetical protein	LOCUS_00700, ,hypothetical protein	LOCUS_00700, ,hypothetical protein	LOCUS_27630, ,hypothetical protein	LOCUS_00700, ,hypothetical protein	LOCUS_04780, ,hypothetical protein	LOCUS_26770, ,hypothetical protein	LOCUS_27430, ,hypothetical protein	LOCUS_00690, ,hypothetical protein	LOCUS_26770, ,hypothetical protein	LOCUS_05270, ,hypothetical protein							8	0	2	4
								LOCUS_13670, ,hypothetical protein	LOCUS_04670, ,hypothetical protein	LOCUS_04730, ,hypothetical protein	LOCUS_24210, ,hypothetical protein	LOCUS_04530, ,hypothetical protein	LOCUS_04670, ,hypothetical protein	LOCUS_23880, ,hypothetical protein	LOCUS_22780, ,hypothetical protein	LOCUS_05450, ,hypothetical protein	LOCUS_16820, ,hypothetical protein	LOCUS_04730, ,hypothetical protein	LOCUS_22460, ,hypothetical protein	LOCUS_04630, ,hypothetical protein	LOCUS_04630, ,hypothetical protein	LOCUS_22780, ,hypothetical protein	LOCUS_22830, ,hypothetical protein	LOCUS_04660, ,hypothetical protein	LOCUS_05450, ,hypothetical protein	LOCUS_04620, ,hypothetical protein	LOCUS_22790, ,hypothetical protein	LOCUS_24030, ,hypothetical protein	LOCUS_22840, ,hypothetical protein	LOCUS_22970, ,hypothetical protein	LOCUS_23030, ,hypothetical protein	LOCUS_27930, ,hypothetical protein	LOCUS_04700, ,hypothetical protein	LOCUS_04350, ,hypothetical protein	LOCUS_23060, ,hypothetical protein	LOCUS_05400, ,hypothetical protein								8	0	3	4
								LOCUS_15240, ,hydroxymethylpyrimidine/phosphomethylpyrimidine kinase	LOCUS_20430, ,hydroxymethylpyrimidine/phosphomethylpyrimidine kinase	LOCUS_07970, ,hydroxymethylpyrimidine/phosphomethylpyrimidine kinase	LOCUS_20840, ,hydroxymethylpyrimidine/phosphomethylpyrimidine kinase	LOCUS_07830, ,hydroxymethylpyrimidine/phosphomethylpyrimidine kinase	LOCUS_07900, ,hydroxymethylpyrimidine/phosphomethylpyrimidine kinase	LOCUS_20560, ,hydroxymethylpyrimidine/phosphomethylpyrimidine kinase	LOCUS_19550, ,hydroxymethylpyrimidine/phosphomethylpyrimidine kinase	LOCUS_08660, ,hydroxymethylpyrimidine/phosphomethylpyrimidine kinase	LOCUS_13590, ,hydroxymethylpyrimidine/phosphomethylpyrimidine kinase	LOCUS_07960, ,hydroxymethylpyrimidine/phosphomethylpyrimidine kinase	LOCUS_14950, ,hydroxymethylpyrimidine/phosphomethylpyrimidine kinase	LOCUS_07870, ,hydroxymethylpyrimidine/phosphomethylpyrimidine kinase	LOCUS_07840, ,hydroxymethylpyrimidine/phosphomethylpyrimidine kinase	LOCUS_19550, ,hydroxymethylpyrimidine/phosphomethylpyrimidine kinase	LOCUS_19590, ,hydroxymethylpyrimidine/phosphomethylpyrimidine kinase	LOCUS_07890, ,hydroxymethylpyrimidine/phosphomethylpyrimidine kinase	LOCUS_20810, ,hydroxymethylpyrimidine/phosphomethylpyrimidine kinase	LOCUS_07870, ,hydroxymethylpyrimidine/phosphomethylpyrimidine kinase	LOCUS_19560, ,hydroxymethylpyrimidine/phosphomethylpyrimidine kinase	LOCUS_08160, ,hydroxymethylpyrimidine/phosphomethylpyrimidine kinase	LOCUS_19610, ,hydroxymethylpyrimidine/phosphomethylpyrimidine kinase	LOCUS_19520, ,hydroxymethylpyrimidine/phosphomethylpyrimidine kinase	LOCUS_19800, ,hypothetical protein	LOCUS_12120, ,hydroxymethylpyrimidine/phosphomethylpyrimidine kinase	LOCUS_07930, ,hydroxymethylpyrimidine/phosphomethylpyrimidine kinase	LOCUS_07030, ,hydroxymethylpyrimidine/phosphomethylpyrimidine kinase	LOCUS_19820, ,hydroxymethylpyrimidine/phosphomethylpyrimidine kinase	LOCUS_08630, ,hydroxymethylpyrimidine/phosphomethylpyrimidine kinase								8	0	3	4
								LOCUS_02010, ,hypothetical protein	LOCUS_23670, ,hypothetical protein	LOCUS_23320, ,hypothetical protein	LOCUS_04810, ,hypothetical protein	LOCUS_23520, ,hypothetical protein	LOCUS_23130, ,hypothetical protein	LOCUS_04880, ,hypothetical protein	LOCUS_04090, ,hypothetical protein	LOCUS_23640, ,hypothetical protein	LOCUS_25590, ,hypothetical protein	LOCUS_23320, ,hypothetical protein	LOCUS_28370, ,hypothetical protein	LOCUS_23120, ,hypothetical protein	LOCUS_23660, ,hypothetical protein	LOCUS_04020, ,hypothetical protein	LOCUS_04080, ,hypothetical protein	LOCUS_23300, ,hypothetical protein	LOCUS_24010, ,hypothetical protein	LOCUS_23410, ,hypothetical protein	LOCUS_04100, ,hypothetical protein	LOCUS_04890, ,hypothetical protein	LOCUS_04080, ,hypothetical protein	LOCUS_23540, ,hypothetical protein	LOCUS_04100, ,hypothetical protein	LOCUS_08830, ,hypothetical protein	LOCUS_23390, ,hypothetical protein	LOCUS_03960, ,hypothetical protein	LOCUS_04090, ,hypothetical protein	LOCUS_23370, ,hypothetical protein								8	0	3	4
								LOCUS_02020, ,hypothetical protein	LOCUS_23680, ,hypothetical protein	LOCUS_23330, ,hypothetical protein	LOCUS_04800, ,hypothetical protein	LOCUS_23530, ,hypothetical protein	LOCUS_23140, ,hypothetical protein	LOCUS_04870, ,hypothetical protein	LOCUS_04080, ,hypothetical protein	LOCUS_23650, ,hypothetical protein	LOCUS_25580, ,hypothetical protein	LOCUS_23330, ,hypothetical protein	LOCUS_28360, ,hypothetical protein	LOCUS_23130, ,hypothetical protein	LOCUS_23670, ,hypothetical protein	LOCUS_04010, ,hypothetical protein	LOCUS_04070, ,hypothetical protein	LOCUS_23310, ,hypothetical protein	LOCUS_24020, ,hypothetical protein	LOCUS_23420, ,hypothetical protein	LOCUS_04090, ,hypothetical protein	LOCUS_04880, ,hypothetical protein	LOCUS_04070, ,hypothetical protein	LOCUS_23550, ,hypothetical protein	LOCUS_04090, ,hypothetical protein	LOCUS_08820, ,hypothetical protein	LOCUS_23400, ,hypothetical protein	LOCUS_03950, ,hypothetical protein	LOCUS_04080, ,hypothetical protein	LOCUS_23380, ,hypothetical protein								8	0	3	4
								LOCUS_02030, ,hypothetical protein	LOCUS_23690, ,hypothetical protein	LOCUS_23340, ,hypothetical protein	LOCUS_04790, ,hypothetical protein	LOCUS_23540, ,hypothetical protein	LOCUS_23150, ,hypothetical protein	LOCUS_04860, ,hypothetical protein	LOCUS_04070, ,hypothetical protein	LOCUS_23660, ,hypothetical protein	LOCUS_25570, ,hypothetical protein	LOCUS_23340, ,hypothetical protein	LOCUS_28350, ,hypothetical protein	LOCUS_23140, ,hypothetical protein	LOCUS_23680, ,hypothetical protein	LOCUS_04000, ,hypothetical protein	LOCUS_04060, ,hypothetical protein	LOCUS_23320, ,hypothetical protein	LOCUS_24030, ,hypothetical protein	LOCUS_23430, ,hypothetical protein	LOCUS_04080, ,hypothetical protein	LOCUS_04870, ,hypothetical protein	LOCUS_04060, ,hypothetical protein	LOCUS_23560, ,hypothetical protein	LOCUS_04080, ,hypothetical protein	LOCUS_08810, ,hypothetical protein	LOCUS_23410, ,hypothetical protein	LOCUS_03940, ,hypothetical protein	LOCUS_04070, ,hypothetical protein	LOCUS_23390, ,hypothetical protein								8	0	3	4
								LOCUS_15860, ,hypothetical protein	LOCUS_28260, ,hypothetical protein	LOCUS_27140, ,hypothetical protein	LOCUS_00270, ,hypothetical protein	LOCUS_28130, ,hypothetical protein	LOCUS_27660, ,hypothetical protein	LOCUS_00270, ,hypothetical protein	LOCUS_00270, ,hypothetical protein	LOCUS_00270, ,hypothetical protein	LOCUS_21770, ,hypothetical protein	LOCUS_27150, ,hypothetical protein	LOCUS_23650, ,hypothetical protein	LOCUS_26830, ,hypothetical protein	LOCUS_28240, ,hypothetical protein	LOCUS_00270, ,hypothetical protein	LOCUS_00270, ,hypothetical protein	LOCUS_27100, ,hypothetical protein	LOCUS_00270, ,hypothetical protein	LOCUS_27120, ,hypothetical protein	LOCUS_00270, ,hypothetical protein	LOCUS_00270, ,hypothetical protein	LOCUS_00270, ,hypothetical protein	LOCUS_28070, ,hypothetical protein	LOCUS_00270, ,hypothetical protein	LOCUS_04350, ,hypothetical protein	LOCUS_27200, ,hypothetical protein	LOCUS_27880, ,hypothetical protein	LOCUS_00270, ,hypothetical protein	LOCUS_27200, ,hypothetical protein								8	0	3	4
								LOCUS_03260, ,type III restriction endonuclease	LOCUS_01600, ,type III restriction endonuclease	LOCUS_01610, ,type III restriction endonuclease	LOCUS_27960, ,type III restriction endonuclease	LOCUS_01530, ,type III restriction endonuclease	LOCUS_01600, ,type III restriction endonuclease	LOCUS_26880, ,type III restriction endonuclease	LOCUS_26590, ,type III restriction endonuclease	LOCUS_02390, ,type III restriction endonuclease	LOCUS_19900, ,type III restriction endonuclease	LOCUS_01610, ,type III restriction endonuclease	LOCUS_19390, ,type III restriction endonuclease	LOCUS_01600, ,type III restriction endonuclease	LOCUS_01610, ,type III restriction endonuclease	LOCUS_25760, ,type III restriction endonuclease	LOCUS_25870, ,type III restriction endonuclease	LOCUS_01590, ,type III restriction endonuclease	LOCUS_02400, ,type III restriction endonuclease	LOCUS_01590, ,type III restriction endonuclease	LOCUS_25940, ,type III restriction endonuclease	LOCUS_27060, ,type III restriction endonuclease	LOCUS_25950, ,type III restriction endonuclease	LOCUS_01610, ,type III restriction endonuclease	LOCUS_26060, ,type III restriction endonuclease	LOCUS_02490, ,type III restriction endonuclease	LOCUS_01610, ,type III restriction endonuclease	LOCUS_25190, ,type III restriction endonuclease	LOCUS_26730, ,type III restriction endonuclease	LOCUS_01600, ,type III restriction endonuclease				LOCUS_23020, ,type III restriction endonuclease	LOCUS_20960, ,type III restriction endonuclease	LOCUS_23450, ,type III restriction endonuclease	LOCUS_22320, ,type III restriction endonuclease	8	0	3	0
								LOCUS_03230, ,type III restriction endonuclease	LOCUS_01580, ,type III restriction endonuclease	LOCUS_01580, ,hypothetical protein	LOCUS_27980, ,type III restriction endonuclease	LOCUS_01510, ,type III restriction endonuclease	LOCUS_01580, ,type III restriction endonuclease	LOCUS_26900, ,type III restriction endonuclease	LOCUS_26620, ,hypothetical protein	LOCUS_02360, ,hypothetical protein	LOCUS_19930, ,hypothetical protein	LOCUS_01580, ,hypothetical protein	LOCUS_19370, ,type III restriction endonuclease	LOCUS_01570, ,hypothetical protein	LOCUS_01590, ,type III restriction endonuclease	LOCUS_25790, ,hypothetical protein	LOCUS_25900, ,hypothetical protein	LOCUS_01560, ,hypothetical protein	LOCUS_02380, ,type III restriction endonuclease	LOCUS_01560, ,hypothetical protein	LOCUS_25970, ,hypothetical protein	LOCUS_27080, ,type III restriction endonuclease	LOCUS_25980, ,hypothetical protein	LOCUS_01590, ,type III restriction endonuclease	LOCUS_26090, ,hypothetical protein	LOCUS_02510, ,type III restriction endonuclease	LOCUS_01580, ,hypothetical protein	LOCUS_25210, ,type III restriction endonuclease	LOCUS_26760, ,hypothetical protein	LOCUS_01570, ,hypothetical protein				LOCUS_23030, ,type III restriction endonuclease	LOCUS_20970, ,type III restriction endonuclease	LOCUS_23460, ,type III restriction endonuclease	LOCUS_22330, ,type III restriction endonuclease	8	0	3	0
								LOCUS_03220, ,type III restriction endonuclease subunit M	LOCUS_01570, ,type III restriction endonuclease subunit M	LOCUS_01560, ,type III restriction endonuclease subunit M	LOCUS_28000, ,type III restriction endonuclease subunit M	LOCUS_01490, ,type III restriction endonuclease subunit M	LOCUS_01560, ,type III restriction endonuclease subunit M	LOCUS_26920, ,type III restriction endonuclease subunit M	LOCUS_26640, ,type III restriction endonuclease subunit M	LOCUS_02340, ,type III restriction endonuclease subunit M	LOCUS_19950, ,type III restriction endonuclease subunit M	LOCUS_01560, ,type III restriction endonuclease subunit M	LOCUS_19350, ,type III restriction endonuclease subunit M	LOCUS_01550, ,type III restriction endonuclease subunit M	LOCUS_01570, ,type III restriction endonuclease subunit M	LOCUS_25810, ,type III restriction endonuclease subunit M	LOCUS_25920, ,type III restriction endonuclease subunit M	LOCUS_01540, ,type III restriction endonuclease subunit M	LOCUS_02360, ,type III restriction endonuclease subunit M	LOCUS_01540, ,type III restriction endonuclease subunit M	LOCUS_25990, ,type III restriction endonuclease subunit M	LOCUS_27100, ,type III restriction endonuclease subunit M	LOCUS_26000, ,type III restriction endonuclease subunit M	LOCUS_01570, ,type III restriction endonuclease subunit M	LOCUS_26110, ,type III restriction endonuclease subunit M	LOCUS_02530, ,type III restriction endonuclease subunit M	LOCUS_01560, ,type III restriction endonuclease subunit M	LOCUS_25230, ,type III restriction endonuclease subunit M	LOCUS_26780, ,type III restriction endonuclease subunit M	LOCUS_01550, ,type III restriction endonuclease subunit M				LOCUS_23040, ,type III restriction endonuclease subunit M	LOCUS_20980, ,type III restriction endonuclease subunit M	LOCUS_23470, ,type III restriction endonuclease subunit M	LOCUS_22340, ,type III restriction endonuclease subunit M	8	0	3	0
	LOCUS_08820, ,sulfite reductase							LOCUS_01690, ,sulfite reductase	LOCUS_18720, ,sulfite reductase	LOCUS_09650, ,sulfite reductase	LOCUS_19170, ,sulfite reductase	LOCUS_09570, ,sulfite reductase	LOCUS_09590, ,sulfite reductase	LOCUS_18820, ,sulfite reductase	LOCUS_17880, ,sulfite reductase	LOCUS_10340, ,sulfite reductase	LOCUS_11900, ,sulfite reductase	LOCUS_09640, ,sulfite reductase	LOCUS_13210, ,sulfite reductase	LOCUS_09550, ,sulfite reductase	LOCUS_09530, ,sulfite reductase	LOCUS_17870, ,sulfite reductase	LOCUS_17920, ,sulfite reductase	LOCUS_09580, ,sulfite reductase	LOCUS_19130, ,sulfite reductase	LOCUS_09550, ,sulfite reductase	LOCUS_17880, ,sulfite reductase	LOCUS_10110, ,sulfite reductase	LOCUS_17930, ,sulfite reductase	LOCUS_17780, ,sulfite reductase	LOCUS_18120, ,sulfite reductase	LOCUS_13880, ,sulfite reductase	LOCUS_09620, ,sulfite reductase	LOCUS_08740, ,sulfite reductase	LOCUS_18130, ,sulfite reductase	LOCUS_10310, ,sulfite reductase	LOCUS_11030, ,sulfite reductase	LOCUS_10870, ,sulfite reductase	LOCUS_10650, ,sulfite reductase	LOCUS_10450, ,sulfite reductase	LOCUS_11900, ,sulfite reductase	LOCUS_13030, ,sulfite reductase	LOCUS_12010, ,sulfite reductase	7	0	0	0
					LOCUS_12980, ,hypothetical protein			LOCUS_11720, ,hypothetical protein	LOCUS_10320, ,hypothetical protein	LOCUS_17750, ,hypothetical protein	LOCUS_10260, ,hypothetical protein	LOCUS_17980, ,hypothetical protein	LOCUS_17830, ,hypothetical protein	LOCUS_10430, ,hypothetical protein	LOCUS_09660, ,hypothetical protein	LOCUS_18050, ,hypothetical protein	LOCUS_03630, ,hypothetical protein	LOCUS_17720, ,hypothetical protein	LOCUS_05190, ,hypothetical protein	LOCUS_17570, ,hypothetical protein	LOCUS_18370, ,hypothetical protein	LOCUS_09540, ,hypothetical protein	LOCUS_09640, ,hypothetical protein	LOCUS_18000, ,hypothetical protein	LOCUS_10860, ,hypothetical protein	LOCUS_17880, ,hypothetical protein	LOCUS_09660, ,hypothetical protein	LOCUS_18540, ,hypothetical protein	LOCUS_09650, ,hypothetical protein	LOCUS_09380, ,hypothetical protein	LOCUS_09600, ,hypothetical protein	LOCUS_22330, ,hypothetical protein	LOCUS_17870, ,hypothetical protein	LOCUS_16950, ,hypothetical protein	LOCUS_09590, ,hypothetical protein	LOCUS_17890, ,hypothetical protein	LOCUS_15020, ,hypothetical protein			LOCUS_02930, ,hypothetical protein	LOCUS_02740, ,hypothetical protein			7	0	2	2
					LOCUS_12950, ,bacteriophage protein			LOCUS_10020, ,hypothetical protein	LOCUS_10350, ,tail assembly protein	LOCUS_17720, ,hypothetical protein	LOCUS_10290, ,bacteriophage protein	LOCUS_17950, ,bacteriophage protein	LOCUS_17800, ,bacteriophage protein	LOCUS_10460, ,bacteriophage protein	LOCUS_09690, ,bacteriophage protein	LOCUS_18020, ,bacteriophage protein	LOCUS_03660, ,bacteriophage protein	LOCUS_17690, ,bacteriophage protein	LOCUS_05220, ,bacteriophage protein	LOCUS_17540, ,bacteriophage protein	LOCUS_18340, ,bacteriophage protein	LOCUS_09570, ,bacteriophage protein	LOCUS_09670, ,bacteriophage protein	LOCUS_17970, ,bacteriophage protein	LOCUS_10890, ,tail assembly protein	LOCUS_17850, ,bacteriophage protein	LOCUS_09690, ,bacteriophage protein	LOCUS_18510, ,bacteriophage protein	LOCUS_09680, ,bacteriophage protein	LOCUS_09410, ,bacteriophage protein	LOCUS_09630, ,bacteriophage protein	LOCUS_22300, ,bacteriophage protein	LOCUS_17840, ,bacteriophage protein	LOCUS_16920, ,bacteriophage protein	LOCUS_09620, ,bacteriophage protein	LOCUS_17860, ,bacteriophage protein	LOCUS_15010, ,tail assembly protein			LOCUS_02940, ,tail assembly protein,IDENTICAL PARALOGS:,LOCUS_03810,tail assembly protein	LOCUS_02750, ,tail assembly protein	LOCUS_02880, ,tail assembly protein,IDENTICAL PARALOGS:,LOCUS_19650,tail assembly protein	LOCUS_18680, ,tail assembly protein	7	0	2	0
					LOCUS_13020, ,bacteriophage protein			LOCUS_11730, ,bacteriophage protein	LOCUS_10260, ,bacteriophage protein	LOCUS_17790, ,bacteriophage protein	LOCUS_10220, ,bacteriophage protein	LOCUS_18020, ,bacteriophage protein	LOCUS_17870, ,bacteriophage protein	LOCUS_10390, ,bacteriophage protein	LOCUS_09620, ,bacteriophage protein	LOCUS_18090, ,bacteriophage protein	LOCUS_03590, ,bacteriophage protein	LOCUS_17760, ,bacteriophage protein	LOCUS_05150, ,bacteriophage protein	LOCUS_17610, ,bacteriophage protein	LOCUS_18410, ,bacteriophage protein	LOCUS_09500, ,bacteriophage protein	LOCUS_09600, ,bacteriophage protein	LOCUS_18040, ,bacteriophage protein	LOCUS_10820, ,bacteriophage protein	LOCUS_17920, ,bacteriophage protein	LOCUS_09620, ,bacteriophage protein	LOCUS_18580, ,bacteriophage protein	LOCUS_09610, ,bacteriophage protein	LOCUS_09340, ,bacteriophage protein	LOCUS_09560, ,bacteriophage protein	LOCUS_22370, ,bacteriophage protein	LOCUS_17910, ,bacteriophage protein	LOCUS_16990, ,bacteriophage protein	LOCUS_09550, ,bacteriophage protein	LOCUS_17930, ,bacteriophage protein	LOCUS_15030, ,bacteriophage protein			LOCUS_02920, ,bacteriophage protein,IDENTICAL PARALOGS:,LOCUS_03780,bacteriophage protein	LOCUS_02730, ,bacteriophage protein	LOCUS_02850, ,bacteriophage protein,IDENTICAL PARALOGS:,LOCUS_19680,bacteriophage protein	LOCUS_18710, ,bacteriophage protein	7	0	2	0
					LOCUS_12990, ,hypothetical protein			LOCUS_11770, ,hypothetical protein	LOCUS_10310, ,hypothetical protein	LOCUS_17760, ,hypothetical protein	LOCUS_10250, ,hypothetical protein,IDENTICAL PARALOGS:,LOCUS_14630,hypothetical protein	LOCUS_17990, ,hypothetical protein	LOCUS_17840, ,hypothetical protein	LOCUS_10420, ,hypothetical protein	LOCUS_09650, ,hypothetical protein	LOCUS_18060, ,hypothetical protein	LOCUS_03620, ,hypothetical protein	LOCUS_17730, ,hypothetical protein	LOCUS_05180, ,hypothetical protein,IDENTICAL PARALOGS:,LOCUS_09320,hypothetical protein	LOCUS_17580, ,hypothetical protein	LOCUS_18380, ,hypothetical protein	LOCUS_09530, ,hypothetical protein	LOCUS_09630, ,hypothetical protein	LOCUS_13560, ,hypothetical protein,IDENTICAL PARALOGS:,LOCUS_18010,hypothetical protein	LOCUS_10850, ,hypothetical protein	LOCUS_13520, ,hypothetical protein,IDENTICAL PARALOGS:,LOCUS_17890,hypothetical protein	LOCUS_09650, ,hypothetical protein	LOCUS_14000, ,hypothetical protein,IDENTICAL PARALOGS:,LOCUS_18550,hypothetical protein	LOCUS_09640, ,hypothetical protein	LOCUS_09370, ,hypothetical protein	LOCUS_09590, ,hypothetical protein,IDENTICAL PARALOGS:,LOCUS_13870,hypothetical protein	LOCUS_17840, ,hypothetical protein	LOCUS_17880, ,hypothetical protein	LOCUS_16960, ,hypothetical protein	LOCUS_09580, ,hypothetical protein	LOCUS_17900, ,hypothetical protein	LOCUS_15070, ,hypothetical protein			LOCUS_03710, ,hypothetical protein	LOCUS_02650, ,hypothetical protein	LOCUS_19730, ,hypothetical protein	LOCUS_18770, ,hypothetical protein	7	0	2	0
					LOCUS_13000, ,hypothetical protein		LOCUS_10220, ,hypothetical protein,IDENTICAL PARALOGS:,LOCUS_12920,hypothetical protein	LOCUS_14990, ,hypothetical protein	LOCUS_10300, ,hypothetical protein	LOCUS_22640, ,hypothetical protein	LOCUS_23380, ,hypothetical protein	LOCUS_22850, ,hypothetical protein	LOCUS_22470, ,hypothetical protein	LOCUS_05560, ,hypothetical protein	LOCUS_04750, ,hypothetical protein	LOCUS_22990, ,hypothetical protein	LOCUS_26270, ,hypothetical protein	LOCUS_22650, ,hypothetical protein	LOCUS_17640, ,hypothetical protein	LOCUS_22450, ,hypothetical protein	LOCUS_22990, ,hypothetical protein	LOCUS_04680, ,hypothetical protein	LOCUS_04750, ,hypothetical protein	LOCUS_22650, ,hypothetical protein	LOCUS_23350, ,hypothetical protein	LOCUS_22760, ,hypothetical protein	LOCUS_04770, ,hypothetical protein	LOCUS_18560, ,hypothetical protein	LOCUS_13640, ,hypothetical protein	LOCUS_23150, ,hypothetical protein	LOCUS_04770, ,hypothetical protein	LOCUS_28110, ,hypothetical protein	LOCUS_22720, ,hypothetical protein	LOCUS_26500, ,hypothetical protein	LOCUS_04750, ,hypothetical protein	LOCUS_22710, ,hypothetical protein				LOCUS_20430, ,hypothetical protein	LOCUS_06840, ,hypothetical protein	LOCUS_02510, ,hypothetical protein,IDENTICAL PARALOGS:,LOCUS_20030,hypothetical protein	LOCUS_06300, ,hypothetical protein	6	0	3	0
LOCUS_08440, ,hypothetical protein					LOCUS_17110, ,hypothetical protein	LOCUS_16390, ,hypothetical protein		LOCUS_09430, ,hypothetical protein	LOCUS_19110, ,hypothetical protein	LOCUS_09260, ,hypothetical protein	LOCUS_19570, ,hypothetical protein	LOCUS_09170, ,protein phosphatase PrpC	LOCUS_09200, ,hypothetical protein	LOCUS_19220, ,protein phosphatase PrpC	LOCUS_18270, ,hypothetical protein	LOCUS_09950, ,hypothetical protein	LOCUS_12300, ,hypothetical protein	LOCUS_09250, ,hypothetical protein	LOCUS_13610, ,protein phosphatase PrpC	LOCUS_09160, ,hypothetical protein	LOCUS_09130, ,hypothetical protein	LOCUS_18270, ,hypothetical protein	LOCUS_18310, ,hypothetical protein	LOCUS_09180, ,hypothetical protein	LOCUS_19530, ,hypothetical protein	LOCUS_09160, ,hypothetical protein	LOCUS_18280, ,hypothetical protein	LOCUS_09720, ,protein phosphatase PrpC	LOCUS_18330, ,hypothetical protein	LOCUS_18170, ,hypothetical protein	LOCUS_18510, ,hypothetical protein	LOCUS_13480, ,hypothetical protein	LOCUS_09220, ,hypothetical protein	LOCUS_08330, ,hypothetical protein	LOCUS_18530, ,hypothetical protein	LOCUS_09920, ,hypothetical protein	LOCUS_10080, ,protein phosphatase PrpC	LOCUS_09930, ,hypothetical protein	LOCUS_09680, ,protein phosphatase PrpC					5	0	0	4
	LOCUS_03660, ,hypothetical protein,IDENTICAL PARALOGS:,LOCUS_23110,hypothetical protein		LOCUS_00070, ,hypothetical protein,IDENTICAL PARALOGS:,LOCUS_02540,hypothetical protein,IDENTICAL PARALOGS:,LOCUS_03810,hypothetical protein,IDENTICAL PARALOGS:,LOCUS_20150,hypothetical protein,IDENTICAL PARALOGS:,LOCUS_21580,hypothetical protein,IDENTICAL PARALOGS:,LOCUS_22350,hypothetical protein,IDENTICAL PARALOGS:,LOCUS_23330,hypothetical protein	LOCUS_14440, ,hypothetical protein				LOCUS_05360, ,hypothetical protein	LOCUS_00140, ,hypothetical protein,IDENTICAL PARALOGS:,LOCUS_03680,hypothetical protein,IDENTICAL PARALOGS:,LOCUS_03860,hypothetical protein,IDENTICAL PARALOGS:,LOCUS_04020,hypothetical protein,IDENTICAL PARALOGS:,LOCUS_11070,hypothetical protein,IDENTICAL PARALOGS:,LOCUS_12440,hypothetical protein,IDENTICAL PARALOGS:,LOCUS_12740,hypothetical protein,IDENTICAL PARALOGS:,LOCUS_15530,hypothetical p…	LOCUS_00140, ,hypothetical protein,IDENTICAL PARALOGS:,LOCUS_03750,hypothetical protein,IDENTICAL PARALOGS:,LOCUS_03930,hypothetical protein,IDENTICAL PARALOGS:,LOCUS_04090,hypothetical protein,IDENTICAL PARALOGS:,LOCUS_09070,hypothetical protein,IDENTICAL PARALOGS:,LOCUS_12790,hypothetical protein,IDENTICAL PARALOGS:,LOCUS_12960,hypothetical protein,IDENTICAL PARALOGS:,LOCUS_15690,hypothetical p…	LOCUS_10970, ,hypothetical protein,IDENTICAL PARALOGS:,LOCUS_12210,hypothetical protein,IDENTICAL PARALOGS:,LOCUS_12510,hypothetical protein,IDENTICAL PARALOGS:,LOCUS_15320,hypothetical protein,IDENTICAL PARALOGS:,LOCUS_15490,hypothetical protein,IDENTICAL PARALOGS:,LOCUS_15730,hypothetical protein,IDENTICAL PARALOGS:,LOCUS_19760,hypothetical protein,IDENTICAL PARALOGS:,LOCUS_24860,hypothetical p…	LOCUS_00140, ,hypothetical protein,IDENTICAL PARALOGS:,LOCUS_03620,hypothetical protein,IDENTICAL PARALOGS:,LOCUS_03810,hypothetical protein,IDENTICAL PARALOGS:,LOCUS_03980,hypothetical protein,IDENTICAL PARALOGS:,LOCUS_08980,hypothetical protein,IDENTICAL PARALOGS:,LOCUS_12380,hypothetical protein,IDENTICAL PARALOGS:,LOCUS_12610,hypothetical protein,IDENTICAL PARALOGS:,LOCUS_12790,hypothetical p…	LOCUS_00140, ,hypothetical protein,IDENTICAL PARALOGS:,LOCUS_03660,hypothetical protein,IDENTICAL PARALOGS:,LOCUS_03840,hypothetical protein,IDENTICAL PARALOGS:,LOCUS_04010,hypothetical protein,IDENTICAL PARALOGS:,LOCUS_12470,hypothetical protein,IDENTICAL PARALOGS:,LOCUS_12710,hypothetical protein,IDENTICAL PARALOGS:,LOCUS_12890,hypothetical protein,IDENTICAL PARALOGS:,LOCUS_15660,hypothetical p…	LOCUS_11150, ,hypothetical protein,IDENTICAL PARALOGS:,LOCUS_12470,hypothetical protein,IDENTICAL PARALOGS:,LOCUS_12780,hypothetical protein,IDENTICAL PARALOGS:,LOCUS_15600,hypothetical protein,IDENTICAL PARALOGS:,LOCUS_15780,hypothetical protein,IDENTICAL PARALOGS:,LOCUS_16010,hypothetical protein,IDENTICAL PARALOGS:,LOCUS_19410,hypothetical protein,IDENTICAL PARALOGS:,LOCUS_24440,hypothetical p…	LOCUS_10390, ,hypothetical protein,IDENTICAL PARALOGS:,LOCUS_11650,hypothetical protein,IDENTICAL PARALOGS:,LOCUS_11950,hypothetical protein,IDENTICAL PARALOGS:,LOCUS_14650,hypothetical protein,IDENTICAL PARALOGS:,LOCUS_14820,hypothetical protein,IDENTICAL PARALOGS:,LOCUS_15060,hypothetical protein,IDENTICAL PARALOGS:,LOCUS_18460,hypothetical protein,IDENTICAL PARALOGS:,LOCUS_23440,hypothetical p…	LOCUS_04460, ,hypothetical protein,IDENTICAL PARALOGS:,LOCUS_04640,hypothetical protein,IDENTICAL PARALOGS:,LOCUS_04800,hypothetical protein,IDENTICAL PARALOGS:,LOCUS_09760,hypothetical protein,IDENTICAL PARALOGS:,LOCUS_13140,hypothetical protein,IDENTICAL PARALOGS:,LOCUS_13380,hypothetical protein,IDENTICAL PARALOGS:,LOCUS_13550,hypothetical protein,IDENTICAL PARALOGS:,LOCUS_16090,hypothetical p…	LOCUS_04360, ,hypothetical protein,IDENTICAL PARALOGS:,LOCUS_05580,hypothetical protein,IDENTICAL PARALOGS:,LOCUS_05880,hypothetical protein,IDENTICAL PARALOGS:,LOCUS_08600,hypothetical protein,IDENTICAL PARALOGS:,LOCUS_08770,hypothetical protein,IDENTICAL PARALOGS:,LOCUS_09010,hypothetical protein,IDENTICAL PARALOGS:,LOCUS_12490,hypothetical protein,IDENTICAL PARALOGS:,LOCUS_17420,hypothetical p…	LOCUS_00140, ,hypothetical protein,IDENTICAL PARALOGS:,LOCUS_03750,hypothetical protein,IDENTICAL PARALOGS:,LOCUS_03930,hypothetical protein,IDENTICAL PARALOGS:,LOCUS_04090,hypothetical protein,IDENTICAL PARALOGS:,LOCUS_09060,hypothetical protein,IDENTICAL PARALOGS:,LOCUS_12440,hypothetical protein,IDENTICAL PARALOGS:,LOCUS_12680,hypothetical protein,IDENTICAL PARALOGS:,LOCUS_12850,hypothetical p…	LOCUS_05940, ,hypothetical protein,IDENTICAL PARALOGS:,LOCUS_06810,hypothetical protein,IDENTICAL PARALOGS:,LOCUS_07120,hypothetical protein,IDENTICAL PARALOGS:,LOCUS_10020,hypothetical protein,IDENTICAL PARALOGS:,LOCUS_10190,hypothetical protein,IDENTICAL PARALOGS:,LOCUS_10420,hypothetical protein,IDENTICAL PARALOGS:,LOCUS_13790,hypothetical protein,IDENTICAL PARALOGS:,LOCUS_17930,hypothetical p…	LOCUS_00150, ,hypothetical protein,IDENTICAL PARALOGS:,LOCUS_03730,hypothetical protein,IDENTICAL PARALOGS:,LOCUS_03910,hypothetical protein,IDENTICAL PARALOGS:,LOCUS_04070,hypothetical protein,IDENTICAL PARALOGS:,LOCUS_08970,hypothetical protein,IDENTICAL PARALOGS:,LOCUS_12500,hypothetical protein,IDENTICAL PARALOGS:,LOCUS_12740,hypothetical protein,IDENTICAL PARALOGS:,LOCUS_12910,hypothetical p…	LOCUS_00140, ,hypothetical protein,IDENTICAL PARALOGS:,LOCUS_03640,hypothetical protein,IDENTICAL PARALOGS:,LOCUS_03820,hypothetical protein,IDENTICAL PARALOGS:,LOCUS_03980,hypothetical protein,IDENTICAL PARALOGS:,LOCUS_08940,hypothetical protein,IDENTICAL PARALOGS:,LOCUS_12990,hypothetical protein,IDENTICAL PARALOGS:,LOCUS_13230,hypothetical protein,IDENTICAL PARALOGS:,LOCUS_13400,hypothetical p…	LOCUS_10270, ,hypothetical protein,IDENTICAL PARALOGS:,LOCUS_11520,hypothetical protein,IDENTICAL PARALOGS:,LOCUS_11820,hypothetical protein,IDENTICAL PARALOGS:,LOCUS_14560,hypothetical protein,IDENTICAL PARALOGS:,LOCUS_14730,hypothetical protein,IDENTICAL PARALOGS:,LOCUS_14970,hypothetical protein,IDENTICAL PARALOGS:,LOCUS_18460,hypothetical protein,IDENTICAL PARALOGS:,LOCUS_23310,hypothetical p…	LOCUS_10370, ,hypothetical protein,IDENTICAL PARALOGS:,LOCUS_11620,hypothetical protein,IDENTICAL PARALOGS:,LOCUS_11920,hypothetical protein,IDENTICAL PARALOGS:,LOCUS_14630,hypothetical protein,IDENTICAL PARALOGS:,LOCUS_14800,hypothetical protein,IDENTICAL PARALOGS:,LOCUS_15040,hypothetical protein,IDENTICAL PARALOGS:,LOCUS_18500,hypothetical protein,IDENTICAL PARALOGS:,LOCUS_23400,hypothetical p…	LOCUS_00140, ,hypothetical protein,IDENTICAL PARALOGS:,LOCUS_03730,hypothetical protein,IDENTICAL PARALOGS:,LOCUS_03910,hypothetical protein,IDENTICAL PARALOGS:,LOCUS_04070,hypothetical protein,IDENTICAL PARALOGS:,LOCUS_08990,hypothetical protein,IDENTICAL PARALOGS:,LOCUS_12470,hypothetical protein,IDENTICAL PARALOGS:,LOCUS_12710,hypothetical protein,IDENTICAL PARALOGS:,LOCUS_12880,hypothetical p…	LOCUS_04470, ,hypothetical protein,IDENTICAL PARALOGS:,LOCUS_04650,hypothetical protein,IDENTICAL PARALOGS:,LOCUS_04810,hypothetical protein,IDENTICAL PARALOGS:,LOCUS_11590,hypothetical protein,IDENTICAL PARALOGS:,LOCUS_12850,hypothetical protein,IDENTICAL PARALOGS:,LOCUS_13150,hypothetical protein,IDENTICAL PARALOGS:,LOCUS_15870,hypothetical protein,IDENTICAL PARALOGS:,LOCUS_16040,hypothetical p…	LOCUS_00140, ,hypothetical protein,IDENTICAL PARALOGS:,LOCUS_03630,hypothetical protein,IDENTICAL PARALOGS:,LOCUS_03810,hypothetical protein,IDENTICAL PARALOGS:,LOCUS_03970,hypothetical protein,IDENTICAL PARALOGS:,LOCUS_08970,hypothetical protein,IDENTICAL PARALOGS:,LOCUS_12430,hypothetical protein,IDENTICAL PARALOGS:,LOCUS_12670,hypothetical protein,IDENTICAL PARALOGS:,LOCUS_12840,hypothetical p…	LOCUS_10390, ,hypothetical protein,IDENTICAL PARALOGS:,LOCUS_11640,hypothetical protein,IDENTICAL PARALOGS:,LOCUS_11950,hypothetical protein,IDENTICAL PARALOGS:,LOCUS_14670,hypothetical protein,IDENTICAL PARALOGS:,LOCUS_14840,hypothetical protein,IDENTICAL PARALOGS:,LOCUS_15080,hypothetical protein,IDENTICAL PARALOGS:,LOCUS_18470,hypothetical protein,IDENTICAL PARALOGS:,LOCUS_23450,hypothetical p…	LOCUS_09530, ,hypothetical protein,IDENTICAL PARALOGS:,LOCUS_12920,hypothetical protein,IDENTICAL PARALOGS:,LOCUS_13150,hypothetical protein,IDENTICAL PARALOGS:,LOCUS_13330,hypothetical protein,IDENTICAL PARALOGS:,LOCUS_16180,hypothetical protein,IDENTICAL PARALOGS:,LOCUS_16490,hypothetical protein,IDENTICAL PARALOGS:,LOCUS_17820,hypothetical protein,IDENTICAL PARALOGS:,LOCUS_24620,hypothetical p…	LOCUS_10380, ,hypothetical protein,IDENTICAL PARALOGS:,LOCUS_11630,hypothetical protein,IDENTICAL PARALOGS:,LOCUS_11930,hypothetical protein,IDENTICAL PARALOGS:,LOCUS_14630,hypothetical protein,IDENTICAL PARALOGS:,LOCUS_14800,hypothetical protein,IDENTICAL PARALOGS:,LOCUS_15040,hypothetical protein,IDENTICAL PARALOGS:,LOCUS_18520,hypothetical protein,IDENTICAL PARALOGS:,LOCUS_23490,hypothetical p…	LOCUS_00140, ,hypothetical protein,IDENTICAL PARALOGS:,LOCUS_03680,hypothetical protein,IDENTICAL PARALOGS:,LOCUS_03870,hypothetical protein,IDENTICAL PARALOGS:,LOCUS_04040,hypothetical protein,IDENTICAL PARALOGS:,LOCUS_10100,hypothetical protein,IDENTICAL PARALOGS:,LOCUS_11380,hypothetical protein,IDENTICAL PARALOGS:,LOCUS_11700,hypothetical protein,IDENTICAL PARALOGS:,LOCUS_14590,hypothetical p…	LOCUS_10330, ,hypothetical protein,IDENTICAL PARALOGS:,LOCUS_11400,hypothetical protein,IDENTICAL PARALOGS:,LOCUS_11700,hypothetical protein,IDENTICAL PARALOGS:,LOCUS_14830,hypothetical protein,IDENTICAL PARALOGS:,LOCUS_15000,hypothetical protein,IDENTICAL PARALOGS:,LOCUS_15240,hypothetical protein,IDENTICAL PARALOGS:,LOCUS_18700,hypothetical protein,IDENTICAL PARALOGS:,LOCUS_23690,hypothetical p…	LOCUS_00090, ,hypothetical protein,IDENTICAL PARALOGS:,LOCUS_00250,hypothetical protein,IDENTICAL PARALOGS:,LOCUS_00430,hypothetical protein,IDENTICAL PARALOGS:,LOCUS_03950,hypothetical protein,IDENTICAL PARALOGS:,LOCUS_13290,hypothetical protein,IDENTICAL PARALOGS:,LOCUS_16880,hypothetical protein,IDENTICAL PARALOGS:,LOCUS_17050,hypothetical protein,IDENTICAL PARALOGS:,LOCUS_19960,hypothetical p…	LOCUS_00140, ,hypothetical protein,IDENTICAL PARALOGS:,LOCUS_03730,hypothetical protein,IDENTICAL PARALOGS:,LOCUS_03910,hypothetical protein,IDENTICAL PARALOGS:,LOCUS_04070,hypothetical protein,IDENTICAL PARALOGS:,LOCUS_09030,hypothetical protein,IDENTICAL PARALOGS:,LOCUS_12490,hypothetical protein,IDENTICAL PARALOGS:,LOCUS_12720,hypothetical protein,IDENTICAL PARALOGS:,LOCUS_12890,hypothetical p…	LOCUS_06240, ,hypothetical protein,IDENTICAL PARALOGS:,LOCUS_08140,hypothetical protein,IDENTICAL PARALOGS:,LOCUS_11830,hypothetical protein,IDENTICAL PARALOGS:,LOCUS_12050,hypothetical protein,IDENTICAL PARALOGS:,LOCUS_12210,hypothetical protein,IDENTICAL PARALOGS:,LOCUS_14690,hypothetical protein,IDENTICAL PARALOGS:,LOCUS_14980,hypothetical protein,IDENTICAL PARALOGS:,LOCUS_16180,hypothetical p…	LOCUS_10320, ,hypothetical protein,IDENTICAL PARALOGS:,LOCUS_11210,hypothetical protein,IDENTICAL PARALOGS:,LOCUS_11510,hypothetical protein,IDENTICAL PARALOGS:,LOCUS_14240,hypothetical protein,IDENTICAL PARALOGS:,LOCUS_14410,hypothetical protein,IDENTICAL PARALOGS:,LOCUS_14650,hypothetical protein,IDENTICAL PARALOGS:,LOCUS_18720,hypothetical protein,IDENTICAL PARALOGS:,LOCUS_23590,hypothetical p…	LOCUS_00140, ,hypothetical protein,IDENTICAL PARALOGS:,LOCUS_04410,hypothetical protein,IDENTICAL PARALOGS:,LOCUS_04590,hypothetical protein,IDENTICAL PARALOGS:,LOCUS_04750,hypothetical protein,IDENTICAL PARALOGS:,LOCUS_09730,hypothetical protein,IDENTICAL PARALOGS:,LOCUS_13130,hypothetical protein,IDENTICAL PARALOGS:,LOCUS_13370,hypothetical protein,IDENTICAL PARALOGS:,LOCUS_13540,hypothetical p…								5	0	3	4
	LOCUS_24030, ,hypothetical protein		LOCUS_00680, ,hypothetical protein	LOCUS_24950, ,hypothetical protein				LOCUS_00740, ,hypothetical protein	LOCUS_27880, ,hypothetical protein	LOCUS_26760, ,hypothetical protein	LOCUS_00650, ,hypothetical protein	LOCUS_27750, ,hypothetical protein	LOCUS_27280, ,hypothetical protein	LOCUS_00650, ,hypothetical protein	LOCUS_00650, ,hypothetical protein	LOCUS_00650, ,hypothetical protein	LOCUS_22150, ,hypothetical protein	LOCUS_26770, ,hypothetical protein	LOCUS_24030, ,hypothetical protein	LOCUS_26450, ,hypothetical protein	LOCUS_27860, ,hypothetical protein	LOCUS_00650, ,hypothetical protein	LOCUS_00650, ,hypothetical protein	LOCUS_26720, ,hypothetical protein	LOCUS_00650, ,hypothetical protein	LOCUS_26740, ,hypothetical protein	LOCUS_00650, ,hypothetical protein	LOCUS_00650, ,hypothetical protein	LOCUS_00650, ,hypothetical protein	LOCUS_27680, ,hypothetical protein	LOCUS_00650, ,hypothetical protein	LOCUS_04730, ,hypothetical protein	LOCUS_26820, ,hypothetical protein	LOCUS_27500, ,hypothetical protein	LOCUS_00640, ,hypothetical protein	LOCUS_26820, ,hypothetical protein								5	0	3	4
			LOCUS_10470, ,hypothetical protein	LOCUS_12100, ,hypothetical protein	LOCUS_13410, ,hypothetical protein			LOCUS_14990, ,hypothetical protein	LOCUS_14540, ,hypothetical protein	LOCUS_18170, ,hypothetical protein	LOCUS_09870, ,hypothetical protein	LOCUS_13860, ,hypothetical protein,IDENTICAL PARALOGS:,LOCUS_18410,hypothetical protein	LOCUS_13910, ,hypothetical protein,IDENTICAL PARALOGS:,LOCUS_18270,hypothetical protein	LOCUS_10000, ,hypothetical protein,IDENTICAL PARALOGS:,LOCUS_14530,hypothetical protein	LOCUS_09240, ,hypothetical protein	LOCUS_14370, ,hypothetical protein	LOCUS_03270, ,hypothetical protein	LOCUS_18150, ,hypothetical protein	LOCUS_04770, ,hypothetical protein,IDENTICAL PARALOGS:,LOCUS_08900,hypothetical protein	LOCUS_18000, ,hypothetical protein	LOCUS_14420, ,hypothetical protein	LOCUS_09140, ,hypothetical protein,IDENTICAL PARALOGS:,LOCUS_13560,hypothetical protein	LOCUS_09210, ,hypothetical protein	LOCUS_18230, ,hypothetical protein	LOCUS_14880, ,hypothetical protein	LOCUS_13960, ,hypothetical protein,IDENTICAL PARALOGS:,LOCUS_18300,hypothetical protein	LOCUS_09230, ,hypothetical protein	LOCUS_18960, ,hypothetical protein	LOCUS_09240, ,hypothetical protein	LOCUS_09120, ,hypothetical protein,IDENTICAL PARALOGS:,LOCUS_13490,hypothetical protein	LOCUS_09250, ,hypothetical protein,IDENTICAL PARALOGS:,LOCUS_13430,hypothetical protein	LOCUS_18180, ,hypothetical protein	LOCUS_13870, ,hypothetical protein,IDENTICAL PARALOGS:,LOCUS_18260,hypothetical protein	LOCUS_10720, ,hypothetical protein	LOCUS_09240, ,hypothetical protein	LOCUS_18220, ,hypothetical protein					LOCUS_06840, ,hypothetical protein		LOCUS_06300, ,hypothetical protein	5	0	3	2
LOCUS_08850, ,hypothetical protein	LOCUS_08830, ,hypothetical protein	LOCUS_08780, ,hypothetical protein				LOCUS_15980, ,hypothetical protein		LOCUS_01700, ,hypothetical protein	LOCUS_18710, ,hypothetical protein	LOCUS_09660, ,hypothetical protein	LOCUS_19160, ,hypothetical protein	LOCUS_09580, ,hypothetical protein	LOCUS_09600, ,hypothetical protein	LOCUS_18810, ,hypothetical protein	LOCUS_17870, ,hypothetical protein	LOCUS_10350, ,hypothetical protein	LOCUS_11890, ,hypothetical protein	LOCUS_09650, ,hypothetical protein	LOCUS_13200, ,hypothetical protein	LOCUS_09560, ,hypothetical protein	LOCUS_09540, ,hypothetical protein	LOCUS_17860, ,hypothetical protein	LOCUS_17910, ,hypothetical protein	LOCUS_09590, ,hypothetical protein	LOCUS_19120, ,hypothetical protein	LOCUS_09560, ,hypothetical protein	LOCUS_17870, ,hypothetical protein	LOCUS_10120, ,hypothetical protein	LOCUS_17920, ,hypothetical protein	LOCUS_17770, ,hypothetical protein	LOCUS_18110, ,hypothetical protein	LOCUS_13890, ,hypothetical protein	LOCUS_09630, ,hypothetical protein	LOCUS_08750, ,hypothetical protein	LOCUS_18120, ,hypothetical protein	LOCUS_10320, ,hypothetical protein	LOCUS_11020, ,hypothetical protein	LOCUS_10860, ,hypothetical protein	LOCUS_10640, ,hypothetical protein	LOCUS_10460, ,hypothetical protein	LOCUS_11890, ,hypothetical protein	LOCUS_13020, ,hypothetical protein	LOCUS_12000, ,hypothetical protein	4	0	0	0
	LOCUS_14550, ,bacteriophage protein			LOCUS_15200, ,bacteriophage protein		LOCUS_10350, ,bacteriophage protein	LOCUS_10470, ,bacteriophage protein,IDENTICAL PARALOGS:,LOCUS_13170,bacteriophage protein	LOCUS_11730, ,bacteriophage protein	LOCUS_11990, ,bacteriophage protein	LOCUS_16450, ,bacteriophage protein	LOCUS_11760, ,bacteriophage protein	LOCUS_16370, ,bacteriophage protein	LOCUS_16390, ,bacteriophage protein	LOCUS_12030, ,bacteriophage protein	LOCUS_11180, ,bacteriophage protein	LOCUS_18090, ,bacteriophage protein	LOCUS_05130, ,bacteriophage protein	LOCUS_16300, ,bacteriophage protein	LOCUS_05150, ,bacteriophage protein	LOCUS_17610, ,bacteriophage protein	LOCUS_16930, ,bacteriophage protein	LOCUS_11050, ,bacteriophage protein	LOCUS_11160, ,bacteriophage protein	LOCUS_16500, ,bacteriophage protein	LOCUS_12390, ,bacteriophage protein	LOCUS_16450, ,bacteriophage protein	LOCUS_11180, ,bacteriophage protein	LOCUS_16930, ,bacteriophage protein	LOCUS_11170, ,bacteriophage protein	LOCUS_10930, ,bacteriophage protein	LOCUS_10980, ,bacteriophage protein	LOCUS_20730, ,bacteriophage protein	LOCUS_16360, ,bacteriophage protein	LOCUS_15380, ,bacteriophage protein	LOCUS_09550, ,bacteriophage protein	LOCUS_16460, ,bacteriophage protein	LOCUS_15030, ,bacteriophage protein	LOCUS_13120, ,phage minor tail protein L		LOCUS_20180, ,phage minor tail protein L	LOCUS_06550, ,phage minor tail protein L	LOCUS_20610, ,phage minor tail protein L	LOCUS_06010, ,phage minor tail protein L,IDENTICAL PARALOGS:,LOCUS_19630,phage minor tail protein L	4	0	1	0
LOCUS_14750, ,hypothetical protein			LOCUS_10490, ,hypothetical protein	LOCUS_12120, ,hypothetical protein	LOCUS_13390, ,hypothetical protein			LOCUS_15010, ,hypothetical protein	LOCUS_09970, ,hypothetical protein	LOCUS_13920, ,hypothetical protein,IDENTICAL PARALOGS:,LOCUS_18140,hypothetical protein	LOCUS_14220, ,hypothetical protein	LOCUS_13840, ,hypothetical protein,IDENTICAL PARALOGS:,LOCUS_18390,hypothetical protein	LOCUS_13880, ,hypothetical protein,IDENTICAL PARALOGS:,LOCUS_18240,hypothetical protein	LOCUS_10020, ,hypothetical protein,IDENTICAL PARALOGS:,LOCUS_14550,hypothetical protein	LOCUS_13690, ,hypothetical protein	LOCUS_18460, ,hypothetical protein	LOCUS_03300, ,hypothetical protein	LOCUS_13800, ,hypothetical protein	LOCUS_04790, ,hypothetical protein,IDENTICAL PARALOGS:,LOCUS_08920,hypothetical protein	LOCUS_13860, ,hypothetical protein	LOCUS_14390, ,hypothetical protein,IDENTICAL PARALOGS:,LOCUS_18780,hypothetical protein	LOCUS_09170, ,hypothetical protein,IDENTICAL PARALOGS:,LOCUS_13590,hypothetical protein	LOCUS_09240, ,hypothetical protein,IDENTICAL PARALOGS:,LOCUS_13670,hypothetical protein	LOCUS_13980, ,hypothetical protein	LOCUS_14910, ,hypothetical protein	LOCUS_13940, ,hypothetical protein	LOCUS_09260, ,hypothetical protein,IDENTICAL PARALOGS:,LOCUS_13710,hypothetical protein	LOCUS_14410, ,hypothetical protein,IDENTICAL PARALOGS:,LOCUS_18940,hypothetical protein	LOCUS_09260, ,hypothetical protein,IDENTICAL PARALOGS:,LOCUS_13670,hypothetical protein	LOCUS_09140, ,hypothetical protein	LOCUS_09280, ,hypothetical protein,IDENTICAL PARALOGS:,LOCUS_13460,hypothetical protein	LOCUS_18150, ,hypothetical protein,IDENTICAL PARALOGS:,LOCUS_22740,hypothetical protein	LOCUS_13850, ,hypothetical protein,IDENTICAL PARALOGS:,LOCUS_18240,hypothetical protein	LOCUS_10690, ,hypothetical protein	LOCUS_09270, ,hypothetical protein,IDENTICAL PARALOGS:,LOCUS_13270,hypothetical protein	LOCUS_18190, ,hypothetical protein	LOCUS_15360, ,hypothetical protein				LOCUS_02390, ,hypothetical protein			4	0	2	3
LOCUS_14760, ,hypothetical protein			LOCUS_10480, ,hypothetical protein	LOCUS_12110, ,hypothetical protein	LOCUS_13400, ,hypothetical protein			LOCUS_15000, ,hypothetical protein	LOCUS_09960, ,hypothetical protein	LOCUS_13930, ,hypothetical protein,IDENTICAL PARALOGS:,LOCUS_18150,hypothetical protein	LOCUS_14210, ,hypothetical protein	LOCUS_13850, ,hypothetical protein,IDENTICAL PARALOGS:,LOCUS_18400,hypothetical protein	LOCUS_13890, ,hypothetical protein,IDENTICAL PARALOGS:,LOCUS_18250,hypothetical protein	LOCUS_10010, ,hypothetical protein,IDENTICAL PARALOGS:,LOCUS_14540,hypothetical protein	LOCUS_13680, ,hypothetical protein	LOCUS_18470, ,hypothetical protein	LOCUS_07630, ,hypothetical protein	LOCUS_13810, ,hypothetical protein	LOCUS_04780, ,hypothetical protein,IDENTICAL PARALOGS:,LOCUS_08910,hypothetical protein	LOCUS_13870, ,hypothetical protein	LOCUS_14400, ,hypothetical protein,IDENTICAL PARALOGS:,LOCUS_18790,hypothetical protein	LOCUS_09160, ,hypothetical protein,IDENTICAL PARALOGS:,LOCUS_13580,hypothetical protein	LOCUS_13660, ,hypothetical protein	LOCUS_13990, ,hypothetical protein	LOCUS_10670, ,hypothetical protein,IDENTICAL PARALOGS:,LOCUS_14900,hypothetical protein	LOCUS_13950, ,hypothetical protein	LOCUS_09250, ,hypothetical protein,IDENTICAL PARALOGS:,LOCUS_13700,hypothetical protein	LOCUS_18950, ,hypothetical protein	LOCUS_09250, ,hypothetical protein,IDENTICAL PARALOGS:,LOCUS_13660,hypothetical protein	LOCUS_09130, ,hypothetical protein	LOCUS_09270, ,hypothetical protein,IDENTICAL PARALOGS:,LOCUS_13450,hypothetical protein	LOCUS_18160, ,hypothetical protein	LOCUS_13860, ,hypothetical protein,IDENTICAL PARALOGS:,LOCUS_18250,hypothetical protein	LOCUS_10700, ,hypothetical protein	LOCUS_13260, ,hypothetical protein	LOCUS_18200, ,hypothetical protein	LOCUS_15370, ,hypothetical protein			LOCUS_02470, ,hypothetical protein,IDENTICAL PARALOGS:,LOCUS_03430,hypothetical protein	LOCUS_02380, ,hypothetical protein		LOCUS_19120, ,hypothetical protein	4	0	2	1
	LOCUS_14520, ,hypothetical protein	LOCUS_14510, ,hypothetical protein		LOCUS_15170, ,hypothetical protein	LOCUS_10320, ,hypothetical protein	LOCUS_10380, ,hypothetical protein	LOCUS_10500, ,hypothetical protein,IDENTICAL PARALOGS:,LOCUS_13200,hypothetical protein	LOCUS_11720, ,hypothetical protein	LOCUS_12020, ,hypothetical protein	LOCUS_16420, ,hypothetical protein	LOCUS_11790, ,hypothetical protein	LOCUS_16340, ,hypothetical protein	LOCUS_16360, ,hypothetical protein	LOCUS_12060, ,hypothetical protein	LOCUS_11210, ,hypothetical protein	LOCUS_18050, ,hypothetical protein	LOCUS_05160, ,hypothetical protein	LOCUS_16270, ,hypothetical protein	LOCUS_05190, ,hypothetical protein	LOCUS_17570, ,hypothetical protein	LOCUS_16900, ,hypothetical protein	LOCUS_11080, ,hypothetical protein	LOCUS_11190, ,hypothetical protein	LOCUS_16470, ,hypothetical protein	LOCUS_12420, ,hypothetical protein	LOCUS_16420, ,hypothetical protein	LOCUS_11210, ,hypothetical protein	LOCUS_16900, ,hypothetical protein	LOCUS_11200, ,hypothetical protein	LOCUS_10960, ,hypothetical protein	LOCUS_11010, ,hypothetical protein	LOCUS_20700, ,hypothetical protein	LOCUS_16330, ,hypothetical protein	LOCUS_15350, ,hypothetical protein	LOCUS_09590, ,hypothetical protein	LOCUS_16430, ,hypothetical protein	LOCUS_15020, ,hypothetical protein	LOCUS_13130, ,hypothetical protein		LOCUS_20150, ,hypothetical protein	LOCUS_06520, ,hypothetical protein	LOCUS_20580, ,hypothetical protein	LOCUS_19600, ,hypothetical protein	2	0	1	0
	LOCUS_14500, ,hypothetical protein	LOCUS_14490, ,tail assembly protein		LOCUS_15150, ,tail assembly protein	LOCUS_12950, ,bacteriophage protein	LOCUS_10400, ,tail assembly protein	LOCUS_10520, ,tail assembly protein,IDENTICAL PARALOGS:,LOCUS_13220,tail assembly protein	LOCUS_10020, ,hypothetical protein	LOCUS_08790, ,tail assembly protein	LOCUS_16400, ,hypothetical protein	LOCUS_10290, ,bacteriophage protein	LOCUS_16320, ,tail assembly protein	LOCUS_17800, ,bacteriophage protein	LOCUS_12080, ,tail assembly protein	LOCUS_09690, ,bacteriophage protein	LOCUS_18020, ,bacteriophage protein	LOCUS_03660, ,bacteriophage protein	LOCUS_17690, ,bacteriophage protein	LOCUS_05220, ,bacteriophage protein	LOCUS_17540, ,bacteriophage protein	LOCUS_18340, ,bacteriophage protein	LOCUS_09570, ,bacteriophage protein	LOCUS_09670, ,bacteriophage protein	LOCUS_17970, ,bacteriophage protein	LOCUS_10890, ,tail assembly protein	LOCUS_17850, ,bacteriophage protein	LOCUS_09690, ,bacteriophage protein	LOCUS_16880, ,tail assembly protein	LOCUS_09680, ,bacteriophage protein	LOCUS_10980, ,tail assembly protein	LOCUS_09630, ,bacteriophage protein	LOCUS_20680, ,tail assembly protein	LOCUS_17840, ,bacteriophage protein	LOCUS_15330, ,tail assembly protein	LOCUS_09620, ,bacteriophage protein	LOCUS_17860, ,bacteriophage protein	LOCUS_15010, ,tail assembly protein	LOCUS_13150, ,tail assembly protein		LOCUS_20130, ,tail assembly protein	LOCUS_06490, ,tail assembly protein	LOCUS_20560, ,tail assembly protein	LOCUS_19580, ,tail assembly protein	2	0	1	0
LOCUS_24460, ,CRISPR-associated protein Csy3	LOCUS_24220, ,CRISPR-associated protein Csy3		LOCUS_00490, ,CRISPR-associated protein Csy3	LOCUS_25140, ,CRISPR-associated protein Csy3	LOCUS_00480, ,CRISPR-associated protein Csy3		LOCUS_00490, ,CRISPR-associated protein Csy3	LOCUS_04500, ,CRISPR-associated protein Csy3	LOCUS_28060, ,CRISPR-associated protein Csy3	LOCUS_26940, ,CRISPR-associated protein Csy3	LOCUS_00470, ,CRISPR-associated protein Csy3	LOCUS_27930, ,CRISPR-associated protein Csy3	LOCUS_27460, ,CRISPR-associated protein Csy3	LOCUS_00470, ,CRISPR-associated protein Csy3	LOCUS_00470, ,CRISPR-associated protein Csy3	LOCUS_00470, ,CRISPR-associated protein Csy3	LOCUS_21970, ,CRISPR-associated protein Csy3	LOCUS_26950, ,CRISPR-associated protein Csy3	LOCUS_23850, ,CRISPR-associated protein Csy3	LOCUS_26630, ,CRISPR-associated protein Csy3	LOCUS_28040, ,CRISPR-associated protein Csy3	LOCUS_00470, ,CRISPR-associated protein Csy3	LOCUS_00470, ,CRISPR-associated protein Csy3	LOCUS_26900, ,CRISPR-associated protein Csy3	LOCUS_00470, ,CRISPR-associated protein Csy3	LOCUS_26920, ,CRISPR-associated protein Csy3	LOCUS_00470, ,CRISPR-associated protein Csy3	LOCUS_00470, ,CRISPR-associated protein Csy3	LOCUS_00470, ,CRISPR-associated protein Csy3	LOCUS_27860, ,CRISPR-associated protein Csy3	LOCUS_00470, ,CRISPR-associated protein Csy3	LOCUS_04550, ,CRISPR-associated protein Csy3	LOCUS_27000, ,CRISPR-associated protein Csy3	LOCUS_27680, ,hypothetical protein	LOCUS_00470, ,CRISPR-associated protein Csy3	LOCUS_27000, ,CRISPR-associated protein Csy3								2	0	3	4
LOCUS_24470, ,type I-F CRISPR-associated protein Csy2	LOCUS_24230, ,type I-F CRISPR-associated protein Csy2		LOCUS_00480, ,type I-F CRISPR-associated protein Csy2	LOCUS_25150, ,type I-F CRISPR-associated protein Csy2	LOCUS_00470, ,type I-F CRISPR-associated protein Csy2		LOCUS_00480, ,type I-F CRISPR-associated protein Csy2	LOCUS_04510, ,type I-F CRISPR-associated protein Csy2	LOCUS_28070, ,type I-F CRISPR-associated protein Csy2	LOCUS_26950, ,type I-F CRISPR-associated protein Csy2	LOCUS_00460, ,type I-F CRISPR-associated protein Csy2	LOCUS_27940, ,type I-F CRISPR-associated protein Csy2	LOCUS_27470, ,type I-F CRISPR-associated protein Csy2	LOCUS_00460, ,type I-F CRISPR-associated protein Csy2	LOCUS_00460, ,type I-F CRISPR-associated protein Csy2	LOCUS_00460, ,type I-F CRISPR-associated protein Csy2	LOCUS_21960, ,type I-F CRISPR-associated protein Csy2	LOCUS_26960, ,type I-F CRISPR-associated protein Csy2	LOCUS_23840, ,type I-F CRISPR-associated protein Csy2	LOCUS_26640, ,type I-F CRISPR-associated protein Csy2	LOCUS_28050, ,type I-F CRISPR-associated protein Csy2	LOCUS_00460, ,type I-F CRISPR-associated protein Csy2	LOCUS_00460, ,type I-F CRISPR-associated protein Csy2	LOCUS_26910, ,type I-F CRISPR-associated protein Csy2	LOCUS_00460, ,type I-F CRISPR-associated protein Csy2	LOCUS_26930, ,type I-F CRISPR-associated protein Csy2	LOCUS_00460, ,type I-F CRISPR-associated protein Csy2	LOCUS_00460, ,type I-F CRISPR-associated protein Csy2	LOCUS_00460, ,type I-F CRISPR-associated protein Csy2	LOCUS_27870, ,type I-F CRISPR-associated protein Csy2	LOCUS_00460, ,type I-F CRISPR-associated protein Csy2	LOCUS_04540, ,type I-F CRISPR-associated protein Csy2	LOCUS_27010, ,type I-F CRISPR-associated protein Csy2	LOCUS_27690, ,type I-F CRISPR-associated protein Csy2	LOCUS_00460, ,type I-F CRISPR-associated protein Csy2	LOCUS_27010, ,type I-F CRISPR-associated protein Csy2								2	0	3	4
LOCUS_24480, ,type I-F CRISPR-associated protein Csy1	LOCUS_24240, ,type I-F CRISPR-associated protein Csy1		LOCUS_00470, ,type I-F CRISPR-associated protein Csy1	LOCUS_25160, ,type I-F CRISPR-associated protein Csy1	LOCUS_00460, ,type I-F CRISPR-associated protein Csy1		LOCUS_00470, ,type I-F CRISPR-associated protein Csy1	LOCUS_04520, ,type I-F CRISPR-associated protein Csy1	LOCUS_28080, ,type I-F CRISPR-associated protein Csy1	LOCUS_26960, ,type I-F CRISPR-associated protein Csy1	LOCUS_00450, ,type I-F CRISPR-associated protein Csy1	LOCUS_27950, ,type I-F CRISPR-associated protein Csy1	LOCUS_27480, ,type I-F CRISPR-associated protein Csy1	LOCUS_00450, ,type I-F CRISPR-associated protein Csy1	LOCUS_00450, ,type I-F CRISPR-associated protein Csy1	LOCUS_00450, ,type I-F CRISPR-associated protein Csy1	LOCUS_21950, ,type I-F CRISPR-associated protein Csy1	LOCUS_26970, ,type I-F CRISPR-associated protein Csy1	LOCUS_23830, ,type I-F CRISPR-associated protein Csy1	LOCUS_26650, ,type I-F CRISPR-associated protein Csy1	LOCUS_28060, ,type I-F CRISPR-associated protein Csy1	LOCUS_00450, ,type I-F CRISPR-associated protein Csy1	LOCUS_00450, ,type I-F CRISPR-associated protein Csy1	LOCUS_26920, ,type I-F CRISPR-associated protein Csy1	LOCUS_00450, ,type I-F CRISPR-associated protein Csy1	LOCUS_26940, ,type I-F CRISPR-associated protein Csy1	LOCUS_00450, ,type I-F CRISPR-associated protein Csy1	LOCUS_00450, ,type I-F CRISPR-associated protein Csy1	LOCUS_00450, ,type I-F CRISPR-associated protein Csy1	LOCUS_27880, ,type I-F CRISPR-associated protein Csy1	LOCUS_00450, ,type I-F CRISPR-associated protein Csy1	LOCUS_04530, ,type I-F CRISPR-associated protein Csy1	LOCUS_27020, ,type I-F CRISPR-associated protein Csy1	LOCUS_27700, ,type I-F CRISPR-associated protein Csy1	LOCUS_00450, ,type I-F CRISPR-associated protein Csy1	LOCUS_27020, ,type I-F CRISPR-associated protein Csy1								2	0	3	4
LOCUS_10560, ,ABC transporter permease	LOCUS_10510, ,ABC transporter permease	LOCUS_10470, ,ABC transporter permease	LOCUS_14780, ,ABC transporter permease	LOCUS_10490, ,ABC transporter permease	LOCUS_15000, ,ABC transporter permease		LOCUS_15080, ,ABC transporter permease	LOCUS_04740, ,ABC transporter permease	LOCUS_17040, ,ABC transporter permease	LOCUS_11320, ,ABC transporter permease	LOCUS_17500, ,ABC transporter permease	LOCUS_11290, ,hypothetical protein	LOCUS_11280, ,ABC transporter permease	LOCUS_17100, ,hypothetical protein	LOCUS_16200, ,ABC transporter permease	LOCUS_12010, ,ABC transporter permease	LOCUS_10220, ,ABC transporter permease	LOCUS_11310, ,ABC transporter permease	LOCUS_11490, ,hypothetical protein	LOCUS_11330, ,ABC transporter permease	LOCUS_11230, ,ABC transporter permease	LOCUS_16180, ,ABC transporter permease	LOCUS_16250, ,ABC transporter permease	LOCUS_11260, ,ABC transporter permease	LOCUS_17460, ,ABC transporter permease	LOCUS_11220, ,ABC transporter permease	LOCUS_16220, ,ABC transporter permease	LOCUS_11830, ,hypothetical protein	LOCUS_16260, ,ABC transporter permease	LOCUS_16060, ,ABC transporter permease	LOCUS_16440, ,ABC transporter permease	LOCUS_15570, ,hypothetical protein	LOCUS_11280, ,ABC transporter permease	LOCUS_10400, ,ABC transporter permease	LOCUS_16450, ,ABC transporter permease	LOCUS_11990, ,ABC transporter permease	LOCUS_04840, ,ABC transporter permease	LOCUS_05020, ,ABC transporter permease	LOCUS_04850, ,ABC transporter permease	LOCUS_06810, ,ABC transporter permease	LOCUS_15540, ,ABC transporter permease	LOCUS_16660, ,ABC transporter permease	LOCUS_15660, ,ABC transporter permease	1	0	0	0
LOCUS_21840, ,hypothetical protein	LOCUS_21540, ,hypothetical protein	LOCUS_21930, ,hypothetical protein	LOCUS_03180, ,hypothetical protein	LOCUS_22450, ,hypothetical protein	LOCUS_03140, ,hypothetical protein		LOCUS_03120, ,hypothetical protein	LOCUS_12400, ,phosphate transport system permease protein	LOCUS_02870, ,phosphate transport system permease protein	LOCUS_02980, ,phosphate transport system permease protein	LOCUS_26030, ,phosphate transport system permease protein	LOCUS_02790, ,phosphate transport system permease protein	LOCUS_02840, ,phosphate transport system permease protein	LOCUS_25620, ,phosphate transport system permease protein	LOCUS_24550, ,phosphate transport system permease protein	LOCUS_03750, ,phosphate transport system permease protein	LOCUS_18540, ,phosphate transport system permease protein	LOCUS_02970, ,phosphate transport system permease protein	LOCUS_20640, ,phosphate transport system permease protein	LOCUS_02960, ,phosphate transport system permease protein	LOCUS_02830, ,phosphate transport system permease protein	LOCUS_24420, ,phosphate transport system permease protein	LOCUS_24520, ,phosphate transport system permease protein	LOCUS_02950, ,phosphate transport system permease protein	LOCUS_03660, ,phosphate transport system permease protein	LOCUS_02850, ,phosphate transport system permease protein	LOCUS_24560, ,phosphate transport system permease protein	LOCUS_25800, ,phosphate transport system permease protein	LOCUS_24610, ,phosphate transport system permease protein	LOCUS_02870, ,phosphate transport system permease protein	LOCUS_24800, ,phosphate transport system permease protein	LOCUS_01240, ,phosphate transport system permease protein	LOCUS_02960, ,phosphate transport system permease protein	LOCUS_23920, ,phosphate transport system permease protein	LOCUS_24670, ,hypothetical protein	LOCUS_03640, ,phosphate transport system permease protein	LOCUS_05670, ,phosphate transport system permease protein	LOCUS_05800, ,phosphate transport system permease protein	LOCUS_05600, ,phosphate transport system permease protein	LOCUS_08010, ,phosphate transport system permease protein	LOCUS_14330, ,phosphate transport system permease protein	LOCUS_15460, ,phosphate transport system permease protein	LOCUS_14450, ,phosphate transport system permease protein	1	0	0	0
LOCUS_22620, ,ADP-ribose pyrophosphatase	LOCUS_22410, ,ADP-ribose pyrophosphatase	LOCUS_22830, ,ADP-ribose pyrophosphatase	LOCUS_02300, ,ADP-ribose pyrophosphatase	LOCUS_23320, ,ADP-ribose pyrophosphatase	LOCUS_02260, ,ADP-ribose pyrophosphatase		LOCUS_02290, ,ADP-ribose pyrophosphatase	LOCUS_02110, ,hypothetical protein	LOCUS_26260, ,ADP-ribose pyrophosphatase	LOCUS_25160, ,ADP-ribose pyrophosphatase	LOCUS_02250, ,ADP-ribose pyrophosphatase	LOCUS_26150, ,ADP-ribose pyrophosphatase	LOCUS_25680, ,ADP-ribose pyrophosphatase	LOCUS_02260, ,ADP-ribose pyrophosphatase	LOCUS_02260, ,ADP-ribose pyrophosphatase	LOCUS_25480, ,ADP-ribose pyrophosphatase	LOCUS_23760, ,ADP-ribose pyrophosphatase	LOCUS_25160, ,ADP-ribose pyrophosphatase	LOCUS_25660, ,ADP-ribose pyrophosphatase	LOCUS_24850, ,ADP-ribose pyrophosphatase	LOCUS_26250, ,ADP-ribose pyrophosphatase	LOCUS_02250, ,ADP-ribose pyrophosphatase	LOCUS_02250, ,ADP-ribose pyrophosphatase	LOCUS_25130, ,ADP-ribose pyrophosphatase	LOCUS_26640, ,ADP-ribose pyrophosphatase	LOCUS_25140, ,ADP-ribose pyrophosphatase	LOCUS_02260, ,ADP-ribose pyrophosphatase	LOCUS_02260, ,ADP-ribose pyrophosphatase	LOCUS_02250, ,ADP-ribose pyrophosphatase	LOCUS_26080, ,ADP-ribose pyrophosphatase	LOCUS_02260, ,ADP-ribose pyrophosphatase	LOCUS_06300, ,ADP-ribose pyrophosphatase	LOCUS_25220, ,ADP-ribose pyrophosphatase	LOCUS_01680, ,ADP-ribose pyrophosphatase	LOCUS_02240, ,ADP-ribose pyrophosphatase	LOCUS_25210, ,ADP-ribose pyrophosphatase	LOCUS_17080, ,hypothetical protein	LOCUS_16670, ,hypothetical protein	LOCUS_15980, ,hypothetical protein	LOCUS_04200, ,hypothetical protein	LOCUS_18160, ,hypothetical protein	LOCUS_19260, ,hypothetical protein	LOCUS_18280, ,hypothetical protein	1	0	0	0
LOCUS_24450, ,type I-F CRISPR-associated endoribonuclease Cas6/Csy4	LOCUS_24210, ,type I-F CRISPR-associated endoribonuclease Cas6/Csy4	LOCUS_24640, ,hypothetical protein	LOCUS_00500, ,type I-F CRISPR-associated endoribonuclease Cas6/Csy4	LOCUS_25130, ,type I-F CRISPR-associated endoribonuclease Cas6/Csy4	LOCUS_00490, ,type I-F CRISPR-associated endoribonuclease Cas6/Csy4		LOCUS_00500, ,type I-F CRISPR-associated endoribonuclease Cas6/Csy4	LOCUS_04490, ,hypothetical protein	LOCUS_28050, ,type I-F CRISPR-associated endoribonuclease Cas6/Csy4	LOCUS_26930, ,type I-F CRISPR-associated endoribonuclease Cas6/Csy4	LOCUS_00480, ,type I-F CRISPR-associated endoribonuclease Cas6/Csy4	LOCUS_27920, ,type I-F CRISPR-associated endoribonuclease Cas6/Csy4	LOCUS_27450, ,type I-F CRISPR-associated endoribonuclease Cas6/Csy4	LOCUS_00480, ,type I-F CRISPR-associated endoribonuclease Cas6/Csy4	LOCUS_00480, ,type I-F CRISPR-associated endoribonuclease Cas6/Csy4	LOCUS_00480, ,type I-F CRISPR-associated endoribonuclease Cas6/Csy4	LOCUS_21980, ,type I-F CRISPR-associated endoribonuclease Cas6/Csy4	LOCUS_26940, ,type I-F CRISPR-associated endoribonuclease Cas6/Csy4	LOCUS_23860, ,type I-F CRISPR-associated endoribonuclease Cas6/Csy4	LOCUS_26620, ,type I-F CRISPR-associated endoribonuclease Cas6/Csy4	LOCUS_28030, ,type I-F CRISPR-associated endoribonuclease Cas6/Csy4	LOCUS_00480, ,type I-F CRISPR-associated endoribonuclease Cas6/Csy4	LOCUS_00480, ,type I-F CRISPR-associated endoribonuclease Cas6/Csy4	LOCUS_26890, ,type I-F CRISPR-associated endoribonuclease Cas6/Csy4	LOCUS_00480, ,type I-F CRISPR-associated endoribonuclease Cas6/Csy4	LOCUS_26910, ,type I-F CRISPR-associated endoribonuclease Cas6/Csy4	LOCUS_00480, ,type I-F CRISPR-associated endoribonuclease Cas6/Csy4	LOCUS_00480, ,type I-F CRISPR-associated endoribonuclease Cas6/Csy4	LOCUS_00480, ,type I-F CRISPR-associated endoribonuclease Cas6/Csy4	LOCUS_27850, ,type I-F CRISPR-associated endoribonuclease Cas6/Csy4	LOCUS_00480, ,type I-F CRISPR-associated endoribonuclease Cas6/Csy4	LOCUS_04560, ,type I-F CRISPR-associated endoribonuclease Cas6/Csy4	LOCUS_26990, ,type I-F CRISPR-associated endoribonuclease Cas6/Csy4	LOCUS_27670, ,type I-F CRISPR-associated endoribonuclease Cas6/Csy4	LOCUS_00480, ,type I-F CRISPR-associated endoribonuclease Cas6/Csy4	LOCUS_26990, ,type I-F CRISPR-associated endoribonuclease Cas6/Csy4								1	0	3	4
LOCUS_24490, ,type I-F CRISPR-associated helicase Cas3	LOCUS_24250, ,type I-F CRISPR-associated helicase Cas3	LOCUS_24650, ,hypothetical protein	LOCUS_00460, ,type I-F CRISPR-associated helicase Cas3	LOCUS_25170, ,type I-F CRISPR-associated helicase Cas3	LOCUS_00450, ,hypothetical protein		LOCUS_00460, ,type I-F CRISPR-associated helicase Cas3	LOCUS_04530, ,type I-F CRISPR-associated helicase Cas3	LOCUS_28090, ,hypothetical protein	LOCUS_26970, ,type I-F CRISPR-associated helicase Cas3	LOCUS_00440, ,type I-F CRISPR-associated helicase Cas3	LOCUS_27960, ,type I-F CRISPR-associated helicase Cas3	LOCUS_27490, ,type I-F CRISPR-associated helicase Cas3	LOCUS_00440, ,type I-F CRISPR-associated helicase Cas3	LOCUS_00440, ,type I-F CRISPR-associated helicase Cas3	LOCUS_00440, ,type I-F CRISPR-associated helicase Cas3	LOCUS_21940, ,type I-F CRISPR-associated helicase Cas3	LOCUS_26980, ,type I-F CRISPR-associated helicase Cas3	LOCUS_23820, ,type I-F CRISPR-associated helicase Cas3	LOCUS_26660, ,type I-F CRISPR-associated helicase Cas3	LOCUS_28070, ,type I-F CRISPR-associated helicase Cas3	LOCUS_00440, ,type I-F CRISPR-associated helicase Cas3	LOCUS_00440, ,type I-F CRISPR-associated helicase Cas3	LOCUS_26930, ,type I-F CRISPR-associated helicase Cas3	LOCUS_00440, ,type I-F CRISPR-associated helicase Cas3	LOCUS_26950, ,type I-F CRISPR-associated helicase Cas3	LOCUS_00440, ,type I-F CRISPR-associated helicase Cas3	LOCUS_00440, ,type I-F CRISPR-associated helicase Cas3	LOCUS_00440, ,type I-F CRISPR-associated helicase Cas3	LOCUS_27890, ,type I-F CRISPR-associated helicase Cas3	LOCUS_00440, ,type I-F CRISPR-associated helicase Cas3	LOCUS_04520, ,type I-F CRISPR-associated helicase Cas3	LOCUS_27030, ,type I-F CRISPR-associated helicase Cas3	LOCUS_27710, ,type I-F CRISPR-associated helicase Cas3	LOCUS_00440, ,type I-F CRISPR-associated helicase Cas3	LOCUS_27030, ,type I-F CRISPR-associated helicase Cas3								1	0	3	4
LOCUS_24500, ,hypothetical protein	LOCUS_24260, ,hypothetical protein	LOCUS_24670, ,hypothetical protein	LOCUS_00450, ,hypothetical protein	LOCUS_25180, ,hypothetical protein		LOCUS_00450, ,CRISPR-associated endonuclease Cas1	LOCUS_00450, ,hypothetical protein	LOCUS_04540, ,hypothetical protein	LOCUS_28100, ,hypothetical protein	LOCUS_26980, ,hypothetical protein	LOCUS_00430, ,hypothetical protein	LOCUS_27970, ,hypothetical protein	LOCUS_27500, ,hypothetical protein	LOCUS_00430, ,hypothetical protein	LOCUS_00430, ,hypothetical protein	LOCUS_00430, ,hypothetical protein	LOCUS_21930, ,hypothetical protein	LOCUS_26990, ,hypothetical protein	LOCUS_23810, ,hypothetical protein	LOCUS_26670, ,hypothetical protein	LOCUS_28080, ,hypothetical protein	LOCUS_00430, ,hypothetical protein	LOCUS_00430, ,hypothetical protein	LOCUS_26940, ,hypothetical protein	LOCUS_00430, ,hypothetical protein	LOCUS_26960, ,hypothetical protein	LOCUS_00430, ,hypothetical protein	LOCUS_00430, ,hypothetical protein	LOCUS_00430, ,hypothetical protein	LOCUS_27900, ,hypothetical protein	LOCUS_00430, ,hypothetical protein	LOCUS_04510, ,hypothetical protein	LOCUS_27040, ,hypothetical protein	LOCUS_27720, ,hypothetical protein	LOCUS_00430, ,hypothetical protein	LOCUS_27040, ,hypothetical protein								1	0	3	4
LOCUS_02500, ,hypothetical protein	LOCUS_02460, ,hypothetical protein	LOCUS_02430, ,hypothetical protein	LOCUS_22770, ,hypothetical protein	LOCUS_02470, ,hypothetical protein	LOCUS_23040, ,hypothetical protein	LOCUS_22290, ,hypothetical protein	LOCUS_23070, ,hypothetical protein	LOCUS_15470, ,hypothetical protein	LOCUS_25410, ,hypothetical protein	LOCUS_24350, ,hypothetical protein	LOCUS_03060, ,hypothetical protein	LOCUS_25300, ,hypothetical protein	LOCUS_24880, ,hypothetical protein	LOCUS_03110, ,hypothetical protein	LOCUS_03070, ,hypothetical protein	LOCUS_24670, ,hypothetical protein	LOCUS_24570, ,hypothetical protein	LOCUS_24350, ,hypothetical protein	LOCUS_26510, ,hypothetical protein	LOCUS_24040, ,hypothetical protein	LOCUS_25440, ,hypothetical protein	LOCUS_03060, ,hypothetical protein	LOCUS_03060, ,hypothetical protein	LOCUS_24320, ,hypothetical protein	LOCUS_25830, ,hypothetical protein	LOCUS_24330, ,hypothetical protein	LOCUS_03070, ,hypothetical protein	LOCUS_03110, ,hypothetical protein	LOCUS_03060, ,hypothetical protein	LOCUS_25240, ,hypothetical protein	LOCUS_03070, ,hypothetical protein	LOCUS_07140, ,hypothetical protein	LOCUS_24410, ,hypothetical protein	LOCUS_02530, ,hypothetical protein	LOCUS_03060, ,hypothetical protein	LOCUS_24400, ,hypothetical protein	LOCUS_17200, ,hypothetical protein	LOCUS_16820, ,hypothetical protein	LOCUS_16130, ,hypothetical protein					0	0	0	4
LOCUS_05780, ,ribosomal-protein-L7/L12-serine acetyltransferase	LOCUS_05730, ,ribosomal-protein-L7/L12-serine acetyltransferase	LOCUS_05700, ,ribosomal-protein-L7/L12-serine acetyltransferase	LOCUS_19510, ,ribosomal-protein-L7/L12-serine acetyltransferase	LOCUS_05750, ,ribosomal-protein-L7/L12-serine acetyltransferase	LOCUS_19760, ,ribosomal-protein-L7/L12-serine acetyltransferase	LOCUS_19050, ,ribosomal-protein-L7/L12-serine acetyltransferase	LOCUS_19820, ,ribosomal-protein-L7/L12-serine acetyltransferase	LOCUS_03360, ,ribosomal-protein-L7/L12-serine acetyltransferase	LOCUS_21830, ,ribosomal-protein-L7/L12-serine acetyltransferase	LOCUS_06700, ,ribosomal-protein-L7/L12-serine acetyltransferase	LOCUS_22110, ,ribosomal-protein-L7/L12-serine acetyltransferase	LOCUS_06480, ,ribosomal-protein-L7/L12-serine acetyltransferase	LOCUS_06620, ,ribosomal-protein-L7/L12-serine acetyltransferase	LOCUS_21920, ,ribosomal-protein-L7/L12-serine acetyltransferase	LOCUS_20810, ,ribosomal-protein-L7/L12-serine acetyltransferase	LOCUS_07410, ,ribosomal-protein-L7/L12-serine acetyltransferase	LOCUS_14860, ,ribosomal-protein-L7/L12-serine acetyltransferase	LOCUS_06690, ,ribosomal-protein-L7/L12-serine acetyltransferase	LOCUS_16280, ,ribosomal-protein-L7/L12-serine acetyltransferase	LOCUS_06600, ,ribosomal-protein-L7/L12-serine acetyltransferase	LOCUS_06580, ,ribosomal-protein-L7/L12-serine acetyltransferase	LOCUS_20820, ,ribosomal-protein-L7/L12-serine acetyltransferase	LOCUS_20860, ,ribosomal-protein-L7/L12-serine acetyltransferase	LOCUS_06620, ,ribosomal-protein-L7/L12-serine acetyltransferase	LOCUS_22090, ,ribosomal-protein-L7/L12-serine acetyltransferase	LOCUS_06600, ,ribosomal-protein-L7/L12-serine acetyltransferase	LOCUS_20830, ,ribosomal-protein-L7/L12-serine acetyltransferase	LOCUS_06810, ,ribosomal-protein-L7/L12-serine acetyltransferase	LOCUS_20880, ,ribosomal-protein-L7/L12-serine acetyltransferase	LOCUS_20860, ,ribosomal-protein-L7/L12-serine acetyltransferase	LOCUS_21070, ,ribosomal-protein-L7/L12-serine acetyltransferase	LOCUS_10770, ,ribosomal-protein-L7/L12-serine acetyltransferase	LOCUS_06660, ,ribosomal-protein-L7/L12-serine acetyltransferase	LOCUS_05670, ,ribosomal-protein-L7/L12-serine acetyltransferase	LOCUS_21090, ,ribosomal-protein-L7/L12-serine acetyltransferase	LOCUS_07360, ,ribosomal-protein-L7/L12-serine acetyltransferase	LOCUS_03700, ,hypothetical protein	LOCUS_03880, ,ribosomal-protein-L7/L12-serine acetyltransferase	LOCUS_03760, ,ribosomal-protein-L7/L12-serine acetyltransferase					0	0	0	4
LOCUS_15830, ,hypothetical protein	LOCUS_15700, ,hypothetical protein	LOCUS_15860, ,hypothetical protein	LOCUS_09230, ,hypothetical protein	LOCUS_16510, ,hypothetical protein	LOCUS_09130, ,hypothetical protein	LOCUS_09180, ,hypothetical protein	LOCUS_09070, ,hypothetical protein	LOCUS_00140, ,hypothetical protein	LOCUS_10550, ,hypothetical protein	LOCUS_17550, ,hypothetical protein	LOCUS_10470, ,hypothetical protein	LOCUS_17760, ,hypothetical protein	LOCUS_17610, ,hypothetical protein	LOCUS_10650, ,hypothetical protein	LOCUS_09880, ,hypothetical protein	LOCUS_17810, ,hypothetical protein	LOCUS_03850, ,hypothetical protein	LOCUS_17520, ,hypothetical protein	LOCUS_05420, ,hypothetical protein	LOCUS_17350, ,hypothetical protein	LOCUS_18150, ,hypothetical protein	LOCUS_09760, ,hypothetical protein	LOCUS_09860, ,hypothetical protein	LOCUS_17780, ,hypothetical protein	LOCUS_11080, ,hypothetical protein	LOCUS_17660, ,hypothetical protein	LOCUS_09880, ,hypothetical protein	LOCUS_18320, ,hypothetical protein	LOCUS_09870, ,hypothetical protein	LOCUS_09600, ,hypothetical protein	LOCUS_09820, ,hypothetical protein	LOCUS_22110, ,hypothetical protein	LOCUS_17660, ,hypothetical protein	LOCUS_16730, ,hypothetical protein	LOCUS_09810, ,hypothetical protein	LOCUS_17670, ,hypothetical protein	LOCUS_18050, ,hypothetical protein	LOCUS_18130, ,hypothetical protein	LOCUS_17390, ,hypothetical protein					0	0	0	4
LOCUS_17370, ,Na+/H+ antiporter NhaC	LOCUS_17210, ,Na+/H+ antiporter NhaC	LOCUS_17510, ,Na+/H+ antiporter NhaC	LOCUS_07570, ,Na+/H+ antiporter NhaC	LOCUS_18030, ,Na+/H+ antiporter NhaC	LOCUS_07610, ,Na+/H+ antiporter NhaC	LOCUS_07670, ,Na+/H+ antiporter NhaC	LOCUS_07530, ,Na+/H+ antiporter NhaC	LOCUS_16000, ,Na+/H+ antiporter NhaC	LOCUS_08130, ,Na+/H+ antiporter NhaC	LOCUS_20030, ,Na+/H+ antiporter NhaC	LOCUS_08010, ,Na+/H+ antiporter NhaC	LOCUS_20230, ,Na+/H+ antiporter NhaC	LOCUS_19860, ,Na+/H+ antiporter NhaC	LOCUS_08170, ,Na+/H+ antiporter NhaC	LOCUS_07370, ,Na+/H+ antiporter NhaC	LOCUS_20360, ,Na+/H+ antiporter NhaC	LOCUS_01380, ,Na+/H+ antiporter NhaC	LOCUS_20000, ,Na+/H+ antiporter NhaC	LOCUS_02960, ,Na+/H+ antiporter NhaC	LOCUS_19860, ,Na+/H+ antiporter NhaC	LOCUS_20380, ,Na+/H+ antiporter NhaC	LOCUS_07290, ,Na+/H+ antiporter NhaC	LOCUS_07360, ,Na+/H+ antiporter NhaC	LOCUS_20040, ,Na+/H+ antiporter NhaC	LOCUS_08790, ,Na+/H+ antiporter NhaC	LOCUS_20140, ,Na+/H+ antiporter NhaC	LOCUS_07380, ,Na+/H+ antiporter NhaC	LOCUS_20740, ,Na+/H+ antiporter NhaC	LOCUS_07370, ,Na+/H+ antiporter NhaC	LOCUS_07290, ,Na+/H+ antiporter NhaC	LOCUS_07390, ,Na+/H+ antiporter NhaC	LOCUS_24590, ,Na+/H+ antiporter NhaC	LOCUS_20110, ,Na+/H+ antiporter NhaC	LOCUS_18920, ,Na+/H+ antiporter NhaC	LOCUS_07370, ,Na+/H+ antiporter NhaC	LOCUS_20080, ,Na+/H+ antiporter NhaC	LOCUS_18820, ,Na+/H+ antiporter NhaC	LOCUS_18850, ,Na+/H+ antiporter NhaC	LOCUS_18100, ,Na+/H+ antiporter NhaC					0	0	0	4
LOCUS_17380, ,hypothetical protein	LOCUS_17220, ,maleylacetoacetate isomerase	LOCUS_17520, ,maleylacetoacetate isomerase	LOCUS_07560, ,maleylacetoacetate isomerase	LOCUS_18040, ,maleylacetoacetate isomerase	LOCUS_07600, ,maleylacetoacetate isomerase	LOCUS_07660, ,maleylacetoacetate isomerase	LOCUS_07520, ,maleylacetoacetate isomerase	LOCUS_15930, ,maleylacetoacetate isomerase	LOCUS_08120, ,maleylacetoacetate isomerase	LOCUS_20040, ,maleylacetoacetate isomerase	LOCUS_08000, ,maleylacetoacetate isomerase	LOCUS_20240, ,maleylacetoacetate isomerase	LOCUS_19870, ,maleylacetoacetate isomerase	LOCUS_08160, ,maleylacetoacetate isomerase	LOCUS_07360, ,maleylacetoacetate isomerase	LOCUS_20370, ,maleylacetoacetate isomerase	LOCUS_01370, ,maleylacetoacetate isomerase	LOCUS_20010, ,maleylacetoacetate isomerase	LOCUS_02950, ,maleylacetoacetate isomerase	LOCUS_19870, ,maleylacetoacetate isomerase	LOCUS_20390, ,maleylacetoacetate isomerase	LOCUS_07280, ,maleylacetoacetate isomerase	LOCUS_07350, ,maleylacetoacetate isomerase	LOCUS_20050, ,maleylacetoacetate isomerase	LOCUS_08780, ,maleylacetoacetate isomerase	LOCUS_20150, ,maleylacetoacetate isomerase	LOCUS_07370, ,maleylacetoacetate isomerase	LOCUS_20750, ,maleylacetoacetate isomerase	LOCUS_07360, ,maleylacetoacetate isomerase	LOCUS_07280, ,maleylacetoacetate isomerase	LOCUS_07380, ,maleylacetoacetate isomerase	LOCUS_24600, ,maleylacetoacetate isomerase	LOCUS_20120, ,maleylacetoacetate isomerase	LOCUS_18930, ,maleylacetoacetate isomerase	LOCUS_07360, ,maleylacetoacetate isomerase	LOCUS_20090, ,maleylacetoacetate isomerase	LOCUS_18730, ,maleylacetoacetate isomerase	LOCUS_18780, ,maleylacetoacetate isomerase	LOCUS_18030, ,maleylacetoacetate isomerase					0	0	0	4
LOCUS_19280, ,hypothetical protein	LOCUS_19080, ,hypothetical protein	LOCUS_19390, ,hypothetical protein	LOCUS_05680, ,hypothetical protein	LOCUS_19870, ,hypothetical protein	LOCUS_05740, ,hypothetical protein	LOCUS_05650, ,hypothetical protein	LOCUS_05660, ,hypothetical protein	LOCUS_06040, ,hypothetical protein	LOCUS_06290, ,hypothetical protein	LOCUS_21890, ,hypothetical protein	LOCUS_06150, ,hypothetical protein	LOCUS_22090, ,hypothetical protein	LOCUS_21720, ,hypothetical protein	LOCUS_06310, ,hypothetical protein	LOCUS_05510, ,hypothetical protein	LOCUS_22230, ,hypothetical protein	LOCUS_27040, ,hypothetical protein	LOCUS_21870, ,hypothetical protein	LOCUS_01110, ,hypothetical protein	LOCUS_21720, ,hypothetical protein	LOCUS_22240, ,hypothetical protein	LOCUS_05430, ,hypothetical protein	LOCUS_05500, ,hypothetical protein	LOCUS_21900, ,hypothetical protein	LOCUS_06930, ,hypothetical protein	LOCUS_22000, ,hypothetical protein	LOCUS_05520, ,hypothetical protein	LOCUS_22600, ,hypothetical protein	LOCUS_05510, ,hypothetical protein	LOCUS_05450, ,hypothetical protein	LOCUS_05520, ,hypothetical protein	LOCUS_26440, ,hypothetical protein	LOCUS_21970, ,hypothetical protein	LOCUS_20850, ,hypothetical protein	LOCUS_05510, ,hypothetical protein	LOCUS_21950, ,hypothetical protein	LOCUS_04400, ,hypothetical protein	LOCUS_04600, ,hypothetical protein	LOCUS_04420, ,hypothetical protein					0	0	0	4
LOCUS_23580, ,hypothetical protein	LOCUS_23330, ,hypothetical protein	LOCUS_23760, ,hypothetical protein	LOCUS_01380, ,hypothetical protein	LOCUS_24260, ,hypothetical protein	LOCUS_01350, ,hypothetical protein	LOCUS_01270, ,hypothetical protein	LOCUS_01380, ,hypothetical protein	LOCUS_01640, ,hypothetical protein	LOCUS_27150, ,hypothetical protein	LOCUS_26050, ,hypothetical protein	LOCUS_01360, ,hypothetical protein	LOCUS_27030, ,hypothetical protein	LOCUS_26560, ,hypothetical protein	LOCUS_01380, ,hypothetical protein	LOCUS_01350, ,hypothetical protein	LOCUS_26370, ,hypothetical protein	LOCUS_22870, ,hypothetical protein	LOCUS_26060, ,hypothetical protein	LOCUS_24760, ,hypothetical protein	LOCUS_25740, ,hypothetical protein	LOCUS_27140, ,hypothetical protein	LOCUS_01360, ,hypothetical protein	LOCUS_01360, ,hypothetical protein	LOCUS_26020, ,hypothetical protein	LOCUS_27530, ,hypothetical protein	LOCUS_26030, ,hypothetical protein	LOCUS_01360, ,hypothetical protein	LOCUS_01380, ,hypothetical protein	LOCUS_01360, ,hypothetical protein	LOCUS_26940, ,hypothetical protein	LOCUS_01370, ,hypothetical protein	LOCUS_05440, ,hypothetical protein	LOCUS_26110, ,hypothetical protein	LOCUS_00770, ,hypothetical protein	LOCUS_01350, ,hypothetical protein	LOCUS_26100, ,hypothetical protein	LOCUS_18360, ,hypothetical protein	LOCUS_18400, ,hypothetical protein	LOCUS_17660, ,hypothetical protein					0	0	0	4
LOCUS_23590, ,hypothetical protein	LOCUS_23340, ,hypothetical protein	LOCUS_23770, ,hypothetical protein	LOCUS_01370, ,hypothetical protein	LOCUS_24270, ,hypothetical protein	LOCUS_01340, ,hypothetical protein	LOCUS_01260, ,hypothetical protein	LOCUS_01370, ,hypothetical protein	LOCUS_01630, ,hypothetical protein	LOCUS_27160, ,hypothetical protein	LOCUS_26060, ,hypothetical protein	LOCUS_01350, ,hypothetical protein	LOCUS_27040, ,hypothetical protein	LOCUS_26570, ,hypothetical protein	LOCUS_01370, ,hypothetical protein	LOCUS_01340, ,hypothetical protein	LOCUS_26380, ,hypothetical protein	LOCUS_22860, ,hypothetical protein	LOCUS_26070, ,hypothetical protein	LOCUS_24750, ,hypothetical protein	LOCUS_25750, ,hypothetical protein	LOCUS_27150, ,hypothetical protein	LOCUS_01350, ,hypothetical protein	LOCUS_01350, ,hypothetical protein	LOCUS_26030, ,hypothetical protein	LOCUS_27540, ,hypothetical protein	LOCUS_26040, ,hypothetical protein	LOCUS_01350, ,hypothetical protein	LOCUS_01370, ,hypothetical protein	LOCUS_01350, ,hypothetical protein	LOCUS_26950, ,hypothetical protein	LOCUS_01360, ,hypothetical protein	LOCUS_05430, ,hypothetical protein	LOCUS_26120, ,hypothetical protein	LOCUS_00760, ,hypothetical protein	LOCUS_01340, ,hypothetical protein	LOCUS_26110, ,hypothetical protein	LOCUS_18370, ,hypothetical protein	LOCUS_18410, ,hypothetical protein	LOCUS_17670, ,hypothetical protein					0	0	0	4
LOCUS_24080, ,prolyl endopeptidase	LOCUS_23830, ,prolyl endopeptidase	LOCUS_24260, ,prolyl endopeptidase	LOCUS_00870, ,prolyl endopeptidase	LOCUS_24760, ,prolyl endopeptidase	LOCUS_00860, ,prolyl endopeptidase	LOCUS_00830, ,prolyl endopeptidase	LOCUS_00880, ,prolyl endopeptidase	LOCUS_03470, ,prolyl endopeptidase	LOCUS_27660, ,prolyl endopeptidase	LOCUS_26560, ,prolyl endopeptidase	LOCUS_00850, ,prolyl endopeptidase	LOCUS_27550, ,prolyl endopeptidase	LOCUS_27080, ,prolyl endopeptidase	LOCUS_00850, ,prolyl endopeptidase	LOCUS_00850, ,prolyl endopeptidase	LOCUS_00850, ,prolyl endopeptidase	LOCUS_22350, ,prolyl endopeptidase	LOCUS_26570, ,prolyl endopeptidase	LOCUS_24230, ,prolyl endopeptidase	LOCUS_26250, ,prolyl endopeptidase	LOCUS_27660, ,prolyl endopeptidase	LOCUS_00850, ,prolyl endopeptidase	LOCUS_00850, ,prolyl endopeptidase	LOCUS_26520, ,prolyl endopeptidase	LOCUS_00850, ,prolyl endopeptidase	LOCUS_26540, ,prolyl endopeptidase	LOCUS_00850, ,prolyl endopeptidase	LOCUS_00850, ,prolyl endopeptidase	LOCUS_00850, ,prolyl endopeptidase	LOCUS_27480, ,prolyl endopeptidase	LOCUS_00850, ,prolyl endopeptidase	LOCUS_04930, ,prolyl endopeptidase	LOCUS_26620, ,prolyl endopeptidase	LOCUS_27270, ,prolyl endopeptidase	LOCUS_00840, ,prolyl endopeptidase	LOCUS_26620, ,prolyl endopeptidase	LOCUS_03770, ,prolyl endopeptidase	LOCUS_04010, ,prolyl endopeptidase	LOCUS_03810, ,prolyl endopeptidase					0	0	0	4
LOCUS_24090, ,hypothetical protein	LOCUS_23840, ,hypothetical protein	LOCUS_24270, ,hypothetical protein	LOCUS_00860, ,hypothetical protein	LOCUS_24770, ,hypothetical protein	LOCUS_00850, ,hypothetical protein	LOCUS_00820, ,hypothetical protein	LOCUS_00870, ,hypothetical protein	LOCUS_03480, ,hypothetical protein	LOCUS_27670, ,hypothetical protein	LOCUS_26570, ,hypothetical protein	LOCUS_00840, ,hypothetical protein	LOCUS_27560, ,hypothetical protein	LOCUS_27090, ,hypothetical protein	LOCUS_00840, ,hypothetical protein	LOCUS_00840, ,hypothetical protein	LOCUS_00840, ,hypothetical protein	LOCUS_22340, ,hypothetical protein	LOCUS_26580, ,hypothetical protein	LOCUS_24220, ,hypothetical protein	LOCUS_26260, ,hypothetical protein	LOCUS_27670, ,hypothetical protein	LOCUS_00840, ,hypothetical protein	LOCUS_00840, ,hypothetical protein	LOCUS_26530, ,hypothetical protein	LOCUS_00840, ,hypothetical protein	LOCUS_26550, ,hypothetical protein	LOCUS_00840, ,hypothetical protein	LOCUS_00840, ,hypothetical protein	LOCUS_00840, ,hypothetical protein	LOCUS_27490, ,hypothetical protein	LOCUS_00840, ,hypothetical protein	LOCUS_04920, ,hypothetical protein	LOCUS_26630, ,hypothetical protein	LOCUS_27280, ,hypothetical protein	LOCUS_00830, ,hypothetical protein	LOCUS_26630, ,hypothetical protein	LOCUS_03780, ,hypothetical protein	LOCUS_04020, ,hypothetical protein	LOCUS_03820, ,hypothetical protein					0	0	0	4
LOCUS_24100, ,hypothetical protein	LOCUS_23850, ,hypothetical protein	LOCUS_24280, ,hypothetical protein	LOCUS_00850, ,hypothetical protein	LOCUS_24780, ,hypothetical protein	LOCUS_00840, ,hypothetical protein	LOCUS_00810, ,hypothetical protein	LOCUS_00860, ,hypothetical protein	LOCUS_03490, ,hypothetical protein	LOCUS_27680, ,hypothetical protein	LOCUS_26580, ,hypothetical protein	LOCUS_00830, ,hypothetical protein	LOCUS_27570, ,hypothetical protein	LOCUS_27100, ,hypothetical protein	LOCUS_00830, ,hypothetical protein	LOCUS_00830, ,hypothetical protein	LOCUS_00830, ,hypothetical protein	LOCUS_22330, ,hypothetical protein	LOCUS_26590, ,hypothetical protein	LOCUS_24210, ,hypothetical protein	LOCUS_26270, ,hypothetical protein	LOCUS_27680, ,hypothetical protein	LOCUS_00830, ,hypothetical protein	LOCUS_00830, ,hypothetical protein	LOCUS_26540, ,hypothetical protein	LOCUS_00830, ,hypothetical protein	LOCUS_26560, ,hypothetical protein	LOCUS_00830, ,hypothetical protein	LOCUS_00830, ,hypothetical protein	LOCUS_00830, ,hypothetical protein	LOCUS_27500, ,hypothetical protein	LOCUS_00830, ,hypothetical protein	LOCUS_04910, ,hypothetical protein	LOCUS_26640, ,hypothetical protein	LOCUS_27290, ,hypothetical protein	LOCUS_00820, ,hypothetical protein	LOCUS_26640, ,hypothetical protein	LOCUS_03790, ,hypothetical protein	LOCUS_04030, ,hypothetical protein	LOCUS_03830, ,hypothetical protein					0	0	0	4
LOCUS_24360, ,oligopeptide ABC transporter substrate-binding protein OppA	LOCUS_24120, ,oligopeptide ABC transporter substrate-binding protein OppA	LOCUS_24550, ,oligopeptide ABC transporter substrate-binding protein OppA	LOCUS_00590, ,oligopeptide ABC transporter substrate-binding protein OppA	LOCUS_25040, ,oligopeptide ABC transporter substrate-binding protein OppA	LOCUS_00580, ,oligopeptide ABC transporter substrate-binding protein OppA	LOCUS_00540, ,oligopeptide ABC transporter substrate-binding protein OppA	LOCUS_00590, ,oligopeptide ABC transporter substrate-binding protein OppA	LOCUS_16740, ,oligopeptide ABC transporter substrate-binding protein OppA	LOCUS_27960, ,oligopeptide ABC transporter substrate-binding protein OppA	LOCUS_26840, ,oligopeptide ABC transporter substrate-binding protein OppA	LOCUS_00570, ,oligopeptide ABC transporter substrate-binding protein OppA	LOCUS_27830, ,oligopeptide ABC transporter substrate-binding protein OppA	LOCUS_27360, ,oligopeptide ABC transporter substrate-binding protein OppA	LOCUS_00570, ,oligopeptide ABC transporter substrate-binding protein OppA	LOCUS_00570, ,oligopeptide ABC transporter substrate-binding protein OppA	LOCUS_00570, ,oligopeptide ABC transporter substrate-binding protein OppA	LOCUS_22070, ,oligopeptide ABC transporter substrate-binding protein OppA	LOCUS_26850, ,oligopeptide ABC transporter substrate-binding protein OppA	LOCUS_23950, ,oligopeptide ABC transporter substrate-binding protein OppA	LOCUS_26530, ,oligopeptide ABC transporter substrate-binding protein OppA	LOCUS_27940, ,oligopeptide ABC transporter substrate-binding protein OppA	LOCUS_00570, ,oligopeptide ABC transporter substrate-binding protein OppA	LOCUS_00570, ,oligopeptide ABC transporter substrate-binding protein OppA	LOCUS_26800, ,oligopeptide ABC transporter substrate-binding protein OppA	LOCUS_00570, ,oligopeptide ABC transporter substrate-binding protein OppA	LOCUS_26820, ,oligopeptide ABC transporter substrate-binding protein OppA	LOCUS_00570, ,oligopeptide ABC transporter substrate-binding protein OppA	LOCUS_00570, ,oligopeptide ABC transporter substrate-binding protein OppA	LOCUS_00570, ,oligopeptide ABC transporter substrate-binding protein OppA	LOCUS_27760, ,oligopeptide ABC transporter substrate-binding protein OppA	LOCUS_00570, ,oligopeptide ABC transporter substrate-binding protein OppA	LOCUS_04650, ,oligopeptide ABC transporter substrate-binding protein OppA	LOCUS_26900, ,oligopeptide ABC transporter substrate-binding protein OppA	LOCUS_27580, ,oligopeptide ABC transporter substrate-binding protein OppA	LOCUS_00570, ,oligopeptide ABC transporter substrate-binding protein OppA	LOCUS_26900, ,oligopeptide ABC transporter substrate-binding protein OppA	LOCUS_00310, ,oligopeptide ABC transporter substrate-binding protein OppA	LOCUS_00310, ,oligopeptide ABC transporter substrate-binding protein OppA	LOCUS_00300, ,oligopeptide ABC transporter substrate-binding protein OppA					0	0	0	4
LOCUS_06000, ,hypothetical protein	LOCUS_05950, ,hypothetical protein	LOCUS_05920, ,hypothetical protein	LOCUS_19290, ,hypothetical protein	LOCUS_05970, ,hypothetical protein	LOCUS_19540, ,hypothetical protein	LOCUS_18830, ,hypothetical protein	LOCUS_19600, ,hypothetical protein	LOCUS_02560, ,hypothetical protein	LOCUS_21620, ,hypothetical protein	LOCUS_06900, ,hypothetical protein	LOCUS_21910, ,hypothetical protein	LOCUS_06680, ,hypothetical protein	LOCUS_06820, ,hypothetical protein	LOCUS_21720, ,hypothetical protein	LOCUS_20610, ,hypothetical protein	LOCUS_07610, ,hypothetical protein	LOCUS_14660, ,hypothetical protein	LOCUS_06890, ,hypothetical protein	LOCUS_16080, ,hypothetical protein	LOCUS_06800, ,hypothetical protein	LOCUS_06780, ,hypothetical protein	LOCUS_20620, ,hypothetical protein	LOCUS_20660, ,hypothetical protein	LOCUS_06820, ,hypothetical protein	LOCUS_21890, ,hypothetical protein	LOCUS_06800, ,hypothetical protein	LOCUS_20630, ,hypothetical protein	LOCUS_07010, ,hypothetical protein	LOCUS_20680, ,hypothetical protein	LOCUS_20660, ,hypothetical protein	LOCUS_20870, ,hypothetical protein	LOCUS_10970, ,hypothetical protein	LOCUS_06860, ,hypothetical protein	LOCUS_05870, ,hypothetical protein	LOCUS_20890, ,hypothetical protein	LOCUS_07560, ,hypothetical protein	LOCUS_17570, ,hypothetical protein	LOCUS_17190, ,hypothetical protein	LOCUS_16530, ,hypothetical protein		LOCUS_18750, ,hypothetical protein		LOCUS_20110, ,hypothetical protein	0	0	0	2
LOCUS_11690, ,hypothetical protein	LOCUS_11650, ,hypothetical protein	LOCUS_11600, ,hypothetical protein	LOCUS_13620, ,hypothetical protein	LOCUS_11630, ,hypothetical protein	LOCUS_13870, ,hypothetical protein	LOCUS_13250, ,hypothetical protein	LOCUS_13920, ,hypothetical protein	LOCUS_10680, ,bifunctional protein	LOCUS_14010, ,hypothetical protein	LOCUS_14440, ,hypothetical protein	LOCUS_13750, ,hypothetical protein	LOCUS_14330, ,hypothetical protein	LOCUS_14390, ,hypothetical protein	LOCUS_14060, ,hypothetical protein	LOCUS_13190, ,hypothetical protein	LOCUS_14830, ,hypothetical protein	LOCUS_07150, ,hypothetical protein	LOCUS_14300, ,hypothetical protein	LOCUS_08410, ,hypothetical protein	LOCUS_14360, ,hypothetical protein	LOCUS_14900, ,hypothetical protein	LOCUS_13070, ,hypothetical protein	LOCUS_13170, ,hypothetical protein	LOCUS_14480, ,hypothetical protein	LOCUS_14400, ,hypothetical protein	LOCUS_14440, ,hypothetical protein	LOCUS_13200, ,hypothetical protein	LOCUS_14890, ,hypothetical protein	LOCUS_13170, ,hypothetical protein	LOCUS_13000, ,hypothetical protein	LOCUS_12950, ,hypothetical protein	LOCUS_18660, ,hypothetical protein	LOCUS_14350, ,hypothetical protein	LOCUS_13400, ,hypothetical protein	LOCUS_12770, ,hypothetical protein	LOCUS_14450, ,hypothetical protein	LOCUS_06690, ,bifunctional protein	LOCUS_06780, ,bifunctional protein	LOCUS_06610, ,bifunctional protein	LOCUS_08990, ,hypothetical protein		LOCUS_14490, ,hypothetical protein		0	0	0	2
LOCUS_00010, ,chromosomal replication initiator protein DnaA	LOCUS_00010, ,chromosomal replication initiator protein DnaA	LOCUS_00010, ,chromosomal replication initiator protein DnaA	LOCUS_25200, ,chromosomal replication initiator protein DnaA	LOCUS_00010, ,chromosomal replication initiator protein DnaA	LOCUS_25500, ,chromosomal replication initiator protein DnaA	LOCUS_24720, ,chromosomal replication initiator protein DnaA	LOCUS_25520, ,chromosomal replication initiator protein DnaA	LOCUS_17020, ,chromosomal replication initiator protein DnaA	LOCUS_00010, ,chromosomal replication initiator protein DnaA	LOCUS_00010, ,chromosomal replication initiator protein DnaA	LOCUS_29610, ,chromosomal replication initiator protein DnaA	LOCUS_00010, ,chromosomal replication initiator protein DnaA	LOCUS_00010, ,chromosomal replication initiator protein DnaA	LOCUS_28400, ,chromosomal replication initiator protein DnaA	LOCUS_28180, ,chromosomal replication initiator protein DnaA	LOCUS_26920, ,chromosomal replication initiator protein DnaA	LOCUS_21500, ,chromosomal replication initiator protein DnaA	LOCUS_00010, ,chromosomal replication initiator protein DnaA	LOCUS_23380, ,chromosomal replication initiator protein DnaA	LOCUS_00010, ,chromosomal replication initiator protein DnaA	LOCUS_00010, ,chromosomal replication initiator protein DnaA	LOCUS_27350, ,chromosomal replication initiator protein DnaA	LOCUS_27460, ,chromosomal replication initiator protein DnaA	LOCUS_00010, ,chromosomal replication initiator protein DnaA	LOCUS_28080, ,chromosomal replication initiator protein DnaA	LOCUS_00010, ,chromosomal replication initiator protein DnaA	LOCUS_27530, ,chromosomal replication initiator protein DnaA	LOCUS_28650, ,chromosomal replication initiator protein DnaA	LOCUS_27550, ,chromosomal replication initiator protein DnaA	LOCUS_00010, ,chromosomal replication initiator protein DnaA	LOCUS_27650, ,chromosomal replication initiator protein DnaA	LOCUS_04080, ,chromosomal replication initiator protein DnaA	LOCUS_00010, ,chromosomal replication initiator protein DnaA	LOCUS_00010, ,chromosomal replication initiator protein DnaA	LOCUS_28310, ,chromosomal replication initiator protein DnaA	LOCUS_00010, ,chromosomal replication initiator protein DnaA	LOCUS_00010, ,chromosomal replication initiator protein DnaA	LOCUS_00010, ,chromosomal replication initiator protein DnaA	LOCUS_00010, ,chromosomal replication initiator protein DnaA	LOCUS_00010, ,chromosomal replication initiator protein DnaA	LOCUS_00010, ,chromosomal replication initiator protein DnaA	LOCUS_00010, ,chromosomal replication initiator protein DnaA	LOCUS_00010, ,chromosomal replication initiator protein DnaA	0	0	0	0
LOCUS_00020, ,DNA polymerase III subunit beta	LOCUS_00020, ,DNA polymerase III subunit beta	LOCUS_00020, ,DNA polymerase III subunit beta	LOCUS_25190, ,DNA polymerase III subunit beta	LOCUS_00020, ,DNA polymerase III subunit beta	LOCUS_25490, ,DNA polymerase III subunit beta	LOCUS_24710, ,DNA polymerase III subunit beta	LOCUS_25510, ,DNA polymerase III subunit beta	LOCUS_17010, ,DNA polymerase III subunit beta	LOCUS_00020, ,DNA polymerase III subunit beta	LOCUS_00020, ,DNA polymerase III subunit beta	LOCUS_29600, ,DNA polymerase III subunit beta	LOCUS_00020, ,DNA polymerase III subunit beta	LOCUS_00020, ,DNA polymerase III subunit beta	LOCUS_28390, ,DNA polymerase III subunit beta	LOCUS_28170, ,DNA polymerase III subunit beta	LOCUS_26910, ,DNA polymerase III subunit beta	LOCUS_21490, ,DNA polymerase III subunit beta	LOCUS_00020, ,DNA polymerase III subunit beta	LOCUS_23370, ,DNA polymerase III subunit beta	LOCUS_00020, ,DNA polymerase III subunit beta	LOCUS_00020, ,DNA polymerase III subunit beta	LOCUS_27340, ,DNA polymerase III subunit beta	LOCUS_27450, ,DNA polymerase III subunit beta	LOCUS_00020, ,DNA polymerase III subunit beta	LOCUS_28070, ,DNA polymerase III subunit beta	LOCUS_00020, ,DNA polymerase III subunit beta	LOCUS_27520, ,DNA polymerase III subunit beta	LOCUS_28640, ,DNA polymerase III subunit beta	LOCUS_27540, ,DNA polymerase III subunit beta	LOCUS_00020, ,DNA polymerase III subunit beta	LOCUS_27640, ,DNA polymerase III subunit beta	LOCUS_04070, ,DNA polymerase III subunit beta	LOCUS_00020, ,DNA polymerase III subunit beta	LOCUS_00020, ,DNA polymerase III subunit beta	LOCUS_28300, ,DNA polymerase III subunit beta	LOCUS_00020, ,DNA polymerase III subunit beta	LOCUS_00020, ,DNA polymerase III subunit beta	LOCUS_00020, ,DNA polymerase III subunit beta	LOCUS_00020, ,DNA polymerase III subunit beta	LOCUS_00020, ,DNA polymerase III subunit beta	LOCUS_00020, ,DNA polymerase III subunit beta	LOCUS_00020, ,DNA polymerase III subunit beta	LOCUS_00020, ,DNA polymerase III subunit beta	0	0	0	0
LOCUS_00030, ,DNA replication and repair protein RecF	LOCUS_00030, ,DNA replication and repair protein RecF	LOCUS_00030, ,DNA replication and repair protein RecF	LOCUS_25180, ,DNA replication and repair protein RecF	LOCUS_00030, ,DNA replication and repair protein RecF	LOCUS_25480, ,DNA replication and repair protein RecF	LOCUS_24700, ,DNA replication and repair protein RecF	LOCUS_25500, ,DNA replication and repair protein RecF	LOCUS_17000, ,DNA replication and repair protein RecF	LOCUS_00030, ,DNA replication and repair protein RecF	LOCUS_00030, ,DNA replication and repair protein RecF	LOCUS_29590, ,DNA replication and repair protein RecF	LOCUS_00030, ,DNA replication and repair protein RecF	LOCUS_00030, ,DNA replication and repair protein RecF	LOCUS_28380, ,DNA replication and repair protein RecF	LOCUS_28160, ,DNA replication and repair protein RecF	LOCUS_26900, ,DNA replication and repair protein RecF	LOCUS_21480, ,DNA replication and repair protein RecF	LOCUS_00030, ,DNA replication and repair protein RecF	LOCUS_23360, ,DNA replication and repair protein RecF	LOCUS_00030, ,DNA replication and repair protein RecF	LOCUS_00030, ,DNA replication and repair protein RecF	LOCUS_27330, ,DNA replication and repair protein RecF	LOCUS_27440, ,DNA replication and repair protein RecF	LOCUS_00030, ,DNA replication and repair protein RecF	LOCUS_28060, ,DNA replication and repair protein RecF	LOCUS_00030, ,DNA replication and repair protein RecF	LOCUS_27510, ,DNA replication and repair protein RecF	LOCUS_28630, ,DNA replication and repair protein RecF	LOCUS_27530, ,DNA replication and repair protein RecF	LOCUS_00030, ,DNA replication and repair protein RecF	LOCUS_27630, ,DNA replication and repair protein RecF	LOCUS_04060, ,DNA replication and repair protein RecF	LOCUS_00030, ,DNA replication and repair protein RecF	LOCUS_00030, ,DNA replication and repair protein RecF	LOCUS_28290, ,DNA replication and repair protein RecF	LOCUS_00030, ,DNA replication and repair protein RecF	LOCUS_00030, ,DNA replication and repair protein RecF	LOCUS_00030, ,DNA replication and repair protein RecF	LOCUS_00030, ,DNA replication and repair protein RecF	LOCUS_00030, ,DNA replication and repair protein RecF	LOCUS_00030, ,DNA replication and repair protein RecF	LOCUS_00030, ,DNA replication and repair protein RecF	LOCUS_00030, ,DNA replication and repair protein RecF	0	0	0	0
LOCUS_00050, ,RNA-binding transcriptional accessory protein	LOCUS_00050, ,RNA-binding transcriptional accessory protein	LOCUS_00050, ,RNA-binding transcriptional accessory protein	LOCUS_25160, ,RNA-binding transcriptional accessory protein	LOCUS_00050, ,RNA-binding transcriptional accessory protein	LOCUS_25460, ,RNA-binding transcriptional accessory protein	LOCUS_24680, ,RNA-binding transcriptional accessory protein	LOCUS_25480, ,RNA-binding transcriptional accessory protein	LOCUS_16660, ,RNA-binding transcriptional accessory protein	LOCUS_00050, ,RNA-binding transcriptional accessory protein	LOCUS_00050, ,RNA-binding transcriptional accessory protein	LOCUS_29570, ,RNA-binding transcriptional accessory protein	LOCUS_00050, ,RNA-binding transcriptional accessory protein	LOCUS_00050, ,RNA-binding transcriptional accessory protein	LOCUS_28360, ,RNA-binding transcriptional accessory protein	LOCUS_28140, ,RNA-binding transcriptional accessory protein	LOCUS_26880, ,RNA-binding transcriptional accessory protein	LOCUS_21460, ,RNA-binding transcriptional accessory protein	LOCUS_00050, ,RNA-binding transcriptional accessory protein	LOCUS_23340, ,RNA-binding transcriptional accessory protein	LOCUS_00050, ,RNA-binding transcriptional accessory protein	LOCUS_00050, ,RNA-binding transcriptional accessory protein	LOCUS_27310, ,RNA-binding transcriptional accessory protein	LOCUS_27420, ,RNA-binding transcriptional accessory protein	LOCUS_00050, ,RNA-binding transcriptional accessory protein	LOCUS_28040, ,RNA-binding transcriptional accessory protein	LOCUS_00050, ,RNA-binding transcriptional accessory protein	LOCUS_27490, ,RNA-binding transcriptional accessory protein	LOCUS_28610, ,RNA-binding transcriptional accessory protein	LOCUS_27510, ,RNA-binding transcriptional accessory protein	LOCUS_00050, ,RNA-binding transcriptional accessory protein	LOCUS_27610, ,RNA-binding transcriptional accessory protein	LOCUS_04040, ,RNA-binding transcriptional accessory protein	LOCUS_00050, ,RNA-binding transcriptional accessory protein	LOCUS_00050, ,RNA-binding transcriptional accessory protein	LOCUS_28270, ,RNA-binding transcriptional accessory protein	LOCUS_00050, ,RNA-binding transcriptional accessory protein	LOCUS_00470, ,RNA-binding transcriptional accessory protein	LOCUS_00470, ,RNA-binding transcriptional accessory protein	LOCUS_00460, ,RNA-binding transcriptional accessory protein	LOCUS_00470, ,RNA-binding transcriptional accessory protein	LOCUS_00470, ,RNA-binding transcriptional accessory protein	LOCUS_00470, ,RNA-binding transcriptional accessory protein	LOCUS_00470, ,RNA-binding transcriptional accessory protein	0	0	0	0
LOCUS_00110, ,pseudouridylate synthase	LOCUS_00110, ,pseudouridylate synthase	LOCUS_00080, ,pseudouridylate synthase	LOCUS_25120, ,pseudouridylate synthase	LOCUS_00110, ,pseudouridylate synthase	LOCUS_25400, ,pseudouridylate synthase	LOCUS_24620, ,pseudouridylate synthase	LOCUS_25420, ,pseudouridylate synthase	LOCUS_16730, ,pseudouridylate synthase	LOCUS_00150, ,pseudouridylate synthase	LOCUS_00150, ,pseudouridylate synthase	LOCUS_29470, ,pseudouridylate synthase	LOCUS_00150, ,pseudouridylate synthase	LOCUS_00150, ,pseudouridylate synthase	LOCUS_28260, ,pseudouridylate synthase	LOCUS_28040, ,pseudouridylate synthase	LOCUS_26780, ,pseudouridylate synthase	LOCUS_21360, ,pseudouridylate synthase	LOCUS_00150, ,pseudouridylate synthase	LOCUS_17940, ,pseudouridylate synthase	LOCUS_00160, ,pseudouridylate synthase	LOCUS_00150, ,pseudouridylate synthase	LOCUS_27210, ,pseudouridylate synthase	LOCUS_27320, ,pseudouridylate synthase	LOCUS_00150, ,pseudouridylate synthase	LOCUS_27940, ,pseudouridylate synthase	LOCUS_00150, ,pseudouridylate synthase	LOCUS_27390, ,pseudouridylate synthase	LOCUS_28510, ,pseudouridylate synthase	LOCUS_27410, ,pseudouridylate synthase	LOCUS_00150, ,pseudouridylate synthase	LOCUS_27510, ,pseudouridylate synthase	LOCUS_03940, ,pseudouridylate synthase	LOCUS_00150, ,pseudouridylate synthase	LOCUS_00140, ,pseudouridylate synthase	LOCUS_28170, ,pseudouridylate synthase	LOCUS_00150, ,pseudouridylate synthase	LOCUS_00340, ,pseudouridylate synthase	LOCUS_00340, ,pseudouridylate synthase	LOCUS_00330, ,pseudouridylate synthase	LOCUS_00340, ,pseudouridylate synthase	LOCUS_00340, ,pseudouridylate synthase	LOCUS_00340, ,pseudouridylate synthase	LOCUS_00340, ,pseudouridylate synthase	0	0	0	0
LOCUS_00130, ,glutamate-1-semialdehyde 2,1-aminomutase	LOCUS_00130, ,glutamate-1-semialdehyde 2,1-aminomutase	LOCUS_00100, ,glutamate-1-semialdehyde 2,1-aminomutase	LOCUS_25100, ,glutamate-1-semialdehyde 2,1-aminomutase	LOCUS_00130, ,glutamate-1-semialdehyde 2,1-aminomutase	LOCUS_25380, ,glutamate-1-semialdehyde 2,1-aminomutase	LOCUS_24600, ,glutamate-1-semialdehyde 2,1-aminomutase	LOCUS_25400, ,glutamate-1-semialdehyde 2,1-aminomutase	LOCUS_02440, ,glutamate-1-semialdehyde 2,1-aminomutase	LOCUS_00170, ,glutamate-1-semialdehyde 2,1-aminomutase	LOCUS_00170, ,glutamate-1-semialdehyde 2,1-aminomutase	LOCUS_29450, ,glutamate-1-semialdehyde 2,1-aminomutase	LOCUS_00170, ,glutamate-1-semialdehyde 2,1-aminomutase	LOCUS_00170, ,glutamate-1-semialdehyde 2,1-aminomutase	LOCUS_28240, ,glutamate-1-semialdehyde 2,1-aminomutase	LOCUS_28020, ,glutamate-1-semialdehyde 2,1-aminomutase	LOCUS_26760, ,glutamate-1-semialdehyde 2,1-aminomutase	LOCUS_21340, ,glutamate-1-semialdehyde 2,1-aminomutase	LOCUS_00170, ,glutamate-1-semialdehyde 2,1-aminomutase	LOCUS_17960, ,glutamate-1-semialdehyde 2,1-aminomutase	LOCUS_00180, ,glutamate-1-semialdehyde 2,1-aminomutase	LOCUS_00170, ,glutamate-1-semialdehyde 2,1-aminomutase	LOCUS_27190, ,glutamate-1-semialdehyde 2,1-aminomutase	LOCUS_27300, ,glutamate-1-semialdehyde 2,1-aminomutase	LOCUS_00170, ,glutamate-1-semialdehyde 2,1-aminomutase	LOCUS_27920, ,glutamate-1-semialdehyde 2,1-aminomutase	LOCUS_00170, ,glutamate-1-semialdehyde 2,1-aminomutase	LOCUS_27370, ,glutamate-1-semialdehyde 2,1-aminomutase	LOCUS_28490, ,glutamate-1-semialdehyde 2,1-aminomutase	LOCUS_27390, ,glutamate-1-semialdehyde 2,1-aminomutase	LOCUS_00170, ,glutamate-1-semialdehyde 2,1-aminomutase	LOCUS_27490, ,glutamate-1-semialdehyde 2,1-aminomutase	LOCUS_03920, ,glutamate-1-semialdehyde 2,1-aminomutase	LOCUS_00170, ,glutamate-1-semialdehyde 2,1-aminomutase	LOCUS_00160, ,glutamate-1-semialdehyde 2,1-aminomutase	LOCUS_28150, ,glutamate-1-semialdehyde 2,1-aminomutase	LOCUS_00170, ,glutamate-1-semialdehyde 2,1-aminomutase	LOCUS_17690, ,glutamate-1-semialdehyde 2,1-aminomutase	LOCUS_17310, ,glutamate-1-semialdehyde 2,1-aminomutase	LOCUS_16650, ,glutamate-1-semialdehyde 2,1-aminomutase	LOCUS_20760, ,glutamate-1-semialdehyde 2,1-aminomutase	LOCUS_18870, ,glutamate-1-semialdehyde 2,1-aminomutase	LOCUS_21220, ,glutamate-1-semialdehyde 2,1-aminomutase	LOCUS_20230, ,glutamate-1-semialdehyde 2,1-aminomutase	0	0	0	0
LOCUS_00140, ,protein translocase subunit SecA	LOCUS_00140, ,protein translocase subunit SecA	LOCUS_00110, ,protein translocase subunit SecA	LOCUS_25090, ,protein translocase subunit SecA	LOCUS_00140, ,protein translocase subunit SecA	LOCUS_25370, ,protein translocase subunit SecA	LOCUS_24590, ,protein translocase subunit SecA	LOCUS_25390, ,protein translocase subunit SecA	LOCUS_02460, ,protein translocase subunit SecA	LOCUS_00180, ,protein translocase subunit SecA	LOCUS_00180, ,protein translocase subunit SecA	LOCUS_29440, ,protein translocase subunit SecA	LOCUS_00180, ,protein translocase subunit SecA	LOCUS_00180, ,protein translocase subunit SecA	LOCUS_28230, ,protein translocase subunit SecA	LOCUS_28010, ,protein translocase subunit SecA	LOCUS_26750, ,protein translocase subunit SecA	LOCUS_21330, ,protein translocase subunit SecA	LOCUS_00180, ,protein translocase subunit SecA	LOCUS_17970, ,protein translocase subunit SecA	LOCUS_00190, ,protein translocase subunit SecA	LOCUS_00180, ,protein translocase subunit SecA	LOCUS_27180, ,protein translocase subunit SecA	LOCUS_27290, ,protein translocase subunit SecA	LOCUS_00180, ,protein translocase subunit SecA	LOCUS_27910, ,protein translocase subunit SecA	LOCUS_00180, ,protein translocase subunit SecA	LOCUS_27360, ,protein translocase subunit SecA	LOCUS_28480, ,protein translocase subunit SecA	LOCUS_27380, ,protein translocase subunit SecA	LOCUS_00180, ,protein translocase subunit SecA	LOCUS_27480, ,protein translocase subunit SecA	LOCUS_03910, ,protein translocase subunit SecA	LOCUS_00180, ,protein translocase subunit SecA	LOCUS_00170, ,protein translocase subunit SecA	LOCUS_28140, ,protein translocase subunit SecA	LOCUS_00180, ,protein translocase subunit SecA	LOCUS_17680, ,protein translocase subunit SecA	LOCUS_17300, ,protein translocase subunit SecA	LOCUS_16640, ,protein translocase subunit SecA	LOCUS_20750, ,protein translocase subunit SecA	LOCUS_18860, ,protein translocase subunit SecA	LOCUS_21210, ,protein translocase subunit SecA	LOCUS_20220, ,protein translocase subunit SecA	0	0	0	0
LOCUS_00160, ,hypothetical protein	LOCUS_00160, ,hypothetical protein	LOCUS_00130, ,hypothetical protein	LOCUS_25070, ,hypothetical protein	LOCUS_00160, ,hypothetical protein	LOCUS_25350, ,hypothetical protein	LOCUS_24570, ,hypothetical protein	LOCUS_25370, ,hypothetical protein	LOCUS_16840, ,hypothetical protein	LOCUS_00200, ,hypothetical protein	LOCUS_00200, ,hypothetical protein	LOCUS_29420, ,hypothetical protein	LOCUS_00200, ,hypothetical protein	LOCUS_00200, ,hypothetical protein	LOCUS_28210, ,hypothetical protein	LOCUS_27990, ,hypothetical protein	LOCUS_26730, ,hypothetical protein	LOCUS_21310, ,hypothetical protein	LOCUS_00200, ,hypothetical protein	LOCUS_17990, ,hypothetical protein	LOCUS_00210, ,hypothetical protein	LOCUS_00200, ,hypothetical protein	LOCUS_27160, ,hypothetical protein	LOCUS_27270, ,hypothetical protein	LOCUS_00200, ,hypothetical protein	LOCUS_27890, ,hypothetical protein	LOCUS_00200, ,hypothetical protein	LOCUS_27340, ,hypothetical protein	LOCUS_28460, ,hypothetical protein	LOCUS_27360, ,hypothetical protein	LOCUS_00200, ,hypothetical protein	LOCUS_27460, ,hypothetical protein	LOCUS_03890, ,hypothetical protein	LOCUS_00200, ,hypothetical protein	LOCUS_00420, ,hypothetical protein	LOCUS_28120, ,hypothetical protein	LOCUS_00200, ,hypothetical protein	LOCUS_00230, ,hypothetical protein	LOCUS_00230, ,hypothetical protein	LOCUS_00220, ,hypothetical protein	LOCUS_00230, ,hypothetical protein	LOCUS_00230, ,hypothetical protein	LOCUS_00230, ,hypothetical protein	LOCUS_00230, ,hypothetical protein	0	0	0	0
LOCUS_00180, ,hypothetical protein	LOCUS_00180, ,hypothetical protein	LOCUS_00150, ,hypothetical protein	LOCUS_25050, ,hypothetical protein	LOCUS_00180, ,hypothetical protein	LOCUS_25330, ,hypothetical protein	LOCUS_24550, ,hypothetical protein	LOCUS_25350, ,hypothetical protein	LOCUS_16850, ,hypothetical protein	LOCUS_00220, ,hypothetical protein	LOCUS_00220, ,hypothetical protein	LOCUS_29400, ,hypothetical protein	LOCUS_00220, ,hypothetical protein	LOCUS_00220, ,hypothetical protein	LOCUS_28190, ,hypothetical protein	LOCUS_27970, ,hypothetical protein	LOCUS_26710, ,hypothetical protein	LOCUS_21290, ,hypothetical protein	LOCUS_00220, ,hypothetical protein	LOCUS_18010, ,hypothetical protein	LOCUS_00230, ,hypothetical protein	LOCUS_00230, ,hypothetical protein	LOCUS_27140, ,hypothetical protein	LOCUS_27250, ,hypothetical protein	LOCUS_00220, ,hypothetical protein	LOCUS_27870, ,hypothetical protein	LOCUS_00220, ,hypothetical protein	LOCUS_27320, ,hypothetical protein	LOCUS_28440, ,hypothetical protein	LOCUS_27340, ,hypothetical protein	LOCUS_00220, ,hypothetical protein	LOCUS_27440, ,hypothetical protein	LOCUS_03870, ,hypothetical protein	LOCUS_00220, ,hypothetical protein	LOCUS_00440, ,hypothetical protein	LOCUS_28100, ,hypothetical protein	LOCUS_00220, ,hypothetical protein	LOCUS_00220, ,hypothetical protein	LOCUS_00220, ,hypothetical protein	LOCUS_00210, ,hypothetical protein	LOCUS_00220, ,hypothetical protein	LOCUS_00220, ,hypothetical protein	LOCUS_00220, ,hypothetical protein	LOCUS_00220, ,hypothetical protein	0	0	0	0
LOCUS_00190, ,ABC transporter ATP-binding protein	LOCUS_00190, ,ABC transporter ATP-binding protein	LOCUS_00160, ,ABC transporter ATP-binding protein	LOCUS_25040, ,ABC transporter ATP-binding protein	LOCUS_00190, ,ABC transporter ATP-binding protein	LOCUS_25320, ,ABC transporter ATP-binding protein	LOCUS_24540, ,ABC transporter ATP-binding protein	LOCUS_25340, ,ABC transporter ATP-binding protein	LOCUS_16860, ,ABC transporter ATP-binding protein	LOCUS_00230, ,ABC transporter ATP-binding protein	LOCUS_00230, ,ABC transporter ATP-binding protein	LOCUS_29390, ,ABC transporter ATP-binding protein	LOCUS_00230, ,ABC transporter ATP-binding protein	LOCUS_00230, ,ABC transporter ATP-binding protein	LOCUS_28180, ,ABC transporter ATP-binding protein	LOCUS_27960, ,ABC transporter ATP-binding protein	LOCUS_26700, ,ABC transporter ATP-binding protein	LOCUS_21280, ,ABC transporter ATP-binding protein	LOCUS_00230, ,ABC transporter ATP-binding protein	LOCUS_18020, ,ABC transporter ATP-binding protein	LOCUS_00240, ,ABC transporter ATP-binding protein	LOCUS_00240, ,ABC transporter ATP-binding protein	LOCUS_27130, ,ABC transporter ATP-binding protein	LOCUS_27240, ,ABC transporter ATP-binding protein	LOCUS_00230, ,ABC transporter ATP-binding protein	LOCUS_27860, ,ABC transporter ATP-binding protein	LOCUS_00230, ,ABC transporter ATP-binding protein	LOCUS_27310, ,ABC transporter ATP-binding protein	LOCUS_28430, ,ABC transporter ATP-binding protein	LOCUS_27330, ,ABC transporter ATP-binding protein	LOCUS_00230, ,ABC transporter ATP-binding protein	LOCUS_27430, ,ABC transporter ATP-binding protein	LOCUS_03860, ,ABC transporter ATP-binding protein	LOCUS_00230, ,ABC transporter ATP-binding protein	LOCUS_00450, ,ABC transporter ATP-binding protein	LOCUS_28090, ,ABC transporter ATP-binding protein	LOCUS_00230, ,ABC transporter ATP-binding protein	LOCUS_00210, ,ABC transporter ATP-binding protein	LOCUS_00210, ,ABC transporter ATP-binding protein	LOCUS_00200, ,ABC transporter ATP-binding protein	LOCUS_00210, ,ABC transporter ATP-binding protein	LOCUS_00210, ,ABC transporter ATP-binding protein	LOCUS_00210, ,ABC transporter ATP-binding protein	LOCUS_00210, ,ABC transporter ATP-binding protein	0	0	0	0
LOCUS_00200, ,iron-sulfur cluster insertion protein ErpA	LOCUS_00200, ,iron-sulfur cluster insertion protein ErpA	LOCUS_00170, ,iron-sulfur cluster insertion protein ErpA	LOCUS_25030, ,iron-sulfur cluster insertion protein ErpA	LOCUS_00200, ,iron-sulfur cluster insertion protein ErpA	LOCUS_25310, ,iron-sulfur cluster insertion protein ErpA	LOCUS_24530, ,iron-sulfur cluster insertion protein ErpA	LOCUS_25330, ,iron-sulfur cluster insertion protein ErpA	LOCUS_16870, ,iron-sulfur cluster insertion protein ErpA	LOCUS_00240, ,iron-sulfur cluster insertion protein ErpA	LOCUS_00240, ,iron-sulfur cluster insertion protein ErpA	LOCUS_29380, ,iron-sulfur cluster insertion protein ErpA	LOCUS_00240, ,iron-sulfur cluster insertion protein ErpA	LOCUS_00240, ,iron-sulfur cluster insertion protein ErpA	LOCUS_28170, ,iron-sulfur cluster insertion protein ErpA	LOCUS_27950, ,iron-sulfur cluster insertion protein ErpA	LOCUS_26690, ,iron-sulfur cluster insertion protein ErpA	LOCUS_21270, ,iron-sulfur cluster insertion protein ErpA	LOCUS_00240, ,iron-sulfur cluster insertion protein ErpA	LOCUS_18030, ,iron-sulfur cluster insertion protein ErpA	LOCUS_00250, ,iron-sulfur cluster insertion protein ErpA	LOCUS_00250, ,iron-sulfur cluster insertion protein ErpA	LOCUS_27120, ,iron-sulfur cluster insertion protein ErpA	LOCUS_27230, ,iron-sulfur cluster insertion protein ErpA	LOCUS_00240, ,iron-sulfur cluster insertion protein ErpA	LOCUS_27850, ,iron-sulfur cluster insertion protein ErpA	LOCUS_00240, ,iron-sulfur cluster insertion protein ErpA	LOCUS_27300, ,iron-sulfur cluster insertion protein ErpA	LOCUS_28420, ,iron-sulfur cluster insertion protein ErpA	LOCUS_27320, ,iron-sulfur cluster insertion protein ErpA	LOCUS_00240, ,iron-sulfur cluster insertion protein ErpA	LOCUS_27420, ,iron-sulfur cluster insertion protein ErpA	LOCUS_03850, ,iron-sulfur cluster insertion protein ErpA	LOCUS_00240, ,iron-sulfur cluster insertion protein ErpA	LOCUS_00460, ,iron-sulfur cluster insertion protein ErpA	LOCUS_28080, ,iron-sulfur cluster insertion protein ErpA	LOCUS_00240, ,iron-sulfur cluster insertion protein ErpA	LOCUS_00200, ,iron-sulfur cluster insertion protein ErpA	LOCUS_00200, ,iron-sulfur cluster insertion protein ErpA	LOCUS_00190, ,iron-sulfur cluster insertion protein ErpA	LOCUS_00200, ,iron-sulfur cluster insertion protein ErpA	LOCUS_00200, ,iron-sulfur cluster insertion protein ErpA	LOCUS_00200, ,iron-sulfur cluster insertion protein ErpA	LOCUS_00200, ,iron-sulfur cluster insertion protein ErpA	0	0	0	0
LOCUS_00220, ,chaperone protein DnaJ	LOCUS_00220, ,chaperone protein DnaJ	LOCUS_00190, ,chaperone protein DnaJ	LOCUS_25010, ,chaperone protein DnaJ	LOCUS_00220, ,chaperone protein DnaJ	LOCUS_25290, ,chaperone protein DnaJ	LOCUS_24510, ,chaperone protein DnaJ	LOCUS_25310, ,chaperone protein DnaJ	LOCUS_16820, ,chaperone protein DnaJ	LOCUS_00260, ,chaperone protein DnaJ	LOCUS_00260, ,chaperone protein DnaJ	LOCUS_29360, ,chaperone protein DnaJ	LOCUS_00260, ,chaperone protein DnaJ	LOCUS_00260, ,chaperone protein DnaJ	LOCUS_28150, ,chaperone protein DnaJ	LOCUS_27930, ,chaperone protein DnaJ	LOCUS_26670, ,chaperone protein DnaJ	LOCUS_21250, ,chaperone protein DnaJ	LOCUS_00260, ,chaperone protein DnaJ	LOCUS_18050, ,chaperone protein DnaJ	LOCUS_00270, ,chaperone protein DnaJ	LOCUS_00270, ,chaperone protein DnaJ	LOCUS_27100, ,chaperone protein DnaJ	LOCUS_27210, ,chaperone protein DnaJ	LOCUS_00260, ,chaperone protein DnaJ	LOCUS_27830, ,chaperone protein DnaJ	LOCUS_00260, ,chaperone protein DnaJ	LOCUS_27280, ,chaperone protein DnaJ	LOCUS_28400, ,chaperone protein DnaJ	LOCUS_27300, ,chaperone protein DnaJ	LOCUS_00260, ,chaperone protein DnaJ	LOCUS_27400, ,chaperone protein DnaJ	LOCUS_03830, ,chaperone protein DnaJ	LOCUS_00260, ,chaperone protein DnaJ	LOCUS_00480, ,chaperone protein DnaJ	LOCUS_28060, ,chaperone protein DnaJ	LOCUS_00260, ,chaperone protein DnaJ	LOCUS_00260, ,chaperone protein DnaJ	LOCUS_00260, ,chaperone protein DnaJ	LOCUS_00250, ,chaperone protein DnaJ	LOCUS_00260, ,chaperone protein DnaJ	LOCUS_00260, ,chaperone protein DnaJ	LOCUS_00260, ,chaperone protein DnaJ	LOCUS_00260, ,chaperone protein DnaJ	0	0	0	0
LOCUS_00230, ,4-hydroxy-tetrahydrodipicolinate reductase	LOCUS_00230, ,4-hydroxy-tetrahydrodipicolinate reductase	LOCUS_00200, ,4-hydroxy-tetrahydrodipicolinate reductase	LOCUS_25000, ,4-hydroxy-tetrahydrodipicolinate reductase	LOCUS_00230, ,4-hydroxy-tetrahydrodipicolinate reductase	LOCUS_25280, ,4-hydroxy-tetrahydrodipicolinate reductase	LOCUS_24500, ,4-hydroxy-tetrahydrodipicolinate reductase	LOCUS_25300, ,4-hydroxy-tetrahydrodipicolinate reductase	LOCUS_16830, ,4-hydroxy-tetrahydrodipicolinate reductase	LOCUS_00270, ,4-hydroxy-tetrahydrodipicolinate reductase	LOCUS_00270, ,4-hydroxy-tetrahydrodipicolinate reductase	LOCUS_29350, ,4-hydroxy-tetrahydrodipicolinate reductase	LOCUS_00270, ,4-hydroxy-tetrahydrodipicolinate reductase	LOCUS_00270, ,4-hydroxy-tetrahydrodipicolinate reductase	LOCUS_28140, ,4-hydroxy-tetrahydrodipicolinate reductase	LOCUS_27920, ,4-hydroxy-tetrahydrodipicolinate reductase	LOCUS_26660, ,4-hydroxy-tetrahydrodipicolinate reductase	LOCUS_21240, ,4-hydroxy-tetrahydrodipicolinate reductase	LOCUS_00270, ,4-hydroxy-tetrahydrodipicolinate reductase	LOCUS_18060, ,4-hydroxy-tetrahydrodipicolinate reductase	LOCUS_00280, ,4-hydroxy-tetrahydrodipicolinate reductase	LOCUS_00280, ,4-hydroxy-tetrahydrodipicolinate reductase	LOCUS_27090, ,4-hydroxy-tetrahydrodipicolinate reductase	LOCUS_27200, ,4-hydroxy-tetrahydrodipicolinate reductase	LOCUS_00270, ,4-hydroxy-tetrahydrodipicolinate reductase	LOCUS_27820, ,4-hydroxy-tetrahydrodipicolinate reductase	LOCUS_00270, ,4-hydroxy-tetrahydrodipicolinate reductase	LOCUS_27270, ,4-hydroxy-tetrahydrodipicolinate reductase	LOCUS_28390, ,4-hydroxy-tetrahydrodipicolinate reductase	LOCUS_27290, ,4-hydroxy-tetrahydrodipicolinate reductase	LOCUS_00270, ,4-hydroxy-tetrahydrodipicolinate reductase	LOCUS_27390, ,4-hydroxy-tetrahydrodipicolinate reductase	LOCUS_03820, ,4-hydroxy-tetrahydrodipicolinate reductase	LOCUS_00270, ,4-hydroxy-tetrahydrodipicolinate reductase	LOCUS_00490, ,4-hydroxy-tetrahydrodipicolinate reductase	LOCUS_28050, ,4-hydroxy-tetrahydrodipicolinate reductase	LOCUS_00270, ,4-hydroxy-tetrahydrodipicolinate reductase	LOCUS_00250, ,4-hydroxy-tetrahydrodipicolinate reductase	LOCUS_00250, ,4-hydroxy-tetrahydrodipicolinate reductase	LOCUS_00240, ,4-hydroxy-tetrahydrodipicolinate reductase	LOCUS_00250, ,4-hydroxy-tetrahydrodipicolinate reductase	LOCUS_00250, ,4-hydroxy-tetrahydrodipicolinate reductase	LOCUS_00250, ,4-hydroxy-tetrahydrodipicolinate reductase	LOCUS_00250, ,4-hydroxy-tetrahydrodipicolinate reductase	0	0	0	0
LOCUS_00280, ,pilus assembly protein PilW	LOCUS_00280, ,pilus assembly protein PilW	LOCUS_00250, ,pilus assembly protein PilW	LOCUS_24950, ,pilus assembly protein PilW	LOCUS_00280, ,pilus assembly protein PilW	LOCUS_25230, ,pilus assembly protein PilW	LOCUS_24450, ,pilus assembly protein PilW	LOCUS_25250, ,pilus assembly protein PilW	LOCUS_04630, ,hypothetical protein	LOCUS_00320, ,pilus assembly protein PilW	LOCUS_00320, ,pilus assembly protein PilW	LOCUS_29300, ,pilus assembly protein PilW	LOCUS_00320, ,pilus assembly protein PilW	LOCUS_00320, ,pilus assembly protein PilW	LOCUS_28090, ,pilus assembly protein PilW	LOCUS_27870, ,pilus assembly protein PilW	LOCUS_26610, ,pilus assembly protein PilW	LOCUS_21190, ,pilus assembly protein PilW	LOCUS_00320, ,pilus assembly protein PilW	LOCUS_18110, ,pilus assembly protein PilW	LOCUS_00330, ,pilus assembly protein PilW	LOCUS_00330, ,pilus assembly protein PilW	LOCUS_27040, ,pilus assembly protein PilW	LOCUS_27150, ,pilus assembly protein PilW	LOCUS_00320, ,pilus assembly protein PilW	LOCUS_27770, ,pilus assembly protein PilW	LOCUS_00320, ,pilus assembly protein PilW	LOCUS_27220, ,pilus assembly protein PilW	LOCUS_28340, ,pilus assembly protein PilW	LOCUS_27240, ,pilus assembly protein PilW	LOCUS_00320, ,pilus assembly protein PilW	LOCUS_27340, ,pilus assembly protein PilW	LOCUS_03770, ,pilus assembly protein PilW	LOCUS_00320, ,pilus assembly protein PilW	LOCUS_00540, ,pilus assembly protein PilW	LOCUS_28000, ,pilus assembly protein PilW	LOCUS_00320, ,pilus assembly protein PilW	LOCUS_04720, ,hypothetical protein	LOCUS_04900, ,hypothetical protein	LOCUS_04730, ,hypothetical protein	LOCUS_06690, ,hypothetical protein	LOCUS_15660, ,hypothetical protein	LOCUS_16780, ,hypothetical protein	LOCUS_15780, ,hypothetical protein	0	0	0	0
LOCUS_00330, ,glutamate--cysteine ligase	LOCUS_00330, ,glutamate--cysteine ligase	LOCUS_00300, ,glutamate--cysteine ligase	LOCUS_24900, ,glutamate--cysteine ligase	LOCUS_00330, ,glutamate--cysteine ligase	LOCUS_25180, ,glutamate--cysteine ligase	LOCUS_24400, ,glutamate--cysteine ligase	LOCUS_25200, ,glutamate--cysteine ligase	LOCUS_00700, ,glutamate--cysteine ligase	LOCUS_00370, ,glutamate--cysteine ligase	LOCUS_00370, ,glutamate--cysteine ligase	LOCUS_29250, ,glutamate--cysteine ligase	LOCUS_00370, ,glutamate--cysteine ligase	LOCUS_00370, ,glutamate--cysteine ligase	LOCUS_28040, ,glutamate--cysteine ligase	LOCUS_27820, ,glutamate--cysteine ligase	LOCUS_26560, ,glutamate--cysteine ligase	LOCUS_21140, ,glutamate--cysteine ligase	LOCUS_00370, ,glutamate--cysteine ligase	LOCUS_18160, ,glutamate--cysteine ligase	LOCUS_00380, ,glutamate--cysteine ligase	LOCUS_00380, ,glutamate--cysteine ligase	LOCUS_26990, ,glutamate--cysteine ligase	LOCUS_27100, ,glutamate--cysteine ligase	LOCUS_00370, ,glutamate--cysteine ligase	LOCUS_27720, ,glutamate--cysteine ligase	LOCUS_00370, ,glutamate--cysteine ligase	LOCUS_27170, ,glutamate--cysteine ligase	LOCUS_28290, ,glutamate--cysteine ligase	LOCUS_27190, ,glutamate--cysteine ligase	LOCUS_00370, ,glutamate--cysteine ligase	LOCUS_27290, ,glutamate--cysteine ligase	LOCUS_03720, ,glutamate--cysteine ligase	LOCUS_00370, ,glutamate--cysteine ligase	LOCUS_00590, ,glutamate--cysteine ligase	LOCUS_27950, ,glutamate--cysteine ligase	LOCUS_00370, ,glutamate--cysteine ligase	LOCUS_19770, ,glutamate--cysteine ligase	LOCUS_19750, ,glutamate--cysteine ligase	LOCUS_19020, ,glutamate--cysteine ligase	LOCUS_22770, ,glutamate--cysteine ligase	LOCUS_20720, ,glutamate--cysteine ligase	LOCUS_23210, ,glutamate--cysteine ligase	LOCUS_22080, ,glutamate--cysteine ligase	0	0	0	0
LOCUS_00340, ,hypothetical protein	LOCUS_00340, ,hypothetical protein	LOCUS_00310, ,hypothetical protein	LOCUS_24890, ,hypothetical protein	LOCUS_00340, ,hypothetical protein	LOCUS_25170, ,hypothetical protein	LOCUS_24390, ,hypothetical protein	LOCUS_25190, ,hypothetical protein	LOCUS_00690, ,hypothetical protein	LOCUS_00380, ,hypothetical protein	LOCUS_00380, ,hypothetical protein	LOCUS_29240, ,hypothetical protein	LOCUS_00380, ,hypothetical protein	LOCUS_00380, ,hypothetical protein	LOCUS_28030, ,hypothetical protein	LOCUS_27810, ,hypothetical protein	LOCUS_26550, ,hypothetical protein	LOCUS_21130, ,hypothetical protein	LOCUS_00380, ,hypothetical protein	LOCUS_18170, ,hypothetical protein	LOCUS_00390, ,hypothetical protein	LOCUS_00390, ,hypothetical protein	LOCUS_26980, ,hypothetical protein	LOCUS_27090, ,hypothetical protein	LOCUS_00380, ,hypothetical protein	LOCUS_27710, ,hypothetical protein	LOCUS_00380, ,hypothetical protein	LOCUS_27160, ,hypothetical protein	LOCUS_28280, ,hypothetical protein	LOCUS_27180, ,hypothetical protein	LOCUS_00380, ,hypothetical protein	LOCUS_27280, ,hypothetical protein	LOCUS_03710, ,hypothetical protein	LOCUS_00380, ,hypothetical protein	LOCUS_00600, ,hypothetical protein	LOCUS_27940, ,hypothetical protein	LOCUS_00380, ,hypothetical protein	LOCUS_19780, ,disulfide bond formation protein B	LOCUS_19760, ,disulfide bond formation protein B	LOCUS_19030, ,disulfide bond formation protein B	LOCUS_22780, ,disulfide bond formation protein B	LOCUS_20730, ,disulfide bond formation protein B	LOCUS_23220, ,disulfide bond formation protein B	LOCUS_22090, ,disulfide bond formation protein B	0	0	0	0
LOCUS_00360, ,UDP-N-acetylmuramate--L-alanyl-gamma-D-glutamyl- m eso-2,6-diaminoheptandioate ligase	LOCUS_00360, ,UDP-N-acetylmuramate--L-alanyl-gamma-D-glutamyl- m eso-2,6-diaminoheptandioate ligase	LOCUS_00320, ,UDP-N-acetylmuramate--L-alanyl-gamma-D-glutamyl- m eso-2,6-diaminoheptandioate ligase	LOCUS_24870, ,UDP-N-acetylmuramate--L-alanyl-gamma-D-glutamyl- m eso-2,6-diaminoheptandioate ligase	LOCUS_00360, ,UDP-N-acetylmuramate--L-alanyl-gamma-D-glutamyl- m eso-2,6-diaminoheptandioate ligase	LOCUS_25150, ,UDP-N-acetylmuramate--L-alanyl-gamma-D-glutamyl- m eso-2,6-diaminoheptandioate ligase	LOCUS_24380, ,UDP-N-acetylmuramate--L-alanyl-gamma-D-glutamyl- m eso-2,6-diaminoheptandioate ligase	LOCUS_25170, ,UDP-N-acetylmuramate--L-alanyl-gamma-D-glutamyl- m eso-2,6-diaminoheptandioate ligase	LOCUS_00680, ,UDP-N-acetylmuramate--L-alanyl-gamma-D-glutamyl- m eso-2,6-diaminoheptandioate ligase	LOCUS_00400, ,UDP-N-acetylmuramate--L-alanyl-gamma-D-glutamyl- m eso-2,6-diaminoheptandioate ligase	LOCUS_00400, ,UDP-N-acetylmuramate--L-alanyl-gamma-D-glutamyl- m eso-2,6-diaminoheptandioate ligase	LOCUS_29220, ,UDP-N-acetylmuramate--L-alanyl-gamma-D-glutamyl- m eso-2,6-diaminoheptandioate ligase	LOCUS_00400, ,UDP-N-acetylmuramate--L-alanyl-gamma-D-glutamyl- m eso-2,6-diaminoheptandioate ligase	LOCUS_00400, ,UDP-N-acetylmuramate--L-alanyl-gamma-D-glutamyl- m eso-2,6-diaminoheptandioate ligase	LOCUS_28010, ,UDP-N-acetylmuramate--L-alanyl-gamma-D-glutamyl- m eso-2,6-diaminoheptandioate ligase	LOCUS_27790, ,UDP-N-acetylmuramate--L-alanyl-gamma-D-glutamyl- m eso-2,6-diaminoheptandioate ligase	LOCUS_26530, ,UDP-N-acetylmuramate--L-alanyl-gamma-D-glutamyl- m eso-2,6-diaminoheptandioate ligase	LOCUS_21120, ,UDP-N-acetylmuramate--L-alanyl-gamma-D-glutamyl- m eso-2,6-diaminoheptandioate ligase	LOCUS_00400, ,UDP-N-acetylmuramate--L-alanyl-gamma-D-glutamyl- m eso-2,6-diaminoheptandioate ligase	LOCUS_18190, ,UDP-N-acetylmuramate--L-alanyl-gamma-D-glutamyl- m eso-2,6-diaminoheptandioate ligase	LOCUS_00410, ,UDP-N-acetylmuramate--L-alanyl-gamma-D-glutamyl- m eso-2,6-diaminoheptandioate ligase	LOCUS_00410, ,UDP-N-acetylmuramate--L-alanyl-gamma-D-glutamyl- m eso-2,6-diaminoheptandioate ligase	LOCUS_26960, ,UDP-N-acetylmuramate--L-alanyl-gamma-D-glutamyl- m eso-2,6-diaminoheptandioate ligase	LOCUS_27070, ,UDP-N-acetylmuramate--L-alanyl-gamma-D-glutamyl- m eso-2,6-diaminoheptandioate ligase	LOCUS_00400, ,UDP-N-acetylmuramate--L-alanyl-gamma-D-glutamyl- m eso-2,6-diaminoheptandioate ligase	LOCUS_27690, ,UDP-N-acetylmuramate--L-alanyl-gamma-D-glutamyl- m eso-2,6-diaminoheptandioate ligase	LOCUS_00400, ,UDP-N-acetylmuramate--L-alanyl-gamma-D-glutamyl- m eso-2,6-diaminoheptandioate ligase	LOCUS_27140, ,UDP-N-acetylmuramate--L-alanyl-gamma-D-glutamyl- m eso-2,6-diaminoheptandioate ligase	LOCUS_28260, ,UDP-N-acetylmuramate--L-alanyl-gamma-D-glutamyl- m eso-2,6-diaminoheptandioate ligase	LOCUS_27160, ,UDP-N-acetylmuramate--L-alanyl-gamma-D-glutamyl- m eso-2,6-diaminoheptandioate ligase	LOCUS_00400, ,UDP-N-acetylmuramate--L-alanyl-gamma-D-glutamyl- m eso-2,6-diaminoheptandioate ligase	LOCUS_27260, ,UDP-N-acetylmuramate--L-alanyl-gamma-D-glutamyl- m eso-2,6-diaminoheptandioate ligase	LOCUS_03690, ,UDP-N-acetylmuramate--L-alanyl-gamma-D-glutamyl- m eso-2,6-diaminoheptandioate ligase	LOCUS_00400, ,UDP-N-acetylmuramate--L-alanyl-gamma-D-glutamyl- m eso-2,6-diaminoheptandioate ligase	LOCUS_00620, ,UDP-N-acetylmuramate--L-alanyl-gamma-D-glutamyl- m eso-2,6-diaminoheptandioate ligase	LOCUS_27920, ,UDP-N-acetylmuramate--L-alanyl-gamma-D-glutamyl- m eso-2,6-diaminoheptandioate ligase	LOCUS_00400, ,UDP-N-acetylmuramate--L-alanyl-gamma-D-glutamyl- m eso-2,6-diaminoheptandioate ligase	LOCUS_19790, ,UDP-N-acetylmuramate--L-alanyl-gamma-D-glutamyl- m eso-2,6-diaminoheptandioate ligase	LOCUS_19770, ,UDP-N-acetylmuramate--L-alanyl-gamma-D-glutamyl- m eso-2,6-diaminoheptandioate ligase	LOCUS_19040, ,UDP-N-acetylmuramate--L-alanyl-gamma-D-glutamyl- m eso-2,6-diaminoheptandioate ligase	LOCUS_22790, ,UDP-N-acetylmuramate--L-alanyl-gamma-D-glutamyl- m eso-2,6-diaminoheptandioate ligase	LOCUS_20740, ,UDP-N-acetylmuramate--L-alanyl-gamma-D-glutamyl- m eso-2,6-diaminoheptandioate ligase	LOCUS_23230, ,UDP-N-acetylmuramate--L-alanyl-gamma-D-glutamyl- m eso-2,6-diaminoheptandioate ligase	LOCUS_22100, ,UDP-N-acetylmuramate--L-alanyl-gamma-D-glutamyl- m eso-2,6-diaminoheptandioate ligase	0	0	0	0
LOCUS_00370, ,transglycosylase	LOCUS_00370, ,transglycosylase	LOCUS_00330, ,transglycosylase	LOCUS_24860, ,transglycosylase	LOCUS_00370, ,transglycosylase	LOCUS_25140, ,transglycosylase	LOCUS_24370, ,transglycosylase	LOCUS_25160, ,transglycosylase	LOCUS_00160, ,transglycosylase	LOCUS_00410, ,transglycosylase	LOCUS_00410, ,transglycosylase	LOCUS_29210, ,transglycosylase	LOCUS_00410, ,transglycosylase	LOCUS_00410, ,transglycosylase	LOCUS_28000, ,transglycosylase	LOCUS_27780, ,transglycosylase	LOCUS_26520, ,transglycosylase	LOCUS_21110, ,transglycosylase	LOCUS_00410, ,transglycosylase	LOCUS_18200, ,transglycosylase	LOCUS_00420, ,transglycosylase	LOCUS_00420, ,transglycosylase	LOCUS_26950, ,transglycosylase	LOCUS_27060, ,transglycosylase	LOCUS_00410, ,transglycosylase	LOCUS_27680, ,transglycosylase	LOCUS_00410, ,transglycosylase	LOCUS_27130, ,transglycosylase	LOCUS_28250, ,transglycosylase	LOCUS_27150, ,transglycosylase	LOCUS_00410, ,transglycosylase	LOCUS_27250, ,transglycosylase	LOCUS_03680, ,transglycosylase	LOCUS_00410, ,transglycosylase	LOCUS_00630, ,transglycosylase	LOCUS_27910, ,transglycosylase	LOCUS_00410, ,transglycosylase	LOCUS_20650, ,membrane protein	LOCUS_20320, ,hypothetical protein	LOCUS_19570, ,membrane protein	LOCUS_23250, ,membrane protein	LOCUS_21190, ,membrane protein	LOCUS_23680, ,membrane protein	LOCUS_22550, ,membrane protein	0	0	0	0
LOCUS_00380, ,putative periplasmic iron-binding protein	LOCUS_00380, ,putative periplasmic iron-binding protein	LOCUS_00340, ,putative periplasmic iron-binding protein	LOCUS_24850, ,putative periplasmic iron-binding protein	LOCUS_00380, ,putative periplasmic iron-binding protein	LOCUS_25130, ,putative periplasmic iron-binding protein	LOCUS_24360, ,putative periplasmic iron-binding protein	LOCUS_25150, ,putative periplasmic iron-binding protein	LOCUS_13640, ,putative periplasmic iron-binding protein	LOCUS_00420, ,putative periplasmic iron-binding protein	LOCUS_00420, ,putative periplasmic iron-binding protein	LOCUS_29200, ,putative periplasmic iron-binding protein	LOCUS_00420, ,putative periplasmic iron-binding protein	LOCUS_00420, ,putative periplasmic iron-binding protein	LOCUS_27990, ,putative periplasmic iron-binding protein	LOCUS_27770, ,putative periplasmic iron-binding protein	LOCUS_26510, ,putative periplasmic iron-binding protein	LOCUS_21100, ,putative periplasmic iron-binding protein	LOCUS_00420, ,putative periplasmic iron-binding protein	LOCUS_18210, ,putative periplasmic iron-binding protein	LOCUS_00430, ,putative periplasmic iron-binding protein	LOCUS_00430, ,putative periplasmic iron-binding protein	LOCUS_26940, ,putative periplasmic iron-binding protein	LOCUS_27050, ,putative periplasmic iron-binding protein	LOCUS_00420, ,putative periplasmic iron-binding protein	LOCUS_27670, ,putative periplasmic iron-binding protein	LOCUS_00420, ,putative periplasmic iron-binding protein	LOCUS_27120, ,putative periplasmic iron-binding protein	LOCUS_28240, ,putative periplasmic iron-binding protein	LOCUS_27140, ,putative periplasmic iron-binding protein	LOCUS_00420, ,putative periplasmic iron-binding protein	LOCUS_27240, ,putative periplasmic iron-binding protein	LOCUS_03670, ,putative periplasmic iron-binding protein	LOCUS_00420, ,putative periplasmic iron-binding protein	LOCUS_00640, ,putative periplasmic iron-binding protein	LOCUS_27900, ,putative periplasmic iron-binding protein	LOCUS_00420, ,putative periplasmic iron-binding protein	LOCUS_03580, ,putative periplasmic iron-binding protein	LOCUS_03760, ,putative periplasmic iron-binding protein	LOCUS_03640, ,putative periplasmic iron-binding protein	LOCUS_18520, ,putative periplasmic iron-binding protein	LOCUS_04370, ,putative periplasmic iron-binding protein	LOCUS_04470, ,putative periplasmic iron-binding protein	LOCUS_03840, ,putative periplasmic iron-binding protein	0	0	0	0
LOCUS_00390, ,putative iron transport system ATP-binding protein	LOCUS_00390, ,putative iron transport system ATP-binding protein	LOCUS_00350, ,putative iron transport system ATP-binding protein	LOCUS_24840, ,putative iron transport system ATP-binding protein	LOCUS_00390, ,putative iron transport system ATP-binding protein	LOCUS_25120, ,putative iron transport system ATP-binding protein	LOCUS_24350, ,putative iron transport system ATP-binding protein	LOCUS_25140, ,putative iron transport system ATP-binding protein	LOCUS_13570, ,putative iron transport system ATP-binding protein	LOCUS_00430, ,putative iron transport system ATP-binding protein	LOCUS_00430, ,putative iron transport system ATP-binding protein	LOCUS_29190, ,putative iron transport system ATP-binding protein	LOCUS_00430, ,putative iron transport system ATP-binding protein	LOCUS_00430, ,putative iron transport system ATP-binding protein	LOCUS_27980, ,putative iron transport system ATP-binding protein	LOCUS_27760, ,putative iron transport system ATP-binding protein	LOCUS_26500, ,putative iron transport system ATP-binding protein	LOCUS_21090, ,putative iron transport system ATP-binding protein	LOCUS_00430, ,putative iron transport system ATP-binding protein	LOCUS_18220, ,putative iron transport system ATP-binding protein	LOCUS_00440, ,putative iron transport system ATP-binding protein	LOCUS_00440, ,putative iron transport system ATP-binding protein	LOCUS_26930, ,putative iron transport system ATP-binding protein	LOCUS_27040, ,putative iron transport system ATP-binding protein	LOCUS_00430, ,putative iron transport system ATP-binding protein	LOCUS_27660, ,putative iron transport system ATP-binding protein	LOCUS_00430, ,putative iron transport system ATP-binding protein	LOCUS_27110, ,putative iron transport system ATP-binding protein	LOCUS_28230, ,putative iron transport system ATP-binding protein	LOCUS_27130, ,putative iron transport system ATP-binding protein	LOCUS_00430, ,putative iron transport system ATP-binding protein	LOCUS_27230, ,putative iron transport system ATP-binding protein	LOCUS_03660, ,putative iron transport system ATP-binding protein	LOCUS_00430, ,putative iron transport system ATP-binding protein	LOCUS_00650, ,putative iron transport system ATP-binding protein	LOCUS_27890, ,putative iron transport system ATP-binding protein	LOCUS_00430, ,putative iron transport system ATP-binding protein	LOCUS_03590, ,putative iron transport system ATP-binding protein	LOCUS_03770, ,putative iron transport system ATP-binding protein	LOCUS_03650, ,putative iron transport system ATP-binding protein	LOCUS_18510, ,putative iron transport system ATP-binding protein	LOCUS_04380, ,putative iron transport system ATP-binding protein	LOCUS_04480, ,putative iron transport system ATP-binding protein	LOCUS_03850, ,putative iron transport system ATP-binding protein	0	0	0	0
LOCUS_00400, ,putative iron transport system membrane protein	LOCUS_00400, ,putative iron transport system membrane protein	LOCUS_00360, ,putative iron transport system membrane protein	LOCUS_24830, ,putative iron transport system membrane protein	LOCUS_00400, ,putative iron transport system membrane protein	LOCUS_25110, ,putative iron transport system membrane protein	LOCUS_24340, ,putative iron transport system membrane protein	LOCUS_25130, ,putative iron transport system membrane protein	LOCUS_13560, ,putative iron transport system membrane protein	LOCUS_00440, ,putative iron transport system membrane protein	LOCUS_00440, ,putative iron transport system membrane protein	LOCUS_29180, ,putative iron transport system membrane protein	LOCUS_00440, ,putative iron transport system membrane protein	LOCUS_00440, ,putative iron transport system membrane protein	LOCUS_27970, ,putative iron transport system membrane protein	LOCUS_27750, ,putative iron transport system membrane protein	LOCUS_26490, ,putative iron transport system membrane protein	LOCUS_21070, ,hypothetical protein	LOCUS_00440, ,putative iron transport system membrane protein	LOCUS_18230, ,putative iron transport system membrane protein	LOCUS_00450, ,putative iron transport system membrane protein	LOCUS_00450, ,putative iron transport system membrane protein	LOCUS_26920, ,putative iron transport system membrane protein	LOCUS_27030, ,putative iron transport system membrane protein	LOCUS_00440, ,putative iron transport system membrane protein	LOCUS_27650, ,putative iron transport system membrane protein	LOCUS_00440, ,putative iron transport system membrane protein	LOCUS_27100, ,putative iron transport system membrane protein	LOCUS_28220, ,putative iron transport system membrane protein	LOCUS_27120, ,putative iron transport system membrane protein	LOCUS_00440, ,putative iron transport system membrane protein	LOCUS_27220, ,putative iron transport system membrane protein	LOCUS_03650, ,putative iron transport system membrane protein	LOCUS_00440, ,putative iron transport system membrane protein	LOCUS_00660, ,putative iron transport system membrane protein	LOCUS_27880, ,putative iron transport system membrane protein	LOCUS_00440, ,putative iron transport system membrane protein	LOCUS_03600, ,putative iron transport system membrane protein	LOCUS_03780, ,putative iron transport system membrane protein	LOCUS_03660, ,putative iron transport system membrane protein	LOCUS_18500, ,putative iron transport system membrane protein	LOCUS_04390, ,putative iron transport system membrane protein	LOCUS_04490, ,putative iron transport system membrane protein	LOCUS_03860, ,putative iron transport system membrane protein	0	0	0	0
LOCUS_00420, ,putative iron transport system membrane protein	LOCUS_00420, ,putative iron transport system membrane protein	LOCUS_00380, ,putative iron transport system membrane protein	LOCUS_24810, ,putative iron transport system membrane protein	LOCUS_00420, ,putative iron transport system membrane protein	LOCUS_25080, ,putative iron transport system membrane protein	LOCUS_24320, ,putative iron transport system membrane protein	LOCUS_25110, ,putative iron transport system membrane protein	LOCUS_13550, ,chelated iron transport system membrane protein YfeD	LOCUS_00490, ,putative iron transport system membrane protein	LOCUS_00500, ,putative iron transport system membrane protein	LOCUS_29130, ,putative iron transport system membrane protein	LOCUS_00490, ,putative iron transport system membrane protein	LOCUS_00490, ,putative iron transport system membrane protein	LOCUS_27920, ,putative iron transport system membrane protein	LOCUS_27700, ,putative iron transport system membrane protein	LOCUS_26440, ,putative iron transport system membrane protein	LOCUS_21020, ,putative iron transport system membrane protein	LOCUS_00490, ,putative iron transport system membrane protein	LOCUS_18280, ,putative iron transport system membrane protein	LOCUS_00500, ,putative iron transport system membrane protein	LOCUS_00500, ,putative iron transport system membrane protein	LOCUS_26870, ,putative iron transport system membrane protein	LOCUS_26980, ,putative iron transport system membrane protein	LOCUS_00490, ,putative iron transport system membrane protein	LOCUS_27600, ,putative iron transport system membrane protein	LOCUS_00490, ,putative iron transport system membrane protein	LOCUS_27050, ,putative iron transport system membrane protein	LOCUS_28170, ,putative iron transport system membrane protein	LOCUS_27070, ,putative iron transport system membrane protein	LOCUS_00490, ,putative iron transport system membrane protein	LOCUS_27170, ,putative iron transport system membrane protein	LOCUS_03600, ,putative iron transport system membrane protein	LOCUS_00490, ,putative iron transport system membrane protein	LOCUS_00710, ,putative iron transport system membrane protein	LOCUS_27830, ,putative iron transport system membrane protein	LOCUS_00490, ,putative iron transport system membrane protein	LOCUS_03610, ,putative iron transport system membrane protein	LOCUS_03790, ,putative iron transport system membrane protein	LOCUS_03670, ,putative iron transport system membrane protein	LOCUS_18490, ,putative iron transport system membrane protein	LOCUS_04400, ,putative iron transport system membrane protein	LOCUS_04500, ,putative iron transport system membrane protein	LOCUS_03870, ,putative iron transport system membrane protein	0	0	0	0
LOCUS_00430, ,uracil phosphoribosyltransferase	LOCUS_00430, ,uracil phosphoribosyltransferase	LOCUS_00390, ,uracil phosphoribosyltransferase	LOCUS_24800, ,uracil phosphoribosyltransferase	LOCUS_00430, ,uracil phosphoribosyltransferase	LOCUS_25070, ,uracil phosphoribosyltransferase	LOCUS_24310, ,uracil phosphoribosyltransferase	LOCUS_25100, ,uracil phosphoribosyltransferase	LOCUS_15830, ,uracil phosphoribosyltransferase	LOCUS_00500, ,uracil phosphoribosyltransferase	LOCUS_00510, ,uracil phosphoribosyltransferase	LOCUS_29120, ,uracil phosphoribosyltransferase	LOCUS_00500, ,uracil phosphoribosyltransferase	LOCUS_00500, ,uracil phosphoribosyltransferase	LOCUS_27910, ,uracil phosphoribosyltransferase	LOCUS_27690, ,uracil phosphoribosyltransferase	LOCUS_26430, ,uracil phosphoribosyltransferase	LOCUS_21010, ,uracil phosphoribosyltransferase	LOCUS_00500, ,uracil phosphoribosyltransferase	LOCUS_18290, ,uracil phosphoribosyltransferase	LOCUS_00510, ,uracil phosphoribosyltransferase	LOCUS_00510, ,uracil phosphoribosyltransferase	LOCUS_26860, ,uracil phosphoribosyltransferase	LOCUS_26970, ,uracil phosphoribosyltransferase	LOCUS_00500, ,uracil phosphoribosyltransferase	LOCUS_27590, ,uracil phosphoribosyltransferase	LOCUS_00500, ,uracil phosphoribosyltransferase	LOCUS_27040, ,uracil phosphoribosyltransferase	LOCUS_28160, ,uracil phosphoribosyltransferase	LOCUS_27060, ,uracil phosphoribosyltransferase	LOCUS_00500, ,uracil phosphoribosyltransferase	LOCUS_27160, ,uracil phosphoribosyltransferase	LOCUS_03590, ,uracil phosphoribosyltransferase	LOCUS_00500, ,uracil phosphoribosyltransferase	LOCUS_00720, ,uracil phosphoribosyltransferase	LOCUS_27820, ,uracil phosphoribosyltransferase	LOCUS_00500, ,uracil phosphoribosyltransferase	LOCUS_01360, ,uracil phosphoribosyltransferase	LOCUS_01420, ,uracil phosphoribosyltransferase	LOCUS_01360, ,uracil phosphoribosyltransferase	LOCUS_01510, ,uracil phosphoribosyltransferase	LOCUS_01470, ,uracil phosphoribosyltransferase	LOCUS_01520, ,uracil phosphoribosyltransferase	LOCUS_01470, ,uracil phosphoribosyltransferase	0	0	0	0
LOCUS_00450, ,hypothetical protein,IDENTICAL PARALOGS:,LOCUS_03390,hypothetical protein	LOCUS_00450, ,hypothetical protein,IDENTICAL PARALOGS:,LOCUS_03320,hypothetical protein	LOCUS_00410, ,hypothetical protein,IDENTICAL PARALOGS:,LOCUS_03310,hypothetical protein	LOCUS_21910, ,hypothetical protein,IDENTICAL PARALOGS:,LOCUS_24780,hypothetical protein	LOCUS_00450, ,hypothetical protein,IDENTICAL PARALOGS:,LOCUS_03350,hypothetical protein	LOCUS_22170, ,hypothetical protein,IDENTICAL PARALOGS:,LOCUS_25050,hypothetical protein	LOCUS_24290, ,hypothetical protein	LOCUS_22210, ,hypothetical protein,IDENTICAL PARALOGS:,LOCUS_25080,hypothetical protein	LOCUS_13530, ,hypothetical protein	LOCUS_00530, ,hypothetical protein,IDENTICAL PARALOGS:,LOCUS_23310,hypothetical protein	LOCUS_00540, ,hypothetical protein,IDENTICAL PARALOGS:,LOCUS_22960,hypothetical protein	LOCUS_05170, ,hypothetical protein,IDENTICAL PARALOGS:,LOCUS_29090,hypothetical protein	LOCUS_00530, ,hypothetical protein,IDENTICAL PARALOGS:,LOCUS_23160,hypothetical protein	LOCUS_00530, ,hypothetical protein,IDENTICAL PARALOGS:,LOCUS_22780,hypothetical protein	LOCUS_05240, ,hypothetical protein,IDENTICAL PARALOGS:,LOCUS_27880,hypothetical protein	LOCUS_04430, ,hypothetical protein,IDENTICAL PARALOGS:,LOCUS_27660,hypothetical protein	LOCUS_01330, ,hypothetical protein,IDENTICAL PARALOGS:,LOCUS_23290,hypothetical protein	LOCUS_20980, ,hypothetical protein,IDENTICAL PARALOGS:,LOCUS_25940,hypothetical protein	LOCUS_00530, ,hypothetical protein,IDENTICAL PARALOGS:,LOCUS_22970,hypothetical protein	LOCUS_00020, ,hypothetical protein,IDENTICAL PARALOGS:,LOCUS_18320,hypothetical protein	LOCUS_00540, ,hypothetical protein,IDENTICAL PARALOGS:,LOCUS_22760,hypothetical protein	LOCUS_00540, ,hypothetical protein,IDENTICAL PARALOGS:,LOCUS_23310,hypothetical protein	LOCUS_04370, ,hypothetical protein,IDENTICAL PARALOGS:,LOCUS_26830,hypothetical protein	LOCUS_04420, ,hypothetical protein,IDENTICAL PARALOGS:,LOCUS_26940,hypothetical protein	LOCUS_00530, ,hypothetical protein,IDENTICAL PARALOGS:,LOCUS_22960,hypothetical protein	LOCUS_01320, ,hypothetical protein,IDENTICAL PARALOGS:,LOCUS_23660,hypothetical protein	LOCUS_00530, ,hypothetical protein,IDENTICAL PARALOGS:,LOCUS_23070,hypothetical protein	LOCUS_04450, ,hypothetical protein,IDENTICAL PARALOGS:,LOCUS_27010,hypothetical protein	LOCUS_05240, ,hypothetical protein,IDENTICAL PARALOGS:,LOCUS_28130,hypothetical protein	LOCUS_04420, ,hypothetical protein,IDENTICAL PARALOGS:,LOCUS_27030,hypothetical protein	LOCUS_00530, ,hypothetical protein,IDENTICAL PARALOGS:,LOCUS_04460,hypothetical protein	LOCUS_04450, ,hypothetical protein,IDENTICAL PARALOGS:,LOCUS_27130,hypothetical protein	LOCUS_03560, ,hypothetical protein,IDENTICAL PARALOGS:,LOCUS_09180,hypothetical protein	LOCUS_00530, ,hypothetical protein,IDENTICAL PARALOGS:,LOCUS_23040,hypothetical protein	LOCUS_22350, ,hypothetical protein	LOCUS_04430, ,hypothetical protein,IDENTICAL PARALOGS:,LOCUS_27790,hypothetical protein	LOCUS_00530, ,hypothetical protein,IDENTICAL PARALOGS:,LOCUS_23020,hypothetical protein	LOCUS_15640, ,hypothetical protein	LOCUS_15250, ,hypothetical protein	LOCUS_14610, ,hypothetical protein	LOCUS_18470, ,hypothetical protein	LOCUS_04420, ,hypothetical protein	LOCUS_04520, ,hypothetical protein	LOCUS_03890, ,hypothetical protein	0	0	0	0
LOCUS_00500, ,phosphomannomutase	LOCUS_00500, ,phosphomannomutase	LOCUS_00460, ,phosphomannomutase	LOCUS_24730, ,phosphomannomutase	LOCUS_00500, ,phosphomannomutase	LOCUS_25000, ,phosphomannomutase	LOCUS_24240, ,phosphomannomutase	LOCUS_25030, ,phosphomannomutase	LOCUS_00770, ,phosphomannomutase	LOCUS_00570, ,phosphomannomutase	LOCUS_00580, ,phosphomannomutase	LOCUS_29050, ,phosphomannomutase	LOCUS_00570, ,phosphomannomutase	LOCUS_00570, ,phosphomannomutase	LOCUS_27840, ,phosphomannomutase	LOCUS_27620, ,phosphomannomutase	LOCUS_01370, ,phosphomannomutase	LOCUS_20940, ,phosphomannomutase	LOCUS_00570, ,phosphomannomutase	LOCUS_18360, ,phosphomannomutase	LOCUS_00580, ,phosphomannomutase	LOCUS_00580, ,phosphomannomutase	LOCUS_26790, ,phosphomannomutase	LOCUS_26900, ,phosphomannomutase	LOCUS_00570, ,phosphomannomutase	LOCUS_01360, ,phosphomannomutase	LOCUS_00570, ,phosphomannomutase	LOCUS_26970, ,phosphomannomutase	LOCUS_28090, ,phosphomannomutase	LOCUS_26990, ,phosphomannomutase	LOCUS_00570, ,phosphomannomutase	LOCUS_27090, ,phosphomannomutase	LOCUS_03520, ,phosphomannomutase	LOCUS_00570, ,phosphomannomutase	LOCUS_26250, ,phosphomannomutase	LOCUS_27750, ,phosphomannomutase	LOCUS_00570, ,phosphomannomutase	LOCUS_19520, ,phosphomannomutase	LOCUS_19510, ,phosphomannomutase	LOCUS_18770, ,phosphomannomutase	LOCUS_22520, ,phosphomannomutase	LOCUS_20460, ,phosphomannomutase	LOCUS_22960, ,phosphomannomutase	LOCUS_21820, ,phosphomannomutase	0	0	0	0
LOCUS_00520, ,cysteine synthase	LOCUS_00520, ,cysteine synthase	LOCUS_00480, ,cysteine synthase	LOCUS_24710, ,cysteine synthase	LOCUS_00520, ,cysteine synthase	LOCUS_24980, ,cysteine synthase	LOCUS_24220, ,cysteine synthase	LOCUS_25010, ,cysteine synthase	LOCUS_00780, ,cysteine synthase	LOCUS_00580, ,cysteine synthase	LOCUS_00590, ,cysteine synthase	LOCUS_29040, ,cysteine synthase	LOCUS_00580, ,cysteine synthase	LOCUS_00580, ,cysteine synthase	LOCUS_27830, ,cysteine synthase	LOCUS_27610, ,cysteine synthase	LOCUS_01380, ,cysteine synthase	LOCUS_20930, ,cysteine synthase	LOCUS_00580, ,cysteine synthase	LOCUS_18370, ,cysteine synthase	LOCUS_00590, ,cysteine synthase	LOCUS_00590, ,cysteine synthase	LOCUS_26780, ,cysteine synthase	LOCUS_26890, ,cysteine synthase	LOCUS_00580, ,cysteine synthase	LOCUS_01370, ,cysteine synthase	LOCUS_00580, ,cysteine synthase	LOCUS_26960, ,cysteine synthase	LOCUS_28080, ,cysteine synthase	LOCUS_26980, ,cysteine synthase	LOCUS_00580, ,cysteine synthase	LOCUS_27080, ,cysteine synthase	LOCUS_03510, ,cysteine synthase	LOCUS_00580, ,cysteine synthase	LOCUS_26240, ,cysteine synthase	LOCUS_27740, ,cysteine synthase	LOCUS_00580, ,cysteine synthase	LOCUS_19510, ,cysteine synthase	LOCUS_19500, ,cysteine synthase	LOCUS_18760, ,cysteine synthase	LOCUS_22500, ,cysteine synthase	LOCUS_20440, ,cysteine synthase	LOCUS_22940, ,cysteine synthase	LOCUS_21800, ,cysteine synthase	0	0	0	0
LOCUS_00530, ,nucleoside triphosphate pyrophosphohydrolase	LOCUS_00530, ,nucleoside triphosphate pyrophosphohydrolase	LOCUS_00490, ,nucleoside triphosphate pyrophosphohydrolase	LOCUS_24700, ,nucleoside triphosphate pyrophosphohydrolase	LOCUS_00530, ,nucleoside triphosphate pyrophosphohydrolase	LOCUS_24970, ,nucleoside triphosphate pyrophosphohydrolase	LOCUS_24210, ,nucleoside triphosphate pyrophosphohydrolase	LOCUS_25000, ,nucleoside triphosphate pyrophosphohydrolase	LOCUS_00790, ,nucleoside triphosphate pyrophosphohydrolase	LOCUS_00590, ,nucleoside triphosphate pyrophosphohydrolase	LOCUS_00600, ,nucleoside triphosphate pyrophosphohydrolase	LOCUS_29030, ,nucleoside triphosphate pyrophosphohydrolase	LOCUS_00590, ,nucleoside triphosphate pyrophosphohydrolase	LOCUS_00590, ,nucleoside triphosphate pyrophosphohydrolase	LOCUS_27820, ,nucleoside triphosphate pyrophosphohydrolase	LOCUS_27600, ,nucleoside triphosphate pyrophosphohydrolase	LOCUS_01390, ,nucleoside triphosphate pyrophosphohydrolase	LOCUS_20920, ,nucleoside triphosphate pyrophosphohydrolase	LOCUS_00590, ,nucleoside triphosphate pyrophosphohydrolase	LOCUS_18380, ,nucleoside triphosphate pyrophosphohydrolase	LOCUS_00600, ,nucleoside triphosphate pyrophosphohydrolase	LOCUS_00600, ,nucleoside triphosphate pyrophosphohydrolase	LOCUS_26770, ,nucleoside triphosphate pyrophosphohydrolase	LOCUS_26880, ,nucleoside triphosphate pyrophosphohydrolase	LOCUS_00590, ,nucleoside triphosphate pyrophosphohydrolase	LOCUS_01380, ,nucleoside triphosphate pyrophosphohydrolase	LOCUS_00590, ,nucleoside triphosphate pyrophosphohydrolase	LOCUS_26950, ,nucleoside triphosphate pyrophosphohydrolase	LOCUS_28070, ,nucleoside triphosphate pyrophosphohydrolase	LOCUS_26970, ,nucleoside triphosphate pyrophosphohydrolase	LOCUS_00590, ,nucleoside triphosphate pyrophosphohydrolase	LOCUS_27070, ,nucleoside triphosphate pyrophosphohydrolase	LOCUS_03500, ,nucleoside triphosphate pyrophosphohydrolase	LOCUS_00590, ,nucleoside triphosphate pyrophosphohydrolase	LOCUS_26230, ,nucleoside triphosphate pyrophosphohydrolase	LOCUS_27730, ,nucleoside triphosphate pyrophosphohydrolase	LOCUS_00590, ,hypothetical protein	LOCUS_19500, ,nucleoside triphosphate pyrophosphohydrolase	LOCUS_19490, ,nucleoside triphosphate pyrophosphohydrolase	LOCUS_18750, ,nucleoside triphosphate pyrophosphohydrolase	LOCUS_22490, ,nucleoside triphosphate pyrophosphohydrolase	LOCUS_20430, ,nucleoside triphosphate pyrophosphohydrolase	LOCUS_22930, ,nucleoside triphosphate pyrophosphohydrolase	LOCUS_21790, ,nucleoside triphosphate pyrophosphohydrolase	0	0	0	0
LOCUS_00540, ,hypothetical protein	LOCUS_00540, ,hypothetical protein	LOCUS_00500, ,hypothetical protein	LOCUS_24690, ,hypothetical protein	LOCUS_00540, ,hypothetical protein	LOCUS_24960, ,hypothetical protein	LOCUS_24200, ,hypothetical protein	LOCUS_24990, ,hypothetical protein	LOCUS_00800, ,hypothetical protein	LOCUS_00650, ,hypothetical protein	LOCUS_00660, ,hypothetical protein	LOCUS_28970, ,hypothetical protein	LOCUS_00650, ,hypothetical protein	LOCUS_00650, ,hypothetical protein	LOCUS_27760, ,hypothetical protein	LOCUS_27540, ,hypothetical protein	LOCUS_01450, ,hypothetical protein	LOCUS_20860, ,hypothetical protein	LOCUS_00650, ,hypothetical protein	LOCUS_18440, ,hypothetical protein	LOCUS_00660, ,hypothetical protein	LOCUS_00650, ,hypothetical protein	LOCUS_26710, ,hypothetical protein	LOCUS_26820, ,hypothetical protein	LOCUS_00650, ,hypothetical protein	LOCUS_01440, ,hypothetical protein	LOCUS_00650, ,hypothetical protein	LOCUS_26890, ,hypothetical protein	LOCUS_28010, ,hypothetical protein	LOCUS_26910, ,hypothetical protein	LOCUS_00650, ,hypothetical protein	LOCUS_27010, ,hypothetical protein	LOCUS_03440, ,hypothetical protein	LOCUS_00650, ,hypothetical protein	LOCUS_26180, ,hypothetical protein	LOCUS_27670, ,hypothetical protein	LOCUS_00650, ,hypothetical protein	LOCUS_19490, ,hypothetical protein	LOCUS_19480, ,hypothetical protein	LOCUS_18740, ,hypothetical protein	LOCUS_22480, ,hypothetical protein	LOCUS_20420, ,hypothetical protein	LOCUS_22920, ,hypothetical protein	LOCUS_21780, ,hypothetical protein	0	0	0	0
LOCUS_00550, ,hypothetical protein	LOCUS_00550, ,hypothetical protein	LOCUS_00510, ,hypothetical protein	LOCUS_24680, ,hypothetical protein	LOCUS_00550, ,hypothetical protein	LOCUS_24950, ,hypothetical protein	LOCUS_24190, ,hypothetical protein	LOCUS_24980, ,hypothetical protein	LOCUS_00810, ,poly(A) polymerase I	LOCUS_00660, ,hypothetical protein	LOCUS_00670, ,hypothetical protein	LOCUS_28960, ,hypothetical protein	LOCUS_00660, ,hypothetical protein	LOCUS_00660, ,hypothetical protein	LOCUS_27750, ,hypothetical protein	LOCUS_27530, ,hypothetical protein	LOCUS_01460, ,hypothetical protein	LOCUS_20850, ,hypothetical protein	LOCUS_00660, ,hypothetical protein	LOCUS_18450, ,hypothetical protein	LOCUS_00670, ,hypothetical protein	LOCUS_00660, ,hypothetical protein	LOCUS_26700, ,hypothetical protein	LOCUS_26810, ,hypothetical protein	LOCUS_00660, ,hypothetical protein	LOCUS_01450, ,hypothetical protein	LOCUS_00660, ,hypothetical protein	LOCUS_26880, ,hypothetical protein	LOCUS_28000, ,hypothetical protein	LOCUS_26900, ,hypothetical protein	LOCUS_00660, ,hypothetical protein	LOCUS_27000, ,hypothetical protein	LOCUS_03430, ,hypothetical protein	LOCUS_00660, ,hypothetical protein	LOCUS_26170, ,hypothetical protein	LOCUS_27660, ,hypothetical protein	LOCUS_00660, ,hypothetical protein	LOCUS_19480, ,hypothetical protein	LOCUS_19470, ,hypothetical protein	LOCUS_18730, ,hypothetical protein	LOCUS_22470, ,hypothetical protein	LOCUS_20410, ,hypothetical protein	LOCUS_22910, ,hypothetical protein	LOCUS_21770, ,hypothetical protein	0	0	0	0
LOCUS_00560, ,2-amino-4-hydroxy-6- hydroxymethyldihydropteridine diphosphokinase	LOCUS_00560, ,2-amino-4-hydroxy-6- hydroxymethyldihydropteridine diphosphokinase	LOCUS_00520, ,2-amino-4-hydroxy-6- hydroxymethyldihydropteridine diphosphokinase	LOCUS_24670, ,2-amino-4-hydroxy-6- hydroxymethyldihydropteridine diphosphokinase	LOCUS_00560, ,2-amino-4-hydroxy-6- hydroxymethyldihydropteridine diphosphokinase	LOCUS_24940, ,2-amino-4-hydroxy-6- hydroxymethyldihydropteridine diphosphokinase	LOCUS_24180, ,2-amino-4-hydroxy-6- hydroxymethyldihydropteridine diphosphokinase	LOCUS_24970, ,2-amino-4-hydroxy-6- hydroxymethyldihydropteridine diphosphokinase	LOCUS_00820, ,2-amino-4-hydroxy-6- hydroxymethyldihydropteridine diphosphokinase	LOCUS_00670, ,2-amino-4-hydroxy-6- hydroxymethyldihydropteridine diphosphokinase	LOCUS_00680, ,2-amino-4-hydroxy-6- hydroxymethyldihydropteridine diphosphokinase	LOCUS_28950, ,2-amino-4-hydroxy-6- hydroxymethyldihydropteridine diphosphokinase	LOCUS_00670, ,2-amino-4-hydroxy-6- hydroxymethyldihydropteridine diphosphokinase	LOCUS_00670, ,2-amino-4-hydroxy-6- hydroxymethyldihydropteridine diphosphokinase	LOCUS_27740, ,2-amino-4-hydroxy-6- hydroxymethyldihydropteridine diphosphokinase	LOCUS_27520, ,2-amino-4-hydroxy-6- hydroxymethyldihydropteridine diphosphokinase	LOCUS_01470, ,2-amino-4-hydroxy-6- hydroxymethyldihydropteridine diphosphokinase	LOCUS_20840, ,2-amino-4-hydroxy-6- hydroxymethyldihydropteridine diphosphokinase	LOCUS_00670, ,2-amino-4-hydroxy-6- hydroxymethyldihydropteridine diphosphokinase	LOCUS_18460, ,2-amino-4-hydroxy-6- hydroxymethyldihydropteridine diphosphokinase	LOCUS_00680, ,2-amino-4-hydroxy-6- hydroxymethyldihydropteridine diphosphokinase	LOCUS_00670, ,2-amino-4-hydroxy-6- hydroxymethyldihydropteridine diphosphokinase	LOCUS_26690, ,2-amino-4-hydroxy-6- hydroxymethyldihydropteridine diphosphokinase	LOCUS_26800, ,2-amino-4-hydroxy-6- hydroxymethyldihydropteridine diphosphokinase	LOCUS_00670, ,2-amino-4-hydroxy-6- hydroxymethyldihydropteridine diphosphokinase	LOCUS_01460, ,2-amino-4-hydroxy-6- hydroxymethyldihydropteridine diphosphokinase	LOCUS_00670, ,2-amino-4-hydroxy-6- hydroxymethyldihydropteridine diphosphokinase	LOCUS_26870, ,2-amino-4-hydroxy-6- hydroxymethyldihydropteridine diphosphokinase	LOCUS_27990, ,2-amino-4-hydroxy-6- hydroxymethyldihydropteridine diphosphokinase	LOCUS_26890, ,2-amino-4-hydroxy-6- hydroxymethyldihydropteridine diphosphokinase	LOCUS_00670, ,2-amino-4-hydroxy-6- hydroxymethyldihydropteridine diphosphokinase	LOCUS_26990, ,2-amino-4-hydroxy-6- hydroxymethyldihydropteridine diphosphokinase	LOCUS_03420, ,2-amino-4-hydroxy-6- hydroxymethyldihydropteridine diphosphokinase	LOCUS_00670, ,2-amino-4-hydroxy-6- hydroxymethyldihydropteridine diphosphokinase	LOCUS_26160, ,2-amino-4-hydroxy-6- hydroxymethyldihydropteridine diphosphokinase	LOCUS_27650, ,2-amino-4-hydroxy-6- hydroxymethyldihydropteridine diphosphokinase	LOCUS_00670, ,2-amino-4-hydroxy-6- hydroxymethyldihydropteridine diphosphokinase	LOCUS_19470, ,2-amino-4-hydroxy-6- hydroxymethyldihydropteridine diphosphokinase	LOCUS_19460, ,2-amino-4-hydroxy-6- hydroxymethyldihydropteridine pyrophosphokinase	LOCUS_18720, ,2-amino-4-hydroxy-6- hydroxymethyldihydropteridine pyrophosphokinase	LOCUS_22460, ,2-amino-4-hydroxy-6- hydroxymethyldihydropteridine diphosphokinase	LOCUS_20400, ,2-amino-4-hydroxy-6- hydroxymethyldihydropteridine diphosphokinase	LOCUS_22900, ,2-amino-4-hydroxy-6- hydroxymethyldihydropteridine diphosphokinase	LOCUS_21760, ,2-amino-4-hydroxy-6- hydroxymethyldihydropteridine diphosphokinase	0	0	0	0
LOCUS_00570, ,3-methyl-2-oxobutanoate hydroxymethyltransferase	LOCUS_00570, ,3-methyl-2-oxobutanoate hydroxymethyltransferase	LOCUS_00530, ,3-methyl-2-oxobutanoate hydroxymethyltransferase	LOCUS_24660, ,3-methyl-2-oxobutanoate hydroxymethyltransferase	LOCUS_00570, ,3-methyl-2-oxobutanoate hydroxymethyltransferase	LOCUS_24930, ,3-methyl-2-oxobutanoate hydroxymethyltransferase	LOCUS_24170, ,3-methyl-2-oxobutanoate hydroxymethyltransferase	LOCUS_24960, ,3-methyl-2-oxobutanoate hydroxymethyltransferase	LOCUS_00830, ,3-methyl-2-oxobutanoate hydroxymethyltransferase	LOCUS_00680, ,3-methyl-2-oxobutanoate hydroxymethyltransferase	LOCUS_00690, ,3-methyl-2-oxobutanoate hydroxymethyltransferase	LOCUS_28940, ,3-methyl-2-oxobutanoate hydroxymethyltransferase	LOCUS_00680, ,3-methyl-2-oxobutanoate hydroxymethyltransferase	LOCUS_00680, ,3-methyl-2-oxobutanoate hydroxymethyltransferase	LOCUS_27730, ,3-methyl-2-oxobutanoate hydroxymethyltransferase	LOCUS_27510, ,3-methyl-2-oxobutanoate hydroxymethyltransferase	LOCUS_01480, ,3-methyl-2-oxobutanoate hydroxymethyltransferase	LOCUS_20830, ,3-methyl-2-oxobutanoate hydroxymethyltransferase	LOCUS_00680, ,3-methyl-2-oxobutanoate hydroxymethyltransferase	LOCUS_18470, ,3-methyl-2-oxobutanoate hydroxymethyltransferase	LOCUS_00690, ,3-methyl-2-oxobutanoate hydroxymethyltransferase	LOCUS_00680, ,3-methyl-2-oxobutanoate hydroxymethyltransferase	LOCUS_26680, ,3-methyl-2-oxobutanoate hydroxymethyltransferase	LOCUS_26790, ,3-methyl-2-oxobutanoate hydroxymethyltransferase	LOCUS_00680, ,3-methyl-2-oxobutanoate hydroxymethyltransferase	LOCUS_01470, ,3-methyl-2-oxobutanoate hydroxymethyltransferase	LOCUS_00680, ,3-methyl-2-oxobutanoate hydroxymethyltransferase	LOCUS_26860, ,3-methyl-2-oxobutanoate hydroxymethyltransferase	LOCUS_27980, ,3-methyl-2-oxobutanoate hydroxymethyltransferase	LOCUS_26880, ,3-methyl-2-oxobutanoate hydroxymethyltransferase	LOCUS_00680, ,3-methyl-2-oxobutanoate hydroxymethyltransferase	LOCUS_26980, ,3-methyl-2-oxobutanoate hydroxymethyltransferase	LOCUS_03410, ,3-methyl-2-oxobutanoate hydroxymethyltransferase	LOCUS_00680, ,3-methyl-2-oxobutanoate hydroxymethyltransferase	LOCUS_26150, ,3-methyl-2-oxobutanoate hydroxymethyltransferase	LOCUS_27640, ,3-methyl-2-oxobutanoate hydroxymethyltransferase	LOCUS_00680, ,3-methyl-2-oxobutanoate hydroxymethyltransferase	LOCUS_19460, ,3-methyl-2-oxobutanoate hydroxymethyltransferase	LOCUS_19450, ,3-methyl-2-oxobutanoate hydroxymethyltransferase	LOCUS_18710, ,3-methyl-2-oxobutanoate hydroxymethyltransferase	LOCUS_22450, ,3-methyl-2-oxobutanoate hydroxymethyltransferase	LOCUS_20390, ,3-methyl-2-oxobutanoate hydroxymethyltransferase	LOCUS_22890, ,3-methyl-2-oxobutanoate hydroxymethyltransferase	LOCUS_21750, ,3-methyl-2-oxobutanoate hydroxymethyltransferase	0	0	0	0
LOCUS_00580, ,pantothenate synthetase	LOCUS_00580, ,pantothenate synthetase	LOCUS_00540, ,pantothenate synthetase	LOCUS_24650, ,pantothenate synthetase	LOCUS_00580, ,pantothenate synthetase	LOCUS_24920, ,pantothenate synthetase	LOCUS_24160, ,pantothenate synthetase	LOCUS_24950, ,pantothenate synthetase	LOCUS_00840, ,pantothenate synthetase	LOCUS_00690, ,pantothenate synthetase	LOCUS_00700, ,pantothenate synthetase	LOCUS_28930, ,pantothenate synthetase	LOCUS_00690, ,pantothenate synthetase	LOCUS_00690, ,pantothenate synthetase	LOCUS_27720, ,pantothenate synthetase	LOCUS_27500, ,pantothenate synthetase	LOCUS_01490, ,pantothenate synthetase	LOCUS_20820, ,pantothenate synthetase	LOCUS_00690, ,pantothenate synthetase	LOCUS_18480, ,pantothenate synthetase	LOCUS_00700, ,pantothenate synthetase	LOCUS_00690, ,pantothenate synthetase	LOCUS_26670, ,pantothenate synthetase	LOCUS_26780, ,pantothenate synthetase	LOCUS_00690, ,pantothenate synthetase	LOCUS_01480, ,pantothenate synthetase	LOCUS_00690, ,pantothenate synthetase	LOCUS_26850, ,pantothenate synthetase	LOCUS_27970, ,pantothenate synthetase	LOCUS_26870, ,pantothenate synthetase	LOCUS_00690, ,pantothenate synthetase	LOCUS_26970, ,pantothenate synthetase	LOCUS_03400, ,pantothenate synthetase	LOCUS_00690, ,pantothenate synthetase	LOCUS_26140, ,pantothenate synthetase	LOCUS_27630, ,pantothenate synthetase	LOCUS_00690, ,pantothenate synthetase	LOCUS_19450, ,pantothenate synthetase	LOCUS_19440, ,pantothenate synthetase	LOCUS_18700, ,pantothenate synthetase	LOCUS_22440, ,pantothenate synthetase	LOCUS_20380, ,pantothenate synthetase	LOCUS_22880, ,pantothenate synthetase	LOCUS_21740, ,pantothenate synthetase	0	0	0	0
LOCUS_00590, ,nucleotide-binding protein	LOCUS_00590, ,nucleotide-binding protein	LOCUS_00550, ,nucleotide-binding protein	LOCUS_24640, ,nucleotide-binding protein	LOCUS_00590, ,nucleotide-binding protein	LOCUS_24910, ,nucleotide-binding protein	LOCUS_24150, ,nucleotide-binding protein	LOCUS_24940, ,nucleotide-binding protein	LOCUS_00850, ,nucleotide-binding protein	LOCUS_00710, ,nucleotide-binding protein	LOCUS_00720, ,nucleotide-binding protein	LOCUS_28910, ,nucleotide-binding protein	LOCUS_00710, ,nucleotide-binding protein	LOCUS_00710, ,nucleotide-binding protein	LOCUS_27700, ,nucleotide-binding protein	LOCUS_27480, ,nucleotide-binding protein	LOCUS_01510, ,nucleotide-binding protein	LOCUS_20800, ,nucleotide-binding protein	LOCUS_00710, ,nucleotide-binding protein	LOCUS_18500, ,nucleotide-binding protein	LOCUS_00720, ,nucleotide-binding protein	LOCUS_00710, ,nucleotide-binding protein	LOCUS_26650, ,nucleotide-binding protein	LOCUS_26760, ,nucleotide-binding protein	LOCUS_00710, ,nucleotide-binding protein	LOCUS_01500, ,nucleotide-binding protein	LOCUS_00710, ,nucleotide-binding protein	LOCUS_26830, ,nucleotide-binding protein	LOCUS_27950, ,nucleotide-binding protein	LOCUS_26850, ,nucleotide-binding protein	LOCUS_00710, ,nucleotide-binding protein	LOCUS_26950, ,nucleotide-binding protein	LOCUS_03380, ,nucleotide-binding protein	LOCUS_00710, ,nucleotide-binding protein	LOCUS_26130, ,nucleotide-binding protein	LOCUS_27610, ,nucleotide-binding protein	LOCUS_00710, ,nucleotide-binding protein	LOCUS_19440, ,nucleotide-binding protein	LOCUS_19430, ,nucleotide-binding protein	LOCUS_18690, ,nucleotide-binding protein	LOCUS_22430, ,nucleotide-binding protein	LOCUS_20370, ,nucleotide-binding protein	LOCUS_22870, ,nucleotide-binding protein	LOCUS_21730, ,nucleotide-binding protein	0	0	0	0
LOCUS_00600, ,hypothetical protein	LOCUS_00600, ,hypothetical protein	LOCUS_00560, ,hypothetical protein	LOCUS_24630, ,hypothetical protein	LOCUS_00600, ,hypothetical protein	LOCUS_24900, ,hypothetical protein	LOCUS_24140, ,hypothetical protein	LOCUS_24930, ,hypothetical protein	LOCUS_00860, ,hypothetical protein	LOCUS_00720, ,hypothetical protein	LOCUS_00730, ,hypothetical protein	LOCUS_28900, ,hypothetical protein	LOCUS_00720, ,hypothetical protein	LOCUS_00720, ,hypothetical protein	LOCUS_27690, ,hypothetical protein	LOCUS_27470, ,hypothetical protein	LOCUS_01520, ,hypothetical protein	LOCUS_20790, ,hypothetical protein	LOCUS_00720, ,hypothetical protein	LOCUS_18510, ,hypothetical protein	LOCUS_00730, ,hypothetical protein	LOCUS_00720, ,hypothetical protein	LOCUS_26640, ,hypothetical protein	LOCUS_26750, ,hypothetical protein	LOCUS_00720, ,hypothetical protein	LOCUS_01510, ,hypothetical protein	LOCUS_00720, ,hypothetical protein	LOCUS_26820, ,hypothetical protein	LOCUS_27940, ,hypothetical protein	LOCUS_26840, ,hypothetical protein	LOCUS_00720, ,hypothetical protein	LOCUS_26940, ,hypothetical protein	LOCUS_03370, ,hypothetical protein	LOCUS_00720, ,hypothetical protein	LOCUS_26120, ,hypothetical protein	LOCUS_27600, ,hypothetical protein	LOCUS_00720, ,hypothetical protein	LOCUS_19430, ,hypothetical protein	LOCUS_19420, ,hypothetical protein	LOCUS_18680, ,hypothetical protein	LOCUS_22420, ,hypothetical protein	LOCUS_20360, ,hypothetical protein	LOCUS_22860, ,hypothetical protein	LOCUS_21720, ,hypothetical protein	0	0	0	0
LOCUS_00610, ,GMP synthase [glutamine-hydrolyzing]	LOCUS_00610, ,GMP synthase [glutamine-hydrolyzing]	LOCUS_00570, ,GMP synthase [glutamine-hydrolyzing]	LOCUS_24620, ,GMP synthase [glutamine-hydrolyzing]	LOCUS_00610, ,GMP synthase [glutamine-hydrolyzing]	LOCUS_24890, ,GMP synthase [glutamine-hydrolyzing]	LOCUS_24130, ,GMP synthase [glutamine-hydrolyzing]	LOCUS_24920, ,GMP synthase [glutamine-hydrolyzing]	LOCUS_16980, ,GMP synthase [glutamine-hydrolyzing]	LOCUS_00730, ,GMP synthase [glutamine-hydrolyzing]	LOCUS_00740, ,GMP synthase [glutamine-hydrolyzing]	LOCUS_28890, ,GMP synthase [glutamine-hydrolyzing]	LOCUS_00730, ,GMP synthase [glutamine-hydrolyzing]	LOCUS_00730, ,GMP synthase [glutamine-hydrolyzing]	LOCUS_27680, ,GMP synthase [glutamine-hydrolyzing]	LOCUS_27460, ,GMP synthase [glutamine-hydrolyzing]	LOCUS_01530, ,GMP synthase [glutamine-hydrolyzing]	LOCUS_20780, ,GMP synthase [glutamine-hydrolyzing]	LOCUS_00730, ,GMP synthase [glutamine-hydrolyzing]	LOCUS_18520, ,GMP synthase [glutamine-hydrolyzing]	LOCUS_00740, ,GMP synthase [glutamine-hydrolyzing]	LOCUS_00730, ,GMP synthase [glutamine-hydrolyzing]	LOCUS_26630, ,GMP synthase [glutamine-hydrolyzing]	LOCUS_26740, ,GMP synthase [glutamine-hydrolyzing]	LOCUS_00730, ,GMP synthase [glutamine-hydrolyzing]	LOCUS_01520, ,GMP synthase [glutamine-hydrolyzing]	LOCUS_00730, ,GMP synthase [glutamine-hydrolyzing]	LOCUS_26810, ,GMP synthase [glutamine-hydrolyzing]	LOCUS_27930, ,GMP synthase [glutamine-hydrolyzing]	LOCUS_26830, ,GMP synthase [glutamine-hydrolyzing]	LOCUS_00730, ,GMP synthase [glutamine-hydrolyzing]	LOCUS_26930, ,GMP synthase [glutamine-hydrolyzing]	LOCUS_03360, ,GMP synthase [glutamine-hydrolyzing]	LOCUS_00730, ,GMP synthase [glutamine-hydrolyzing]	LOCUS_26110, ,GMP synthase [glutamine-hydrolyzing]	LOCUS_27590, ,GMP synthase [glutamine-hydrolyzing]	LOCUS_00730, ,GMP synthase [glutamine-hydrolyzing]	LOCUS_00050, ,GMP synthase [glutamine-hydrolyzing]	LOCUS_00060, ,GMP synthase [glutamine-hydrolyzing]	LOCUS_00050, ,GMP synthase [glutamine-hydrolyzing]	LOCUS_00050, ,GMP synthase [glutamine-hydrolyzing]	LOCUS_00050, ,GMP synthase [glutamine-hydrolyzing]	LOCUS_00050, ,GMP synthase [glutamine-hydrolyzing]	LOCUS_00050, ,GMP synthase [glutamine-hydrolyzing]	0	0	0	0
LOCUS_00620, ,hypothetical protein	LOCUS_00620, ,hypothetical protein	LOCUS_00580, ,hypothetical protein	LOCUS_24610, ,hypothetical protein	LOCUS_00620, ,hypothetical protein	LOCUS_24880, ,hypothetical protein	LOCUS_24120, ,hypothetical protein	LOCUS_24910, ,hypothetical protein	LOCUS_02410, ,hypothetical protein	LOCUS_00740, ,hypothetical protein	LOCUS_00750, ,hypothetical protein	LOCUS_28820, ,hypothetical protein	LOCUS_00740, ,hypothetical protein	LOCUS_00740, ,hypothetical protein	LOCUS_27670, ,hypothetical protein	LOCUS_27450, ,hypothetical protein	LOCUS_01540, ,hypothetical protein	LOCUS_20770, ,hypothetical protein	LOCUS_00740, ,hypothetical protein	LOCUS_18530, ,hypothetical protein	LOCUS_00750, ,hypothetical protein	LOCUS_00740, ,hypothetical protein	LOCUS_26620, ,hypothetical protein	LOCUS_26730, ,hypothetical protein	LOCUS_00740, ,hypothetical protein	LOCUS_01530, ,hypothetical protein	LOCUS_00740, ,hypothetical protein	LOCUS_26800, ,hypothetical protein	LOCUS_27920, ,hypothetical protein	LOCUS_26820, ,hypothetical protein	LOCUS_00740, ,hypothetical protein	LOCUS_26920, ,hypothetical protein	LOCUS_03350, ,hypothetical protein	LOCUS_00740, ,hypothetical protein	LOCUS_26100, ,hypothetical protein	LOCUS_27580, ,hypothetical protein	LOCUS_00740, ,hypothetical protein	LOCUS_17700, ,hypothetical protein	LOCUS_17320, ,hypothetical protein	LOCUS_16660, ,hypothetical protein	LOCUS_20770, ,hypothetical protein	LOCUS_18880, ,hypothetical protein	LOCUS_21230, ,hypothetical protein	LOCUS_20240, ,hypothetical protein	0	0	0	0
LOCUS_00630, ,folate-binding protein YgfZ	LOCUS_00630, ,folate-binding protein YgfZ	LOCUS_00590, ,folate-binding protein YgfZ	LOCUS_24600, ,folate-binding protein YgfZ	LOCUS_00630, ,folate-binding protein YgfZ	LOCUS_24870, ,folate-binding protein YgfZ	LOCUS_24110, ,folate-binding protein YgfZ	LOCUS_24900, ,folate-binding protein YgfZ	LOCUS_02400, ,folate-binding protein YgfZ	LOCUS_00750, ,folate-binding protein YgfZ	LOCUS_00760, ,folate-binding protein YgfZ	LOCUS_28810, ,folate-binding protein YgfZ	LOCUS_00750, ,folate-binding protein YgfZ	LOCUS_00750, ,folate-binding protein YgfZ	LOCUS_27660, ,folate-binding protein YgfZ	LOCUS_27440, ,folate-binding protein YgfZ	LOCUS_01550, ,folate-binding protein YgfZ	LOCUS_20760, ,folate-binding protein YgfZ	LOCUS_00750, ,folate-binding protein YgfZ	LOCUS_18540, ,folate-binding protein YgfZ	LOCUS_00760, ,folate-binding protein YgfZ	LOCUS_00750, ,folate-binding protein YgfZ	LOCUS_26610, ,folate-binding protein YgfZ	LOCUS_26720, ,folate-binding protein YgfZ	LOCUS_00750, ,folate-binding protein YgfZ	LOCUS_01540, ,folate-binding protein YgfZ	LOCUS_00750, ,folate-binding protein YgfZ	LOCUS_26790, ,folate-binding protein YgfZ	LOCUS_27910, ,folate-binding protein YgfZ	LOCUS_26810, ,folate-binding protein YgfZ	LOCUS_00750, ,folate-binding protein YgfZ	LOCUS_26910, ,folate-binding protein YgfZ	LOCUS_03340, ,folate-binding protein YgfZ	LOCUS_00750, ,folate-binding protein YgfZ	LOCUS_26090, ,folate-binding protein YgfZ	LOCUS_27570, ,folate-binding protein YgfZ	LOCUS_00750, ,folate-binding protein YgfZ	LOCUS_17710, ,folate-binding protein YgfZ	LOCUS_17410, ,folate-binding protein YgfZ	LOCUS_16670, ,folate-binding protein YgfZ	LOCUS_20780, ,folate-binding protein YgfZ	LOCUS_18890, ,folate-binding protein YgfZ	LOCUS_21240, ,folate-binding protein YgfZ	LOCUS_20250, ,folate-binding protein YgfZ	0	0	0	0
LOCUS_00640, ,D-aminoacyl-tRNA deacylase	LOCUS_00640, ,D-aminoacyl-tRNA deacylase	LOCUS_00600, ,D-aminoacyl-tRNA deacylase	LOCUS_24590, ,D-aminoacyl-tRNA deacylase	LOCUS_00640, ,D-aminoacyl-tRNA deacylase	LOCUS_24860, ,D-aminoacyl-tRNA deacylase	LOCUS_24100, ,D-aminoacyl-tRNA deacylase	LOCUS_24890, ,D-aminoacyl-tRNA deacylase	LOCUS_02390, ,D-aminoacyl-tRNA deacylase	LOCUS_00760, ,D-aminoacyl-tRNA deacylase	LOCUS_00770, ,D-aminoacyl-tRNA deacylase	LOCUS_28800, ,D-aminoacyl-tRNA deacylase	LOCUS_00760, ,D-aminoacyl-tRNA deacylase	LOCUS_00760, ,D-aminoacyl-tRNA deacylase	LOCUS_27650, ,D-aminoacyl-tRNA deacylase	LOCUS_27430, ,D-aminoacyl-tRNA deacylase	LOCUS_01560, ,D-aminoacyl-tRNA deacylase	LOCUS_20750, ,D-aminoacyl-tRNA deacylase	LOCUS_00760, ,D-aminoacyl-tRNA deacylase	LOCUS_18550, ,D-aminoacyl-tRNA deacylase	LOCUS_00770, ,D-aminoacyl-tRNA deacylase	LOCUS_00760, ,D-aminoacyl-tRNA deacylase	LOCUS_26600, ,D-aminoacyl-tRNA deacylase	LOCUS_26710, ,D-aminoacyl-tRNA deacylase	LOCUS_00760, ,D-aminoacyl-tRNA deacylase	LOCUS_01550, ,D-aminoacyl-tRNA deacylase	LOCUS_00760, ,D-aminoacyl-tRNA deacylase	LOCUS_26780, ,D-aminoacyl-tRNA deacylase	LOCUS_27900, ,D-aminoacyl-tRNA deacylase	LOCUS_26800, ,D-aminoacyl-tRNA deacylase	LOCUS_00760, ,D-aminoacyl-tRNA deacylase	LOCUS_26900, ,D-aminoacyl-tRNA deacylase	LOCUS_03330, ,D-aminoacyl-tRNA deacylase	LOCUS_00760, ,D-aminoacyl-tRNA deacylase	LOCUS_26080, ,D-aminoacyl-tRNA deacylase	LOCUS_27560, ,D-aminoacyl-tRNA deacylase	LOCUS_00760, ,D-aminoacyl-tRNA deacylase	LOCUS_17770, ,D-aminoacyl-tRNA deacylase	LOCUS_17470, ,D-aminoacyl-tRNA deacylase	LOCUS_16720, ,D-aminoacyl-tRNA deacylase	LOCUS_20840, ,D-aminoacyl-tRNA deacylase	LOCUS_18950, ,D-aminoacyl-tRNA deacylase	LOCUS_21300, ,D-aminoacyl-tRNA deacylase	LOCUS_20310, ,D-aminoacyl-tRNA deacylase	0	0	0	0
LOCUS_00670, ,phosphatidylserine decarboxylase proenzyme	LOCUS_00660, ,phosphatidylserine decarboxylase proenzyme	LOCUS_00620, ,phosphatidylserine decarboxylase proenzyme	LOCUS_24570, ,phosphatidylserine decarboxylase proenzyme	LOCUS_00660, ,phosphatidylserine decarboxylase proenzyme	LOCUS_24840, ,phosphatidylserine decarboxylase proenzyme	LOCUS_24080, ,phosphatidylserine decarboxylase proenzyme	LOCUS_24860, ,phosphatidylserine decarboxylase proenzyme	LOCUS_02340, ,phosphatidylserine decarboxylase proenzyme	LOCUS_00790, ,phosphatidylserine decarboxylase proenzyme	LOCUS_00800, ,phosphatidylserine decarboxylase proenzyme	LOCUS_28770, ,phosphatidylserine decarboxylase proenzyme	LOCUS_00790, ,phosphatidylserine decarboxylase proenzyme	LOCUS_00790, ,phosphatidylserine decarboxylase proenzyme	LOCUS_27620, ,phosphatidylserine decarboxylase proenzyme	LOCUS_27400, ,phosphatidylserine decarboxylase proenzyme	LOCUS_01590, ,phosphatidylserine decarboxylase proenzyme	LOCUS_20720, ,phosphatidylserine decarboxylase proenzyme	LOCUS_00790, ,phosphatidylserine decarboxylase proenzyme	LOCUS_18580, ,phosphatidylserine decarboxylase proenzyme	LOCUS_00800, ,phosphatidylserine decarboxylase proenzyme	LOCUS_00790, ,phosphatidylserine decarboxylase proenzyme	LOCUS_26570, ,phosphatidylserine decarboxylase proenzyme	LOCUS_26680, ,phosphatidylserine decarboxylase proenzyme	LOCUS_00790, ,phosphatidylserine decarboxylase proenzyme	LOCUS_01580, ,phosphatidylserine decarboxylase proenzyme	LOCUS_00790, ,phosphatidylserine decarboxylase proenzyme	LOCUS_26750, ,phosphatidylserine decarboxylase proenzyme	LOCUS_27870, ,phosphatidylserine decarboxylase proenzyme	LOCUS_26770, ,phosphatidylserine decarboxylase proenzyme	LOCUS_00790, ,phosphatidylserine decarboxylase proenzyme	LOCUS_26870, ,phosphatidylserine decarboxylase proenzyme	LOCUS_03300, ,phosphatidylserine decarboxylase proenzyme	LOCUS_00790, ,phosphatidylserine decarboxylase proenzyme	LOCUS_26060, ,phosphatidylserine decarboxylase proenzyme	LOCUS_27530, ,phosphatidylserine decarboxylase proenzyme	LOCUS_00790, ,phosphatidylserine decarboxylase proenzyme	LOCUS_17740, ,phosphatidylserine decarboxylase proenzyme	LOCUS_17450, ,phosphatidylserine decarboxylase proenzyme	LOCUS_16700, ,phosphatidylserine decarboxylase proenzyme	LOCUS_20820, ,phosphatidylserine decarboxylase proenzyme	LOCUS_18930, ,phosphatidylserine decarboxylase proenzyme	LOCUS_21280, ,phosphatidylserine decarboxylase proenzyme	LOCUS_20290, ,phosphatidylserine decarboxylase proenzyme	0	0	0	0
LOCUS_00700, ,hypothetical protein	LOCUS_00690, ,hypothetical protein	LOCUS_00650, ,hypothetical protein	LOCUS_24540, ,hypothetical protein	LOCUS_00690, ,hypothetical protein	LOCUS_24810, ,hypothetical protein	LOCUS_24050, ,hypothetical protein	LOCUS_24830, ,hypothetical protein	LOCUS_16780, ,hypothetical protein	LOCUS_00820, ,hypothetical protein	LOCUS_00830, ,hypothetical protein	LOCUS_28740, ,hypothetical protein	LOCUS_00820, ,hypothetical protein	LOCUS_00820, ,hypothetical protein	LOCUS_27590, ,hypothetical protein	LOCUS_27370, ,hypothetical protein	LOCUS_01620, ,hypothetical protein	LOCUS_20690, ,hypothetical protein	LOCUS_00820, ,hypothetical protein	LOCUS_18610, ,hypothetical protein	LOCUS_00830, ,hypothetical protein	LOCUS_00820, ,hypothetical protein	LOCUS_26540, ,hypothetical protein	LOCUS_26650, ,hypothetical protein	LOCUS_00820, ,hypothetical protein	LOCUS_01610, ,hypothetical protein	LOCUS_00820, ,hypothetical protein	LOCUS_26720, ,hypothetical protein	LOCUS_27840, ,hypothetical protein	LOCUS_26740, ,hypothetical protein	LOCUS_00820, ,hypothetical protein	LOCUS_26840, ,hypothetical protein	LOCUS_03270, ,hypothetical protein	LOCUS_00820, ,hypothetical protein	LOCUS_26030, ,hypothetical protein	LOCUS_27500, ,hypothetical protein	LOCUS_00820, ,hypothetical protein	LOCUS_00280, ,hypothetical protein	LOCUS_00280, ,hypothetical protein	LOCUS_00270, ,hypothetical protein	LOCUS_00280, ,hypothetical protein	LOCUS_00280, ,hypothetical protein	LOCUS_00280, ,hypothetical protein	LOCUS_00280, ,hypothetical protein	0	0	0	0
LOCUS_00710, ,pseudouridine synthase	LOCUS_00700, ,pseudouridine synthase	LOCUS_00660, ,pseudouridine synthase	LOCUS_24530, ,pseudouridine synthase	LOCUS_00700, ,pseudouridine synthase	LOCUS_24800, ,pseudouridine synthase	LOCUS_24040, ,pseudouridine synthase	LOCUS_24820, ,pseudouridine synthase	LOCUS_16770, ,ribosomal small subunit pseudouridine synthase A	LOCUS_00830, ,pseudouridine synthase	LOCUS_00840, ,pseudouridine synthase	LOCUS_28730, ,pseudouridine synthase	LOCUS_00830, ,pseudouridine synthase	LOCUS_00830, ,pseudouridine synthase	LOCUS_27580, ,pseudouridine synthase	LOCUS_27360, ,pseudouridine synthase	LOCUS_01630, ,pseudouridine synthase	LOCUS_20680, ,pseudouridine synthase	LOCUS_00830, ,pseudouridine synthase	LOCUS_18620, ,pseudouridine synthase	LOCUS_00840, ,pseudouridine synthase	LOCUS_00830, ,pseudouridine synthase	LOCUS_26530, ,pseudouridine synthase	LOCUS_26640, ,pseudouridine synthase	LOCUS_00830, ,pseudouridine synthase	LOCUS_01620, ,pseudouridine synthase	LOCUS_00830, ,pseudouridine synthase	LOCUS_26710, ,pseudouridine synthase	LOCUS_27830, ,pseudouridine synthase	LOCUS_26730, ,pseudouridine synthase	LOCUS_00830, ,pseudouridine synthase	LOCUS_26830, ,pseudouridine synthase	LOCUS_03260, ,pseudouridine synthase	LOCUS_00830, ,pseudouridine synthase	LOCUS_26020, ,pseudouridine synthase	LOCUS_27490, ,pseudouridine synthase	LOCUS_00830, ,pseudouridine synthase	LOCUS_00290, ,pseudouridine synthase	LOCUS_00290, ,pseudouridine synthase	LOCUS_00280, ,pseudouridine synthase	LOCUS_00290, ,pseudouridine synthase	LOCUS_00290, ,pseudouridine synthase	LOCUS_00290, ,pseudouridine synthase	LOCUS_00290, ,pseudouridine synthase	0	0	0	0
LOCUS_00720, ,YigZ family protein	LOCUS_00710, ,YigZ family protein	LOCUS_00670, ,YigZ family protein	LOCUS_24520, ,YigZ family protein	LOCUS_00710, ,YigZ family protein	LOCUS_24790, ,YigZ family protein	LOCUS_24030, ,YigZ family protein	LOCUS_24810, ,YigZ family protein	LOCUS_16760, ,hypothetical protein	LOCUS_00840, ,YigZ family protein	LOCUS_00850, ,YigZ family protein	LOCUS_28720, ,YigZ family protein	LOCUS_00840, ,YigZ family protein	LOCUS_00840, ,YigZ family protein	LOCUS_27570, ,YigZ family protein	LOCUS_27350, ,YigZ family protein	LOCUS_01640, ,YigZ family protein	LOCUS_20670, ,YigZ family protein	LOCUS_00840, ,YigZ family protein	LOCUS_18630, ,YigZ family protein	LOCUS_00850, ,YigZ family protein	LOCUS_00840, ,YigZ family protein	LOCUS_26520, ,YigZ family protein	LOCUS_26630, ,YigZ family protein	LOCUS_00840, ,YigZ family protein	LOCUS_01630, ,YigZ family protein	LOCUS_00840, ,YigZ family protein	LOCUS_26700, ,YigZ family protein	LOCUS_27820, ,YigZ family protein	LOCUS_26720, ,YigZ family protein	LOCUS_00840, ,YigZ family protein	LOCUS_26820, ,YigZ family protein	LOCUS_03250, ,YigZ family protein	LOCUS_00840, ,YigZ family protein	LOCUS_26010, ,YigZ family protein	LOCUS_27480, ,YigZ family protein	LOCUS_00840, ,YigZ family protein	LOCUS_00300, ,YigZ family protein	LOCUS_00300, ,YigZ family protein	LOCUS_00290, ,YigZ family protein	LOCUS_00300, ,YigZ family protein	LOCUS_00300, ,YigZ family protein	LOCUS_00300, ,YigZ family protein	LOCUS_00300, ,YigZ family protein	0	0	0	0
LOCUS_00730, ,thiol:disulfide interchange protein	LOCUS_00720, ,thiol:disulfide interchange protein	LOCUS_00680, ,thiol:disulfide interchange protein	LOCUS_24510, ,thiol:disulfide interchange protein	LOCUS_00720, ,thiol:disulfide interchange protein	LOCUS_24780, ,thiol:disulfide interchange protein	LOCUS_24020, ,thiol:disulfide interchange protein	LOCUS_24800, ,thiol:disulfide interchange protein	LOCUS_00870, ,thiol:disulfide interchange protein	LOCUS_00850, ,thiol:disulfide interchange protein	LOCUS_00860, ,thiol:disulfide interchange protein	LOCUS_28710, ,thiol:disulfide interchange protein	LOCUS_00850, ,thiol:disulfide interchange protein	LOCUS_00850, ,thiol:disulfide interchange protein	LOCUS_27560, ,thiol:disulfide interchange protein	LOCUS_27340, ,thiol:disulfide interchange protein	LOCUS_01650, ,thiol:disulfide interchange protein	LOCUS_20660, ,thiol:disulfide interchange protein	LOCUS_00850, ,thiol:disulfide interchange protein	LOCUS_18640, ,thiol:disulfide interchange protein	LOCUS_00860, ,thiol:disulfide interchange protein	LOCUS_00850, ,thiol:disulfide interchange protein	LOCUS_26510, ,thiol:disulfide interchange protein	LOCUS_26620, ,thiol:disulfide interchange protein	LOCUS_00850, ,thiol:disulfide interchange protein	LOCUS_01640, ,thiol:disulfide interchange protein	LOCUS_00850, ,thiol:disulfide interchange protein	LOCUS_26690, ,thiol:disulfide interchange protein	LOCUS_27810, ,thiol:disulfide interchange protein	LOCUS_26710, ,thiol:disulfide interchange protein	LOCUS_00850, ,thiol:disulfide interchange protein	LOCUS_26810, ,thiol:disulfide interchange protein	LOCUS_03240, ,thiol:disulfide interchange protein	LOCUS_00850, ,thiol:disulfide interchange protein	LOCUS_26000, ,thiol:disulfide interchange protein	LOCUS_27470, ,thiol:disulfide interchange protein	LOCUS_00850, ,thiol:disulfide interchange protein	LOCUS_19420, ,thiol:disulfide interchange protein	LOCUS_19410, ,thiol:disulfide interchange protein	LOCUS_18670, ,thiol:disulfide interchange protein	LOCUS_22410, ,thiol:disulfide interchange protein	LOCUS_20350, ,thiol:disulfide interchange protein	LOCUS_22850, ,thiol:disulfide interchange protein	LOCUS_21710, ,thiol:disulfide interchange protein	0	0	0	0
LOCUS_00740, ,ubiquinone biosynthesis O-methyltransferase	LOCUS_00730, ,ubiquinone biosynthesis O-methyltransferase	LOCUS_00690, ,ubiquinone biosynthesis O-methyltransferase	LOCUS_24500, ,ubiquinone biosynthesis O-methyltransferase	LOCUS_00730, ,ubiquinone biosynthesis O-methyltransferase	LOCUS_24770, ,ubiquinone biosynthesis O-methyltransferase	LOCUS_24010, ,ubiquinone biosynthesis O-methyltransferase	LOCUS_24790, ,ubiquinone biosynthesis O-methyltransferase	LOCUS_00880, ,ubiquinone biosynthesis O-methyltransferase	LOCUS_00860, ,ubiquinone biosynthesis O-methyltransferase	LOCUS_00870, ,ubiquinone biosynthesis O-methyltransferase	LOCUS_28700, ,ubiquinone biosynthesis O-methyltransferase	LOCUS_00860, ,ubiquinone biosynthesis O-methyltransferase	LOCUS_00860, ,ubiquinone biosynthesis O-methyltransferase	LOCUS_27550, ,ubiquinone biosynthesis O-methyltransferase	LOCUS_27330, ,ubiquinone biosynthesis O-methyltransferase	LOCUS_01660, ,ubiquinone biosynthesis O-methyltransferase	LOCUS_20650, ,ubiquinone biosynthesis O-methyltransferase	LOCUS_00860, ,ubiquinone biosynthesis O-methyltransferase	LOCUS_18650, ,ubiquinone biosynthesis O-methyltransferase	LOCUS_00870, ,ubiquinone biosynthesis O-methyltransferase	LOCUS_00860, ,ubiquinone biosynthesis O-methyltransferase	LOCUS_26500, ,ubiquinone biosynthesis O-methyltransferase	LOCUS_26610, ,ubiquinone biosynthesis O-methyltransferase	LOCUS_00860, ,ubiquinone biosynthesis O-methyltransferase	LOCUS_01650, ,ubiquinone biosynthesis O-methyltransferase	LOCUS_00860, ,ubiquinone biosynthesis O-methyltransferase	LOCUS_26680, ,ubiquinone biosynthesis O-methyltransferase	LOCUS_27800, ,ubiquinone biosynthesis O-methyltransferase	LOCUS_26700, ,ubiquinone biosynthesis O-methyltransferase	LOCUS_00860, ,ubiquinone biosynthesis O-methyltransferase	LOCUS_26800, ,ubiquinone biosynthesis O-methyltransferase	LOCUS_03230, ,ubiquinone biosynthesis O-methyltransferase	LOCUS_00860, ,ubiquinone biosynthesis O-methyltransferase	LOCUS_25990, ,ubiquinone biosynthesis O-methyltransferase	LOCUS_27460, ,ubiquinone biosynthesis O-methyltransferase	LOCUS_00860, ,ubiquinone biosynthesis O-methyltransferase	LOCUS_19410, ,ubiquinone biosynthesis O-methyltransferase	LOCUS_19400, ,ubiquinone biosynthesis O-methyltransferase	LOCUS_18660, ,ubiquinone biosynthesis O-methyltransferase	LOCUS_22400, ,ubiquinone biosynthesis O-methyltransferase	LOCUS_20340, ,ubiquinone biosynthesis O-methyltransferase	LOCUS_22840, ,ubiquinone biosynthesis O-methyltransferase	LOCUS_21700, ,ubiquinone biosynthesis O-methyltransferase	0	0	0	0
LOCUS_00750, ,phosphoglycolate phosphatase	LOCUS_00740, ,phosphoglycolate phosphatase	LOCUS_00700, ,phosphoglycolate phosphatase	LOCUS_24490, ,phosphoglycolate phosphatase	LOCUS_00740, ,phosphoglycolate phosphatase	LOCUS_24760, ,phosphoglycolate phosphatase	LOCUS_24000, ,phosphoglycolate phosphatase	LOCUS_24780, ,phosphoglycolate phosphatase	LOCUS_00890, ,phosphoglycolate phosphatase	LOCUS_00870, ,phosphoglycolate phosphatase	LOCUS_00880, ,phosphoglycolate phosphatase	LOCUS_28690, ,phosphoglycolate phosphatase	LOCUS_00870, ,phosphoglycolate phosphatase	LOCUS_00870, ,phosphoglycolate phosphatase	LOCUS_27540, ,phosphoglycolate phosphatase	LOCUS_27320, ,phosphoglycolate phosphatase	LOCUS_01670, ,phosphoglycolate phosphatase	LOCUS_20640, ,phosphoglycolate phosphatase	LOCUS_00870, ,phosphoglycolate phosphatase	LOCUS_18660, ,phosphoglycolate phosphatase	LOCUS_00880, ,phosphoglycolate phosphatase	LOCUS_00870, ,phosphoglycolate phosphatase	LOCUS_26490, ,phosphoglycolate phosphatase	LOCUS_26600, ,phosphoglycolate phosphatase	LOCUS_00870, ,phosphoglycolate phosphatase	LOCUS_01660, ,phosphoglycolate phosphatase	LOCUS_00870, ,phosphoglycolate phosphatase	LOCUS_26670, ,phosphoglycolate phosphatase	LOCUS_27790, ,phosphoglycolate phosphatase	LOCUS_26690, ,phosphoglycolate phosphatase	LOCUS_00870, ,phosphoglycolate phosphatase	LOCUS_26790, ,phosphoglycolate phosphatase	LOCUS_03220, ,phosphoglycolate phosphatase	LOCUS_00870, ,phosphoglycolate phosphatase	LOCUS_25980, ,phosphoglycolate phosphatase	LOCUS_27450, ,phosphoglycolate phosphatase	LOCUS_00870, ,phosphoglycolate phosphatase	LOCUS_19400, ,phosphoglycolate phosphatase	LOCUS_19390, ,phosphoglycolate phosphatase	LOCUS_18650, ,phosphoglycolate phosphatase	LOCUS_22390, ,phosphoglycolate phosphatase	LOCUS_20330, ,phosphoglycolate phosphatase	LOCUS_22830, ,phosphoglycolate phosphatase	LOCUS_21690, ,phosphoglycolate phosphatase	0	0	0	0
LOCUS_00760, ,YciK family oxidoreductase	LOCUS_00750, ,YciK family oxidoreductase	LOCUS_00710, ,YciK family oxidoreductase	LOCUS_24480, ,YciK family oxidoreductase	LOCUS_00750, ,YciK family oxidoreductase	LOCUS_24750, ,YciK family oxidoreductase	LOCUS_23990, ,YciK family oxidoreductase	LOCUS_24770, ,YciK family oxidoreductase	LOCUS_00900, ,YciK family oxidoreductase	LOCUS_00880, ,YciK family oxidoreductase	LOCUS_00890, ,YciK family oxidoreductase	LOCUS_28680, ,YciK family oxidoreductase	LOCUS_00880, ,YciK family oxidoreductase	LOCUS_00880, ,YciK family oxidoreductase	LOCUS_27530, ,YciK family oxidoreductase	LOCUS_27310, ,YciK family oxidoreductase	LOCUS_01680, ,YciK family oxidoreductase	LOCUS_20630, ,YciK family oxidoreductase	LOCUS_00880, ,YciK family oxidoreductase	LOCUS_18670, ,YciK family oxidoreductase	LOCUS_00890, ,YciK family oxidoreductase	LOCUS_00880, ,YciK family oxidoreductase	LOCUS_26480, ,YciK family oxidoreductase	LOCUS_26590, ,YciK family oxidoreductase	LOCUS_00880, ,YciK family oxidoreductase	LOCUS_01670, ,YciK family oxidoreductase	LOCUS_00880, ,YciK family oxidoreductase	LOCUS_26660, ,YciK family oxidoreductase	LOCUS_27780, ,YciK family oxidoreductase	LOCUS_26680, ,YciK family oxidoreductase	LOCUS_00880, ,YciK family oxidoreductase	LOCUS_26780, ,YciK family oxidoreductase	LOCUS_03210, ,YciK family oxidoreductase	LOCUS_00880, ,YciK family oxidoreductase	LOCUS_25970, ,YciK family oxidoreductase	LOCUS_27440, ,YciK family oxidoreductase	LOCUS_00880, ,YciK family oxidoreductase	LOCUS_19390, ,YciK family oxidoreductase	LOCUS_19380, ,YciK family oxidoreductase	LOCUS_18640, ,YciK family oxidoreductase	LOCUS_22380, ,YciK family oxidoreductase	LOCUS_20320, ,YciK family oxidoreductase	LOCUS_22820, ,YciK family oxidoreductase	LOCUS_21680, ,YciK family oxidoreductase	0	0	0	0
LOCUS_00770, ,membrane protein	LOCUS_00760, ,membrane protein	LOCUS_00720, ,membrane protein	LOCUS_24470, ,membrane protein	LOCUS_00760, ,membrane protein	LOCUS_24740, ,membrane protein	LOCUS_23980, ,membrane protein	LOCUS_24760, ,membrane protein	LOCUS_00910, ,membrane protein	LOCUS_00890, ,membrane protein	LOCUS_00900, ,membrane protein	LOCUS_28670, ,membrane protein	LOCUS_00890, ,membrane protein	LOCUS_00890, ,membrane protein	LOCUS_27520, ,membrane protein	LOCUS_27300, ,membrane protein	LOCUS_01690, ,membrane protein	LOCUS_20620, ,membrane protein	LOCUS_00890, ,membrane protein	LOCUS_18680, ,membrane protein	LOCUS_00900, ,membrane protein	LOCUS_00890, ,membrane protein	LOCUS_26470, ,membrane protein	LOCUS_26580, ,membrane protein	LOCUS_00890, ,membrane protein	LOCUS_01680, ,membrane protein	LOCUS_00890, ,membrane protein	LOCUS_26650, ,membrane protein	LOCUS_27770, ,membrane protein	LOCUS_26670, ,membrane protein	LOCUS_00890, ,membrane protein	LOCUS_26770, ,membrane protein	LOCUS_03200, ,membrane protein	LOCUS_00890, ,membrane protein	LOCUS_25960, ,membrane protein	LOCUS_27430, ,membrane protein	LOCUS_00890, ,membrane protein	LOCUS_19380, ,membrane protein	LOCUS_19370, ,membrane protein	LOCUS_18630, ,membrane protein	LOCUS_22370, ,membrane protein	LOCUS_20310, ,membrane protein	LOCUS_22810, ,membrane protein	LOCUS_21670, ,membrane protein	0	0	0	0
LOCUS_00780, ,nitroreductase	LOCUS_00770, ,nitroreductase	LOCUS_00730, ,nitroreductase	LOCUS_24460, ,nitroreductase	LOCUS_00770, ,nitroreductase	LOCUS_24730, ,nitroreductase	LOCUS_23970, ,nitroreductase	LOCUS_24750, ,nitroreductase	LOCUS_01170, ,nitroreductase	LOCUS_00900, ,nitroreductase	LOCUS_00910, ,nitroreductase	LOCUS_28660, ,nitroreductase	LOCUS_00900, ,nitroreductase	LOCUS_00900, ,nitroreductase	LOCUS_27510, ,nitroreductase	LOCUS_27290, ,nitroreductase	LOCUS_01700, ,nitroreductase	LOCUS_20610, ,nitroreductase	LOCUS_00900, ,nitroreductase	LOCUS_18690, ,nitroreductase	LOCUS_00910, ,nitroreductase	LOCUS_00900, ,nitroreductase	LOCUS_26460, ,nitroreductase	LOCUS_26570, ,nitroreductase	LOCUS_00900, ,nitroreductase	LOCUS_01690, ,nitroreductase	LOCUS_00900, ,nitroreductase	LOCUS_26640, ,nitroreductase	LOCUS_27760, ,nitroreductase	LOCUS_26660, ,nitroreductase	LOCUS_00900, ,nitroreductase	LOCUS_26760, ,nitroreductase	LOCUS_03190, ,nitroreductase	LOCUS_00900, ,nitroreductase	LOCUS_25950, ,nitroreductase	LOCUS_27420, ,nitroreductase	LOCUS_00900, ,nitroreductase	LOCUS_00880, ,nitroreductase	LOCUS_00880, ,nitroreductase	LOCUS_00860, ,nitroreductase	LOCUS_00990, ,nitroreductase	LOCUS_00940, ,nitroreductase	LOCUS_00990, ,nitroreductase	LOCUS_00940, ,nitroreductase	0	0	0	0
LOCUS_00820, ,3-oxoacyl-[acyl-carrier-protein] synthase 2	LOCUS_00810, ,3-oxoacyl-[acyl-carrier-protein] synthase 2	LOCUS_00770, ,3-oxoacyl-[acyl-carrier-protein] synthase 2	LOCUS_24420, ,3-oxoacyl-[acyl-carrier-protein] synthase 2	LOCUS_00810, ,3-oxoacyl-[acyl-carrier-protein] synthase 2	LOCUS_24690, ,3-oxoacyl-[acyl-carrier-protein] synthase 2	LOCUS_23930, ,3-oxoacyl-[acyl-carrier-protein] synthase 2	LOCUS_24710, ,3-oxoacyl-[acyl-carrier-protein] synthase 2	LOCUS_16900, ,3-oxoacyl-[acyl-carrier-protein] synthase 2	LOCUS_01060, ,3-oxoacyl-[acyl-carrier-protein] synthase 2	LOCUS_01070, ,3-oxoacyl-[acyl-carrier-protein] synthase 2	LOCUS_28500, ,3-oxoacyl-[acyl-carrier-protein] synthase 2	LOCUS_00980, ,3-oxoacyl-[acyl-carrier-protein] synthase 2	LOCUS_01060, ,3-oxoacyl-[acyl-carrier-protein] synthase 2	LOCUS_27430, ,3-oxoacyl-[acyl-carrier-protein] synthase 2	LOCUS_27130, ,3-oxoacyl-[acyl-carrier-protein] synthase 2	LOCUS_01850, ,3-oxoacyl-[acyl-carrier-protein] synthase 2	LOCUS_20440, ,3-oxoacyl-[acyl-carrier-protein] synthase 2	LOCUS_01060, ,3-oxoacyl-[acyl-carrier-protein] synthase 2	LOCUS_18850, ,3-oxoacyl-[acyl-carrier-protein] synthase 2	LOCUS_01070, ,3-oxoacyl-[acyl-carrier-protein] synthase 2	LOCUS_01060, ,3-oxoacyl-[acyl-carrier-protein] synthase 2	LOCUS_26300, ,3-oxoacyl-[acyl-carrier-protein] synthase 2	LOCUS_26410, ,3-oxoacyl-[acyl-carrier-protein] synthase 2	LOCUS_01060, ,3-oxoacyl-[acyl-carrier-protein] synthase 2	LOCUS_01850, ,3-oxoacyl-[acyl-carrier-protein] synthase 2	LOCUS_01060, ,3-oxoacyl-[acyl-carrier-protein] synthase 2	LOCUS_26480, ,3-oxoacyl-[acyl-carrier-protein] synthase 2	LOCUS_27600, ,3-oxoacyl-[acyl-carrier-protein] synthase 2	LOCUS_26500, ,3-oxoacyl-[acyl-carrier-protein] synthase 2	LOCUS_01060, ,3-oxoacyl-[acyl-carrier-protein] synthase 2	LOCUS_26600, ,3-oxoacyl-[acyl-carrier-protein] synthase 2	LOCUS_03030, ,3-oxoacyl-[acyl-carrier-protein] synthase 2	LOCUS_01060, ,3-oxoacyl-[acyl-carrier-protein] synthase 2	LOCUS_25720, ,3-oxoacyl-[acyl-carrier-protein] synthase 2	LOCUS_27260, ,3-oxoacyl-[acyl-carrier-protein] synthase 2	LOCUS_01060, ,3-oxoacyl-[acyl-carrier-protein] synthase 2	LOCUS_00150, ,3-oxoacyl-[acyl-carrier-protein] synthase 2	LOCUS_00150, ,3-oxoacyl-[acyl-carrier-protein] synthase 2	LOCUS_00140, ,3-oxoacyl-[acyl-carrier-protein] synthase 2	LOCUS_00150, ,3-oxoacyl-[acyl-carrier-protein] synthase 2	LOCUS_00150, ,3-oxoacyl-[acyl-carrier-protein] synthase 2	LOCUS_00150, ,3-oxoacyl-[acyl-carrier-protein] synthase 2	LOCUS_00150, ,3-oxoacyl-[acyl-carrier-protein] synthase 2	0	0	0	0
LOCUS_00860, ,imidazole glycerol phosphate synthase subunit HisF	LOCUS_00850, ,imidazole glycerol phosphate synthase subunit HisF	LOCUS_00810, ,imidazole glycerol phosphate synthase subunit HisF	LOCUS_24380, ,imidazole glycerol phosphate synthase subunit HisF	LOCUS_00850, ,imidazole glycerol phosphate synthase subunit HisF	LOCUS_24650, ,imidazole glycerol phosphate synthase subunit HisF	LOCUS_23890, ,imidazole glycerol phosphate synthase subunit HisF	LOCUS_24670, ,imidazole glycerol phosphate synthase subunit HisF	LOCUS_15740, ,imidazole glycerol phosphate synthase subunit HisF	LOCUS_01100, ,imidazole glycerol phosphate synthase subunit HisF	LOCUS_01110, ,imidazole glycerol phosphate synthase subunit HisF	LOCUS_28460, ,imidazole glycerol phosphate synthase subunit HisF	LOCUS_01020, ,imidazole glycerol phosphate synthase subunit HisF	LOCUS_01100, ,imidazole glycerol phosphate synthase subunit HisF	LOCUS_27390, ,imidazole glycerol phosphate synthase subunit HisF	LOCUS_27090, ,imidazole glycerol phosphate synthase subunit HisF	LOCUS_01890, ,imidazole glycerol phosphate synthase subunit HisF	LOCUS_20400, ,imidazole glycerol phosphate synthase subunit HisF	LOCUS_01100, ,imidazole glycerol phosphate synthase subunit HisF	LOCUS_18890, ,imidazole glycerol phosphate synthase subunit HisF	LOCUS_01110, ,imidazole glycerol phosphate synthase subunit HisF	LOCUS_01100, ,imidazole glycerol phosphate synthase subunit HisF	LOCUS_26260, ,imidazole glycerol phosphate synthase subunit HisF	LOCUS_26370, ,imidazole glycerol phosphate synthase subunit HisF	LOCUS_01100, ,imidazole glycerol phosphate synthase subunit HisF	LOCUS_01890, ,imidazole glycerol phosphate synthase subunit HisF	LOCUS_01100, ,imidazole glycerol phosphate synthase subunit HisF	LOCUS_26440, ,imidazole glycerol phosphate synthase subunit HisF	LOCUS_27560, ,imidazole glycerol phosphate synthase subunit HisF	LOCUS_26460, ,imidazole glycerol phosphate synthase subunit HisF	LOCUS_01100, ,imidazole glycerol phosphate synthase subunit HisF	LOCUS_26560, ,imidazole glycerol phosphate synthase subunit HisF	LOCUS_02990, ,imidazole glycerol phosphate synthase subunit HisF	LOCUS_01100, ,imidazole glycerol phosphate synthase subunit HisF	LOCUS_25680, ,imidazole glycerol phosphate synthase subunit HisF	LOCUS_27220, ,imidazole glycerol phosphate synthase subunit HisF	LOCUS_01100, ,imidazole glycerol phosphate synthase subunit HisF	LOCUS_01460, ,imidazole glycerol phosphate synthase subunit HisF	LOCUS_01520, ,imidazole glycerol phosphate synthase subunit HisF	LOCUS_01460, ,imidazole glycerol phosphate synthase subunit HisF	LOCUS_01600, ,imidazole glycerol phosphate synthase subunit HisF	LOCUS_01560, ,imidazole glycerol phosphate synthase subunit HisF	LOCUS_01610, ,imidazole glycerol phosphate synthase subunit HisF	LOCUS_01560, ,imidazole glycerol phosphate synthase subunit HisF	0	0	0	0
LOCUS_00870, ,1-(5-phosphoribosyl)-5-[(5- phosphoribosylamino)me thylideneamino] imidazole-4-carboxamide isomerase	LOCUS_00860, ,1-(5-phosphoribosyl)-5-[(5- phosphoribosylamino)me thylideneamino] imidazole-4-carboxamide isomerase	LOCUS_00820, ,1-(5-phosphoribosyl)-5-[(5- phosphoribosylamino)me thylideneamino] imidazole-4-carboxamide isomerase	LOCUS_24370, ,1-(5-phosphoribosyl)-5-[(5- phosphoribosylamino)me thylideneamino] imidazole-4-carboxamide isomerase	LOCUS_00860, ,1-(5-phosphoribosyl)-5-[(5- phosphoribosylamino)me thylideneamino] imidazole-4-carboxamide isomerase	LOCUS_24640, ,1-(5-phosphoribosyl)-5-[(5- phosphoribosylamino)me thylideneamino] imidazole-4-carboxamide isomerase	LOCUS_23880, ,1-(5-phosphoribosyl)-5-[(5- phosphoribosylamino)me thylideneamino] imidazole-4-carboxamide isomerase	LOCUS_24660, ,1-(5-phosphoribosyl)-5-[(5- phosphoribosylamino)me thylideneamino] imidazole-4-carboxamide isomerase	LOCUS_03650, ,1-(5-phosphoribosyl)-5-[(5- phosphoribosylamino)me thylideneamino] imidazole-4-carboxamide isomerase	LOCUS_01110, ,1-(5-phosphoribosyl)-5-[(5- phosphoribosylamino)me thylideneamino] imidazole-4-carboxamide isomerase	LOCUS_01120, ,1-(5-phosphoribosyl)-5-[(5- phosphoribosylamino)me thylideneamino] imidazole-4-carboxamide isomerase	LOCUS_28450, ,1-(5-phosphoribosyl)-5-[(5- phosphoribosylamino)me thylideneamino] imidazole-4-carboxamide isomerase	LOCUS_01030, ,1-(5-phosphoribosyl)-5-[(5- phosphoribosylamino)me thylideneamino] imidazole-4-carboxamide isomerase	LOCUS_01110, ,1-(5-phosphoribosyl)-5-[(5- phosphoribosylamino)me thylideneamino] imidazole-4-carboxamide isomerase	LOCUS_27380, ,1-(5-phosphoribosyl)-5-[(5- phosphoribosylamino)me thylideneamino] imidazole-4-carboxamide isomerase	LOCUS_27080, ,1-(5-phosphoribosyl)-5-[(5- phosphoribosylamino)me thylideneamino] imidazole-4-carboxamide isomerase	LOCUS_01900, ,1-(5-phosphoribosyl)-5-[(5- phosphoribosylamino)me thylideneamino] imidazole-4-carboxamide isomerase	LOCUS_20390, ,1-(5-phosphoribosyl)-5-[(5- phosphoribosylamino)me thylideneamino] imidazole-4-carboxamide isomerase	LOCUS_01110, ,1-(5-phosphoribosyl)-5-[(5- phosphoribosylamino)me thylideneamino] imidazole-4-carboxamide isomerase	LOCUS_18900, ,1-(5-phosphoribosyl)-5-[(5- phosphoribosylamino)me thylideneamino] imidazole-4-carboxamide isomerase	LOCUS_01120, ,1-(5-phosphoribosyl)-5-[(5- phosphoribosylamino)me thylideneamino] imidazole-4-carboxamide isomerase	LOCUS_01110, ,1-(5-phosphoribosyl)-5-[(5- phosphoribosylamino)me thylideneamino] imidazole-4-carboxamide isomerase	LOCUS_26250, ,1-(5-phosphoribosyl)-5-[(5- phosphoribosylamino)me thylideneamino] imidazole-4-carboxamide isomerase	LOCUS_26360, ,1-(5-phosphoribosyl)-5-[(5- phosphoribosylamino)me thylideneamino] imidazole-4-carboxamide isomerase	LOCUS_01110, ,1-(5-phosphoribosyl)-5-[(5- phosphoribosylamino)me thylideneamino] imidazole-4-carboxamide isomerase	LOCUS_01900, ,1-(5-phosphoribosyl)-5-[(5- phosphoribosylamino)me thylideneamino] imidazole-4-carboxamide isomerase	LOCUS_01110, ,1-(5-phosphoribosyl)-5-[(5- phosphoribosylamino)me thylideneamino] imidazole-4-carboxamide isomerase	LOCUS_26430, ,1-(5-phosphoribosyl)-5-[(5- phosphoribosylamino)me thylideneamino] imidazole-4-carboxamide isomerase	LOCUS_27550, ,1-(5-phosphoribosyl)-5-[(5- phosphoribosylamino)me thylideneamino] imidazole-4-carboxamide isomerase	LOCUS_26450, ,1-(5-phosphoribosyl)-5-[(5- phosphoribosylamino)me thylideneamino] imidazole-4-carboxamide isomerase	LOCUS_01110, ,1-(5-phosphoribosyl)-5-[(5- phosphoribosylamino)me thylideneamino] imidazole-4-carboxamide isomerase	LOCUS_26550, ,1-(5-phosphoribosyl)-5-[(5- phosphoribosylamino)me thylideneamino] imidazole-4-carboxamide isomerase	LOCUS_02980, ,1-(5-phosphoribosyl)-5-[(5- phosphoribosylamino)me thylideneamino] imidazole-4-carboxamide isomerase	LOCUS_01110, ,1-(5-phosphoribosyl)-5-[(5- phosphoribosylamino)me thylideneamino] imidazole-4-carboxamide isomerase	LOCUS_25670, ,1-(5-phosphoribosyl)-5-[(5- phosphoribosylamino)me thylideneamino] imidazole-4-carboxamide isomerase	LOCUS_27210, ,1-(5-phosphoribosyl)-5-[(5- phosphoribosylamino)me thylideneamino] imidazole-4-carboxamide isomerase	LOCUS_01110, ,1-(5-phosphoribosyl)-5-[(5- phosphoribosylamino)me thylideneamino] imidazole-4-carboxamide isomerase	LOCUS_03510, ,1-(5-phosphoribosyl)-5-[(5- phosphoribosylamino)me thylideneamino] imidazole-4-carboxamide isomerase	LOCUS_03690, ,1-(5-phosphoribosyl)-5-[(5- phosphoribosylamino)me thylideneamino] imidazole-4-carboxamide isomerase	LOCUS_03570, ,1-(5-phosphoribosyl)-5-[(5- phosphoribosylamino)me thylideneamino] imidazole-4-carboxamide isomerase	LOCUS_18680, ,1-(5-phosphoribosyl)-5-[(5- phosphoribosylamino)me thylideneamino] imidazole-4-carboxamide isomerase	LOCUS_04210, ,1-(5-phosphoribosyl)-5-[(5- phosphoribosylamino)me thylideneamino] imidazole-4-carboxamide isomerase	LOCUS_04310, ,1-(5-phosphoribosyl)-5-[(5- phosphoribosylamino)me thylideneamino] imidazole-4-carboxamide isomerase	LOCUS_03680, ,1-(5-phosphoribosyl)-5-[(5- phosphoribosylamino)me thylideneamino] imidazole-4-carboxamide isomerase	0	0	0	0
LOCUS_00880, ,imidazole glycerol phosphate synthase subunit HisH	LOCUS_00870, ,imidazole glycerol phosphate synthase subunit HisH	LOCUS_00830, ,imidazole glycerol phosphate synthase subunit HisH	LOCUS_24360, ,imidazole glycerol phosphate synthase subunit HisH	LOCUS_00870, ,imidazole glycerol phosphate synthase subunit HisH	LOCUS_24630, ,imidazole glycerol phosphate synthase subunit HisH	LOCUS_23870, ,imidazole glycerol phosphate synthase subunit HisH	LOCUS_24650, ,imidazole glycerol phosphate synthase subunit HisH	LOCUS_16910, ,imidazole glycerol phosphate synthase subunit HisH	LOCUS_01120, ,imidazole glycerol phosphate synthase subunit HisH	LOCUS_01130, ,imidazole glycerol phosphate synthase subunit HisH	LOCUS_28440, ,imidazole glycerol phosphate synthase subunit HisH	LOCUS_01040, ,imidazole glycerol phosphate synthase subunit HisH	LOCUS_01120, ,imidazole glycerol phosphate synthase subunit HisH	LOCUS_27370, ,imidazole glycerol phosphate synthase subunit HisH	LOCUS_27070, ,imidazole glycerol phosphate synthase subunit HisH	LOCUS_01910, ,imidazole glycerol phosphate synthase subunit HisH	LOCUS_20380, ,imidazole glycerol phosphate synthase subunit HisH	LOCUS_01120, ,imidazole glycerol phosphate synthase subunit HisH	LOCUS_18910, ,imidazole glycerol phosphate synthase subunit HisH	LOCUS_01130, ,imidazole glycerol phosphate synthase subunit HisH	LOCUS_01120, ,imidazole glycerol phosphate synthase subunit HisH	LOCUS_26240, ,imidazole glycerol phosphate synthase subunit HisH	LOCUS_26350, ,imidazole glycerol phosphate synthase subunit HisH	LOCUS_01120, ,imidazole glycerol phosphate synthase subunit HisH	LOCUS_01910, ,imidazole glycerol phosphate synthase subunit HisH	LOCUS_01120, ,imidazole glycerol phosphate synthase subunit HisH	LOCUS_26420, ,imidazole glycerol phosphate synthase subunit HisH	LOCUS_27540, ,imidazole glycerol phosphate synthase subunit HisH	LOCUS_26440, ,imidazole glycerol phosphate synthase subunit HisH	LOCUS_01120, ,imidazole glycerol phosphate synthase subunit HisH	LOCUS_26540, ,imidazole glycerol phosphate synthase subunit HisH	LOCUS_02970, ,imidazole glycerol phosphate synthase subunit HisH	LOCUS_01120, ,imidazole glycerol phosphate synthase subunit HisH	LOCUS_25660, ,imidazole glycerol phosphate synthase subunit HisH	LOCUS_27200, ,imidazole glycerol phosphate synthase subunit HisH	LOCUS_01120, ,imidazole glycerol phosphate synthase subunit HisH	LOCUS_00140, ,imidazole glycerol phosphate synthase subunit HisH	LOCUS_00140, ,imidazole glycerol phosphate synthase subunit HisH	LOCUS_00130, ,imidazole glycerol phosphate synthase subunit HisH	LOCUS_00140, ,imidazole glycerol phosphate synthase subunit HisH	LOCUS_00140, ,imidazole glycerol phosphate synthase subunit HisH	LOCUS_00140, ,imidazole glycerol phosphate synthase subunit HisH	LOCUS_00140, ,imidazole glycerol phosphate synthase subunit HisH	0	0	0	0
LOCUS_00890, ,histidine biosynthesis bifunctional protein HisB	LOCUS_00880, ,histidine biosynthesis bifunctional protein HisB	LOCUS_00840, ,histidine biosynthesis bifunctional protein HisB	LOCUS_24350, ,histidine biosynthesis bifunctional protein HisB	LOCUS_00880, ,histidine biosynthesis bifunctional protein HisB	LOCUS_24620, ,histidine biosynthesis bifunctional protein HisB	LOCUS_23860, ,histidine biosynthesis bifunctional protein HisB	LOCUS_24640, ,histidine biosynthesis bifunctional protein HisB	LOCUS_16920, ,imidazoleglycerol-phosphate dehydratase	LOCUS_01130, ,histidine biosynthesis bifunctional protein HisB	LOCUS_01140, ,histidine biosynthesis bifunctional protein HisB	LOCUS_28430, ,histidine biosynthesis bifunctional protein HisB	LOCUS_01050, ,histidine biosynthesis bifunctional protein HisB	LOCUS_01130, ,histidine biosynthesis bifunctional protein HisB	LOCUS_27360, ,histidine biosynthesis bifunctional protein HisB	LOCUS_27060, ,histidine biosynthesis bifunctional protein HisB	LOCUS_01920, ,histidine biosynthesis bifunctional protein HisB	LOCUS_20370, ,histidine biosynthesis bifunctional protein HisB	LOCUS_01130, ,histidine biosynthesis bifunctional protein HisB	LOCUS_18920, ,histidine biosynthesis bifunctional protein HisB	LOCUS_01140, ,histidine biosynthesis bifunctional protein HisB	LOCUS_01130, ,histidine biosynthesis bifunctional protein HisB	LOCUS_26230, ,histidine biosynthesis bifunctional protein HisB	LOCUS_26340, ,histidine biosynthesis bifunctional protein HisB	LOCUS_01130, ,histidine biosynthesis bifunctional protein HisB	LOCUS_01920, ,histidine biosynthesis bifunctional protein HisB	LOCUS_01130, ,histidine biosynthesis bifunctional protein HisB	LOCUS_26410, ,histidine biosynthesis bifunctional protein HisB	LOCUS_27530, ,histidine biosynthesis bifunctional protein HisB	LOCUS_26430, ,histidine biosynthesis bifunctional protein HisB	LOCUS_01130, ,histidine biosynthesis bifunctional protein HisB	LOCUS_26530, ,histidine biosynthesis bifunctional protein HisB	LOCUS_02960, ,histidine biosynthesis bifunctional protein HisB	LOCUS_01130, ,histidine biosynthesis bifunctional protein HisB	LOCUS_25650, ,histidine biosynthesis bifunctional protein HisB	LOCUS_27190, ,histidine biosynthesis bifunctional protein HisB	LOCUS_01130, ,histidine biosynthesis bifunctional protein HisB	LOCUS_00130, ,imidazoleglycerol-phosphate dehydratase	LOCUS_00130, ,imidazoleglycerol-phosphate dehydratase	LOCUS_00120, ,imidazoleglycerol-phosphate dehydratase	LOCUS_00130, ,imidazoleglycerol-phosphate dehydratase	LOCUS_00130, ,imidazoleglycerol-phosphate dehydratase	LOCUS_00130, ,imidazoleglycerol-phosphate dehydratase	LOCUS_00130, ,imidazoleglycerol-phosphate dehydratase	0	0	0	0
LOCUS_00910, ,histidinol dehydrogenase	LOCUS_00900, ,histidinol dehydrogenase	LOCUS_00860, ,histidinol dehydrogenase	LOCUS_24330, ,histidinol dehydrogenase	LOCUS_00900, ,histidinol dehydrogenase	LOCUS_24600, ,histidinol dehydrogenase	LOCUS_23840, ,histidinol dehydrogenase	LOCUS_24620, ,histidinol dehydrogenase	LOCUS_15580, ,histidinol dehydrogenase	LOCUS_01150, ,histidinol dehydrogenase	LOCUS_01160, ,histidinol dehydrogenase	LOCUS_28410, ,histidinol dehydrogenase	LOCUS_01070, ,histidinol dehydrogenase	LOCUS_01150, ,histidinol dehydrogenase	LOCUS_27340, ,histidinol dehydrogenase	LOCUS_27040, ,histidinol dehydrogenase	LOCUS_01940, ,histidinol dehydrogenase	LOCUS_20350, ,histidinol dehydrogenase	LOCUS_01150, ,histidinol dehydrogenase	LOCUS_18940, ,histidinol dehydrogenase	LOCUS_01160, ,histidinol dehydrogenase	LOCUS_01150, ,histidinol dehydrogenase	LOCUS_26210, ,histidinol dehydrogenase	LOCUS_26320, ,histidinol dehydrogenase	LOCUS_01150, ,histidinol dehydrogenase	LOCUS_01940, ,histidinol dehydrogenase	LOCUS_01150, ,histidinol dehydrogenase	LOCUS_26390, ,histidinol dehydrogenase	LOCUS_27510, ,histidinol dehydrogenase	LOCUS_26410, ,histidinol dehydrogenase	LOCUS_01150, ,histidinol dehydrogenase	LOCUS_26510, ,histidinol dehydrogenase	LOCUS_02940, ,histidinol dehydrogenase	LOCUS_01150, ,histidinol dehydrogenase	LOCUS_25630, ,histidinol dehydrogenase	LOCUS_27170, ,histidinol dehydrogenase	LOCUS_01150, ,histidinol dehydrogenase	LOCUS_01830, ,histidinol dehydrogenase	LOCUS_01840, ,histidinol dehydrogenase	LOCUS_01810, ,histidinol dehydrogenase	LOCUS_02010, ,histidinol dehydrogenase	LOCUS_01960, ,histidinol dehydrogenase	LOCUS_02010, ,histidinol dehydrogenase	LOCUS_01960, ,histidinol dehydrogenase	0	0	0	0
LOCUS_00930, ,citrate synthase	LOCUS_00920, ,citrate synthase	LOCUS_00880, ,citrate synthase	LOCUS_24310, ,citrate synthase	LOCUS_00920, ,citrate synthase	LOCUS_24580, ,citrate synthase	LOCUS_23820, ,citrate synthase	LOCUS_24600, ,citrate synthase	LOCUS_16650, ,citrate synthase	LOCUS_01170, ,citrate synthase	LOCUS_01180, ,citrate synthase	LOCUS_28390, ,citrate synthase	LOCUS_01090, ,citrate synthase	LOCUS_01170, ,citrate synthase	LOCUS_27320, ,citrate synthase	LOCUS_27020, ,citrate synthase	LOCUS_01960, ,citrate synthase	LOCUS_20330, ,citrate synthase	LOCUS_01170, ,citrate synthase	LOCUS_18960, ,citrate synthase	LOCUS_01180, ,citrate synthase	LOCUS_01170, ,citrate synthase	LOCUS_26190, ,citrate synthase	LOCUS_26300, ,citrate synthase	LOCUS_01170, ,citrate synthase	LOCUS_01960, ,citrate synthase	LOCUS_01170, ,citrate synthase	LOCUS_26370, ,citrate synthase	LOCUS_27490, ,citrate synthase	LOCUS_26390, ,citrate synthase	LOCUS_01170, ,citrate synthase	LOCUS_26490, ,citrate synthase	LOCUS_02920, ,citrate synthase	LOCUS_01170, ,citrate synthase	LOCUS_25610, ,citrate synthase	LOCUS_27150, ,citrate synthase	LOCUS_01170, ,citrate synthase	LOCUS_00480, ,citrate synthase	LOCUS_00480, ,citrate synthase	LOCUS_00470, ,citrate synthase	LOCUS_00480, ,citrate synthase	LOCUS_00480, ,citrate synthase	LOCUS_00480, ,citrate synthase	LOCUS_00480, ,citrate synthase	0	0	0	0
LOCUS_00940, ,succinate dehydrogenase, cytochrome b556 subunit	LOCUS_00930, ,succinate dehydrogenase, cytochrome b556 subunit	LOCUS_00890, ,succinate dehydrogenase, cytochrome b556 subunit	LOCUS_24300, ,succinate dehydrogenase, cytochrome b556 subunit	LOCUS_00930, ,succinate dehydrogenase, cytochrome b556 subunit	LOCUS_24570, ,succinate dehydrogenase, cytochrome b556 subunit	LOCUS_23810, ,succinate dehydrogenase, cytochrome b556 subunit	LOCUS_24590, ,succinate dehydrogenase, cytochrome b556 subunit	LOCUS_16640, ,succinate dehydrogenase, cytochrome b556 subunit	LOCUS_01180, ,succinate dehydrogenase, cytochrome b556 subunit	LOCUS_01190, ,succinate dehydrogenase, cytochrome b556 subunit	LOCUS_28380, ,succinate dehydrogenase, cytochrome b556 subunit	LOCUS_01100, ,succinate dehydrogenase, cytochrome b556 subunit	LOCUS_01180, ,succinate dehydrogenase, cytochrome b556 subunit	LOCUS_27310, ,succinate dehydrogenase, cytochrome b556 subunit	LOCUS_27010, ,succinate dehydrogenase, cytochrome b556 subunit	LOCUS_01970, ,succinate dehydrogenase, cytochrome b556 subunit	LOCUS_20320, ,succinate dehydrogenase, cytochrome b556 subunit	LOCUS_01180, ,succinate dehydrogenase, cytochrome b556 subunit	LOCUS_18970, ,succinate dehydrogenase, cytochrome b556 subunit	LOCUS_01190, ,succinate dehydrogenase, cytochrome b556 subunit	LOCUS_01180, ,succinate dehydrogenase, cytochrome b556 subunit	LOCUS_26180, ,succinate dehydrogenase, cytochrome b556 subunit	LOCUS_26290, ,succinate dehydrogenase, cytochrome b556 subunit	LOCUS_01180, ,succinate dehydrogenase, cytochrome b556 subunit	LOCUS_01970, ,succinate dehydrogenase, cytochrome b556 subunit	LOCUS_01180, ,succinate dehydrogenase, cytochrome b556 subunit	LOCUS_26360, ,succinate dehydrogenase, cytochrome b556 subunit	LOCUS_27480, ,succinate dehydrogenase, cytochrome b556 subunit	LOCUS_26380, ,succinate dehydrogenase, cytochrome b556 subunit	LOCUS_01180, ,succinate dehydrogenase, cytochrome b556 subunit	LOCUS_26480, ,succinate dehydrogenase, cytochrome b556 subunit	LOCUS_02910, ,succinate dehydrogenase, cytochrome b556 subunit	LOCUS_01180, ,succinate dehydrogenase, cytochrome b556 subunit	LOCUS_25600, ,succinate dehydrogenase, cytochrome b556 subunit	LOCUS_27140, ,succinate dehydrogenase, cytochrome b556 subunit	LOCUS_01180, ,succinate dehydrogenase, cytochrome b556 subunit	LOCUS_00490, ,succinate dehydrogenase, cytochrome b556 subunit	LOCUS_00490, ,succinate dehydrogenase, cytochrome b556 subunit	LOCUS_00480, ,succinate dehydrogenase, cytochrome b556 subunit	LOCUS_00490, ,succinate dehydrogenase, cytochrome b556 subunit	LOCUS_00490, ,succinate dehydrogenase, cytochrome b556 subunit	LOCUS_00490, ,succinate dehydrogenase, cytochrome b556 subunit	LOCUS_00490, ,succinate dehydrogenase, cytochrome b556 subunit	0	0	0	0
LOCUS_00950, ,succinate dehydrogenase hydrophobic membrane anchor subunit	LOCUS_00940, ,succinate dehydrogenase hydrophobic membrane anchor subunit	LOCUS_00900, ,succinate dehydrogenase hydrophobic membrane anchor subunit	LOCUS_24290, ,succinate dehydrogenase hydrophobic membrane anchor subunit	LOCUS_00940, ,succinate dehydrogenase hydrophobic membrane anchor subunit	LOCUS_24560, ,succinate dehydrogenase hydrophobic membrane anchor subunit	LOCUS_23800, ,succinate dehydrogenase hydrophobic membrane anchor subunit	LOCUS_24580, ,succinate dehydrogenase hydrophobic membrane anchor subunit	LOCUS_16630, ,succinate dehydrogenase hydrophobic membrane anchor subunit	LOCUS_01190, ,succinate dehydrogenase hydrophobic membrane anchor subunit	LOCUS_01200, ,succinate dehydrogenase hydrophobic membrane anchor subunit	LOCUS_28370, ,succinate dehydrogenase hydrophobic membrane anchor subunit	LOCUS_01110, ,succinate dehydrogenase hydrophobic membrane anchor subunit	LOCUS_01190, ,succinate dehydrogenase hydrophobic membrane anchor subunit	LOCUS_27300, ,succinate dehydrogenase hydrophobic membrane anchor subunit	LOCUS_27000, ,succinate dehydrogenase hydrophobic membrane anchor subunit	LOCUS_01980, ,succinate dehydrogenase hydrophobic membrane anchor subunit	LOCUS_20310, ,succinate dehydrogenase hydrophobic membrane anchor subunit	LOCUS_01190, ,succinate dehydrogenase hydrophobic membrane anchor subunit	LOCUS_18980, ,succinate dehydrogenase hydrophobic membrane anchor subunit	LOCUS_01200, ,succinate dehydrogenase hydrophobic membrane anchor subunit	LOCUS_01190, ,succinate dehydrogenase hydrophobic membrane anchor subunit	LOCUS_26170, ,succinate dehydrogenase hydrophobic membrane anchor subunit	LOCUS_26280, ,succinate dehydrogenase hydrophobic membrane anchor subunit	LOCUS_01190, ,succinate dehydrogenase hydrophobic membrane anchor subunit	LOCUS_01980, ,succinate dehydrogenase hydrophobic membrane anchor subunit	LOCUS_01190, ,succinate dehydrogenase hydrophobic membrane anchor subunit	LOCUS_26350, ,succinate dehydrogenase hydrophobic membrane anchor subunit	LOCUS_27470, ,succinate dehydrogenase hydrophobic membrane anchor subunit	LOCUS_26370, ,succinate dehydrogenase hydrophobic membrane anchor subunit	LOCUS_01190, ,succinate dehydrogenase hydrophobic membrane anchor subunit	LOCUS_26470, ,succinate dehydrogenase hydrophobic membrane anchor subunit	LOCUS_02900, ,succinate dehydrogenase hydrophobic membrane anchor subunit	LOCUS_01190, ,succinate dehydrogenase hydrophobic membrane anchor subunit	LOCUS_25590, ,succinate dehydrogenase hydrophobic membrane anchor subunit	LOCUS_27130, ,succinate dehydrogenase hydrophobic membrane anchor subunit	LOCUS_01190, ,succinate dehydrogenase hydrophobic membrane anchor subunit	LOCUS_00500, ,succinate dehydrogenase hydrophobic membrane anchor subunit	LOCUS_00500, ,succinate dehydrogenase hydrophobic membrane anchor subunit	LOCUS_00490, ,succinate dehydrogenase hydrophobic membrane anchor subunit	LOCUS_00500, ,succinate dehydrogenase hydrophobic membrane anchor subunit	LOCUS_00500, ,succinate dehydrogenase hydrophobic membrane anchor subunit	LOCUS_00500, ,succinate dehydrogenase hydrophobic membrane anchor subunit	LOCUS_00500, ,succinate dehydrogenase hydrophobic membrane anchor subunit	0	0	0	0
LOCUS_00960, ,succinate dehydrogenase flavoprotein subunit	LOCUS_00950, ,succinate dehydrogenase flavoprotein subunit	LOCUS_00910, ,succinate dehydrogenase flavoprotein subunit	LOCUS_24280, ,succinate dehydrogenase flavoprotein subunit	LOCUS_00950, ,succinate dehydrogenase flavoprotein subunit	LOCUS_24550, ,succinate dehydrogenase flavoprotein subunit	LOCUS_23790, ,succinate dehydrogenase flavoprotein subunit	LOCUS_24570, ,succinate dehydrogenase flavoprotein subunit	LOCUS_16620, ,succinate dehydrogenase flavoprotein subunit	LOCUS_01200, ,succinate dehydrogenase flavoprotein subunit	LOCUS_01210, ,succinate dehydrogenase flavoprotein subunit	LOCUS_28360, ,succinate dehydrogenase flavoprotein subunit	LOCUS_01120, ,succinate dehydrogenase flavoprotein subunit	LOCUS_01200, ,succinate dehydrogenase flavoprotein subunit	LOCUS_27290, ,succinate dehydrogenase flavoprotein subunit	LOCUS_26990, ,succinate dehydrogenase flavoprotein subunit	LOCUS_01990, ,succinate dehydrogenase flavoprotein subunit	LOCUS_20300, ,succinate dehydrogenase flavoprotein subunit	LOCUS_01200, ,succinate dehydrogenase flavoprotein subunit	LOCUS_18990, ,succinate dehydrogenase flavoprotein subunit	LOCUS_01210, ,succinate dehydrogenase flavoprotein subunit	LOCUS_01200, ,succinate dehydrogenase flavoprotein subunit	LOCUS_26160, ,succinate dehydrogenase flavoprotein subunit	LOCUS_26270, ,succinate dehydrogenase flavoprotein subunit	LOCUS_01200, ,succinate dehydrogenase flavoprotein subunit	LOCUS_01990, ,succinate dehydrogenase flavoprotein subunit	LOCUS_01200, ,succinate dehydrogenase flavoprotein subunit	LOCUS_26340, ,succinate dehydrogenase flavoprotein subunit	LOCUS_27460, ,succinate dehydrogenase flavoprotein subunit	LOCUS_26360, ,succinate dehydrogenase flavoprotein subunit	LOCUS_01200, ,succinate dehydrogenase flavoprotein subunit	LOCUS_26460, ,succinate dehydrogenase flavoprotein subunit	LOCUS_02890, ,succinate dehydrogenase flavoprotein subunit	LOCUS_01200, ,succinate dehydrogenase flavoprotein subunit	LOCUS_25580, ,succinate dehydrogenase flavoprotein subunit	LOCUS_27120, ,succinate dehydrogenase flavoprotein subunit	LOCUS_01200, ,succinate dehydrogenase flavoprotein subunit	LOCUS_00510, ,succinate dehydrogenase flavoprotein subunit	LOCUS_00510, ,succinate dehydrogenase flavoprotein subunit	LOCUS_00500, ,succinate dehydrogenase flavoprotein subunit	LOCUS_00510, ,succinate dehydrogenase flavoprotein subunit	LOCUS_00510, ,succinate dehydrogenase flavoprotein subunit	LOCUS_00510, ,succinate dehydrogenase flavoprotein subunit	LOCUS_00510, ,succinate dehydrogenase flavoprotein subunit	0	0	0	0
LOCUS_00970, ,succinate dehydrogenase iron-sulfur subunit	LOCUS_00960, ,succinate dehydrogenase iron-sulfur subunit	LOCUS_00920, ,succinate dehydrogenase iron-sulfur subunit	LOCUS_24270, ,succinate dehydrogenase iron-sulfur subunit	LOCUS_00960, ,succinate dehydrogenase iron-sulfur subunit	LOCUS_24540, ,succinate dehydrogenase iron-sulfur subunit	LOCUS_23780, ,succinate dehydrogenase iron-sulfur subunit	LOCUS_24560, ,succinate dehydrogenase iron-sulfur subunit	LOCUS_16610, ,succinate dehydrogenase iron-sulfur subunit	LOCUS_01210, ,succinate dehydrogenase iron-sulfur subunit	LOCUS_01220, ,succinate dehydrogenase iron-sulfur subunit	LOCUS_28350, ,succinate dehydrogenase iron-sulfur subunit	LOCUS_01130, ,succinate dehydrogenase iron-sulfur subunit	LOCUS_01210, ,succinate dehydrogenase iron-sulfur subunit	LOCUS_27280, ,succinate dehydrogenase iron-sulfur subunit	LOCUS_26980, ,succinate dehydrogenase iron-sulfur subunit	LOCUS_02000, ,succinate dehydrogenase iron-sulfur subunit	LOCUS_20290, ,succinate dehydrogenase iron-sulfur subunit	LOCUS_01210, ,succinate dehydrogenase iron-sulfur subunit	LOCUS_19000, ,succinate dehydrogenase iron-sulfur subunit	LOCUS_01220, ,succinate dehydrogenase iron-sulfur subunit	LOCUS_01210, ,succinate dehydrogenase iron-sulfur subunit	LOCUS_26150, ,succinate dehydrogenase iron-sulfur subunit	LOCUS_26260, ,succinate dehydrogenase iron-sulfur subunit	LOCUS_01210, ,succinate dehydrogenase iron-sulfur subunit	LOCUS_02000, ,succinate dehydrogenase iron-sulfur subunit	LOCUS_01210, ,succinate dehydrogenase iron-sulfur subunit	LOCUS_26330, ,succinate dehydrogenase iron-sulfur subunit	LOCUS_27450, ,succinate dehydrogenase iron-sulfur subunit	LOCUS_26350, ,succinate dehydrogenase iron-sulfur subunit	LOCUS_01210, ,succinate dehydrogenase iron-sulfur subunit	LOCUS_26450, ,succinate dehydrogenase iron-sulfur subunit	LOCUS_02880, ,succinate dehydrogenase iron-sulfur subunit	LOCUS_01210, ,succinate dehydrogenase iron-sulfur subunit	LOCUS_25570, ,succinate dehydrogenase iron-sulfur subunit	LOCUS_27110, ,succinate dehydrogenase iron-sulfur subunit	LOCUS_01210, ,succinate dehydrogenase iron-sulfur subunit	LOCUS_00520, ,succinate dehydrogenase iron-sulfur subunit	LOCUS_00520, ,succinate dehydrogenase iron-sulfur subunit	LOCUS_00510, ,succinate dehydrogenase iron-sulfur subunit	LOCUS_00520, ,succinate dehydrogenase iron-sulfur subunit	LOCUS_00520, ,succinate dehydrogenase iron-sulfur subunit	LOCUS_00520, ,succinate dehydrogenase iron-sulfur subunit	LOCUS_00520, ,succinate dehydrogenase iron-sulfur subunit	0	0	0	0
LOCUS_01070, ,2-oxoglutarate dehydrogenase subunit E1	LOCUS_01070, ,2-oxoglutarate dehydrogenase subunit E1	LOCUS_01010, ,2-oxoglutarate dehydrogenase subunit E1	LOCUS_24160, ,2-oxoglutarate dehydrogenase subunit E1	LOCUS_01070, ,2-oxoglutarate dehydrogenase subunit E1	LOCUS_24430, ,2-oxoglutarate dehydrogenase subunit E1	LOCUS_23680, ,2-oxoglutarate dehydrogenase subunit E1	LOCUS_24460, ,2-oxoglutarate dehydrogenase subunit E1	LOCUS_16600, ,2-oxoglutarate dehydrogenase subunit E1	LOCUS_01300, ,2-oxoglutarate dehydrogenase subunit E1	LOCUS_01320, ,2-oxoglutarate dehydrogenase subunit E1	LOCUS_28250, ,2-oxoglutarate dehydrogenase subunit E1	LOCUS_01240, ,2-oxoglutarate dehydrogenase subunit E1	LOCUS_01310, ,2-oxoglutarate dehydrogenase subunit E1	LOCUS_27170, ,2-oxoglutarate dehydrogenase subunit E1	LOCUS_26880, ,2-oxoglutarate dehydrogenase subunit E1	LOCUS_02100, ,2-oxoglutarate dehydrogenase subunit E1	LOCUS_20190, ,2-oxoglutarate dehydrogenase subunit E1	LOCUS_01320, ,2-oxoglutarate dehydrogenase subunit E1	LOCUS_19100, ,2-oxoglutarate dehydrogenase subunit E1	LOCUS_01310, ,2-oxoglutarate dehydrogenase subunit E1	LOCUS_01320, ,2-oxoglutarate dehydrogenase subunit E1	LOCUS_26050, ,2-oxoglutarate dehydrogenase subunit E1	LOCUS_26160, ,2-oxoglutarate dehydrogenase subunit E1	LOCUS_01300, ,2-oxoglutarate dehydrogenase subunit E1	LOCUS_02110, ,2-oxoglutarate dehydrogenase subunit E1	LOCUS_01300, ,2-oxoglutarate dehydrogenase subunit E1	LOCUS_26230, ,2-oxoglutarate dehydrogenase subunit E1	LOCUS_27350, ,2-oxoglutarate dehydrogenase subunit E1	LOCUS_26240, ,2-oxoglutarate dehydrogenase subunit E1	LOCUS_01320, ,2-oxoglutarate dehydrogenase subunit E1	LOCUS_26350, ,2-oxoglutarate dehydrogenase subunit E1	LOCUS_02780, ,2-oxoglutarate dehydrogenase subunit E1	LOCUS_01320, ,2-oxoglutarate dehydrogenase subunit E1	LOCUS_25470, ,2-oxoglutarate dehydrogenase subunit E1	LOCUS_27020, ,2-oxoglutarate dehydrogenase subunit E1	LOCUS_01310, ,2-oxoglutarate dehydrogenase subunit E1	LOCUS_00640, ,2-oxoglutarate dehydrogenase subunit E1	LOCUS_00640, ,2-oxoglutarate dehydrogenase subunit E1	LOCUS_00620, ,2-oxoglutarate dehydrogenase subunit E1	LOCUS_00700, ,2-oxoglutarate dehydrogenase subunit E1	LOCUS_00650, ,2-oxoglutarate dehydrogenase subunit E1	LOCUS_00700, ,2-oxoglutarate dehydrogenase subunit E1	LOCUS_00650, ,2-oxoglutarate dehydrogenase subunit E1	0	0	0	0
LOCUS_01080, ,dihydrolipoyllysine-residue succinyltransferase component of 2-oxoglutarate dehydrogenase complex	LOCUS_01080, ,dihydrolipoyllysine-residue succinyltransferase component of 2-oxoglutarate dehydrogenase complex	LOCUS_01020, ,dihydrolipoyllysine-residue succinyltransferase component of 2-oxoglutarate dehydrogenase complex	LOCUS_24150, ,dihydrolipoyllysine-residue succinyltransferase component of 2-oxoglutarate dehydrogenase complex	LOCUS_01080, ,dihydrolipoyllysine-residue succinyltransferase component of 2-oxoglutarate dehydrogenase complex	LOCUS_24420, ,dihydrolipoyllysine-residue succinyltransferase component of 2-oxoglutarate dehydrogenase complex	LOCUS_23670, ,dihydrolipoyllysine-residue succinyltransferase component of 2-oxoglutarate dehydrogenase complex	LOCUS_24450, ,dihydrolipoyllysine-residue succinyltransferase component of 2-oxoglutarate dehydrogenase complex	LOCUS_16590, ,dihydrolipoyllysine-residue succinyltransferase component of 2-oxoglutarate dehydrogenase complex	LOCUS_01310, ,dihydrolipoyllysine-residue succinyltransferase component of 2-oxoglutarate dehydrogenase complex	LOCUS_01330, ,dihydrolipoyllysine-residue succinyltransferase component of 2-oxoglutarate dehydrogenase complex	LOCUS_28240, ,dihydrolipoyllysine-residue succinyltransferase component of 2-oxoglutarate dehydrogenase complex	LOCUS_01250, ,dihydrolipoyllysine-residue succinyltransferase component of 2-oxoglutarate dehydrogenase complex	LOCUS_01320, ,dihydrolipoyllysine-residue succinyltransferase component of 2-oxoglutarate dehydrogenase complex	LOCUS_27160, ,dihydrolipoyllysine-residue succinyltransferase component of 2-oxoglutarate dehydrogenase complex	LOCUS_26870, ,dihydrolipoyllysine-residue succinyltransferase component of 2-oxoglutarate dehydrogenase complex	LOCUS_02110, ,dihydrolipoyllysine-residue succinyltransferase component of 2-oxoglutarate dehydrogenase complex	LOCUS_20180, ,dihydrolipoyllysine-residue succinyltransferase component of 2-oxoglutarate dehydrogenase complex	LOCUS_01330, ,dihydrolipoyllysine-residue succinyltransferase component of 2-oxoglutarate dehydrogenase complex	LOCUS_19110, ,dihydrolipoyllysine-residue succinyltransferase component of 2-oxoglutarate dehydrogenase complex	LOCUS_01320, ,dihydrolipoyllysine-residue succinyltransferase component of 2-oxoglutarate dehydrogenase complex	LOCUS_01330, ,dihydrolipoyllysine-residue succinyltransferase component of 2-oxoglutarate dehydrogenase complex	LOCUS_26040, ,dihydrolipoyllysine-residue succinyltransferase component of 2-oxoglutarate dehydrogenase complex	LOCUS_26150, ,dihydrolipoyllysine-residue succinyltransferase component of 2-oxoglutarate dehydrogenase complex	LOCUS_01310, ,dihydrolipoyllysine-residue succinyltransferase component of 2-oxoglutarate dehydrogenase complex	LOCUS_02120, ,dihydrolipoyllysine-residue succinyltransferase component of 2-oxoglutarate dehydrogenase complex	LOCUS_01310, ,dihydrolipoyllysine-residue succinyltransferase component of 2-oxoglutarate dehydrogenase complex	LOCUS_26220, ,dihydrolipoyllysine-residue succinyltransferase component of 2-oxoglutarate dehydrogenase complex	LOCUS_27340, ,dihydrolipoyllysine-residue succinyltransferase component of 2-oxoglutarate dehydrogenase complex	LOCUS_26230, ,dihydrolipoyllysine-residue succinyltransferase component of 2-oxoglutarate dehydrogenase complex	LOCUS_01330, ,dihydrolipoyllysine-residue succinyltransferase component of 2-oxoglutarate dehydrogenase complex	LOCUS_26340, ,dihydrolipoyllysine-residue succinyltransferase component of 2-oxoglutarate dehydrogenase complex	LOCUS_02770, ,dihydrolipoyllysine-residue succinyltransferase component of 2-oxoglutarate dehydrogenase complex	LOCUS_01330, ,dihydrolipoyllysine-residue succinyltransferase component of 2-oxoglutarate dehydrogenase complex	LOCUS_25460, ,dihydrolipoyllysine-residue succinyltransferase component of 2-oxoglutarate dehydrogenase complex	LOCUS_27010, ,dihydrolipoyllysine-residue succinyltransferase component of 2-oxoglutarate dehydrogenase complex	LOCUS_01320, ,dihydrolipoyllysine-residue succinyltransferase component of 2-oxoglutarate dehydrogenase complex	LOCUS_00650, ,dihydrolipoyllysine-residue succinyltransferase component of 2-oxoglutarate dehydrogenase complex	LOCUS_00650, ,dihydrolipoyllysine-residue succinyltransferase component of 2-oxoglutarate dehydrogenase complex	LOCUS_00630, ,dihydrolipoyllysine-residue succinyltransferase component of 2-oxoglutarate dehydrogenase complex	LOCUS_00710, ,dihydrolipoyllysine-residue succinyltransferase component of 2-oxoglutarate dehydrogenase complex	LOCUS_00660, ,dihydrolipoyllysine-residue succinyltransferase component of 2-oxoglutarate dehydrogenase complex	LOCUS_00710, ,dihydrolipoyllysine-residue succinyltransferase component of 2-oxoglutarate dehydrogenase complex	LOCUS_00660, ,dihydrolipoyllysine-residue succinyltransferase component of 2-oxoglutarate dehydrogenase complex	0	0	0	0
LOCUS_01090, ,dihydrolipoyl dehydrogenase	LOCUS_01090, ,dihydrolipoyl dehydrogenase	LOCUS_01030, ,dihydrolipoyl dehydrogenase	LOCUS_24140, ,dihydrolipoyl dehydrogenase	LOCUS_01090, ,dihydrolipoyl dehydrogenase	LOCUS_24410, ,dihydrolipoyl dehydrogenase	LOCUS_23660, ,dihydrolipoyl dehydrogenase	LOCUS_24440, ,dihydrolipoyl dehydrogenase	LOCUS_16580, ,dihydrolipoyl dehydrogenase	LOCUS_01320, ,dihydrolipoyl dehydrogenase	LOCUS_01340, ,dihydrolipoyl dehydrogenase	LOCUS_28230, ,dihydrolipoyl dehydrogenase	LOCUS_01260, ,dihydrolipoyl dehydrogenase	LOCUS_01330, ,dihydrolipoyl dehydrogenase	LOCUS_27150, ,dihydrolipoyl dehydrogenase	LOCUS_26860, ,dihydrolipoyl dehydrogenase	LOCUS_02120, ,dihydrolipoyl dehydrogenase	LOCUS_20170, ,dihydrolipoyl dehydrogenase	LOCUS_01340, ,dihydrolipoyl dehydrogenase	LOCUS_19120, ,dihydrolipoyl dehydrogenase	LOCUS_01330, ,dihydrolipoyl dehydrogenase	LOCUS_01340, ,dihydrolipoyl dehydrogenase	LOCUS_26030, ,dihydrolipoyl dehydrogenase	LOCUS_26140, ,dihydrolipoyl dehydrogenase	LOCUS_01320, ,dihydrolipoyl dehydrogenase	LOCUS_02130, ,dihydrolipoyl dehydrogenase	LOCUS_01320, ,dihydrolipoyl dehydrogenase	LOCUS_26210, ,dihydrolipoyl dehydrogenase	LOCUS_27330, ,dihydrolipoyl dehydrogenase	LOCUS_26220, ,dihydrolipoyl dehydrogenase	LOCUS_01340, ,dihydrolipoyl dehydrogenase	LOCUS_26330, ,dihydrolipoyl dehydrogenase	LOCUS_02760, ,dihydrolipoyl dehydrogenase	LOCUS_01340, ,dihydrolipoyl dehydrogenase	LOCUS_25450, ,dihydrolipoyl dehydrogenase	LOCUS_27000, ,dihydrolipoyl dehydrogenase	LOCUS_01330, ,dihydrolipoyl dehydrogenase	LOCUS_00660, ,dihydrolipoyl dehydrogenase	LOCUS_00660, ,dihydrolipoyl dehydrogenase	LOCUS_00640, ,dihydrolipoyl dehydrogenase	LOCUS_00720, ,dihydrolipoyl dehydrogenase	LOCUS_00670, ,dihydrolipoyl dehydrogenase	LOCUS_00720, ,dihydrolipoyl dehydrogenase	LOCUS_00670, ,dihydrolipoyl dehydrogenase	0	0	0	0
LOCUS_01140, ,UTP--glucose-1-phosphate uridylyltransferase	LOCUS_01140, ,UTP--glucose-1-phosphate uridylyltransferase	LOCUS_01080, ,UTP--glucose-1-phosphate uridylyltransferase	LOCUS_24090, ,UTP--glucose-1-phosphate uridylyltransferase	LOCUS_01140, ,UTP--glucose-1-phosphate uridylyltransferase	LOCUS_24360, ,UTP--glucose-1-phosphate uridylyltransferase	LOCUS_23610, ,UTP--glucose-1-phosphate uridylyltransferase	LOCUS_24390, ,UTP--glucose-1-phosphate uridylyltransferase	LOCUS_16560, ,UTP--glucose-1-phosphate uridylyltransferase	LOCUS_01400, ,UTP--glucose-1-phosphate uridylyltransferase	LOCUS_01390, ,UTP--glucose-1-phosphate uridylyltransferase	LOCUS_28180, ,UTP--glucose-1-phosphate uridylyltransferase	LOCUS_01310, ,UTP--glucose-1-phosphate uridylyltransferase	LOCUS_01380, ,UTP--glucose-1-phosphate uridylyltransferase	LOCUS_27100, ,UTP--glucose-1-phosphate uridylyltransferase	LOCUS_26810, ,UTP--glucose-1-phosphate uridylyltransferase	LOCUS_02170, ,UTP--glucose-1-phosphate uridylyltransferase	LOCUS_20120, ,UTP--glucose-1-phosphate uridylyltransferase	LOCUS_01390, ,UTP--glucose-1-phosphate uridylyltransferase	LOCUS_19170, ,UTP--glucose-1-phosphate uridylyltransferase	LOCUS_01380, ,UTP--glucose-1-phosphate uridylyltransferase	LOCUS_01390, ,UTP--glucose-1-phosphate uridylyltransferase	LOCUS_25980, ,UTP--glucose-1-phosphate uridylyltransferase	LOCUS_26090, ,UTP--glucose-1-phosphate uridylyltransferase	LOCUS_01370, ,UTP--glucose-1-phosphate uridylyltransferase	LOCUS_02180, ,UTP--glucose-1-phosphate uridylyltransferase	LOCUS_01370, ,UTP--glucose-1-phosphate uridylyltransferase	LOCUS_26160, ,UTP--glucose-1-phosphate uridylyltransferase	LOCUS_27280, ,UTP--glucose-1-phosphate uridylyltransferase	LOCUS_26170, ,UTP--glucose-1-phosphate uridylyltransferase	LOCUS_01390, ,UTP--glucose-1-phosphate uridylyltransferase	LOCUS_26280, ,UTP--glucose-1-phosphate uridylyltransferase	LOCUS_02710, ,UTP--glucose-1-phosphate uridylyltransferase	LOCUS_01390, ,UTP--glucose-1-phosphate uridylyltransferase	LOCUS_25400, ,UTP--glucose-1-phosphate uridylyltransferase	LOCUS_26950, ,UTP--glucose-1-phosphate uridylyltransferase	LOCUS_01380, ,UTP--glucose-1-phosphate uridylyltransferase	LOCUS_00680, ,UTP--glucose-1-phosphate uridylyltransferase	LOCUS_00680, ,UTP--glucose-1-phosphate uridylyltransferase	LOCUS_00660, ,UTP--glucose-1-phosphate uridylyltransferase	LOCUS_00790, ,UTP--glucose-1-phosphate uridylyltransferase	LOCUS_00740, ,UTP--glucose-1-phosphate uridylyltransferase	LOCUS_00790, ,UTP--glucose-1-phosphate uridylyltransferase	LOCUS_00740, ,UTP--glucose-1-phosphate uridylyltransferase	0	0	0	0
LOCUS_01150, ,glucose-6-phosphate isomerase	LOCUS_01150, ,glucose-6-phosphate isomerase	LOCUS_01090, ,glucose-6-phosphate isomerase	LOCUS_24080, ,glucose-6-phosphate isomerase	LOCUS_01150, ,glucose-6-phosphate isomerase	LOCUS_24350, ,glucose-6-phosphate isomerase	LOCUS_23600, ,glucose-6-phosphate isomerase	LOCUS_24380, ,glucose-6-phosphate isomerase	LOCUS_16550, ,hypothetical protein	LOCUS_01410, ,glucose-6-phosphate isomerase	LOCUS_01400, ,glucose-6-phosphate isomerase	LOCUS_28170, ,glucose-6-phosphate isomerase	LOCUS_01320, ,glucose-6-phosphate isomerase	LOCUS_01390, ,glucose-6-phosphate isomerase	LOCUS_27090, ,glucose-6-phosphate isomerase	LOCUS_26800, ,glucose-6-phosphate isomerase	LOCUS_02180, ,glucose-6-phosphate isomerase	LOCUS_20110, ,glucose-6-phosphate isomerase	LOCUS_01400, ,glucose-6-phosphate isomerase	LOCUS_19180, ,glucose-6-phosphate isomerase	LOCUS_01390, ,glucose-6-phosphate isomerase	LOCUS_01400, ,glucose-6-phosphate isomerase	LOCUS_25970, ,glucose-6-phosphate isomerase	LOCUS_26080, ,glucose-6-phosphate isomerase	LOCUS_01380, ,glucose-6-phosphate isomerase	LOCUS_02190, ,glucose-6-phosphate isomerase	LOCUS_01380, ,glucose-6-phosphate isomerase	LOCUS_26150, ,glucose-6-phosphate isomerase	LOCUS_27270, ,glucose-6-phosphate isomerase	LOCUS_26160, ,glucose-6-phosphate isomerase	LOCUS_01400, ,glucose-6-phosphate isomerase	LOCUS_26270, ,glucose-6-phosphate isomerase	LOCUS_02700, ,glucose-6-phosphate isomerase	LOCUS_01400, ,glucose-6-phosphate isomerase	LOCUS_25390, ,glucose-6-phosphate isomerase	LOCUS_26940, ,glucose-6-phosphate isomerase	LOCUS_01390, ,glucose-6-phosphate isomerase	LOCUS_00690, ,glucose-6-phosphate isomerase	LOCUS_00690, ,glucose-6-phosphate isomerase	LOCUS_00670, ,glucose-6-phosphate isomerase	LOCUS_00800, ,glucose-6-phosphate isomerase	LOCUS_00750, ,glucose-6-phosphate isomerase	LOCUS_00800, ,glucose-6-phosphate isomerase	LOCUS_00750, ,glucose-6-phosphate isomerase	0	0	0	0
LOCUS_01160, ,hypothetical protein	LOCUS_01160, ,hypothetical protein	LOCUS_01100, ,hypothetical protein	LOCUS_24070, ,hypothetical protein	LOCUS_01160, ,hypothetical protein	LOCUS_24340, ,hypothetical protein	LOCUS_23590, ,UDP-glucose 6-dehydrogenase	LOCUS_24370, ,hypothetical protein	LOCUS_16540, ,hypothetical protein	LOCUS_01420, ,UDP-glucose 6-dehydrogenase	LOCUS_01410, ,UDP-glucose 6-dehydrogenase	LOCUS_28160, ,UDP-glucose 6-dehydrogenase	LOCUS_01330, ,UDP-glucose 6-dehydrogenase	LOCUS_01400, ,UDP-glucose 6-dehydrogenase	LOCUS_27080, ,UDP-glucose 6-dehydrogenase	LOCUS_26790, ,UDP-glucose 6-dehydrogenase	LOCUS_02190, ,UDP-glucose 6-dehydrogenase	LOCUS_20100, ,UDP-glucose 6-dehydrogenase	LOCUS_01410, ,UDP-glucose 6-dehydrogenase	LOCUS_19190, ,UDP-glucose 6-dehydrogenase	LOCUS_01400, ,UDP-glucose 6-dehydrogenase	LOCUS_01410, ,UDP-glucose 6-dehydrogenase	LOCUS_25960, ,UDP-glucose 6-dehydrogenase	LOCUS_26070, ,UDP-glucose 6-dehydrogenase	LOCUS_01390, ,UDP-glucose 6-dehydrogenase	LOCUS_02200, ,UDP-glucose 6-dehydrogenase	LOCUS_01390, ,UDP-glucose 6-dehydrogenase	LOCUS_26140, ,UDP-glucose 6-dehydrogenase	LOCUS_27260, ,UDP-glucose 6-dehydrogenase	LOCUS_26150, ,UDP-glucose 6-dehydrogenase	LOCUS_01410, ,UDP-glucose 6-dehydrogenase	LOCUS_26260, ,UDP-glucose 6-dehydrogenase	LOCUS_02690, ,UDP-glucose 6-dehydrogenase	LOCUS_01410, ,UDP-glucose 6-dehydrogenase	LOCUS_25380, ,UDP-glucose 6-dehydrogenase	LOCUS_26930, ,UDP-glucose 6-dehydrogenase	LOCUS_01400, ,UDP-glucose 6-dehydrogenase	LOCUS_00700, ,hypothetical protein	LOCUS_00700, ,UDP-glucose 6-dehydrogenase	LOCUS_00680, ,hypothetical protein	LOCUS_00810, ,hypothetical protein	LOCUS_00760, ,hypothetical protein	LOCUS_00810, ,hypothetical protein	LOCUS_00760, ,hypothetical protein	0	0	0	0
LOCUS_01170, ,UDP-glucose 4-epimerase	LOCUS_01170, ,UDP-glucose 4-epimerase	LOCUS_01110, ,UDP-glucose 4-epimerase	LOCUS_24060, ,UDP-glucose 4-epimerase	LOCUS_01170, ,UDP-glucose 4-epimerase	LOCUS_24330, ,UDP-glucose 4-epimerase	LOCUS_23580, ,UDP-glucose 4-epimerase	LOCUS_24360, ,UDP-glucose 4-epimerase	LOCUS_16530, ,UDP-glucose 4-epimerase	LOCUS_01430, ,UDP-glucose 4-epimerase	LOCUS_01420, ,UDP-glucose 4-epimerase	LOCUS_28150, ,UDP-glucose 4-epimerase	LOCUS_01340, ,UDP-glucose 4-epimerase	LOCUS_01410, ,UDP-glucose 4-epimerase	LOCUS_27070, ,UDP-glucose 4-epimerase	LOCUS_26780, ,UDP-glucose 4-epimerase	LOCUS_02200, ,UDP-glucose 4-epimerase	LOCUS_20090, ,UDP-glucose 4-epimerase	LOCUS_01420, ,UDP-glucose 4-epimerase	LOCUS_19200, ,UDP-glucose 4-epimerase	LOCUS_01410, ,UDP-glucose 4-epimerase	LOCUS_01420, ,UDP-glucose 4-epimerase	LOCUS_25950, ,UDP-glucose 4-epimerase	LOCUS_26060, ,UDP-glucose 4-epimerase	LOCUS_01400, ,UDP-glucose 4-epimerase	LOCUS_02210, ,UDP-glucose 4-epimerase	LOCUS_01400, ,UDP-glucose 4-epimerase	LOCUS_26130, ,UDP-glucose 4-epimerase	LOCUS_27250, ,UDP-glucose 4-epimerase	LOCUS_26140, ,UDP-glucose 4-epimerase	LOCUS_01420, ,UDP-glucose 4-epimerase	LOCUS_26250, ,UDP-glucose 4-epimerase	LOCUS_02680, ,UDP-glucose 4-epimerase	LOCUS_01420, ,UDP-glucose 4-epimerase	LOCUS_25370, ,UDP-glucose 4-epimerase	LOCUS_26920, ,UDP-glucose 4-epimerase	LOCUS_01410, ,UDP-glucose 4-epimerase	LOCUS_00710, ,UDP-glucose 4-epimerase	LOCUS_00710, ,hypothetical protein	LOCUS_00690, ,hypothetical protein	LOCUS_00820, ,UDP-glucose 4-epimerase	LOCUS_00770, ,UDP-glucose 4-epimerase	LOCUS_00820, ,UDP-glucose 4-epimerase	LOCUS_00770, ,UDP-glucose 4-epimerase	0	0	0	0
LOCUS_01180, ,peptidase	LOCUS_01180, ,peptidase	LOCUS_01120, ,peptidase	LOCUS_24050, ,peptidase	LOCUS_01180, ,peptidase	LOCUS_24320, ,peptidase	LOCUS_23570, ,peptidase	LOCUS_24350, ,peptidase	LOCUS_16520, ,peptidase	LOCUS_01440, ,peptidase	LOCUS_01430, ,peptidase	LOCUS_28140, ,peptidase	LOCUS_01350, ,peptidase	LOCUS_01420, ,peptidase	LOCUS_27060, ,peptidase	LOCUS_26770, ,peptidase	LOCUS_02210, ,peptidase	LOCUS_20080, ,peptidase	LOCUS_01430, ,peptidase	LOCUS_19210, ,peptidase	LOCUS_01420, ,peptidase	LOCUS_01430, ,peptidase	LOCUS_25940, ,peptidase	LOCUS_26050, ,peptidase	LOCUS_01410, ,peptidase	LOCUS_02220, ,peptidase	LOCUS_01410, ,peptidase	LOCUS_26120, ,peptidase	LOCUS_27240, ,peptidase	LOCUS_26130, ,peptidase	LOCUS_01430, ,peptidase	LOCUS_26240, ,peptidase	LOCUS_02670, ,peptidase	LOCUS_01430, ,peptidase	LOCUS_25360, ,peptidase	LOCUS_26910, ,peptidase	LOCUS_01420, ,peptidase	LOCUS_00720, ,peptidase	LOCUS_00720, ,peptidase	LOCUS_00700, ,peptidase	LOCUS_00830, ,peptidase	LOCUS_00780, ,peptidase	LOCUS_00830, ,peptidase	LOCUS_00780, ,peptidase	0	0	0	0
LOCUS_01190, ,hypothetical protein	LOCUS_01190, ,hypothetical protein	LOCUS_01130, ,hypothetical protein	LOCUS_24040, ,hypothetical protein	LOCUS_01190, ,hypothetical protein	LOCUS_24310, ,hypothetical protein	LOCUS_23560, ,hypothetical protein	LOCUS_24340, ,hypothetical protein	LOCUS_16510, ,hypothetical protein	LOCUS_01450, ,hypothetical protein	LOCUS_01440, ,hypothetical protein	LOCUS_28130, ,hypothetical protein	LOCUS_01360, ,hypothetical protein	LOCUS_01430, ,hypothetical protein	LOCUS_27050, ,hypothetical protein	LOCUS_26760, ,hypothetical protein	LOCUS_02220, ,hypothetical protein	LOCUS_20070, ,hypothetical protein	LOCUS_01440, ,hypothetical protein	LOCUS_19220, ,hypothetical protein	LOCUS_01430, ,hypothetical protein	LOCUS_01440, ,hypothetical protein	LOCUS_25930, ,hypothetical protein	LOCUS_26040, ,hypothetical protein	LOCUS_01420, ,hypothetical protein	LOCUS_02230, ,hypothetical protein	LOCUS_01420, ,hypothetical protein	LOCUS_26110, ,hypothetical protein	LOCUS_27230, ,hypothetical protein	LOCUS_26120, ,hypothetical protein	LOCUS_01440, ,hypothetical protein	LOCUS_26230, ,hypothetical protein	LOCUS_02660, ,hypothetical protein	LOCUS_01440, ,hypothetical protein	LOCUS_25350, ,hypothetical protein	LOCUS_26900, ,hypothetical protein	LOCUS_01430, ,hypothetical protein	LOCUS_00730, ,hypothetical protein	LOCUS_00730, ,hypothetical protein	LOCUS_00710, ,hypothetical protein	LOCUS_00840, ,hypothetical protein	LOCUS_00790, ,hypothetical protein	LOCUS_00840, ,hypothetical protein	LOCUS_00790, ,hypothetical protein	0	0	0	0
LOCUS_01200, ,non-canonical purine NTP pyrophosphatase	LOCUS_01200, ,non-canonical purine NTP pyrophosphatase	LOCUS_01140, ,non-canonical purine NTP pyrophosphatase	LOCUS_24030, ,non-canonical purine NTP pyrophosphatase	LOCUS_01200, ,non-canonical purine NTP pyrophosphatase	LOCUS_24300, ,non-canonical purine NTP pyrophosphatase	LOCUS_23550, ,non-canonical purine NTP pyrophosphatase	LOCUS_24330, ,non-canonical purine NTP pyrophosphatase	LOCUS_16500, ,non-canonical purine NTP pyrophosphatase	LOCUS_01460, ,non-canonical purine NTP pyrophosphatase	LOCUS_01450, ,non-canonical purine NTP pyrophosphatase	LOCUS_28120, ,non-canonical purine NTP pyrophosphatase	LOCUS_01370, ,non-canonical purine NTP pyrophosphatase	LOCUS_01440, ,non-canonical purine NTP pyrophosphatase	LOCUS_27040, ,non-canonical purine NTP pyrophosphatase	LOCUS_26750, ,non-canonical purine NTP pyrophosphatase	LOCUS_02230, ,non-canonical purine NTP pyrophosphatase	LOCUS_20060, ,non-canonical purine NTP pyrophosphatase	LOCUS_01450, ,non-canonical purine NTP pyrophosphatase	LOCUS_19230, ,non-canonical purine NTP pyrophosphatase	LOCUS_01440, ,non-canonical purine NTP pyrophosphatase	LOCUS_01450, ,non-canonical purine NTP pyrophosphatase	LOCUS_25920, ,non-canonical purine NTP pyrophosphatase	LOCUS_26030, ,non-canonical purine NTP pyrophosphatase	LOCUS_01430, ,non-canonical purine NTP pyrophosphatase	LOCUS_02240, ,non-canonical purine NTP pyrophosphatase	LOCUS_01430, ,non-canonical purine NTP pyrophosphatase	LOCUS_26100, ,non-canonical purine NTP pyrophosphatase	LOCUS_27220, ,non-canonical purine NTP pyrophosphatase	LOCUS_26110, ,non-canonical purine NTP pyrophosphatase	LOCUS_01450, ,non-canonical purine NTP pyrophosphatase	LOCUS_26220, ,non-canonical purine NTP pyrophosphatase	LOCUS_02650, ,non-canonical purine NTP pyrophosphatase	LOCUS_01450, ,non-canonical purine NTP pyrophosphatase	LOCUS_25340, ,non-canonical purine NTP pyrophosphatase	LOCUS_26890, ,non-canonical purine NTP pyrophosphatase	LOCUS_01440, ,non-canonical purine NTP pyrophosphatase	LOCUS_00740, ,non-canonical purine NTP pyrophosphatase	LOCUS_00740, ,non-canonical purine NTP pyrophosphatase	LOCUS_00720, ,non-canonical purine NTP pyrophosphatase	LOCUS_00850, ,non-canonical purine NTP pyrophosphatase	LOCUS_00800, ,non-canonical purine NTP pyrophosphatase	LOCUS_00850, ,non-canonical purine NTP pyrophosphatase	LOCUS_00800, ,non-canonical purine NTP pyrophosphatase	0	0	0	0
LOCUS_01210, ,trigger factor	LOCUS_01210, ,trigger factor	LOCUS_01150, ,trigger factor	LOCUS_24020, ,trigger factor	LOCUS_01210, ,trigger factor	LOCUS_24290, ,trigger factor	LOCUS_23540, ,trigger factor	LOCUS_24320, ,trigger factor	LOCUS_16490, ,trigger factor	LOCUS_01470, ,trigger factor	LOCUS_01460, ,trigger factor	LOCUS_28110, ,trigger factor	LOCUS_01380, ,trigger factor	LOCUS_01450, ,trigger factor	LOCUS_27030, ,trigger factor	LOCUS_26740, ,trigger factor	LOCUS_02240, ,trigger factor	LOCUS_20050, ,trigger factor	LOCUS_01460, ,trigger factor	LOCUS_19240, ,trigger factor	LOCUS_01450, ,trigger factor	LOCUS_01460, ,trigger factor	LOCUS_25910, ,trigger factor	LOCUS_26020, ,trigger factor	LOCUS_01440, ,trigger factor	LOCUS_02250, ,trigger factor	LOCUS_01440, ,trigger factor	LOCUS_26090, ,trigger factor	LOCUS_27210, ,trigger factor	LOCUS_26100, ,trigger factor	LOCUS_01460, ,trigger factor	LOCUS_26210, ,trigger factor	LOCUS_02640, ,trigger factor	LOCUS_01460, ,trigger factor	LOCUS_25330, ,trigger factor	LOCUS_26880, ,trigger factor	LOCUS_01450, ,trigger factor	LOCUS_00750, ,trigger factor	LOCUS_00750, ,trigger factor	LOCUS_00730, ,trigger factor	LOCUS_00860, ,trigger factor	LOCUS_00810, ,trigger factor	LOCUS_00860, ,trigger factor	LOCUS_00810, ,trigger factor	0	0	0	0
LOCUS_01230, ,ATP-dependent Clp protease proteolytic subunit	LOCUS_01230, ,ATP-dependent Clp protease proteolytic subunit	LOCUS_01170, ,ATP-dependent Clp protease proteolytic subunit	LOCUS_24000, ,ATP-dependent Clp protease proteolytic subunit	LOCUS_01230, ,ATP-dependent Clp protease proteolytic subunit	LOCUS_24270, ,ATP-dependent Clp protease proteolytic subunit	LOCUS_23520, ,ATP-dependent Clp protease proteolytic subunit	LOCUS_24300, ,ATP-dependent Clp protease proteolytic subunit	LOCUS_16480, ,ATP-dependent Clp protease proteolytic subunit	LOCUS_01490, ,ATP-dependent Clp protease proteolytic subunit	LOCUS_01480, ,ATP-dependent Clp protease proteolytic subunit	LOCUS_28090, ,ATP-dependent Clp protease proteolytic subunit	LOCUS_01400, ,ATP-dependent Clp protease proteolytic subunit	LOCUS_01470, ,ATP-dependent Clp protease proteolytic subunit	LOCUS_27010, ,ATP-dependent Clp protease proteolytic subunit	LOCUS_26720, ,ATP-dependent Clp protease proteolytic subunit	LOCUS_02260, ,ATP-dependent Clp protease proteolytic subunit	LOCUS_20030, ,ATP-dependent Clp protease proteolytic subunit	LOCUS_01480, ,ATP-dependent Clp protease proteolytic subunit	LOCUS_19260, ,ATP-dependent Clp protease proteolytic subunit	LOCUS_01470, ,ATP-dependent Clp protease proteolytic subunit	LOCUS_01480, ,ATP-dependent Clp protease proteolytic subunit	LOCUS_25890, ,ATP-dependent Clp protease proteolytic subunit	LOCUS_26000, ,ATP-dependent Clp protease proteolytic subunit	LOCUS_01460, ,ATP-dependent Clp protease proteolytic subunit	LOCUS_02270, ,ATP-dependent Clp protease proteolytic subunit	LOCUS_01460, ,ATP-dependent Clp protease proteolytic subunit	LOCUS_26070, ,ATP-dependent Clp protease proteolytic subunit	LOCUS_27190, ,ATP-dependent Clp protease proteolytic subunit	LOCUS_26080, ,ATP-dependent Clp protease proteolytic subunit	LOCUS_01480, ,ATP-dependent Clp protease proteolytic subunit	LOCUS_26190, ,ATP-dependent Clp protease proteolytic subunit	LOCUS_02620, ,ATP-dependent Clp protease proteolytic subunit	LOCUS_01480, ,ATP-dependent Clp protease proteolytic subunit	LOCUS_25310, ,ATP-dependent Clp protease proteolytic subunit	LOCUS_26860, ,ATP-dependent Clp protease proteolytic subunit	LOCUS_01470, ,ATP-dependent Clp protease proteolytic subunit	LOCUS_00760, ,ATP-dependent Clp protease proteolytic subunit	LOCUS_00760, ,ATP-dependent Clp protease proteolytic subunit	LOCUS_00740, ,ATP-dependent Clp protease proteolytic subunit	LOCUS_00870, ,ATP-dependent Clp protease proteolytic subunit	LOCUS_00820, ,ATP-dependent Clp protease proteolytic subunit	LOCUS_00870, ,ATP-dependent Clp protease proteolytic subunit	LOCUS_00820, ,ATP-dependent Clp protease proteolytic subunit	0	0	0	0
LOCUS_01240, ,ATP-dependent Clp protease ATP-binding subunit ClpX	LOCUS_01240, ,ATP-dependent Clp protease ATP-binding subunit ClpX	LOCUS_01180, ,ATP-dependent Clp protease ATP-binding subunit ClpX	LOCUS_23990, ,ATP-dependent Clp protease ATP-binding subunit ClpX	LOCUS_01240, ,ATP-dependent Clp protease ATP-binding subunit ClpX	LOCUS_24260, ,ATP-dependent Clp protease ATP-binding subunit ClpX	LOCUS_23510, ,ATP-dependent Clp protease ATP-binding subunit ClpX	LOCUS_24290, ,ATP-dependent Clp protease ATP-binding subunit ClpX	LOCUS_16470, ,ATP-dependent Clp protease ATP-binding subunit ClpX	LOCUS_01500, ,ATP-dependent Clp protease ATP-binding subunit ClpX	LOCUS_01490, ,ATP-dependent Clp protease ATP-binding subunit ClpX	LOCUS_28080, ,ATP-dependent Clp protease ATP-binding subunit ClpX	LOCUS_01410, ,ATP-dependent Clp protease ATP-binding subunit ClpX	LOCUS_01480, ,ATP-dependent Clp protease ATP-binding subunit ClpX	LOCUS_27000, ,ATP-dependent Clp protease ATP-binding subunit ClpX	LOCUS_26710, ,ATP-dependent Clp protease ATP-binding subunit ClpX	LOCUS_02270, ,ATP-dependent Clp protease ATP-binding subunit ClpX	LOCUS_20020, ,ATP-dependent Clp protease ATP-binding subunit ClpX	LOCUS_01490, ,ATP-dependent Clp protease ATP-binding subunit ClpX	LOCUS_19270, ,ATP-dependent Clp protease ATP-binding subunit ClpX	LOCUS_01480, ,ATP-dependent Clp protease ATP-binding subunit ClpX	LOCUS_01490, ,ATP-dependent Clp protease ATP-binding subunit ClpX	LOCUS_25880, ,ATP-dependent Clp protease ATP-binding subunit ClpX	LOCUS_25990, ,ATP-dependent Clp protease ATP-binding subunit ClpX	LOCUS_01470, ,ATP-dependent Clp protease ATP-binding subunit ClpX	LOCUS_02280, ,ATP-dependent Clp protease ATP-binding subunit ClpX	LOCUS_01470, ,ATP-dependent Clp protease ATP-binding subunit ClpX	LOCUS_26060, ,ATP-dependent Clp protease ATP-binding subunit ClpX	LOCUS_27180, ,ATP-dependent Clp protease ATP-binding subunit ClpX	LOCUS_26070, ,ATP-dependent Clp protease ATP-binding subunit ClpX	LOCUS_01490, ,ATP-dependent Clp protease ATP-binding subunit ClpX	LOCUS_26180, ,ATP-dependent Clp protease ATP-binding subunit ClpX	LOCUS_02610, ,ATP-dependent Clp protease ATP-binding subunit ClpX	LOCUS_01490, ,ATP-dependent Clp protease ATP-binding subunit ClpX	LOCUS_25300, ,ATP-dependent Clp protease ATP-binding subunit ClpX	LOCUS_26850, ,ATP-dependent Clp protease ATP-binding subunit ClpX	LOCUS_01480, ,ATP-dependent Clp protease ATP-binding subunit ClpX	LOCUS_00770, ,ATP-dependent Clp protease ATP-binding subunit ClpX	LOCUS_00770, ,ATP-dependent Clp protease ATP-binding subunit ClpX	LOCUS_00750, ,ATP-dependent Clp protease ATP-binding subunit ClpX	LOCUS_00880, ,ATP-dependent Clp protease ATP-binding subunit ClpX	LOCUS_00830, ,ATP-dependent Clp protease ATP-binding subunit ClpX	LOCUS_00880, ,ATP-dependent Clp protease ATP-binding subunit ClpX	LOCUS_00830, ,ATP-dependent Clp protease ATP-binding subunit ClpX	0	0	0	0
LOCUS_01250, ,fatty acid oxidation complex subunit alpha	LOCUS_01250, ,fatty acid oxidation complex subunit alpha	LOCUS_01190, ,fatty acid oxidation complex subunit alpha	LOCUS_23980, ,fatty acid oxidation complex subunit alpha	LOCUS_01250, ,fatty acid oxidation complex subunit alpha	LOCUS_24250, ,fatty acid oxidation complex subunit alpha	LOCUS_23500, ,fatty acid oxidation complex subunit alpha	LOCUS_24280, ,fatty acid oxidation complex subunit alpha	LOCUS_16460, ,fatty acid oxidation complex subunit alpha	LOCUS_01510, ,fatty acid oxidation complex subunit alpha	LOCUS_01500, ,fatty acid oxidation complex subunit alpha	LOCUS_28070, ,fatty acid oxidation complex subunit alpha	LOCUS_01420, ,fatty acid oxidation complex subunit alpha	LOCUS_01490, ,fatty acid oxidation complex subunit alpha	LOCUS_26990, ,fatty acid oxidation complex subunit alpha	LOCUS_26700, ,fatty acid oxidation complex subunit alpha	LOCUS_02280, ,fatty acid oxidation complex subunit alpha	LOCUS_20010, ,fatty acid oxidation complex subunit alpha	LOCUS_01500, ,fatty acid oxidation complex subunit alpha	LOCUS_19280, ,fatty acid oxidation complex subunit alpha	LOCUS_01490, ,fatty acid oxidation complex subunit alpha	LOCUS_01500, ,fatty acid oxidation complex subunit alpha	LOCUS_25870, ,fatty acid oxidation complex subunit alpha	LOCUS_25980, ,fatty acid oxidation complex subunit alpha	LOCUS_01480, ,fatty acid oxidation complex subunit alpha	LOCUS_02290, ,fatty acid oxidation complex subunit alpha	LOCUS_01480, ,fatty acid oxidation complex subunit alpha	LOCUS_26050, ,fatty acid oxidation complex subunit alpha	LOCUS_27170, ,fatty acid oxidation complex subunit alpha	LOCUS_26060, ,fatty acid oxidation complex subunit alpha	LOCUS_01500, ,fatty acid oxidation complex subunit alpha	LOCUS_26170, ,fatty acid oxidation complex subunit alpha	LOCUS_02600, ,fatty acid oxidation complex subunit alpha	LOCUS_01500, ,fatty acid oxidation complex subunit alpha	LOCUS_25290, ,fatty acid oxidation complex subunit alpha	LOCUS_26840, ,fatty acid oxidation complex subunit alpha	LOCUS_01490, ,fatty acid oxidation complex subunit alpha	LOCUS_00780, ,fatty acid oxidation complex subunit alpha	LOCUS_00780, ,fatty acid oxidation complex subunit alpha	LOCUS_00760, ,fatty acid oxidation complex subunit alpha	LOCUS_00890, ,fatty acid oxidation complex subunit alpha	LOCUS_00840, ,fatty acid oxidation complex subunit alpha	LOCUS_00890, ,fatty acid oxidation complex subunit alpha	LOCUS_00840, ,fatty acid oxidation complex subunit alpha	0	0	0	0
LOCUS_01300, ,3-ketoacyl-CoA thiolase	LOCUS_01300, ,3-ketoacyl-CoA thiolase	LOCUS_01240, ,3-ketoacyl-CoA thiolase	LOCUS_23930, ,3-ketoacyl-CoA thiolase	LOCUS_01300, ,3-ketoacyl-CoA thiolase	LOCUS_24200, ,3-ketoacyl-CoA thiolase	LOCUS_23450, ,3-ketoacyl-CoA thiolase	LOCUS_24230, ,3-ketoacyl-CoA thiolase	LOCUS_16450, ,3-ketoacyl-CoA thiolase	LOCUS_01560, ,3-ketoacyl-CoA thiolase	LOCUS_01550, ,3-ketoacyl-CoA thiolase	LOCUS_28010, ,3-ketoacyl-CoA thiolase	LOCUS_01480, ,3-ketoacyl-CoA thiolase	LOCUS_01550, ,3-ketoacyl-CoA thiolase	LOCUS_26930, ,3-ketoacyl-CoA thiolase	LOCUS_26650, ,3-ketoacyl-CoA thiolase	LOCUS_02330, ,3-ketoacyl-CoA thiolase	LOCUS_19960, ,3-ketoacyl-CoA thiolase	LOCUS_01550, ,3-ketoacyl-CoA thiolase	LOCUS_19340, ,3-ketoacyl-CoA thiolase	LOCUS_01540, ,3-ketoacyl-CoA thiolase	LOCUS_01560, ,3-ketoacyl-CoA thiolase	LOCUS_25820, ,3-ketoacyl-CoA thiolase	LOCUS_25930, ,3-ketoacyl-CoA thiolase	LOCUS_01530, ,3-ketoacyl-CoA thiolase	LOCUS_02350, ,3-ketoacyl-CoA thiolase	LOCUS_01530, ,3-ketoacyl-CoA thiolase	LOCUS_26000, ,3-ketoacyl-CoA thiolase	LOCUS_27110, ,3-ketoacyl-CoA thiolase	LOCUS_26010, ,3-ketoacyl-CoA thiolase	LOCUS_01560, ,3-ketoacyl-CoA thiolase	LOCUS_26120, ,3-ketoacyl-CoA thiolase	LOCUS_02540, ,3-ketoacyl-CoA thiolase	LOCUS_01550, ,3-ketoacyl-CoA thiolase	LOCUS_25240, ,3-ketoacyl-CoA thiolase	LOCUS_26790, ,3-ketoacyl-CoA thiolase	LOCUS_01540, ,3-ketoacyl-CoA thiolase	LOCUS_00790, ,3-ketoacyl-CoA thiolase	LOCUS_00790, ,3-ketoacyl-CoA thiolase	LOCUS_00770, ,3-ketoacyl-CoA thiolase	LOCUS_00900, ,3-ketoacyl-CoA thiolase	LOCUS_00850, ,3-ketoacyl-CoA thiolase	LOCUS_00900, ,3-ketoacyl-CoA thiolase	LOCUS_00850, ,3-ketoacyl-CoA thiolase	0	0	0	0
LOCUS_01400, ,sodium:calcium antiporter	LOCUS_01360, ,sodium:calcium antiporter	LOCUS_01310, ,sodium:calcium antiporter	LOCUS_23870, ,sodium:calcium antiporter	LOCUS_01360, ,sodium:calcium antiporter	LOCUS_24140, ,sodium:calcium antiporter	LOCUS_23380, ,sodium:calcium antiporter	LOCUS_24160, ,sodium:calcium antiporter	LOCUS_14770, ,sodium:calcium antiporter	LOCUS_01610, ,sodium:calcium antiporter	LOCUS_01620, ,sodium:calcium antiporter	LOCUS_27950, ,sodium:calcium antiporter	LOCUS_01540, ,sodium:calcium antiporter	LOCUS_01610, ,sodium:calcium antiporter	LOCUS_26870, ,sodium:calcium antiporter	LOCUS_26580, ,sodium:calcium antiporter	LOCUS_02400, ,sodium:calcium antiporter	LOCUS_19890, ,sodium:calcium antiporter	LOCUS_01620, ,sodium:calcium antiporter	LOCUS_19400, ,sodium:calcium antiporter	LOCUS_01610, ,sodium:calcium antiporter	LOCUS_01620, ,sodium:calcium antiporter	LOCUS_25750, ,sodium:calcium antiporter	LOCUS_25860, ,sodium:calcium antiporter	LOCUS_01600, ,sodium:calcium antiporter	LOCUS_02410, ,sodium:calcium antiporter	LOCUS_01600, ,sodium:calcium antiporter	LOCUS_25930, ,sodium:calcium antiporter	LOCUS_27050, ,sodium:calcium antiporter	LOCUS_25940, ,sodium:calcium antiporter	LOCUS_01620, ,sodium:calcium antiporter	LOCUS_26050, ,sodium:calcium antiporter	LOCUS_02480, ,sodium:calcium antiporter	LOCUS_01620, ,sodium:calcium antiporter	LOCUS_25180, ,sodium:calcium antiporter	LOCUS_26720, ,sodium:calcium antiporter	LOCUS_01610, ,sodium:calcium antiporter	LOCUS_01960, ,sodium:calcium antiporter	LOCUS_01970, ,sodium:calcium antiporter	LOCUS_01940, ,sodium:calcium antiporter	LOCUS_02140, ,sodium:calcium antiporter	LOCUS_02090, ,sodium:calcium antiporter	LOCUS_02140, ,sodium:calcium antiporter	LOCUS_02090, ,sodium:calcium antiporter	0	0	0	0
LOCUS_01410, ,coproporphyrinogen-III oxidase	LOCUS_01370, ,coproporphyrinogen-III oxidase	LOCUS_01320, ,coproporphyrinogen-III oxidase	LOCUS_23860, ,coproporphyrinogen-III oxidase	LOCUS_01370, ,coproporphyrinogen-III oxidase	LOCUS_24130, ,coproporphyrinogen-III oxidase	LOCUS_23370, ,coproporphyrinogen-III oxidase	LOCUS_24150, ,coproporphyrinogen-III oxidase	LOCUS_15220, ,coproporphyrinogen-III oxidase	LOCUS_01620, ,coproporphyrinogen-III oxidase	LOCUS_01630, ,coproporphyrinogen-III oxidase	LOCUS_27940, ,coproporphyrinogen-III oxidase	LOCUS_01550, ,coproporphyrinogen-III oxidase	LOCUS_01620, ,coproporphyrinogen-III oxidase	LOCUS_26860, ,coproporphyrinogen-III oxidase	LOCUS_26570, ,coproporphyrinogen-III oxidase	LOCUS_02410, ,coproporphyrinogen-III oxidase	LOCUS_19880, ,coproporphyrinogen-III oxidase	LOCUS_01630, ,coproporphyrinogen-III oxidase	LOCUS_19410, ,coproporphyrinogen-III oxidase	LOCUS_01620, ,coproporphyrinogen-III oxidase	LOCUS_01630, ,coproporphyrinogen-III oxidase	LOCUS_25740, ,coproporphyrinogen-III oxidase	LOCUS_25850, ,coproporphyrinogen-III oxidase	LOCUS_01610, ,coproporphyrinogen-III oxidase	LOCUS_02420, ,coproporphyrinogen-III oxidase	LOCUS_01610, ,coproporphyrinogen-III oxidase	LOCUS_25920, ,coproporphyrinogen-III oxidase	LOCUS_27040, ,coproporphyrinogen-III oxidase	LOCUS_25930, ,coproporphyrinogen-III oxidase	LOCUS_01630, ,coproporphyrinogen-III oxidase	LOCUS_26040, ,coproporphyrinogen-III oxidase	LOCUS_02470, ,coproporphyrinogen-III oxidase	LOCUS_01630, ,coproporphyrinogen-III oxidase	LOCUS_25170, ,coproporphyrinogen-III oxidase	LOCUS_26710, ,coproporphyrinogen-III oxidase	LOCUS_01620, ,coproporphyrinogen-III oxidase	LOCUS_01950, ,coproporphyrinogen-III oxidase	LOCUS_01960, ,coproporphyrinogen-III oxidase	LOCUS_01930, ,coproporphyrinogen-III oxidase	LOCUS_02130, ,coproporphyrinogen-III oxidase	LOCUS_02080, ,coproporphyrinogen-III oxidase	LOCUS_02130, ,coproporphyrinogen-III oxidase	LOCUS_02080, ,coproporphyrinogen-III oxidase	0	0	0	0
LOCUS_01420, ,50S ribosomal protein L20	LOCUS_01380, ,50S ribosomal protein L20	LOCUS_01330, ,50S ribosomal protein L20	LOCUS_23850, ,50S ribosomal protein L20	LOCUS_01380, ,50S ribosomal protein L20	LOCUS_24120, ,50S ribosomal protein L20	LOCUS_23360, ,50S ribosomal protein L20	LOCUS_24140, ,50S ribosomal protein L20	LOCUS_00930, ,50S ribosomal protein L20	LOCUS_01630, ,50S ribosomal protein L20	LOCUS_01640, ,50S ribosomal protein L20	LOCUS_27930, ,50S ribosomal protein L20	LOCUS_01560, ,50S ribosomal protein L20	LOCUS_01630, ,50S ribosomal protein L20	LOCUS_26850, ,50S ribosomal protein L20	LOCUS_26560, ,50S ribosomal protein L20	LOCUS_02420, ,50S ribosomal protein L20	LOCUS_19870, ,50S ribosomal protein L20	LOCUS_01640, ,50S ribosomal protein L20	LOCUS_19420, ,50S ribosomal protein L20	LOCUS_01630, ,50S ribosomal protein L20	LOCUS_01640, ,50S ribosomal protein L20	LOCUS_25730, ,50S ribosomal protein L20	LOCUS_25840, ,50S ribosomal protein L20	LOCUS_01620, ,50S ribosomal protein L20	LOCUS_02430, ,50S ribosomal protein L20	LOCUS_01620, ,50S ribosomal protein L20	LOCUS_25910, ,50S ribosomal protein L20	LOCUS_27030, ,50S ribosomal protein L20	LOCUS_25920, ,50S ribosomal protein L20	LOCUS_01640, ,50S ribosomal protein L20	LOCUS_26030, ,50S ribosomal protein L20	LOCUS_02460, ,50S ribosomal protein L20	LOCUS_01640, ,50S ribosomal protein L20	LOCUS_25160, ,50S ribosomal protein L20	LOCUS_26700, ,50S ribosomal protein L20	LOCUS_01630, ,50S ribosomal protein L20	LOCUS_00980, ,50S ribosomal protein L20	LOCUS_00980, ,50S ribosomal protein L20	LOCUS_00960, ,50S ribosomal protein L20	LOCUS_01090, ,50S ribosomal protein L20	LOCUS_01050, ,50S ribosomal protein L20	LOCUS_01100, ,50S ribosomal protein L20	LOCUS_01050, ,50S ribosomal protein L20	0	0	0	0
LOCUS_01430, ,50S ribosomal protein L35	LOCUS_01390, ,50S ribosomal protein L35	LOCUS_01340, ,50S ribosomal protein L35	LOCUS_23840, ,50S ribosomal protein L35	LOCUS_01390, ,50S ribosomal protein L35	LOCUS_24110, ,50S ribosomal protein L35	LOCUS_23350, ,50S ribosomal protein L35	LOCUS_24130, ,50S ribosomal protein L35	LOCUS_00920, ,50S ribosomal protein L35	LOCUS_01640, ,50S ribosomal protein L35	LOCUS_01650, ,50S ribosomal protein L35	LOCUS_27920, ,50S ribosomal protein L35	LOCUS_01570, ,50S ribosomal protein L35	LOCUS_01640, ,50S ribosomal protein L35	LOCUS_26840, ,50S ribosomal protein L35	LOCUS_26550, ,50S ribosomal protein L35	LOCUS_02430, ,50S ribosomal protein L35	LOCUS_19860, ,50S ribosomal protein L35	LOCUS_01650, ,50S ribosomal protein L35	LOCUS_19430, ,50S ribosomal protein L35	LOCUS_01640, ,50S ribosomal protein L35	LOCUS_01650, ,50S ribosomal protein L35	LOCUS_25720, ,50S ribosomal protein L35	LOCUS_25830, ,50S ribosomal protein L35	LOCUS_01630, ,50S ribosomal protein L35	LOCUS_02440, ,50S ribosomal protein L35	LOCUS_01630, ,50S ribosomal protein L35	LOCUS_25900, ,50S ribosomal protein L35	LOCUS_27020, ,50S ribosomal protein L35	LOCUS_25910, ,50S ribosomal protein L35	LOCUS_01650, ,50S ribosomal protein L35	LOCUS_26020, ,50S ribosomal protein L35	LOCUS_02450, ,50S ribosomal protein L35	LOCUS_01650, ,50S ribosomal protein L35	LOCUS_25150, ,50S ribosomal protein L35	LOCUS_26690, ,50S ribosomal protein L35	LOCUS_01640, ,50S ribosomal protein L35	LOCUS_00970, ,50S ribosomal protein L35	LOCUS_00970, ,50S ribosomal protein L35	LOCUS_00950, ,50S ribosomal protein L35	LOCUS_01080, ,50S ribosomal protein L35	LOCUS_01040, ,50S ribosomal protein L35	LOCUS_01090, ,50S ribosomal protein L35	LOCUS_01040, ,50S ribosomal protein L35	0	0	0	0
LOCUS_01450, ,histidine biosynthesis bifunctional protein HisIE	LOCUS_01410, ,histidine biosynthesis bifunctional protein HisIE	LOCUS_01360, ,histidine biosynthesis bifunctional protein HisIE	LOCUS_23820, ,histidine biosynthesis bifunctional protein HisIE	LOCUS_01410, ,histidine biosynthesis bifunctional protein HisIE	LOCUS_24090, ,histidine biosynthesis bifunctional protein HisIE	LOCUS_23330, ,histidine biosynthesis bifunctional protein HisIE	LOCUS_24110, ,histidine biosynthesis bifunctional protein HisIE	LOCUS_01050, ,histidine biosynthesis bifunctional protein HisIE	LOCUS_01660, ,histidine biosynthesis bifunctional protein HisIE	LOCUS_01670, ,histidine biosynthesis bifunctional protein HisIE	LOCUS_27900, ,histidine biosynthesis bifunctional protein HisIE	LOCUS_01590, ,histidine biosynthesis bifunctional protein HisIE	LOCUS_01660, ,histidine biosynthesis bifunctional protein HisIE	LOCUS_26820, ,histidine biosynthesis bifunctional protein HisIE	LOCUS_26530, ,histidine biosynthesis bifunctional protein HisIE	LOCUS_02450, ,histidine biosynthesis bifunctional protein HisIE	LOCUS_19840, ,histidine biosynthesis bifunctional protein HisIE	LOCUS_01670, ,histidine biosynthesis bifunctional protein HisIE	LOCUS_19450, ,histidine biosynthesis bifunctional protein HisIE	LOCUS_01660, ,histidine biosynthesis bifunctional protein HisIE	LOCUS_01670, ,histidine biosynthesis bifunctional protein HisIE	LOCUS_25700, ,histidine biosynthesis bifunctional protein HisIE	LOCUS_25810, ,histidine biosynthesis bifunctional protein HisIE	LOCUS_01650, ,histidine biosynthesis bifunctional protein HisIE	LOCUS_02460, ,histidine biosynthesis bifunctional protein HisIE	LOCUS_01650, ,histidine biosynthesis bifunctional protein HisIE	LOCUS_25880, ,histidine biosynthesis bifunctional protein HisIE	LOCUS_27000, ,histidine biosynthesis bifunctional protein HisIE	LOCUS_25890, ,histidine biosynthesis bifunctional protein HisIE	LOCUS_01670, ,histidine biosynthesis bifunctional protein HisIE	LOCUS_26000, ,histidine biosynthesis bifunctional protein HisIE	LOCUS_02430, ,histidine biosynthesis bifunctional protein HisIE	LOCUS_01670, ,histidine biosynthesis bifunctional protein HisIE	LOCUS_25130, ,histidine biosynthesis bifunctional protein HisIE	LOCUS_26670, ,histidine biosynthesis bifunctional protein HisIE	LOCUS_01660, ,histidine biosynthesis bifunctional protein HisIE	LOCUS_00950, ,histidine biosynthesis bifunctional protein HisIE	LOCUS_00950, ,histidine biosynthesis bifunctional protein HisIE	LOCUS_00930, ,histidine biosynthesis bifunctional protein HisIE	LOCUS_01060, ,histidine biosynthesis bifunctional protein HisIE	LOCUS_01020, ,histidine biosynthesis bifunctional protein HisIE	LOCUS_01070, ,histidine biosynthesis bifunctional protein HisIE	LOCUS_01020, ,histidine biosynthesis bifunctional protein HisIE	0	0	0	0
LOCUS_01460, ,hypothetical protein	LOCUS_01420, ,hypothetical protein	LOCUS_01370, ,hypothetical protein	LOCUS_23810, ,hypothetical protein	LOCUS_01420, ,hypothetical protein	LOCUS_24080, ,hypothetical protein	LOCUS_23320, ,hypothetical protein	LOCUS_24100, ,hypothetical protein	LOCUS_01040, ,Sec-independent protein translocase protein TatA	LOCUS_01670, ,hypothetical protein	LOCUS_01680, ,hypothetical protein	LOCUS_27890, ,hypothetical protein	LOCUS_01600, ,hypothetical protein	LOCUS_01670, ,hypothetical protein	LOCUS_26810, ,hypothetical protein	LOCUS_26520, ,hypothetical protein	LOCUS_02460, ,hypothetical protein	LOCUS_19830, ,hypothetical protein	LOCUS_01680, ,hypothetical protein	LOCUS_19460, ,hypothetical protein	LOCUS_01670, ,hypothetical protein	LOCUS_01680, ,hypothetical protein	LOCUS_25690, ,hypothetical protein	LOCUS_25800, ,hypothetical protein	LOCUS_01660, ,hypothetical protein	LOCUS_02470, ,hypothetical protein	LOCUS_01660, ,hypothetical protein	LOCUS_25870, ,hypothetical protein	LOCUS_26990, ,hypothetical protein	LOCUS_25880, ,hypothetical protein	LOCUS_01680, ,hypothetical protein	LOCUS_25990, ,hypothetical protein	LOCUS_02420, ,hypothetical protein	LOCUS_01680, ,hypothetical protein	LOCUS_25120, ,hypothetical protein	LOCUS_26660, ,hypothetical protein	LOCUS_01670, ,hypothetical protein	LOCUS_00940, ,Sec-independent protein translocase protein TatA	LOCUS_00940, ,Sec-independent protein translocase protein TatA	LOCUS_00920, ,Sec-independent protein translocase protein TatA	LOCUS_01050, ,Sec-independent protein translocase protein TatA	LOCUS_01010, ,Sec-independent protein translocase protein TatA	LOCUS_01060, ,Sec-independent protein translocase protein TatA	LOCUS_01010, ,Sec-independent protein translocase protein TatA	0	0	0	0
LOCUS_01470, ,hypothetical protein	LOCUS_01430, ,hypothetical protein	LOCUS_01380, ,hypothetical protein	LOCUS_23800, ,hypothetical protein	LOCUS_01430, ,hypothetical protein	LOCUS_24070, ,hypothetical protein	LOCUS_23310, ,hypothetical protein	LOCUS_24090, ,hypothetical protein	LOCUS_01030, ,hypothetical protein	LOCUS_01680, ,hypothetical protein	LOCUS_01690, ,hypothetical protein	LOCUS_27880, ,hypothetical protein	LOCUS_01610, ,hypothetical protein	LOCUS_01680, ,hypothetical protein	LOCUS_26800, ,hypothetical protein	LOCUS_26510, ,hypothetical protein	LOCUS_02470, ,hypothetical protein	LOCUS_19820, ,hypothetical protein	LOCUS_01690, ,hypothetical protein	LOCUS_19470, ,hypothetical protein	LOCUS_01680, ,hypothetical protein	LOCUS_01690, ,hypothetical protein	LOCUS_25680, ,hypothetical protein	LOCUS_25790, ,hypothetical protein	LOCUS_01670, ,hypothetical protein	LOCUS_02480, ,hypothetical protein	LOCUS_01670, ,hypothetical protein	LOCUS_25860, ,hypothetical protein	LOCUS_26980, ,hypothetical protein	LOCUS_25870, ,hypothetical protein	LOCUS_01690, ,hypothetical protein	LOCUS_25980, ,hypothetical protein	LOCUS_02410, ,hypothetical protein	LOCUS_01690, ,hypothetical protein	LOCUS_25110, ,hypothetical protein	LOCUS_26650, ,hypothetical protein	LOCUS_01680, ,hypothetical protein	LOCUS_00930, ,hypothetical protein	LOCUS_00930, ,hypothetical protein	LOCUS_00910, ,hypothetical protein	LOCUS_01040, ,hypothetical protein	LOCUS_01000, ,hypothetical protein	LOCUS_01050, ,hypothetical protein	LOCUS_01000, ,hypothetical protein	0	0	0	0
LOCUS_01480, ,Sec-independent protein translocase protein TatC	LOCUS_01440, ,Sec-independent protein translocase protein TatC	LOCUS_01390, ,Sec-independent protein translocase protein TatC	LOCUS_23790, ,Sec-independent protein translocase protein TatC	LOCUS_01440, ,Sec-independent protein translocase protein TatC	LOCUS_24060, ,Sec-independent protein translocase protein TatC	LOCUS_23300, ,Sec-independent protein translocase protein TatC	LOCUS_24080, ,Sec-independent protein translocase protein TatC	LOCUS_01020, ,sec-independent protein translocase protein TatC	LOCUS_01690, ,Sec-independent protein translocase protein TatC	LOCUS_01700, ,Sec-independent protein translocase protein TatC	LOCUS_27870, ,Sec-independent protein translocase protein TatC	LOCUS_01620, ,Sec-independent protein translocase protein TatC	LOCUS_01690, ,Sec-independent protein translocase protein TatC	LOCUS_26790, ,Sec-independent protein translocase protein TatC	LOCUS_26500, ,Sec-independent protein translocase protein TatC	LOCUS_02480, ,Sec-independent protein translocase protein TatC	LOCUS_19810, ,Sec-independent protein translocase protein TatC	LOCUS_01700, ,Sec-independent protein translocase protein TatC	LOCUS_19480, ,Sec-independent protein translocase protein TatC	LOCUS_01690, ,Sec-independent protein translocase protein TatC	LOCUS_01700, ,Sec-independent protein translocase protein TatC	LOCUS_25670, ,Sec-independent protein translocase protein TatC	LOCUS_25780, ,Sec-independent protein translocase protein TatC	LOCUS_01680, ,Sec-independent protein translocase protein TatC	LOCUS_02490, ,Sec-independent protein translocase protein TatC	LOCUS_01680, ,Sec-independent protein translocase protein TatC	LOCUS_25850, ,Sec-independent protein translocase protein TatC	LOCUS_26970, ,Sec-independent protein translocase protein TatC	LOCUS_25860, ,Sec-independent protein translocase protein TatC	LOCUS_01700, ,Sec-independent protein translocase protein TatC	LOCUS_25970, ,Sec-independent protein translocase protein TatC	LOCUS_02400, ,Sec-independent protein translocase protein TatC	LOCUS_01700, ,Sec-independent protein translocase protein TatC	LOCUS_25100, ,Sec-independent protein translocase protein TatC	LOCUS_26640, ,Sec-independent protein translocase protein TatC	LOCUS_01690, ,Sec-independent protein translocase protein TatC	LOCUS_00920, ,sec-independent protein translocase protein TatC	LOCUS_00920, ,Sec-independent protein translocase protein TatC	LOCUS_00900, ,Sec-independent protein translocase protein TatC	LOCUS_01030, ,sec-independent protein translocase protein TatC	LOCUS_00990, ,sec-independent protein translocase protein TatC	LOCUS_01040, ,sec-independent protein translocase protein TatC	LOCUS_00990, ,sec-independent protein translocase protein TatC	0	0	0	0
LOCUS_01550, ,elongation factor 4	LOCUS_01510, ,elongation factor 4	LOCUS_01460, ,elongation factor 4	LOCUS_23720, ,elongation factor 4	LOCUS_01510, ,elongation factor 4	LOCUS_23990, ,elongation factor 4	LOCUS_23230, ,elongation factor 4	LOCUS_24010, ,elongation factor 4	LOCUS_01290, ,elongation factor 4	LOCUS_01760, ,elongation factor 4	LOCUS_01770, ,elongation factor 4	LOCUS_27800, ,elongation factor 4	LOCUS_01690, ,elongation factor 4	LOCUS_01760, ,elongation factor 4	LOCUS_26720, ,elongation factor 4	LOCUS_26430, ,elongation factor 4	LOCUS_02550, ,elongation factor 4	LOCUS_19740, ,elongation factor 4	LOCUS_01770, ,elongation factor 4	LOCUS_19550, ,elongation factor 4	LOCUS_01760, ,elongation factor 4	LOCUS_01770, ,elongation factor 4	LOCUS_25600, ,elongation factor 4	LOCUS_25710, ,elongation factor 4	LOCUS_01750, ,elongation factor 4	LOCUS_02560, ,elongation factor 4	LOCUS_01750, ,elongation factor 4	LOCUS_25780, ,elongation factor 4	LOCUS_26900, ,elongation factor 4	LOCUS_25790, ,elongation factor 4	LOCUS_01770, ,elongation factor 4	LOCUS_25900, ,elongation factor 4	LOCUS_02330, ,elongation factor 4	LOCUS_01770, ,elongation factor 4	LOCUS_25030, ,elongation factor 4	LOCUS_26570, ,elongation factor 4	LOCUS_01760, ,elongation factor 4	LOCUS_01190, ,elongation factor 4	LOCUS_01230, ,elongation factor 4	LOCUS_01180, ,elongation factor 4	LOCUS_01350, ,elongation factor 4	LOCUS_01310, ,elongation factor 4	LOCUS_01360, ,elongation factor 4	LOCUS_01310, ,elongation factor 4	0	0	0	0
LOCUS_01560, ,hypothetical protein	LOCUS_01520, ,hypothetical protein	LOCUS_01470, ,hypothetical protein	LOCUS_23710, ,hypothetical protein	LOCUS_01520, ,hypothetical protein	LOCUS_23980, ,hypothetical protein	LOCUS_23220, ,hypothetical protein	LOCUS_24000, ,hypothetical protein	LOCUS_01300, ,hypothetical protein	LOCUS_01770, ,hypothetical protein	LOCUS_01780, ,hypothetical protein	LOCUS_27790, ,hypothetical protein	LOCUS_01700, ,hypothetical protein	LOCUS_01770, ,hypothetical protein	LOCUS_26710, ,hypothetical protein	LOCUS_26420, ,hypothetical protein	LOCUS_02560, ,hypothetical protein	LOCUS_19730, ,hypothetical protein	LOCUS_01780, ,hypothetical protein	LOCUS_19560, ,hypothetical protein	LOCUS_01770, ,hypothetical protein	LOCUS_01780, ,hypothetical protein	LOCUS_25590, ,hypothetical protein	LOCUS_25700, ,hypothetical protein	LOCUS_01760, ,hypothetical protein	LOCUS_02570, ,hypothetical protein	LOCUS_01760, ,hypothetical protein	LOCUS_25770, ,hypothetical protein	LOCUS_26890, ,hypothetical protein	LOCUS_25780, ,hypothetical protein	LOCUS_01780, ,hypothetical protein	LOCUS_25890, ,hypothetical protein	LOCUS_02320, ,hypothetical protein	LOCUS_01780, ,hypothetical protein	LOCUS_25020, ,hypothetical protein	LOCUS_26560, ,hypothetical protein	LOCUS_01770, ,hypothetical protein	LOCUS_01200, ,hypothetical protein	LOCUS_01240, ,hypothetical protein	LOCUS_01190, ,hypothetical protein	LOCUS_01360, ,hypothetical protein	LOCUS_01320, ,hypothetical protein	LOCUS_01370, ,hypothetical protein	LOCUS_01320, ,hypothetical protein	0	0	0	0
LOCUS_01580, ,ribonuclease 3	LOCUS_01540, ,ribonuclease 3	LOCUS_01490, ,ribonuclease 3	LOCUS_23690, ,ribonuclease 3	LOCUS_01540, ,ribonuclease 3	LOCUS_23960, ,ribonuclease 3	LOCUS_23200, ,ribonuclease 3	LOCUS_23980, ,ribonuclease 3	LOCUS_01310, ,ribonuclease 3	LOCUS_01790, ,ribonuclease 3	LOCUS_01800, ,ribonuclease 3	LOCUS_27770, ,ribonuclease 3	LOCUS_01720, ,ribonuclease 3	LOCUS_01790, ,ribonuclease 3	LOCUS_26690, ,ribonuclease 3	LOCUS_26400, ,ribonuclease 3	LOCUS_02580, ,ribonuclease 3	LOCUS_19710, ,ribonuclease 3	LOCUS_01800, ,ribonuclease 3	LOCUS_19580, ,ribonuclease 3	LOCUS_01790, ,ribonuclease 3	LOCUS_01800, ,ribonuclease 3	LOCUS_25570, ,ribonuclease 3	LOCUS_25680, ,ribonuclease 3	LOCUS_01780, ,ribonuclease 3	LOCUS_02590, ,ribonuclease 3	LOCUS_01780, ,ribonuclease 3	LOCUS_25750, ,ribonuclease 3	LOCUS_26870, ,ribonuclease 3	LOCUS_25760, ,ribonuclease 3	LOCUS_01800, ,ribonuclease 3	LOCUS_25870, ,ribonuclease 3	LOCUS_02300, ,ribonuclease 3	LOCUS_01800, ,ribonuclease 3	LOCUS_25000, ,ribonuclease 3	LOCUS_26540, ,ribonuclease 3	LOCUS_01790, ,ribonuclease 3	LOCUS_01210, ,ribonuclease 3	LOCUS_01250, ,ribonuclease 3	LOCUS_01200, ,ribonuclease 3	LOCUS_01370, ,ribonuclease 3	LOCUS_01330, ,ribonuclease 3	LOCUS_01380, ,ribonuclease 3	LOCUS_01330, ,ribonuclease 3	0	0	0	0
LOCUS_01590, ,GTPase Era	LOCUS_01550, ,GTPase Era	LOCUS_01500, ,GTPase Era	LOCUS_23680, ,GTPase Era	LOCUS_01550, ,GTPase Era	LOCUS_23950, ,GTPase Era	LOCUS_23190, ,GTPase Era	LOCUS_23970, ,GTPase Era	LOCUS_01320, ,GTPase Era	LOCUS_01800, ,GTPase Era	LOCUS_01810, ,GTPase Era	LOCUS_27760, ,GTPase Era	LOCUS_01730, ,GTPase Era	LOCUS_01800, ,GTPase Era	LOCUS_26680, ,GTPase Era	LOCUS_26390, ,GTPase Era	LOCUS_02590, ,GTPase Era	LOCUS_19700, ,GTPase Era	LOCUS_01810, ,GTPase Era	LOCUS_19590, ,GTPase Era	LOCUS_01800, ,GTPase Era	LOCUS_01810, ,GTPase Era	LOCUS_25560, ,GTPase Era	LOCUS_25670, ,GTPase Era	LOCUS_01790, ,GTPase Era	LOCUS_02600, ,GTPase Era	LOCUS_01790, ,GTPase Era	LOCUS_25740, ,GTPase Era	LOCUS_26860, ,GTPase Era	LOCUS_25750, ,GTPase Era	LOCUS_01810, ,GTPase Era	LOCUS_25860, ,GTPase Era	LOCUS_02290, ,GTPase Era	LOCUS_01810, ,GTPase Era	LOCUS_24990, ,GTPase Era	LOCUS_26530, ,GTPase Era	LOCUS_01800, ,GTPase Era	LOCUS_01220, ,GTPase Era	LOCUS_01260, ,GTPase Era	LOCUS_01210, ,GTPase Era	LOCUS_01380, ,GTPase Era	LOCUS_01340, ,GTPase Era	LOCUS_01390, ,GTPase Era	LOCUS_01340, ,GTPase Era	0	0	0	0
LOCUS_01640, ,preprotein translocase subunit SecG	LOCUS_01600, ,preprotein translocase subunit SecG	LOCUS_01550, ,preprotein translocase subunit SecG	LOCUS_23630, ,preprotein translocase subunit SecG	LOCUS_01600, ,preprotein translocase subunit SecG	LOCUS_23900, ,preprotein translocase subunit SecG	LOCUS_23140, ,preprotein translocase subunit SecG	LOCUS_23920, ,preprotein translocase subunit SecG	LOCUS_01590, ,preprotein translocase subunit SecG	LOCUS_01850, ,preprotein translocase subunit SecG	LOCUS_01860, ,preprotein translocase subunit SecG	LOCUS_27710, ,preprotein translocase subunit SecG	LOCUS_01780, ,preprotein translocase subunit SecG	LOCUS_01850, ,preprotein translocase subunit SecG	LOCUS_26630, ,preprotein translocase subunit SecG	LOCUS_26340, ,preprotein translocase subunit SecG	LOCUS_02640, ,preprotein translocase subunit SecG	LOCUS_19650, ,preprotein translocase subunit SecG	LOCUS_01860, ,preprotein translocase subunit SecG	LOCUS_19640, ,preprotein translocase subunit SecG	LOCUS_01850, ,preprotein translocase subunit SecG	LOCUS_01860, ,preprotein translocase subunit SecG	LOCUS_25510, ,preprotein translocase subunit SecG	LOCUS_25620, ,preprotein translocase subunit SecG	LOCUS_01840, ,preprotein translocase subunit SecG	LOCUS_02650, ,preprotein translocase subunit SecG	LOCUS_01840, ,preprotein translocase subunit SecG	LOCUS_25690, ,preprotein translocase subunit SecG	LOCUS_26810, ,preprotein translocase subunit SecG	LOCUS_25700, ,preprotein translocase subunit SecG	LOCUS_01860, ,preprotein translocase subunit SecG	LOCUS_25810, ,preprotein translocase subunit SecG	LOCUS_02240, ,preprotein translocase subunit SecG	LOCUS_01860, ,preprotein translocase subunit SecG	LOCUS_24940, ,preprotein translocase subunit SecG	LOCUS_26480, ,preprotein translocase subunit SecG	LOCUS_01850, ,preprotein translocase subunit SecG	LOCUS_18410, ,preprotein translocase subunit SecG	LOCUS_18450, ,preprotein translocase subunit SecG	LOCUS_17710, ,preprotein translocase subunit SecG	LOCUS_21650, ,preprotein translocase subunit SecG	LOCUS_19590, ,preprotein translocase subunit SecG	LOCUS_22090, ,preprotein translocase subunit SecG	LOCUS_20950, ,preprotein translocase subunit SecG	0	0	0	0
LOCUS_01650, ,triosephosphate isomerase	LOCUS_01610, ,triosephosphate isomerase	LOCUS_01560, ,triosephosphate isomerase	LOCUS_23620, ,triosephosphate isomerase	LOCUS_01610, ,triosephosphate isomerase	LOCUS_23890, ,triosephosphate isomerase	LOCUS_23130, ,triosephosphate isomerase	LOCUS_23910, ,triosephosphate isomerase	LOCUS_01580, ,triosephosphate isomerase	LOCUS_01860, ,triosephosphate isomerase	LOCUS_01870, ,triosephosphate isomerase	LOCUS_27700, ,triosephosphate isomerase	LOCUS_01790, ,triosephosphate isomerase	LOCUS_01860, ,triosephosphate isomerase	LOCUS_26620, ,triosephosphate isomerase	LOCUS_26330, ,triosephosphate isomerase	LOCUS_02650, ,triosephosphate isomerase	LOCUS_19640, ,triosephosphate isomerase	LOCUS_01870, ,triosephosphate isomerase	LOCUS_19650, ,triosephosphate isomerase	LOCUS_01860, ,triosephosphate isomerase	LOCUS_01870, ,triosephosphate isomerase	LOCUS_25500, ,triosephosphate isomerase	LOCUS_25610, ,triosephosphate isomerase	LOCUS_01850, ,triosephosphate isomerase	LOCUS_02660, ,triosephosphate isomerase	LOCUS_01850, ,triosephosphate isomerase	LOCUS_25680, ,triosephosphate isomerase	LOCUS_26800, ,triosephosphate isomerase	LOCUS_25690, ,triosephosphate isomerase	LOCUS_01870, ,triosephosphate isomerase	LOCUS_25800, ,triosephosphate isomerase	LOCUS_02230, ,triosephosphate isomerase	LOCUS_01870, ,triosephosphate isomerase	LOCUS_24930, ,triosephosphate isomerase	LOCUS_26470, ,triosephosphate isomerase	LOCUS_01860, ,triosephosphate isomerase	LOCUS_18420, ,triosephosphate isomerase	LOCUS_18460, ,triosephosphate isomerase	LOCUS_17720, ,triosephosphate isomerase	LOCUS_21660, ,triosephosphate isomerase	LOCUS_19600, ,triosephosphate isomerase	LOCUS_22100, ,triosephosphate isomerase	LOCUS_20960, ,triosephosphate isomerase	0	0	0	0
LOCUS_01660, ,type IV-A pilus assembly ATPase PilB	LOCUS_01620, ,type IV-A pilus assembly ATPase PilB	LOCUS_01570, ,type IV-A pilus assembly ATPase PilB	LOCUS_23610, ,type IV-A pilus assembly ATPase PilB	LOCUS_01620, ,type IV-A pilus assembly ATPase PilB	LOCUS_23880, ,type IV-A pilus assembly ATPase PilB	LOCUS_23120, ,type IV-A pilus assembly ATPase PilB	LOCUS_23900, ,type IV-A pilus assembly ATPase PilB	LOCUS_01570, ,type IV-A pilus assembly ATPase PilB	LOCUS_01870, ,type IV-A pilus assembly ATPase PilB	LOCUS_01880, ,type IV-A pilus assembly ATPase PilB	LOCUS_27690, ,type IV-A pilus assembly ATPase PilB	LOCUS_01800, ,type IV-A pilus assembly ATPase PilB	LOCUS_01870, ,type IV-A pilus assembly ATPase PilB	LOCUS_26610, ,type IV-A pilus assembly ATPase PilB	LOCUS_26320, ,type IV-A pilus assembly ATPase PilB	LOCUS_02660, ,type IV-A pilus assembly ATPase PilB	LOCUS_19630, ,type IV-A pilus assembly ATPase PilB	LOCUS_01880, ,type IV-A pilus assembly ATPase PilB	LOCUS_19660, ,type IV-A pilus assembly ATPase PilB	LOCUS_01870, ,type IV-A pilus assembly ATPase PilB	LOCUS_01880, ,type IV-A pilus assembly ATPase PilB	LOCUS_25490, ,type IV-A pilus assembly ATPase PilB	LOCUS_25600, ,type IV-A pilus assembly ATPase PilB	LOCUS_01860, ,type IV-A pilus assembly ATPase PilB	LOCUS_02670, ,type IV-A pilus assembly ATPase PilB	LOCUS_01860, ,type IV-A pilus assembly ATPase PilB	LOCUS_25670, ,type IV-A pilus assembly ATPase PilB	LOCUS_26790, ,type IV-A pilus assembly ATPase PilB	LOCUS_25680, ,type IV-A pilus assembly ATPase PilB	LOCUS_01880, ,type IV-A pilus assembly ATPase PilB	LOCUS_25790, ,type IV-A pilus assembly ATPase PilB	LOCUS_02220, ,type IV-A pilus assembly ATPase PilB	LOCUS_01880, ,type IV-A pilus assembly ATPase PilB	LOCUS_24920, ,type IV-A pilus assembly ATPase PilB	LOCUS_26460, ,type IV-A pilus assembly ATPase PilB	LOCUS_01870, ,type IV-A pilus assembly ATPase PilB	LOCUS_18430, ,type IV-A pilus assembly ATPase PilB	LOCUS_18470, ,type IV-A pilus assembly ATPase PilB	LOCUS_17730, ,type IV-A pilus assembly ATPase PilB	LOCUS_21670, ,type IV-A pilus assembly ATPase PilB	LOCUS_19610, ,type IV-A pilus assembly ATPase PilB	LOCUS_22110, ,type IV-A pilus assembly ATPase PilB	LOCUS_20970, ,type IV-A pilus assembly ATPase PilB	0	0	0	0
LOCUS_01670, ,putative D-methionine-binding lipoprotein MetQ	LOCUS_01630, ,putative D-methionine-binding lipoprotein MetQ	LOCUS_01580, ,putative D-methionine-binding lipoprotein MetQ	LOCUS_23600, ,putative D-methionine-binding lipoprotein MetQ	LOCUS_01630, ,putative D-methionine-binding lipoprotein MetQ	LOCUS_23870, ,putative D-methionine-binding lipoprotein MetQ	LOCUS_23110, ,putative D-methionine-binding lipoprotein MetQ	LOCUS_23890, ,putative D-methionine-binding lipoprotein MetQ	LOCUS_14680, ,putative D-methionine-binding lipoprotein MetQ	LOCUS_01880, ,putative D-methionine-binding lipoprotein MetQ	LOCUS_01890, ,putative D-methionine-binding lipoprotein MetQ	LOCUS_27680, ,putative D-methionine-binding lipoprotein MetQ	LOCUS_01810, ,putative D-methionine-binding lipoprotein MetQ	LOCUS_01880, ,putative D-methionine-binding lipoprotein MetQ	LOCUS_26600, ,putative D-methionine-binding lipoprotein MetQ	LOCUS_26310, ,putative D-methionine-binding lipoprotein MetQ	LOCUS_02670, ,putative D-methionine-binding lipoprotein MetQ	LOCUS_19620, ,putative D-methionine-binding lipoprotein MetQ	LOCUS_01890, ,putative D-methionine-binding lipoprotein MetQ	LOCUS_19670, ,putative D-methionine-binding lipoprotein MetQ	LOCUS_01880, ,putative D-methionine-binding lipoprotein MetQ	LOCUS_01890, ,putative D-methionine-binding lipoprotein MetQ	LOCUS_25480, ,putative D-methionine-binding lipoprotein MetQ	LOCUS_25590, ,putative D-methionine-binding lipoprotein MetQ	LOCUS_01870, ,putative D-methionine-binding lipoprotein MetQ	LOCUS_02680, ,putative D-methionine-binding lipoprotein MetQ	LOCUS_01870, ,putative D-methionine-binding lipoprotein MetQ	LOCUS_25660, ,putative D-methionine-binding lipoprotein MetQ	LOCUS_26780, ,putative D-methionine-binding lipoprotein MetQ	LOCUS_25670, ,putative D-methionine-binding lipoprotein MetQ	LOCUS_01890, ,putative D-methionine-binding lipoprotein MetQ	LOCUS_25780, ,putative D-methionine-binding lipoprotein MetQ	LOCUS_02210, ,putative D-methionine-binding lipoprotein MetQ	LOCUS_01890, ,putative D-methionine-binding lipoprotein MetQ	LOCUS_24910, ,putative D-methionine-binding lipoprotein MetQ	LOCUS_26450, ,putative D-methionine-binding lipoprotein MetQ	LOCUS_01880, ,putative D-methionine-binding lipoprotein MetQ	LOCUS_02690, ,putative D-methionine-binding lipoprotein MetQ	LOCUS_02840, ,putative D-methionine-binding lipoprotein MetQ	LOCUS_02740, ,putative D-methionine-binding lipoprotein MetQ	LOCUS_19440, ,putative D-methionine-binding lipoprotein MetQ	LOCUS_03450, ,putative D-methionine-binding lipoprotein MetQ	LOCUS_03550, ,putative D-methionine-binding lipoprotein MetQ	LOCUS_02920, ,putative D-methionine-binding lipoprotein MetQ	0	0	0	0
LOCUS_01680, ,ABC transporter permease	LOCUS_01640, ,ABC transporter permease	LOCUS_01590, ,ABC transporter permease	LOCUS_23590, ,ABC transporter permease	LOCUS_01640, ,ABC transporter permease	LOCUS_23860, ,ABC transporter permease	LOCUS_23100, ,ABC transporter permease	LOCUS_23880, ,ABC transporter permease	LOCUS_14670, ,ABC transporter permease	LOCUS_01890, ,ABC transporter permease	LOCUS_01900, ,ABC transporter permease	LOCUS_27670, ,ABC transporter permease	LOCUS_01820, ,ABC transporter permease	LOCUS_01890, ,ABC transporter permease	LOCUS_26590, ,ABC transporter permease	LOCUS_26300, ,ABC transporter permease	LOCUS_02680, ,ABC transporter permease	LOCUS_19610, ,ABC transporter permease	LOCUS_01900, ,ABC transporter permease	LOCUS_19680, ,ABC transporter permease	LOCUS_01890, ,ABC transporter permease	LOCUS_01900, ,ABC transporter permease	LOCUS_25470, ,ABC transporter permease	LOCUS_25580, ,ABC transporter permease	LOCUS_01880, ,ABC transporter permease	LOCUS_02690, ,ABC transporter permease	LOCUS_01880, ,ABC transporter permease	LOCUS_25650, ,ABC transporter permease	LOCUS_26770, ,ABC transporter permease	LOCUS_25660, ,ABC transporter permease	LOCUS_01900, ,ABC transporter permease	LOCUS_25770, ,ABC transporter permease	LOCUS_02200, ,ABC transporter permease	LOCUS_01900, ,ABC transporter permease	LOCUS_24900, ,ABC transporter permease	LOCUS_26440, ,ABC transporter permease	LOCUS_01890, ,ABC transporter permease	LOCUS_02700, ,ABC transporter permease	LOCUS_02850, ,ABC transporter permease	LOCUS_02750, ,ABC transporter permease	LOCUS_19430, ,ABC transporter permease	LOCUS_03460, ,ABC transporter permease	LOCUS_03560, ,ABC transporter permease	LOCUS_02930, ,ABC transporter permease	0	0	0	0
LOCUS_01690, ,methionine import ATP-binding protein MetN	LOCUS_01650, ,methionine import ATP-binding protein MetN	LOCUS_01600, ,methionine import ATP-binding protein MetN	LOCUS_23580, ,methionine import ATP-binding protein MetN	LOCUS_01650, ,methionine import ATP-binding protein MetN	LOCUS_23850, ,methionine import ATP-binding protein MetN	LOCUS_23090, ,methionine import ATP-binding protein MetN	LOCUS_23870, ,methionine import ATP-binding protein MetN	LOCUS_14660, ,methionine import ATP-binding protein MetN	LOCUS_01900, ,methionine import ATP-binding protein MetN	LOCUS_01910, ,methionine import ATP-binding protein MetN	LOCUS_27660, ,methionine import ATP-binding protein MetN	LOCUS_01830, ,methionine import ATP-binding protein MetN	LOCUS_01900, ,methionine import ATP-binding protein MetN	LOCUS_26580, ,methionine import ATP-binding protein MetN	LOCUS_26290, ,methionine import ATP-binding protein MetN	LOCUS_02690, ,methionine import ATP-binding protein MetN	LOCUS_19600, ,methionine import ATP-binding protein MetN	LOCUS_01910, ,methionine import ATP-binding protein MetN	LOCUS_19690, ,methionine import ATP-binding protein MetN	LOCUS_01900, ,methionine import ATP-binding protein MetN	LOCUS_01910, ,methionine import ATP-binding protein MetN	LOCUS_25460, ,methionine import ATP-binding protein MetN	LOCUS_25570, ,methionine import ATP-binding protein MetN	LOCUS_01890, ,methionine import ATP-binding protein MetN	LOCUS_02700, ,methionine import ATP-binding protein MetN	LOCUS_01890, ,methionine import ATP-binding protein MetN	LOCUS_25640, ,methionine import ATP-binding protein MetN	LOCUS_26760, ,methionine import ATP-binding protein MetN	LOCUS_25650, ,methionine import ATP-binding protein MetN	LOCUS_01910, ,methionine import ATP-binding protein MetN	LOCUS_25760, ,methionine import ATP-binding protein MetN	LOCUS_02190, ,methionine import ATP-binding protein MetN	LOCUS_01910, ,methionine import ATP-binding protein MetN	LOCUS_24890, ,methionine import ATP-binding protein MetN	LOCUS_26430, ,methionine import ATP-binding protein MetN	LOCUS_01900, ,methionine import ATP-binding protein MetN	LOCUS_02710, ,methionine import ATP-binding protein MetN	LOCUS_02860, ,methionine import ATP-binding protein MetN	LOCUS_02760, ,methionine import ATP-binding protein MetN	LOCUS_19420, ,methionine import ATP-binding protein MetN	LOCUS_03470, ,methionine import ATP-binding protein MetN	LOCUS_03570, ,methionine import ATP-binding protein MetN	LOCUS_02940, ,methionine import ATP-binding protein MetN	0	0	0	0
LOCUS_01710, ,UvrABC system protein A	LOCUS_01670, ,UvrABC system protein A	LOCUS_01620, ,UvrABC system protein A	LOCUS_23560, ,UvrABC system protein A	LOCUS_01670, ,UvrABC system protein A	LOCUS_23830, ,UvrABC system protein A	LOCUS_23070, ,UvrABC system protein A	LOCUS_23850, ,UvrABC system protein A	LOCUS_02330, ,UvrABC system protein A	LOCUS_01920, ,UvrABC system protein A	LOCUS_01930, ,UvrABC system protein A	LOCUS_27640, ,UvrABC system protein A	LOCUS_01850, ,UvrABC system protein A	LOCUS_01920, ,UvrABC system protein A	LOCUS_26560, ,UvrABC system protein A	LOCUS_26270, ,UvrABC system protein A	LOCUS_02710, ,UvrABC system protein A	LOCUS_19580, ,hypothetical protein	LOCUS_01930, ,UvrABC system protein A	LOCUS_19710, ,UvrABC system protein A	LOCUS_01920, ,UvrABC system protein A	LOCUS_01930, ,UvrABC system protein A	LOCUS_25440, ,UvrABC system protein A	LOCUS_25550, ,UvrABC system protein A	LOCUS_01910, ,UvrABC system protein A	LOCUS_02720, ,UvrABC system protein A	LOCUS_01910, ,UvrABC system protein A	LOCUS_25620, ,UvrABC system protein A	LOCUS_26740, ,UvrABC system protein A	LOCUS_25630, ,UvrABC system protein A	LOCUS_01930, ,UvrABC system protein A	LOCUS_25740, ,UvrABC system protein A	LOCUS_02170, ,UvrABC system protein A	LOCUS_01930, ,UvrABC system protein A	LOCUS_24870, ,UvrABC system protein A	LOCUS_26410, ,UvrABC system protein A	LOCUS_01920, ,UvrABC system protein A	LOCUS_17020, ,UvrABC system protein A	LOCUS_16610, ,UvrABC system protein A	LOCUS_15920, ,UvrABC system protein A	LOCUS_04570, ,UvrABC system protein A	LOCUS_17800, ,UvrABC system protein A	LOCUS_18910, ,UvrABC system protein A	LOCUS_17920, ,UvrABC system protein A	0	0	0	0
LOCUS_01720, ,hydrolase	LOCUS_01680, ,hydrolase	LOCUS_01630, ,hydrolase	LOCUS_23550, ,hydrolase	LOCUS_01680, ,hydrolase	LOCUS_23820, ,hydrolase	LOCUS_23060, ,hydrolase	LOCUS_23840, ,hydrolase	LOCUS_13510, ,hydrolase	LOCUS_01930, ,hydrolase	LOCUS_01940, ,hydrolase	LOCUS_27630, ,hydrolase	LOCUS_01860, ,hydrolase	LOCUS_01930, ,hydrolase	LOCUS_26550, ,hydrolase	LOCUS_26260, ,hydrolase	LOCUS_02720, ,hydrolase	LOCUS_19560, ,hydrolase	LOCUS_01940, ,hydrolase	LOCUS_19720, ,hydrolase	LOCUS_01930, ,hydrolase	LOCUS_01940, ,hydrolase	LOCUS_25430, ,hydrolase	LOCUS_25540, ,hydrolase	LOCUS_01920, ,hydrolase	LOCUS_02730, ,hydrolase	LOCUS_01920, ,hydrolase	LOCUS_25610, ,hydrolase	LOCUS_26730, ,hydrolase	LOCUS_25620, ,hydrolase	LOCUS_01940, ,hydrolase	LOCUS_25730, ,hydrolase	LOCUS_02160, ,hydrolase	LOCUS_01940, ,hydrolase	LOCUS_24860, ,hydrolase	LOCUS_26400, ,hydrolase	LOCUS_01930, ,hydrolase	LOCUS_15620, ,hydrolase	LOCUS_15230, ,hydrolase	LOCUS_14590, ,hydrolase	LOCUS_18450, ,hydrolase	LOCUS_04440, ,hydrolase	LOCUS_04540, ,hydrolase	LOCUS_03910, ,hydrolase	0	0	0	0
LOCUS_01730, ,tRNA threonylcarbamoyladenosine dehydratase	LOCUS_01690, ,tRNA threonylcarbamoyladenosine dehydratase	LOCUS_01640, ,tRNA threonylcarbamoyladenosine dehydratase	LOCUS_23540, ,tRNA threonylcarbamoyladenosine dehydratase	LOCUS_01690, ,tRNA threonylcarbamoyladenosine dehydratase	LOCUS_23810, ,tRNA threonylcarbamoyladenosine dehydratase	LOCUS_23050, ,tRNA threonylcarbamoyladenosine dehydratase	LOCUS_23830, ,tRNA threonylcarbamoyladenosine dehydratase	LOCUS_13500, ,tRNA threonylcarbamoyladenosine dehydratase	LOCUS_01940, ,tRNA threonylcarbamoyladenosine dehydratase	LOCUS_01950, ,tRNA threonylcarbamoyladenosine dehydratase	LOCUS_27620, ,tRNA threonylcarbamoyladenosine dehydratase	LOCUS_01870, ,tRNA threonylcarbamoyladenosine dehydratase	LOCUS_01940, ,tRNA threonylcarbamoyladenosine dehydratase	LOCUS_26540, ,tRNA threonylcarbamoyladenosine dehydratase	LOCUS_26250, ,tRNA threonylcarbamoyladenosine dehydratase	LOCUS_02730, ,tRNA threonylcarbamoyladenosine dehydratase	LOCUS_19550, ,tRNA threonylcarbamoyladenosine dehydratase	LOCUS_01950, ,tRNA threonylcarbamoyladenosine dehydratase	LOCUS_19730, ,tRNA threonylcarbamoyladenosine dehydratase	LOCUS_01940, ,tRNA threonylcarbamoyladenosine dehydratase	LOCUS_01950, ,tRNA threonylcarbamoyladenosine dehydratase	LOCUS_25420, ,tRNA threonylcarbamoyladenosine dehydratase	LOCUS_25530, ,tRNA threonylcarbamoyladenosine dehydratase	LOCUS_01930, ,tRNA threonylcarbamoyladenosine dehydratase	LOCUS_02740, ,tRNA threonylcarbamoyladenosine dehydratase	LOCUS_01930, ,tRNA threonylcarbamoyladenosine dehydratase	LOCUS_25600, ,tRNA threonylcarbamoyladenosine dehydratase	LOCUS_26720, ,tRNA threonylcarbamoyladenosine dehydratase	LOCUS_25610, ,tRNA threonylcarbamoyladenosine dehydratase	LOCUS_01950, ,tRNA threonylcarbamoyladenosine dehydratase	LOCUS_25720, ,tRNA threonylcarbamoyladenosine dehydratase	LOCUS_02150, ,tRNA threonylcarbamoyladenosine dehydratase	LOCUS_01950, ,tRNA threonylcarbamoyladenosine dehydratase	LOCUS_24850, ,tRNA threonylcarbamoyladenosine dehydratase	LOCUS_26390, ,tRNA threonylcarbamoyladenosine dehydratase	LOCUS_01940, ,tRNA threonylcarbamoyladenosine dehydratase	LOCUS_15610, ,tRNA threonylcarbamoyladenosine dehydratase	LOCUS_15220, ,tRNA threonylcarbamoyladenosine dehydratase	LOCUS_14580, ,tRNA threonylcarbamoyladenosine dehydratase	LOCUS_18440, ,tRNA threonylcarbamoyladenosine dehydratase	LOCUS_04450, ,tRNA threonylcarbamoyladenosine dehydratase	LOCUS_04550, ,tRNA threonylcarbamoyladenosine dehydratase	LOCUS_03920, ,tRNA threonylcarbamoyladenosine dehydratase	0	0	0	0
LOCUS_01760, ,hypothetical protein	LOCUS_01720, ,hypothetical protein	LOCUS_01670, ,hypothetical protein	LOCUS_23510, ,hypothetical protein	LOCUS_01720, ,hypothetical protein	LOCUS_23780, ,hypothetical protein	LOCUS_23020, ,hypothetical protein	LOCUS_23800, ,hypothetical protein	LOCUS_15550, ,hypothetical protein	LOCUS_01990, ,hypothetical protein	LOCUS_02110, ,hypothetical protein	LOCUS_27570, ,hypothetical protein	LOCUS_01920, ,hypothetical protein	LOCUS_01970, ,hypothetical protein	LOCUS_26490, ,hypothetical protein	LOCUS_26110, ,hypothetical protein	LOCUS_02880, ,hypothetical protein	LOCUS_19410, ,hypothetical protein	LOCUS_02100, ,hypothetical protein	LOCUS_19780, ,hypothetical protein	LOCUS_02090, ,hypothetical protein	LOCUS_01980, ,hypothetical protein	LOCUS_25280, ,hypothetical protein	LOCUS_25390, ,hypothetical protein	LOCUS_02080, ,hypothetical protein	LOCUS_02790, ,hypothetical protein	LOCUS_01980, ,hypothetical protein	LOCUS_25430, ,hypothetical protein	LOCUS_26670, ,hypothetical protein	LOCUS_25470, ,hypothetical protein	LOCUS_02000, ,hypothetical protein	LOCUS_25670, ,hypothetical protein	LOCUS_02100, ,hypothetical protein	LOCUS_02100, ,hypothetical protein	LOCUS_24800, ,hypothetical protein	LOCUS_26250, ,hypothetical protein	LOCUS_02090, ,hypothetical protein	LOCUS_01860, ,ribonuclease E	LOCUS_01870, ,ribonuclease E	LOCUS_01840, ,ribonuclease E	LOCUS_02040, ,ribonuclease E	LOCUS_01990, ,ribonuclease E	LOCUS_02040, ,ribonuclease E	LOCUS_01990, ,ribonuclease E	0	0	0	0
LOCUS_01770, ,ribosomal large subunit pseudouridine synthase C	LOCUS_01730, ,ribosomal large subunit pseudouridine synthase C	LOCUS_01680, ,ribosomal large subunit pseudouridine synthase C	LOCUS_23500, ,ribosomal large subunit pseudouridine synthase C	LOCUS_01730, ,ribosomal large subunit pseudouridine synthase C	LOCUS_23770, ,ribosomal large subunit pseudouridine synthase C	LOCUS_23010, ,ribosomal large subunit pseudouridine synthase C	LOCUS_23790, ,ribosomal large subunit pseudouridine synthase C	LOCUS_15540, ,ribosomal large subunit pseudouridine synthase C	LOCUS_02000, ,pseudouridine synthase	LOCUS_02120, ,pseudouridine synthase	LOCUS_27560, ,pseudouridine synthase	LOCUS_01930, ,pseudouridine synthase	LOCUS_01980, ,pseudouridine synthase	LOCUS_26480, ,pseudouridine synthase	LOCUS_26100, ,pseudouridine synthase	LOCUS_02890, ,pseudouridine synthase	LOCUS_19400, ,pseudouridine synthase	LOCUS_02110, ,pseudouridine synthase	LOCUS_19790, ,pseudouridine synthase	LOCUS_02100, ,pseudouridine synthase	LOCUS_01990, ,pseudouridine synthase	LOCUS_25270, ,pseudouridine synthase	LOCUS_25380, ,pseudouridine synthase	LOCUS_02090, ,pseudouridine synthase	LOCUS_02800, ,pseudouridine synthase	LOCUS_01990, ,pseudouridine synthase	LOCUS_25420, ,pseudouridine synthase	LOCUS_26660, ,pseudouridine synthase	LOCUS_25460, ,pseudouridine synthase	LOCUS_02010, ,pseudouridine synthase	LOCUS_25660, ,pseudouridine synthase	LOCUS_02090, ,pseudouridine synthase	LOCUS_02110, ,pseudouridine synthase	LOCUS_24790, ,pseudouridine synthase	LOCUS_26240, ,pseudouridine synthase	LOCUS_02100, ,pseudouridine synthase	LOCUS_01870, ,ribosomal large subunit pseudouridine synthase C	LOCUS_01880, ,ribosomal large subunit pseudouridine synthase C	LOCUS_01850, ,ribosomal large subunit pseudouridine synthase C	LOCUS_02050, ,ribosomal large subunit pseudouridine synthase C	LOCUS_02000, ,ribosomal large subunit pseudouridine synthase C	LOCUS_02050, ,ribosomal large subunit pseudouridine synthase C	LOCUS_02000, ,ribosomal large subunit pseudouridine synthase C	0	0	0	0
LOCUS_01780, ,exopolyphosphatase	LOCUS_01740, ,exopolyphosphatase	LOCUS_01690, ,exopolyphosphatase	LOCUS_23490, ,exopolyphosphatase	LOCUS_01740, ,exopolyphosphatase	LOCUS_23760, ,exopolyphosphatase	LOCUS_23000, ,exopolyphosphatase	LOCUS_23780, ,exopolyphosphatase	LOCUS_15530, ,exopolyphosphatase	LOCUS_02010, ,exopolyphosphatase	LOCUS_02130, ,exopolyphosphatase	LOCUS_27550, ,exopolyphosphatase	LOCUS_01940, ,exopolyphosphatase	LOCUS_01990, ,exopolyphosphatase	LOCUS_26470, ,exopolyphosphatase	LOCUS_26090, ,exopolyphosphatase	LOCUS_02900, ,exopolyphosphatase	LOCUS_19390, ,exopolyphosphatase	LOCUS_02120, ,exopolyphosphatase	LOCUS_19800, ,exopolyphosphatase	LOCUS_02110, ,exopolyphosphatase	LOCUS_02000, ,exopolyphosphatase	LOCUS_25260, ,exopolyphosphatase	LOCUS_25370, ,exopolyphosphatase	LOCUS_02100, ,exopolyphosphatase	LOCUS_02810, ,exopolyphosphatase	LOCUS_02000, ,exopolyphosphatase	LOCUS_25410, ,exopolyphosphatase	LOCUS_26650, ,exopolyphosphatase	LOCUS_25450, ,exopolyphosphatase	LOCUS_02020, ,exopolyphosphatase	LOCUS_25650, ,exopolyphosphatase	LOCUS_02080, ,exopolyphosphatase	LOCUS_02120, ,exopolyphosphatase	LOCUS_24780, ,exopolyphosphatase	LOCUS_26230, ,exopolyphosphatase	LOCUS_02110, ,exopolyphosphatase	LOCUS_01880, ,exopolyphosphatase	LOCUS_01890, ,exopolyphosphatase	LOCUS_01860, ,exopolyphosphatase	LOCUS_02060, ,exopolyphosphatase	LOCUS_02010, ,exopolyphosphatase	LOCUS_02060, ,exopolyphosphatase	LOCUS_02010, ,exopolyphosphatase	0	0	0	0
LOCUS_01800, ,acetyl-coenzyme A carboxylase carboxyl transferase subunit alpha	LOCUS_01760, ,acetyl-coenzyme A carboxylase carboxyl transferase subunit alpha	LOCUS_01710, ,acetyl-coenzyme A carboxylase carboxyl transferase subunit alpha	LOCUS_23470, ,acetyl-coenzyme A carboxylase carboxyl transferase subunit alpha	LOCUS_01760, ,acetyl-coenzyme A carboxylase carboxyl transferase subunit alpha	LOCUS_23740, ,acetyl-coenzyme A carboxylase carboxyl transferase subunit alpha	LOCUS_22980, ,acetyl-coenzyme A carboxylase carboxyl transferase subunit alpha	LOCUS_23760, ,acetyl-coenzyme A carboxylase carboxyl transferase subunit alpha	LOCUS_15520, ,acetyl-coenzyme A carboxylase carboxyl transferase subunit alpha	LOCUS_02030, ,acetyl-coenzyme A carboxylase carboxyl transferase subunit alpha	LOCUS_02150, ,acetyl-coenzyme A carboxylase carboxyl transferase subunit alpha	LOCUS_27530, ,acetyl-coenzyme A carboxylase carboxyl transferase subunit alpha	LOCUS_01960, ,acetyl-coenzyme A carboxylase carboxyl transferase subunit alpha	LOCUS_02010, ,acetyl-coenzyme A carboxylase carboxyl transferase subunit alpha	LOCUS_26450, ,acetyl-coenzyme A carboxylase carboxyl transferase subunit alpha	LOCUS_26070, ,acetyl-coenzyme A carboxylase carboxyl transferase subunit alpha	LOCUS_02920, ,acetyl-coenzyme A carboxylase carboxyl transferase subunit alpha	LOCUS_19370, ,acetyl-coenzyme A carboxylase carboxyl transferase subunit alpha	LOCUS_02140, ,acetyl-coenzyme A carboxylase carboxyl transferase subunit alpha	LOCUS_19820, ,acetyl-coenzyme A carboxylase carboxyl transferase subunit alpha	LOCUS_02130, ,acetyl-coenzyme A carboxylase carboxyl transferase subunit alpha	LOCUS_02020, ,acetyl-coenzyme A carboxylase carboxyl transferase subunit alpha	LOCUS_25240, ,acetyl-coenzyme A carboxylase carboxyl transferase subunit alpha	LOCUS_25350, ,acetyl-coenzyme A carboxylase carboxyl transferase subunit alpha	LOCUS_02120, ,acetyl-coenzyme A carboxylase carboxyl transferase subunit alpha	LOCUS_02830, ,acetyl-coenzyme A carboxylase carboxyl transferase subunit alpha	LOCUS_02020, ,acetyl-coenzyme A carboxylase carboxyl transferase subunit alpha	LOCUS_25390, ,acetyl-coenzyme A carboxylase carboxyl transferase subunit alpha	LOCUS_26630, ,acetyl-coenzyme A carboxylase carboxyl transferase subunit alpha	LOCUS_25430, ,acetyl-coenzyme A carboxylase carboxyl transferase subunit alpha	LOCUS_02040, ,acetyl-coenzyme A carboxylase carboxyl transferase subunit alpha	LOCUS_25630, ,acetyl-coenzyme A carboxylase carboxyl transferase subunit alpha	LOCUS_02060, ,acetyl-coenzyme A carboxylase carboxyl transferase subunit alpha	LOCUS_02140, ,acetyl-coenzyme A carboxylase carboxyl transferase subunit alpha	LOCUS_24760, ,acetyl-coenzyme A carboxylase carboxyl transferase subunit alpha	LOCUS_26210, ,acetyl-coenzyme A carboxylase carboxyl transferase subunit alpha	LOCUS_02130, ,acetyl-coenzyme A carboxylase carboxyl transferase subunit alpha	LOCUS_01890, ,acetyl-coenzyme A carboxylase carboxyl transferase subunit alpha	LOCUS_01900, ,acetyl-coenzyme A carboxylase carboxyl transferase subunit alpha	LOCUS_01870, ,acetyl-coenzyme A carboxylase carboxyl transferase subunit alpha	LOCUS_02070, ,acetyl-coenzyme A carboxylase carboxyl transferase subunit alpha	LOCUS_02020, ,acetyl-coenzyme A carboxylase carboxyl transferase subunit alpha	LOCUS_02070, ,acetyl-coenzyme A carboxylase carboxyl transferase subunit alpha	LOCUS_02020, ,acetyl-coenzyme A carboxylase carboxyl transferase subunit alpha	0	0	0	0
LOCUS_01810, ,DNA helicase	LOCUS_01770, ,DNA helicase	LOCUS_01720, ,DNA helicase	LOCUS_23460, ,DNA helicase	LOCUS_01770, ,DNA helicase	LOCUS_23730, ,DNA helicase	LOCUS_22970, ,DNA helicase	LOCUS_23750, ,DNA helicase	LOCUS_01010, ,DNA helicase	LOCUS_02040, ,DNA helicase	LOCUS_02160, ,DNA helicase	LOCUS_27520, ,DNA helicase	LOCUS_01970, ,DNA helicase	LOCUS_02020, ,DNA helicase	LOCUS_26440, ,DNA helicase	LOCUS_26060, ,DNA helicase	LOCUS_02930, ,DNA helicase	LOCUS_19360, ,DNA helicase	LOCUS_02150, ,DNA helicase	LOCUS_19830, ,DNA helicase	LOCUS_02140, ,DNA helicase	LOCUS_02030, ,DNA helicase	LOCUS_25230, ,DNA helicase	LOCUS_25340, ,DNA helicase	LOCUS_02130, ,DNA helicase	LOCUS_02840, ,DNA helicase	LOCUS_02030, ,DNA helicase	LOCUS_25380, ,DNA helicase	LOCUS_26620, ,DNA helicase	LOCUS_25420, ,DNA helicase	LOCUS_02050, ,DNA helicase	LOCUS_25620, ,DNA helicase	LOCUS_02050, ,DNA helicase	LOCUS_02150, ,DNA helicase	LOCUS_24750, ,DNA helicase	LOCUS_26200, ,DNA helicase	LOCUS_02140, ,DNA helicase	LOCUS_00910, ,DNA helicase	LOCUS_00910, ,DNA helicase	LOCUS_00890, ,DNA helicase	LOCUS_01020, ,DNA helicase	LOCUS_00980, ,DNA helicase	LOCUS_01030, ,DNA helicase	LOCUS_00980, ,DNA helicase	0	0	0	0
LOCUS_01820, ,hypothetical protein	LOCUS_01780, ,hypothetical protein	LOCUS_01730, ,hypothetical protein	LOCUS_23450, ,hypothetical protein	LOCUS_01780, ,hypothetical protein	LOCUS_23720, ,hypothetical protein	LOCUS_22960, ,hypothetical protein	LOCUS_23740, ,hypothetical protein	LOCUS_04290, ,hypothetical protein	LOCUS_02050, ,hypothetical protein	LOCUS_02170, ,hypothetical protein	LOCUS_27510, ,hypothetical protein	LOCUS_01980, ,hypothetical protein	LOCUS_02030, ,hypothetical protein	LOCUS_26430, ,hypothetical protein	LOCUS_26050, ,hypothetical protein	LOCUS_02940, ,hypothetical protein	LOCUS_19350, ,hypothetical protein	LOCUS_02160, ,hypothetical protein	LOCUS_19840, ,hypothetical protein	LOCUS_02150, ,hypothetical protein	LOCUS_02040, ,hypothetical protein	LOCUS_25220, ,hypothetical protein	LOCUS_25330, ,hypothetical protein	LOCUS_02140, ,hypothetical protein	LOCUS_02850, ,hypothetical protein	LOCUS_02040, ,hypothetical protein	LOCUS_25370, ,hypothetical protein	LOCUS_26610, ,hypothetical protein	LOCUS_25410, ,hypothetical protein	LOCUS_02060, ,hypothetical protein	LOCUS_25610, ,hypothetical protein	LOCUS_02040, ,hypothetical protein	LOCUS_02160, ,hypothetical protein	LOCUS_24740, ,hypothetical protein	LOCUS_26190, ,hypothetical protein	LOCUS_02150, ,hypothetical protein	LOCUS_14120, ,hypothetical protein	LOCUS_14470, ,hypothetical protein	LOCUS_13820, ,hypothetical protein	LOCUS_17650, ,hypothetical protein	LOCUS_05240, ,hypothetical protein	LOCUS_05340, ,hypothetical protein	LOCUS_04710, ,hypothetical protein	0	0	0	0
LOCUS_01830, ,hypothetical protein	LOCUS_01790, ,hypothetical protein	LOCUS_01740, ,hypothetical protein	LOCUS_23440, ,hypothetical protein	LOCUS_01790, ,hypothetical protein	LOCUS_23710, ,hypothetical protein	LOCUS_22950, ,hypothetical protein	LOCUS_23730, ,hypothetical protein	LOCUS_04300, ,hypothetical protein	LOCUS_02060, ,hypothetical protein	LOCUS_02180, ,hypothetical protein	LOCUS_27500, ,hypothetical protein	LOCUS_01990, ,hypothetical protein	LOCUS_02040, ,hypothetical protein	LOCUS_26420, ,hypothetical protein	LOCUS_26040, ,hypothetical protein	LOCUS_02950, ,hypothetical protein	LOCUS_19340, ,hypothetical protein	LOCUS_02170, ,hypothetical protein	LOCUS_19850, ,hypothetical protein	LOCUS_02160, ,hypothetical protein	LOCUS_02050, ,hypothetical protein	LOCUS_25210, ,hypothetical protein	LOCUS_25320, ,hypothetical protein	LOCUS_02150, ,hypothetical protein	LOCUS_02860, ,hypothetical protein	LOCUS_02050, ,hypothetical protein	LOCUS_25360, ,hypothetical protein	LOCUS_26600, ,hypothetical protein	LOCUS_25400, ,hypothetical protein	LOCUS_02070, ,hypothetical protein	LOCUS_25600, ,hypothetical protein	LOCUS_02030, ,hypothetical protein	LOCUS_02170, ,hypothetical protein	LOCUS_24730, ,hypothetical protein	LOCUS_26180, ,hypothetical protein	LOCUS_02160, ,hypothetical protein	LOCUS_14110, ,hypothetical protein	LOCUS_14460, ,hypothetical protein	LOCUS_13810, ,hypothetical protein	LOCUS_17640, ,hypothetical protein	LOCUS_05250, ,hypothetical protein	LOCUS_05350, ,hypothetical protein	LOCUS_04720, ,hypothetical protein	0	0	0	0
LOCUS_01840, ,hypothetical protein	LOCUS_01800, ,hypothetical protein	LOCUS_01750, ,hypothetical protein	LOCUS_23430, ,hypothetical protein	LOCUS_01800, ,hypothetical protein	LOCUS_23700, ,hypothetical protein	LOCUS_22940, ,hypothetical protein	LOCUS_23720, ,hypothetical protein	LOCUS_04310, ,hypothetical protein	LOCUS_02080, ,hypothetical protein	LOCUS_02190, ,hypothetical protein	LOCUS_27490, ,hypothetical protein	LOCUS_02000, ,hypothetical protein	LOCUS_02050, ,hypothetical protein	LOCUS_26410, ,hypothetical protein	LOCUS_26030, ,hypothetical protein	LOCUS_02960, ,hypothetical protein	LOCUS_19330, ,hypothetical protein	LOCUS_02180, ,hypothetical protein	LOCUS_19860, ,hypothetical protein	LOCUS_02170, ,hypothetical protein	LOCUS_02060, ,hypothetical protein	LOCUS_25200, ,hypothetical protein	LOCUS_25310, ,hypothetical protein	LOCUS_02160, ,hypothetical protein	LOCUS_02870, ,hypothetical protein	LOCUS_02060, ,hypothetical protein	LOCUS_25350, ,hypothetical protein	LOCUS_26590, ,hypothetical protein	LOCUS_25390, ,hypothetical protein	LOCUS_02080, ,hypothetical protein	LOCUS_25590, ,hypothetical protein	LOCUS_02020, ,hypothetical protein	LOCUS_02180, ,hypothetical protein	LOCUS_24720, ,hypothetical protein	LOCUS_26170, ,hypothetical protein	LOCUS_02170, ,hypothetical protein	LOCUS_14100, ,hypothetical protein	LOCUS_14450, ,hypothetical protein	LOCUS_13800, ,hypothetical protein	LOCUS_17630, ,hypothetical protein	LOCUS_05260, ,hypothetical protein	LOCUS_05360, ,hypothetical protein	LOCUS_04730, ,hypothetical protein	0	0	0	0
LOCUS_01850, ,hypothetical protein	LOCUS_01810, ,hypothetical protein	LOCUS_01760, ,hypothetical protein	LOCUS_23420, ,hypothetical protein	LOCUS_01810, ,hypothetical protein	LOCUS_23690, ,hypothetical protein	LOCUS_22930, ,hypothetical protein	LOCUS_23710, ,hypothetical protein	LOCUS_04320, ,hypothetical protein	LOCUS_02090, ,hypothetical protein	LOCUS_02200, ,hypothetical protein	LOCUS_27480, ,hypothetical protein	LOCUS_02010, ,hypothetical protein	LOCUS_02060, ,hypothetical protein	LOCUS_26400, ,hypothetical protein	LOCUS_26020, ,hypothetical protein	LOCUS_02970, ,hypothetical protein	LOCUS_19320, ,hypothetical protein	LOCUS_02190, ,hypothetical protein	LOCUS_19870, ,hypothetical protein	LOCUS_02180, ,hypothetical protein	LOCUS_02070, ,hypothetical protein	LOCUS_25190, ,hypothetical protein	LOCUS_25300, ,hypothetical protein	LOCUS_02170, ,hypothetical protein	LOCUS_02880, ,hypothetical protein	LOCUS_02070, ,hypothetical protein	LOCUS_25340, ,hypothetical protein	LOCUS_26580, ,hypothetical protein	LOCUS_25380, ,hypothetical protein	LOCUS_02090, ,hypothetical protein	LOCUS_25580, ,hypothetical protein	LOCUS_02010, ,hypothetical protein	LOCUS_02190, ,hypothetical protein	LOCUS_24710, ,hypothetical protein	LOCUS_26160, ,hypothetical protein	LOCUS_02180, ,hypothetical protein	LOCUS_14090, ,hypothetical protein	LOCUS_14440, ,hypothetical protein	LOCUS_13790, ,hypothetical protein	LOCUS_17620, ,hypothetical protein	LOCUS_05270, ,hypothetical protein	LOCUS_05370, ,hypothetical protein	LOCUS_04740, ,hypothetical protein	0	0	0	0
LOCUS_01860, ,hypothetical protein	LOCUS_01820, ,hypothetical protein	LOCUS_01770, ,hypothetical protein	LOCUS_23410, ,hypothetical protein	LOCUS_01820, ,hypothetical protein	LOCUS_23680, ,hypothetical protein	LOCUS_22920, ,hypothetical protein	LOCUS_23700, ,hypothetical protein	LOCUS_04330, ,hypothetical protein	LOCUS_02100, ,hypothetical protein	LOCUS_02210, ,hypothetical protein	LOCUS_27470, ,hypothetical protein	LOCUS_02020, ,hypothetical protein	LOCUS_02070, ,hypothetical protein	LOCUS_26390, ,hypothetical protein	LOCUS_26010, ,hypothetical protein	LOCUS_02980, ,hypothetical protein	LOCUS_19310, ,hypothetical protein	LOCUS_02200, ,hypothetical protein	LOCUS_19880, ,hypothetical protein	LOCUS_02190, ,hypothetical protein	LOCUS_02080, ,hypothetical protein	LOCUS_25180, ,hypothetical protein	LOCUS_25290, ,hypothetical protein	LOCUS_02180, ,hypothetical protein	LOCUS_02890, ,hypothetical protein	LOCUS_02080, ,hypothetical protein	LOCUS_25330, ,hypothetical protein	LOCUS_26570, ,hypothetical protein	LOCUS_25370, ,hypothetical protein	LOCUS_02100, ,hypothetical protein	LOCUS_25570, ,hypothetical protein	LOCUS_02000, ,hypothetical protein	LOCUS_02200, ,hypothetical protein	LOCUS_24700, ,hypothetical protein	LOCUS_26150, ,hypothetical protein	LOCUS_02190, ,hypothetical protein	LOCUS_14080, ,hypothetical protein	LOCUS_14430, ,hypothetical protein	LOCUS_13780, ,hypothetical protein	LOCUS_17610, ,hypothetical protein	LOCUS_05280, ,hypothetical protein	LOCUS_05380, ,hypothetical protein	LOCUS_04750, ,hypothetical protein	0	0	0	0
LOCUS_01880, ,hypothetical protein	LOCUS_01840, ,hypothetical protein	LOCUS_01790, ,hypothetical protein	LOCUS_23390, ,hypothetical protein	LOCUS_01840, ,hypothetical protein	LOCUS_23660, ,hypothetical protein	LOCUS_22900, ,hypothetical protein	LOCUS_23680, ,hypothetical protein	LOCUS_01330, ,DNA repair protein RecO	LOCUS_02120, ,hypothetical protein	LOCUS_02230, ,hypothetical protein	LOCUS_27450, ,hypothetical protein	LOCUS_02040, ,hypothetical protein	LOCUS_02090, ,hypothetical protein	LOCUS_26370, ,hypothetical protein	LOCUS_25990, ,hypothetical protein	LOCUS_03000, ,hypothetical protein	LOCUS_19290, ,hypothetical protein	LOCUS_02220, ,hypothetical protein	LOCUS_19900, ,hypothetical protein	LOCUS_02210, ,hypothetical protein	LOCUS_02100, ,hypothetical protein	LOCUS_25160, ,hypothetical protein	LOCUS_25270, ,hypothetical protein	LOCUS_02200, ,hypothetical protein	LOCUS_02910, ,hypothetical protein	LOCUS_02100, ,hypothetical protein	LOCUS_25310, ,hypothetical protein	LOCUS_26550, ,hypothetical protein	LOCUS_25350, ,hypothetical protein	LOCUS_02120, ,hypothetical protein	LOCUS_25550, ,hypothetical protein	LOCUS_01980, ,hypothetical protein	LOCUS_02220, ,hypothetical protein	LOCUS_24680, ,hypothetical protein	LOCUS_26130, ,hypothetical protein	LOCUS_02210, ,hypothetical protein	LOCUS_01230, ,hypothetical protein	LOCUS_01270, ,hypothetical protein	LOCUS_01220, ,hypothetical protein	LOCUS_01390, ,hypothetical protein	LOCUS_01350, ,hypothetical protein	LOCUS_01400, ,hypothetical protein	LOCUS_01350, ,hypothetical protein	0	0	0	0
LOCUS_01890, ,ATP-dependent protease	LOCUS_01850, ,ATP-dependent protease	LOCUS_01800, ,ATP-dependent protease	LOCUS_23380, ,ATP-dependent protease	LOCUS_01850, ,ATP-dependent protease	LOCUS_23650, ,ATP-dependent protease	LOCUS_22890, ,ATP-dependent protease	LOCUS_23670, ,ATP-dependent protease	LOCUS_14630, ,ATP-dependent protease	LOCUS_02130, ,ATP-dependent protease	LOCUS_02240, ,ATP-dependent protease	LOCUS_27440, ,ATP-dependent protease	LOCUS_02050, ,ATP-dependent protease	LOCUS_02100, ,ATP-dependent protease	LOCUS_26360, ,ATP-dependent protease	LOCUS_25980, ,ATP-dependent protease	LOCUS_03010, ,ATP-dependent protease	LOCUS_19280, ,ATP-dependent protease	LOCUS_02230, ,ATP-dependent protease	LOCUS_19910, ,ATP-dependent protease	LOCUS_02220, ,ATP-dependent protease	LOCUS_02110, ,ATP-dependent protease	LOCUS_25150, ,ATP-dependent protease	LOCUS_25260, ,ATP-dependent protease	LOCUS_02210, ,ATP-dependent protease	LOCUS_02920, ,ATP-dependent protease	LOCUS_02110, ,ATP-dependent protease	LOCUS_25300, ,ATP-dependent protease	LOCUS_26540, ,ATP-dependent protease	LOCUS_25340, ,ATP-dependent protease	LOCUS_02130, ,ATP-dependent protease	LOCUS_25540, ,ATP-dependent protease	LOCUS_01970, ,ATP-dependent protease	LOCUS_02230, ,ATP-dependent protease	LOCUS_24670, ,ATP-dependent protease	LOCUS_26120, ,ATP-dependent protease	LOCUS_02220, ,ATP-dependent protease	LOCUS_02750, ,ATP-dependent protease	LOCUS_02900, ,ATP-dependent protease	LOCUS_02800, ,ATP-dependent protease	LOCUS_19380, ,ATP-dependent protease	LOCUS_03510, ,ATP-dependent protease	LOCUS_03610, ,ATP-dependent protease	LOCUS_02980, ,ATP-dependent protease	0	0	0	0
LOCUS_01910, ,RNA polymerase-associated protein RapA	LOCUS_01870, ,RNA polymerase-associated protein RapA	LOCUS_01820, ,RNA polymerase-associated protein RapA	LOCUS_23360, ,RNA polymerase-associated protein RapA	LOCUS_01870, ,RNA polymerase-associated protein RapA	LOCUS_23630, ,RNA polymerase-associated protein RapA	LOCUS_22870, ,RNA polymerase-associated protein RapA	LOCUS_23650, ,RNA polymerase-associated protein RapA	LOCUS_14640, ,RNA polymerase-associated protein RapA	LOCUS_02150, ,RNA polymerase-associated protein RapA	LOCUS_02260, ,RNA polymerase-associated protein RapA	LOCUS_27420, ,RNA polymerase-associated protein RapA	LOCUS_02070, ,RNA polymerase-associated protein RapA	LOCUS_02120, ,RNA polymerase-associated protein RapA	LOCUS_26340, ,RNA polymerase-associated protein RapA	LOCUS_25960, ,RNA polymerase-associated protein RapA	LOCUS_03030, ,RNA polymerase-associated protein RapA	LOCUS_19260, ,RNA polymerase-associated protein RapA	LOCUS_02250, ,RNA polymerase-associated protein RapA	LOCUS_19930, ,RNA polymerase-associated protein RapA	LOCUS_02240, ,RNA polymerase-associated protein RapA	LOCUS_02130, ,RNA polymerase-associated protein RapA	LOCUS_25130, ,RNA polymerase-associated protein RapA	LOCUS_25240, ,RNA polymerase-associated protein RapA	LOCUS_02230, ,RNA polymerase-associated protein RapA	LOCUS_02940, ,RNA polymerase-associated protein RapA	LOCUS_02130, ,RNA polymerase-associated protein RapA	LOCUS_25280, ,RNA polymerase-associated protein RapA	LOCUS_26520, ,RNA polymerase-associated protein RapA	LOCUS_25320, ,RNA polymerase-associated protein RapA	LOCUS_02150, ,RNA polymerase-associated protein RapA	LOCUS_25520, ,RNA polymerase-associated protein RapA	LOCUS_01950, ,RNA polymerase-associated protein RapA	LOCUS_02250, ,RNA polymerase-associated protein RapA	LOCUS_24650, ,RNA polymerase-associated protein RapA	LOCUS_26100, ,RNA polymerase-associated protein RapA	LOCUS_02240, ,RNA polymerase-associated protein RapA	LOCUS_02730, ,RNA polymerase-associated protein RapA	LOCUS_02880, ,RNA polymerase-associated protein RapA	LOCUS_02780, ,RNA polymerase-associated protein RapA	LOCUS_19400, ,RNA polymerase-associated protein RapA	LOCUS_03490, ,RNA polymerase-associated protein RapA	LOCUS_03590, ,RNA polymerase-associated protein RapA	LOCUS_02960, ,RNA polymerase-associated protein RapA	0	0	0	0
LOCUS_01990, ,hypothetical protein	LOCUS_01950, ,hypothetical protein	LOCUS_01900, ,hypothetical protein	LOCUS_23280, ,hypothetical protein	LOCUS_01960, ,hypothetical protein	LOCUS_23550, ,hypothetical protein	LOCUS_22790, ,hypothetical protein	LOCUS_23570, ,hypothetical protein	LOCUS_13430, ,hypothetical protein	LOCUS_25970, ,hypothetical protein	LOCUS_24870, ,hypothetical protein	LOCUS_02540, ,hypothetical protein	LOCUS_25860, ,hypothetical protein	LOCUS_25390, ,hypothetical protein	LOCUS_02550, ,hypothetical protein	LOCUS_02550, ,hypothetical protein	LOCUS_25190, ,hypothetical protein	LOCUS_24050, ,hypothetical protein	LOCUS_24870, ,hypothetical protein	LOCUS_25950, ,hypothetical protein	LOCUS_24560, ,hypothetical protein	LOCUS_25960, ,hypothetical protein	LOCUS_02540, ,hypothetical protein	LOCUS_02540, ,hypothetical protein	LOCUS_24840, ,hypothetical protein	LOCUS_26350, ,hypothetical protein	LOCUS_24850, ,hypothetical protein	LOCUS_02550, ,hypothetical protein	LOCUS_02550, ,hypothetical protein	LOCUS_02540, ,hypothetical protein	LOCUS_25790, ,hypothetical protein	LOCUS_02550, ,hypothetical protein	LOCUS_06590, ,hypothetical protein	LOCUS_24930, ,hypothetical protein	LOCUS_02010, ,hypothetical protein	LOCUS_02540, ,hypothetical protein	LOCUS_24920, ,hypothetical protein	LOCUS_02240, ,hypothetical protein	LOCUS_02360, ,hypothetical protein	LOCUS_02290, ,hypothetical protein	LOCUS_19910, ,hypothetical protein	LOCUS_02970, ,hypothetical protein	LOCUS_03070, ,hypothetical protein	LOCUS_02440, ,hypothetical protein	0	0	0	0
LOCUS_02000, ,DNA-binding response regulator	LOCUS_01960, ,DNA-binding response regulator	LOCUS_01910, ,DNA-binding response regulator	LOCUS_23270, ,DNA-binding response regulator	LOCUS_01970, ,DNA-binding response regulator	LOCUS_23540, ,DNA-binding response regulator	LOCUS_22780, ,DNA-binding response regulator	LOCUS_23560, ,DNA-binding response regulator	LOCUS_13420, ,DNA-binding response regulator	LOCUS_25960, ,DNA-binding response regulator	LOCUS_24860, ,DNA-binding response regulator	LOCUS_02550, ,DNA-binding response regulator	LOCUS_25850, ,DNA-binding response regulator	LOCUS_25380, ,DNA-binding response regulator	LOCUS_02560, ,DNA-binding response regulator	LOCUS_02560, ,DNA-binding response regulator	LOCUS_25180, ,DNA-binding response regulator	LOCUS_24060, ,DNA-binding response regulator	LOCUS_24860, ,DNA-binding response regulator	LOCUS_25960, ,DNA-binding response regulator	LOCUS_24550, ,DNA-binding response regulator	LOCUS_25950, ,DNA-binding response regulator	LOCUS_02550, ,DNA-binding response regulator	LOCUS_02550, ,DNA-binding response regulator	LOCUS_24830, ,DNA-binding response regulator	LOCUS_26340, ,DNA-binding response regulator	LOCUS_24840, ,DNA-binding response regulator	LOCUS_02560, ,DNA-binding response regulator	LOCUS_02560, ,DNA-binding response regulator	LOCUS_02550, ,DNA-binding response regulator	LOCUS_25780, ,DNA-binding response regulator	LOCUS_02560, ,DNA-binding response regulator	LOCUS_06600, ,DNA-binding response regulator	LOCUS_24920, ,DNA-binding response regulator	LOCUS_02020, ,DNA-binding response regulator	LOCUS_02550, ,DNA-binding response regulator	LOCUS_24910, ,DNA-binding response regulator	LOCUS_02250, ,DNA-binding response regulator	LOCUS_02370, ,DNA-binding response regulator	LOCUS_02300, ,DNA-binding response regulator	LOCUS_19900, ,DNA-binding response regulator	LOCUS_02980, ,DNA-binding response regulator	LOCUS_03080, ,DNA-binding response regulator	LOCUS_02450, ,DNA-binding response regulator	0	0	0	0
LOCUS_02100, ,cytochrome b	LOCUS_02060, ,cytochrome b	LOCUS_02020, ,cytochrome b	LOCUS_23170, ,cytochrome b	LOCUS_02070, ,cytochrome b	LOCUS_23440, ,cytochrome b	LOCUS_22680, ,hypothetical protein	LOCUS_23460, ,cytochrome b	LOCUS_13370, ,cytochrome b	LOCUS_25850, ,branched-chain alpha-keto acid dehydrogenase subunit E2	LOCUS_24750, ,branched-chain alpha-keto acid dehydrogenase subunit E2	LOCUS_02660, ,branched-chain alpha-keto acid dehydrogenase subunit E2	LOCUS_25740, ,branched-chain alpha-keto acid dehydrogenase subunit E2	LOCUS_25280, ,branched-chain alpha-keto acid dehydrogenase subunit E2	LOCUS_02670, ,branched-chain alpha-keto acid dehydrogenase subunit E2	LOCUS_02670, ,branched-chain alpha-keto acid dehydrogenase subunit E2	LOCUS_25070, ,branched-chain alpha-keto acid dehydrogenase subunit E2	LOCUS_24170, ,branched-chain alpha-keto acid dehydrogenase subunit E2	LOCUS_24750, ,branched-chain alpha-keto acid dehydrogenase subunit E2	LOCUS_26070, ,branched-chain alpha-keto acid dehydrogenase subunit E2	LOCUS_24440, ,branched-chain alpha-keto acid dehydrogenase subunit E2	LOCUS_25840, ,branched-chain alpha-keto acid dehydrogenase subunit E2	LOCUS_02660, ,branched-chain alpha-keto acid dehydrogenase subunit E2	LOCUS_02660, ,branched-chain alpha-keto acid dehydrogenase subunit E2	LOCUS_24720, ,branched-chain alpha-keto acid dehydrogenase subunit E2	LOCUS_26230, ,branched-chain alpha-keto acid dehydrogenase subunit E2	LOCUS_24730, ,branched-chain alpha-keto acid dehydrogenase subunit E2	LOCUS_02670, ,branched-chain alpha-keto acid dehydrogenase subunit E2	LOCUS_02670, ,branched-chain alpha-keto acid dehydrogenase subunit E2	LOCUS_02660, ,branched-chain alpha-keto acid dehydrogenase subunit E2	LOCUS_25680, ,branched-chain alpha-keto acid dehydrogenase subunit E2	LOCUS_02670, ,branched-chain alpha-keto acid dehydrogenase subunit E2	LOCUS_06700, ,branched-chain alpha-keto acid dehydrogenase subunit E2	LOCUS_24810, ,branched-chain alpha-keto acid dehydrogenase subunit E2	LOCUS_02130, ,branched-chain alpha-keto acid dehydrogenase subunit E2	LOCUS_02660, ,branched-chain alpha-keto acid dehydrogenase subunit E2	LOCUS_24800, ,branched-chain alpha-keto acid dehydrogenase subunit E2	LOCUS_02270, ,branched-chain alpha-keto acid dehydrogenase subunit E2	LOCUS_02390, ,branched-chain alpha-keto acid dehydrogenase subunit E2	LOCUS_02320, ,branched-chain alpha-keto acid dehydrogenase subunit E2	LOCUS_19880, ,branched-chain alpha-keto acid dehydrogenase subunit E2	LOCUS_03000, ,branched-chain alpha-keto acid dehydrogenase subunit E2	LOCUS_03100, ,branched-chain alpha-keto acid dehydrogenase subunit E2	LOCUS_02470, ,branched-chain alpha-keto acid dehydrogenase subunit E2	0	0	0	0
LOCUS_02120, ,alkyl hydroperoxide reductase subunit F	LOCUS_02080, ,alkyl hydroperoxide reductase subunit F	LOCUS_02040, ,alkyl hydroperoxide reductase subunit F	LOCUS_23150, ,alkyl hydroperoxide reductase subunit F	LOCUS_02090, ,alkyl hydroperoxide reductase subunit F	LOCUS_23420, ,alkyl hydroperoxide reductase subunit F	LOCUS_22670, ,alkyl hydroperoxide reductase subunit F	LOCUS_23440, ,alkyl hydroperoxide reductase subunit F	LOCUS_14270, ,alkyl hydroperoxide reductase subunit F	LOCUS_25830, ,alkyl hydroperoxide reductase subunit F	LOCUS_24730, ,alkyl hydroperoxide reductase subunit F	LOCUS_02680, ,alkyl hydroperoxide reductase subunit F	LOCUS_25720, ,alkyl hydroperoxide reductase subunit F	LOCUS_25260, ,alkyl hydroperoxide reductase subunit F	LOCUS_02690, ,alkyl hydroperoxide reductase subunit F	LOCUS_02690, ,alkyl hydroperoxide reductase subunit F	LOCUS_25050, ,alkyl hydroperoxide reductase subunit F	LOCUS_24190, ,alkyl hydroperoxide reductase subunit F	LOCUS_24730, ,alkyl hydroperoxide reductase subunit F	LOCUS_26090, ,alkyl hydroperoxide reductase subunit F	LOCUS_24420, ,alkyl hydroperoxide reductase subunit F	LOCUS_25820, ,alkyl hydroperoxide reductase subunit F	LOCUS_02680, ,alkyl hydroperoxide reductase subunit F	LOCUS_02680, ,alkyl hydroperoxide reductase subunit F	LOCUS_24700, ,alkyl hydroperoxide reductase subunit F	LOCUS_26210, ,alkyl hydroperoxide reductase subunit F	LOCUS_24710, ,alkyl hydroperoxide reductase subunit F	LOCUS_02690, ,alkyl hydroperoxide reductase subunit F	LOCUS_02690, ,alkyl hydroperoxide reductase subunit F	LOCUS_02680, ,alkyl hydroperoxide reductase subunit F	LOCUS_25660, ,alkyl hydroperoxide reductase subunit F	LOCUS_02690, ,alkyl hydroperoxide reductase subunit F	LOCUS_06720, ,alkyl hydroperoxide reductase subunit F	LOCUS_24790, ,alkyl hydroperoxide reductase subunit F	LOCUS_02150, ,alkyl hydroperoxide reductase subunit F	LOCUS_02680, ,alkyl hydroperoxide reductase subunit F	LOCUS_24780, ,alkyl hydroperoxide reductase subunit F	LOCUS_02380, ,alkyl hydroperoxide reductase subunit F	LOCUS_02500, ,alkyl hydroperoxide reductase subunit F	LOCUS_02430, ,alkyl hydroperoxide reductase subunit F	LOCUS_19770, ,alkyl hydroperoxide reductase subunit F	LOCUS_03120, ,alkyl hydroperoxide reductase subunit F	LOCUS_03220, ,alkyl hydroperoxide reductase subunit F	LOCUS_02590, ,alkyl hydroperoxide reductase subunit F	0	0	0	0
LOCUS_02130, ,hypothetical protein	LOCUS_02090, ,hypothetical protein	LOCUS_02050, ,hypothetical protein	LOCUS_23140, ,hypothetical protein	LOCUS_02100, ,hypothetical protein	LOCUS_23410, ,hypothetical protein	LOCUS_22660, ,hypothetical protein	LOCUS_23430, ,hypothetical protein	LOCUS_14280, ,hypothetical protein	LOCUS_25820, ,hypothetical protein	LOCUS_24720, ,hypothetical protein	LOCUS_02690, ,hypothetical protein	LOCUS_25710, ,hypothetical protein	LOCUS_25250, ,hypothetical protein	LOCUS_02700, ,hypothetical protein	LOCUS_02700, ,hypothetical protein	LOCUS_25040, ,hypothetical protein	LOCUS_24200, ,hypothetical protein	LOCUS_24720, ,hypothetical protein	LOCUS_26100, ,hypothetical protein	LOCUS_24410, ,hypothetical protein	LOCUS_25810, ,hypothetical protein	LOCUS_02690, ,hypothetical protein	LOCUS_02690, ,hypothetical protein	LOCUS_24690, ,hypothetical protein	LOCUS_26200, ,hypothetical protein	LOCUS_24700, ,hypothetical protein	LOCUS_02700, ,hypothetical protein	LOCUS_02700, ,hypothetical protein	LOCUS_02690, ,hypothetical protein	LOCUS_25650, ,hypothetical protein	LOCUS_02700, ,hypothetical protein	LOCUS_06730, ,hypothetical protein	LOCUS_24780, ,hypothetical protein	LOCUS_02160, ,hypothetical protein	LOCUS_02690, ,hypothetical protein	LOCUS_24770, ,hypothetical protein	LOCUS_02370, ,hypothetical protein	LOCUS_02490, ,hypothetical protein	LOCUS_02420, ,hypothetical protein	LOCUS_19780, ,hypothetical protein	LOCUS_03100, ,hypothetical protein	LOCUS_03200, ,hypothetical protein	LOCUS_02570, ,hypothetical protein	0	0	0	0
LOCUS_02150, ,peroxiredoxin	LOCUS_02110, ,peroxiredoxin	LOCUS_02070, ,peroxiredoxin	LOCUS_23120, ,peroxiredoxin	LOCUS_02120, ,peroxiredoxin	LOCUS_23390, ,peroxiredoxin	LOCUS_22640, ,peroxiredoxin	LOCUS_23410, ,peroxiredoxin	LOCUS_14290, ,peroxiredoxin	LOCUS_25790, ,peroxiredoxin	LOCUS_24690, ,peroxiredoxin	LOCUS_02720, ,peroxiredoxin	LOCUS_25680, ,peroxiredoxin	LOCUS_25220, ,peroxiredoxin	LOCUS_02730, ,peroxiredoxin	LOCUS_02730, ,peroxiredoxin	LOCUS_25010, ,peroxiredoxin	LOCUS_24230, ,peroxiredoxin	LOCUS_24690, ,peroxiredoxin	LOCUS_26130, ,peroxiredoxin	LOCUS_24380, ,peroxiredoxin	LOCUS_25780, ,peroxiredoxin	LOCUS_02720, ,peroxiredoxin	LOCUS_02720, ,peroxiredoxin	LOCUS_24660, ,peroxiredoxin	LOCUS_26170, ,peroxiredoxin	LOCUS_24670, ,peroxiredoxin	LOCUS_02730, ,peroxiredoxin	LOCUS_02730, ,peroxiredoxin	LOCUS_02720, ,peroxiredoxin	LOCUS_25620, ,peroxiredoxin	LOCUS_02730, ,peroxiredoxin	LOCUS_06760, ,peroxiredoxin	LOCUS_24750, ,peroxiredoxin	LOCUS_02190, ,peroxiredoxin	LOCUS_02720, ,peroxiredoxin	LOCUS_24740, ,peroxiredoxin	LOCUS_02360, ,peroxiredoxin	LOCUS_02480, ,peroxiredoxin	LOCUS_02410, ,peroxiredoxin	LOCUS_19790, ,peroxiredoxin	LOCUS_03090, ,peroxiredoxin	LOCUS_03190, ,peroxiredoxin	LOCUS_02560, ,peroxiredoxin	0	0	0	0
LOCUS_02160, ,transcriptional regulator	LOCUS_02120, ,transcriptional regulator	LOCUS_02080, ,transcriptional regulator	LOCUS_23110, ,transcriptional regulator	LOCUS_02130, ,transcriptional regulator	LOCUS_23380, ,transcriptional regulator	LOCUS_22630, ,transcriptional regulator	LOCUS_23400, ,transcriptional regulator	LOCUS_14300, ,transcriptional regulator	LOCUS_25780, ,transcriptional regulator	LOCUS_24680, ,transcriptional regulator	LOCUS_02730, ,transcriptional regulator	LOCUS_25670, ,transcriptional regulator	LOCUS_25210, ,transcriptional regulator	LOCUS_02740, ,transcriptional regulator	LOCUS_02740, ,transcriptional regulator	LOCUS_25000, ,transcriptional regulator	LOCUS_24240, ,transcriptional regulator	LOCUS_24680, ,transcriptional regulator	LOCUS_26140, ,transcriptional regulator	LOCUS_24370, ,transcriptional regulator	LOCUS_25770, ,transcriptional regulator	LOCUS_02730, ,transcriptional regulator	LOCUS_02730, ,transcriptional regulator	LOCUS_24650, ,transcriptional regulator	LOCUS_26160, ,transcriptional regulator	LOCUS_24660, ,transcriptional regulator	LOCUS_02740, ,transcriptional regulator	LOCUS_02740, ,transcriptional regulator	LOCUS_02730, ,transcriptional regulator	LOCUS_25610, ,transcriptional regulator	LOCUS_02740, ,transcriptional regulator	LOCUS_06770, ,transcriptional regulator	LOCUS_24740, ,transcriptional regulator	LOCUS_02200, ,transcriptional regulator	LOCUS_02730, ,transcriptional regulator	LOCUS_24730, ,transcriptional regulator	LOCUS_02350, ,transcriptional regulator	LOCUS_02470, ,transcriptional regulator	LOCUS_02400, ,transcriptional regulator	LOCUS_19800, ,transcriptional regulator	LOCUS_03080, ,transcriptional regulator	LOCUS_03180, ,transcriptional regulator	LOCUS_02550, ,transcriptional regulator	0	0	0	0
LOCUS_02170, ,zinc metalloprotease	LOCUS_02130, ,zinc metalloprotease	LOCUS_02090, ,zinc metalloprotease	LOCUS_23100, ,zinc metalloprotease	LOCUS_02140, ,zinc metalloprotease	LOCUS_23370, ,zinc metalloprotease	LOCUS_22620, ,zinc metalloprotease	LOCUS_23390, ,zinc metalloprotease	LOCUS_14310, ,hypothetical protein	LOCUS_25770, ,zinc metalloprotease	LOCUS_24670, ,zinc metalloprotease	LOCUS_02740, ,zinc metalloprotease	LOCUS_25660, ,zinc metalloprotease	LOCUS_25200, ,zinc metalloprotease	LOCUS_02750, ,zinc metalloprotease	LOCUS_02750, ,zinc metalloprotease	LOCUS_24990, ,zinc metalloprotease	LOCUS_24250, ,zinc metalloprotease	LOCUS_24670, ,zinc metalloprotease	LOCUS_26150, ,zinc metalloprotease	LOCUS_24360, ,zinc metalloprotease	LOCUS_25760, ,zinc metalloprotease	LOCUS_02740, ,zinc metalloprotease	LOCUS_02740, ,zinc metalloprotease	LOCUS_24640, ,zinc metalloprotease	LOCUS_26150, ,zinc metalloprotease	LOCUS_24650, ,zinc metalloprotease	LOCUS_02750, ,zinc metalloprotease	LOCUS_02750, ,zinc metalloprotease	LOCUS_02740, ,zinc metalloprotease	LOCUS_25600, ,zinc metalloprotease	LOCUS_02750, ,zinc metalloprotease	LOCUS_06780, ,zinc metalloprotease	LOCUS_24730, ,zinc metalloprotease	LOCUS_02210, ,zinc metalloprotease	LOCUS_02740, ,zinc metalloprotease	LOCUS_24720, ,zinc metalloprotease	LOCUS_02340, ,zinc metalloprotease	LOCUS_02460, ,zinc metalloprotease	LOCUS_02390, ,zinc metalloprotease	LOCUS_19810, ,zinc metalloprotease	LOCUS_03070, ,zinc metalloprotease	LOCUS_03170, ,zinc metalloprotease	LOCUS_02540, ,zinc metalloprotease	0	0	0	0
LOCUS_02180, ,OmpA family lipoprotein	LOCUS_02140, ,OmpA family lipoprotein	LOCUS_02100, ,OmpA family lipoprotein	LOCUS_23090, ,OmpA family lipoprotein	LOCUS_02150, ,OmpA family lipoprotein	LOCUS_23360, ,OmpA family lipoprotein	LOCUS_22610, ,OmpA family lipoprotein	LOCUS_23380, ,OmpA family lipoprotein	LOCUS_14550, ,OmpA family lipoprotein	LOCUS_25760, ,OmpA family lipoprotein	LOCUS_24660, ,OmpA family lipoprotein	LOCUS_02750, ,OmpA family lipoprotein	LOCUS_25650, ,OmpA family lipoprotein	LOCUS_25190, ,OmpA family lipoprotein	LOCUS_02760, ,OmpA family lipoprotein	LOCUS_02760, ,OmpA family lipoprotein	LOCUS_24980, ,OmpA family lipoprotein	LOCUS_24260, ,OmpA family lipoprotein	LOCUS_24660, ,OmpA family lipoprotein	LOCUS_26160, ,OmpA family lipoprotein	LOCUS_24350, ,OmpA family lipoprotein	LOCUS_25750, ,OmpA family lipoprotein	LOCUS_02750, ,OmpA family lipoprotein	LOCUS_02750, ,OmpA family lipoprotein	LOCUS_24630, ,OmpA family lipoprotein	LOCUS_26140, ,OmpA family lipoprotein	LOCUS_24640, ,OmpA family lipoprotein	LOCUS_02760, ,OmpA family lipoprotein	LOCUS_02760, ,OmpA family lipoprotein	LOCUS_02750, ,OmpA family lipoprotein	LOCUS_25590, ,OmpA family lipoprotein	LOCUS_02760, ,OmpA family lipoprotein	LOCUS_06790, ,OmpA family lipoprotein	LOCUS_24720, ,OmpA family lipoprotein	LOCUS_02220, ,OmpA family lipoprotein	LOCUS_02750, ,OmpA family lipoprotein	LOCUS_24710, ,OmpA family lipoprotein	LOCUS_02330, ,OmpA family lipoprotein	LOCUS_02450, ,OmpA family lipoprotein	LOCUS_02380, ,OmpA family lipoprotein	LOCUS_19820, ,OmpA family lipoprotein	LOCUS_03060, ,OmpA family lipoprotein	LOCUS_03160, ,OmpA family lipoprotein	LOCUS_02530, ,OmpA family lipoprotein	0	0	0	0
LOCUS_02190, ,acyltransferase	LOCUS_02150, ,acyltransferase	LOCUS_02110, ,acyltransferase	LOCUS_23080, ,acyltransferase	LOCUS_02160, ,acyltransferase	LOCUS_23350, ,acyltransferase	LOCUS_22600, ,acyltransferase	LOCUS_23370, ,acyltransferase	LOCUS_14560, ,acyltransferase	LOCUS_25750, ,acyltransferase	LOCUS_24650, ,acyltransferase	LOCUS_02760, ,acyltransferase	LOCUS_25640, ,acyltransferase	LOCUS_25180, ,acyltransferase	LOCUS_02770, ,acyltransferase	LOCUS_02770, ,acyltransferase	LOCUS_24970, ,acyltransferase	LOCUS_24270, ,acyltransferase	LOCUS_24650, ,acyltransferase	LOCUS_26170, ,acyltransferase	LOCUS_24340, ,acyltransferase	LOCUS_25740, ,acyltransferase	LOCUS_02760, ,acyltransferase	LOCUS_02760, ,acyltransferase	LOCUS_24620, ,acyltransferase	LOCUS_26130, ,acyltransferase	LOCUS_24630, ,acyltransferase	LOCUS_02770, ,acyltransferase	LOCUS_02770, ,acyltransferase	LOCUS_02760, ,acyltransferase	LOCUS_25580, ,acyltransferase	LOCUS_02770, ,acyltransferase	LOCUS_06800, ,acyltransferase	LOCUS_24710, ,acyltransferase	LOCUS_02230, ,acyltransferase	LOCUS_02760, ,acyltransferase	LOCUS_24700, ,acyltransferase	LOCUS_02320, ,acyltransferase	LOCUS_02440, ,acyltransferase	LOCUS_02370, ,acyltransferase	LOCUS_19830, ,acyltransferase	LOCUS_03050, ,acyltransferase	LOCUS_03150, ,acyltransferase	LOCUS_02520, ,acyltransferase	0	0	0	0
LOCUS_02200, ,hypothetical protein	LOCUS_02160, ,hypothetical protein	LOCUS_02120, ,hypothetical protein	LOCUS_23070, ,hypothetical protein	LOCUS_02170, ,hypothetical protein	LOCUS_23340, ,hypothetical protein	LOCUS_22590, ,hypothetical protein	LOCUS_23360, ,hypothetical protein	LOCUS_14570, ,hypothetical protein	LOCUS_25740, ,hypothetical protein	LOCUS_24640, ,hypothetical protein	LOCUS_02770, ,hypothetical protein	LOCUS_25630, ,hypothetical protein	LOCUS_25170, ,hypothetical protein	LOCUS_02780, ,hypothetical protein	LOCUS_02780, ,hypothetical protein	LOCUS_24960, ,hypothetical protein	LOCUS_24280, ,hypothetical protein	LOCUS_24640, ,hypothetical protein	LOCUS_26180, ,hypothetical protein	LOCUS_24330, ,hypothetical protein	LOCUS_25730, ,hypothetical protein	LOCUS_02770, ,hypothetical protein	LOCUS_02770, ,hypothetical protein	LOCUS_24610, ,hypothetical protein	LOCUS_26120, ,hypothetical protein	LOCUS_24620, ,hypothetical protein	LOCUS_02780, ,hypothetical protein	LOCUS_02780, ,hypothetical protein	LOCUS_02770, ,hypothetical protein	LOCUS_25570, ,hypothetical protein	LOCUS_02780, ,hypothetical protein	LOCUS_06810, ,hypothetical protein	LOCUS_24700, ,hypothetical protein	LOCUS_02240, ,hypothetical protein	LOCUS_02770, ,hypothetical protein	LOCUS_24690, ,hypothetical protein	LOCUS_02310, ,hypothetical protein	LOCUS_02430, ,hypothetical protein	LOCUS_02360, ,hypothetical protein	LOCUS_19840, ,hypothetical protein	LOCUS_03040, ,hypothetical protein	LOCUS_03140, ,hypothetical protein	LOCUS_02510, ,hypothetical protein	0	0	0	0
LOCUS_02220, ,putative septum site-determining protein MinC	LOCUS_02180, ,putative septum site-determining protein MinC	LOCUS_02140, ,putative septum site-determining protein MinC	LOCUS_23050, ,putative septum site-determining protein MinC	LOCUS_02190, ,putative septum site-determining protein MinC	LOCUS_23320, ,putative septum site-determining protein MinC	LOCUS_22570, ,putative septum site-determining protein MinC	LOCUS_23340, ,putative septum site-determining protein MinC	LOCUS_14580, ,putative septum site-determining protein MinC	LOCUS_25730, ,putative septum site-determining protein MinC	LOCUS_24630, ,putative septum site-determining protein MinC	LOCUS_02780, ,putative septum site-determining protein MinC	LOCUS_25620, ,putative septum site-determining protein MinC	LOCUS_25160, ,putative septum site-determining protein MinC	LOCUS_02790, ,putative septum site-determining protein MinC	LOCUS_02790, ,putative septum site-determining protein MinC	LOCUS_24950, ,putative septum site-determining protein MinC	LOCUS_24290, ,putative septum site-determining protein MinC	LOCUS_24630, ,putative septum site-determining protein MinC	LOCUS_26190, ,putative septum site-determining protein MinC	LOCUS_24320, ,putative septum site-determining protein MinC	LOCUS_25720, ,putative septum site-determining protein MinC	LOCUS_02780, ,putative septum site-determining protein MinC	LOCUS_02780, ,putative septum site-determining protein MinC	LOCUS_24600, ,putative septum site-determining protein MinC	LOCUS_26110, ,putative septum site-determining protein MinC	LOCUS_24610, ,putative septum site-determining protein MinC	LOCUS_02790, ,putative septum site-determining protein MinC	LOCUS_02790, ,putative septum site-determining protein MinC	LOCUS_02780, ,putative septum site-determining protein MinC	LOCUS_25560, ,putative septum site-determining protein MinC	LOCUS_02790, ,putative septum site-determining protein MinC	LOCUS_06820, ,putative septum site-determining protein MinC	LOCUS_24690, ,putative septum site-determining protein MinC	LOCUS_02250, ,putative septum site-determining protein MinC	LOCUS_02780, ,putative septum site-determining protein MinC	LOCUS_24680, ,putative septum site-determining protein MinC	LOCUS_02300, ,putative septum site-determining protein MinC	LOCUS_02420, ,putative septum site-determining protein MinC	LOCUS_02350, ,putative septum site-determining protein MinC	LOCUS_19850, ,putative septum site-determining protein MinC	LOCUS_03030, ,putative septum site-determining protein MinC	LOCUS_03130, ,putative septum site-determining protein MinC	LOCUS_02500, ,putative septum site-determining protein MinC	0	0	0	0
LOCUS_02230, ,site-determining protein	LOCUS_02190, ,site-determining protein	LOCUS_02150, ,site-determining protein	LOCUS_23040, ,site-determining protein	LOCUS_02200, ,site-determining protein	LOCUS_23310, ,site-determining protein	LOCUS_22560, ,site-determining protein	LOCUS_23330, ,site-determining protein	LOCUS_14590, ,site-determining protein	LOCUS_25720, ,site-determining protein	LOCUS_24620, ,site-determining protein	LOCUS_02790, ,site-determining protein	LOCUS_25610, ,site-determining protein	LOCUS_25150, ,site-determining protein	LOCUS_02800, ,site-determining protein	LOCUS_02800, ,site-determining protein	LOCUS_24940, ,site-determining protein	LOCUS_24300, ,site-determining protein	LOCUS_24620, ,site-determining protein	LOCUS_26200, ,site-determining protein	LOCUS_24310, ,site-determining protein	LOCUS_25710, ,site-determining protein	LOCUS_02790, ,site-determining protein	LOCUS_02790, ,site-determining protein	LOCUS_24590, ,site-determining protein	LOCUS_26100, ,site-determining protein	LOCUS_24600, ,site-determining protein	LOCUS_02800, ,site-determining protein	LOCUS_02800, ,site-determining protein	LOCUS_02790, ,site-determining protein	LOCUS_25550, ,site-determining protein	LOCUS_02800, ,site-determining protein	LOCUS_06830, ,site-determining protein	LOCUS_24680, ,site-determining protein	LOCUS_02260, ,site-determining protein	LOCUS_02790, ,site-determining protein	LOCUS_24670, ,site-determining protein	LOCUS_02290, ,site-determining protein	LOCUS_02410, ,site-determining protein	LOCUS_02340, ,site-determining protein	LOCUS_19860, ,site-determining protein	LOCUS_03020, ,site-determining protein	LOCUS_03120, ,site-determining protein	LOCUS_02490, ,site-determining protein	0	0	0	0
LOCUS_02240, ,cell division topological specificity factor	LOCUS_02200, ,cell division topological specificity factor	LOCUS_02160, ,cell division topological specificity factor	LOCUS_23030, ,cell division topological specificity factor	LOCUS_02210, ,cell division topological specificity factor	LOCUS_23300, ,cell division topological specificity factor	LOCUS_22550, ,cell division topological specificity factor	LOCUS_23320, ,cell division topological specificity factor	LOCUS_14600, ,cell division topological specificity factor	LOCUS_25710, ,cell division topological specificity factor	LOCUS_24610, ,cell division topological specificity factor	LOCUS_02800, ,cell division topological specificity factor	LOCUS_25600, ,cell division topological specificity factor	LOCUS_25140, ,cell division topological specificity factor	LOCUS_02810, ,cell division topological specificity factor	LOCUS_02810, ,cell division topological specificity factor	LOCUS_24930, ,cell division topological specificity factor	LOCUS_24310, ,cell division topological specificity factor	LOCUS_24610, ,cell division topological specificity factor	LOCUS_26210, ,cell division topological specificity factor	LOCUS_24300, ,cell division topological specificity factor	LOCUS_25700, ,cell division topological specificity factor	LOCUS_02800, ,cell division topological specificity factor	LOCUS_02800, ,cell division topological specificity factor	LOCUS_24580, ,cell division topological specificity factor	LOCUS_26090, ,cell division topological specificity factor	LOCUS_24590, ,cell division topological specificity factor	LOCUS_02810, ,cell division topological specificity factor	LOCUS_02810, ,cell division topological specificity factor	LOCUS_02800, ,cell division topological specificity factor	LOCUS_25540, ,cell division topological specificity factor	LOCUS_02810, ,cell division topological specificity factor	LOCUS_06840, ,cell division topological specificity factor	LOCUS_24670, ,cell division topological specificity factor	LOCUS_02270, ,cell division topological specificity factor	LOCUS_02800, ,cell division topological specificity factor	LOCUS_24660, ,cell division topological specificity factor	LOCUS_02280, ,cell division topological specificity factor	LOCUS_02400, ,cell division topological specificity factor	LOCUS_02330, ,cell division topological specificity factor	LOCUS_19870, ,cell division topological specificity factor	LOCUS_03010, ,cell division topological specificity factor	LOCUS_03110, ,cell division topological specificity factor	LOCUS_02480, ,cell division topological specificity factor	0	0	0	0
LOCUS_02260, ,hypothetical protein	LOCUS_02220, ,hypothetical protein	LOCUS_02180, ,hypothetical protein	LOCUS_23010, ,hypothetical protein	LOCUS_02230, ,hypothetical protein	LOCUS_23280, ,hypothetical protein	LOCUS_22530, ,hypothetical protein	LOCUS_23300, ,hypothetical protein	LOCUS_02990, ,hypothetical protein	LOCUS_25690, ,hypothetical protein	LOCUS_24590, ,hypothetical protein	LOCUS_02820, ,hypothetical protein	LOCUS_25580, ,hypothetical protein	LOCUS_25120, ,hypothetical protein	LOCUS_02830, ,hypothetical protein	LOCUS_02830, ,hypothetical protein	LOCUS_24910, ,hypothetical protein	LOCUS_24330, ,hypothetical protein	LOCUS_24590, ,hypothetical protein	LOCUS_26230, ,hypothetical protein	LOCUS_24280, ,hypothetical protein	LOCUS_25680, ,hypothetical protein	LOCUS_02820, ,hypothetical protein	LOCUS_02820, ,hypothetical protein	LOCUS_24560, ,hypothetical protein	LOCUS_26070, ,hypothetical protein	LOCUS_24570, ,hypothetical protein	LOCUS_02830, ,hypothetical protein	LOCUS_02830, ,hypothetical protein	LOCUS_02820, ,hypothetical protein	LOCUS_25520, ,hypothetical protein	LOCUS_02830, ,hypothetical protein	LOCUS_06860, ,hypothetical protein	LOCUS_24650, ,hypothetical protein	LOCUS_02290, ,hypothetical protein	LOCUS_02820, ,hypothetical protein	LOCUS_24640, ,hypothetical protein	LOCUS_16360, ,hypothetical protein	LOCUS_15960, ,hypothetical protein	LOCUS_15310, ,hypothetical protein	LOCUS_05210, ,hypothetical protein	LOCUS_17150, ,hypothetical protein	LOCUS_18270, ,hypothetical protein	LOCUS_17260, ,hypothetical protein	0	0	0	0
LOCUS_02270, ,hypothetical protein	LOCUS_02230, ,hypothetical protein	LOCUS_02190, ,hypothetical protein	LOCUS_23000, ,hypothetical protein	LOCUS_02240, ,hypothetical protein	LOCUS_23270, ,hypothetical protein	LOCUS_22520, ,hypothetical protein	LOCUS_23290, ,hypothetical protein	LOCUS_03000, ,hypothetical protein	LOCUS_25680, ,hypothetical protein	LOCUS_24580, ,hypothetical protein	LOCUS_02830, ,hypothetical protein	LOCUS_25570, ,hypothetical protein	LOCUS_25110, ,hypothetical protein	LOCUS_02840, ,hypothetical protein	LOCUS_02840, ,hypothetical protein	LOCUS_24900, ,hypothetical protein	LOCUS_24340, ,hypothetical protein	LOCUS_24580, ,hypothetical protein	LOCUS_26240, ,hypothetical protein	LOCUS_24270, ,hypothetical protein	LOCUS_25670, ,hypothetical protein	LOCUS_02830, ,hypothetical protein	LOCUS_02830, ,hypothetical protein	LOCUS_24550, ,hypothetical protein	LOCUS_26060, ,hypothetical protein	LOCUS_24560, ,hypothetical protein	LOCUS_02840, ,hypothetical protein	LOCUS_02840, ,hypothetical protein	LOCUS_02830, ,hypothetical protein	LOCUS_25510, ,hypothetical protein	LOCUS_02840, ,hypothetical protein	LOCUS_06870, ,hypothetical protein	LOCUS_24640, ,hypothetical protein	LOCUS_02300, ,hypothetical protein	LOCUS_02830, ,hypothetical protein	LOCUS_24630, ,hypothetical protein	LOCUS_16350, ,hypothetical protein	LOCUS_15950, ,hypothetical protein	LOCUS_15300, ,hypothetical protein	LOCUS_05240, ,hypothetical protein	LOCUS_17120, ,hypothetical protein	LOCUS_18240, ,hypothetical protein	LOCUS_17230, ,hypothetical protein	0	0	0	0
LOCUS_02280, ,50S ribosomal protein L32	LOCUS_02240, ,50S ribosomal protein L32	LOCUS_02200, ,50S ribosomal protein L32	LOCUS_22990, ,50S ribosomal protein L32	LOCUS_02250, ,50S ribosomal protein L32	LOCUS_23260, ,50S ribosomal protein L32	LOCUS_22510, ,50S ribosomal protein L32	LOCUS_23280, ,50S ribosomal protein L32	LOCUS_03010, ,50S ribosomal protein L32	LOCUS_25670, ,50S ribosomal protein L32	LOCUS_24570, ,50S ribosomal protein L32	LOCUS_02840, ,50S ribosomal protein L32	LOCUS_25560, ,50S ribosomal protein L32	LOCUS_25100, ,50S ribosomal protein L32	LOCUS_02850, ,50S ribosomal protein L32	LOCUS_02850, ,50S ribosomal protein L32	LOCUS_24890, ,50S ribosomal protein L32	LOCUS_24350, ,50S ribosomal protein L32	LOCUS_24570, ,50S ribosomal protein L32	LOCUS_26250, ,50S ribosomal protein L32	LOCUS_24260, ,50S ribosomal protein L32	LOCUS_25660, ,50S ribosomal protein L32	LOCUS_02840, ,50S ribosomal protein L32	LOCUS_02840, ,50S ribosomal protein L32	LOCUS_24540, ,50S ribosomal protein L32	LOCUS_26050, ,50S ribosomal protein L32	LOCUS_24550, ,50S ribosomal protein L32	LOCUS_02850, ,50S ribosomal protein L32	LOCUS_02850, ,50S ribosomal protein L32	LOCUS_02840, ,50S ribosomal protein L32	LOCUS_25500, ,50S ribosomal protein L32	LOCUS_02850, ,50S ribosomal protein L32	LOCUS_06880, ,50S ribosomal protein L32	LOCUS_24630, ,50S ribosomal protein L32	LOCUS_02310, ,50S ribosomal protein L32	LOCUS_02840, ,50S ribosomal protein L32	LOCUS_24620, ,50S ribosomal protein L32	LOCUS_16340, ,50S ribosomal protein L32	LOCUS_15940, ,50S ribosomal protein L32	LOCUS_15290, ,50S ribosomal protein L32	LOCUS_05250, ,50S ribosomal protein L32	LOCUS_17110, ,50S ribosomal protein L32	LOCUS_18230, ,50S ribosomal protein L32	LOCUS_17220, ,50S ribosomal protein L32	0	0	0	0
LOCUS_02290, ,malonyl CoA-acyl carrier protein transacylase	LOCUS_02250, ,malonyl CoA-acyl carrier protein transacylase	LOCUS_02210, ,malonyl CoA-acyl carrier protein transacylase	LOCUS_22980, ,malonyl CoA-acyl carrier protein transacylase	LOCUS_02260, ,malonyl CoA-acyl carrier protein transacylase	LOCUS_23250, ,malonyl CoA-acyl carrier protein transacylase	LOCUS_22500, ,malonyl CoA-acyl carrier protein transacylase	LOCUS_23270, ,malonyl CoA-acyl carrier protein transacylase	LOCUS_03020, ,malonyl CoA-acyl carrier protein transacylase	LOCUS_25660, ,malonyl CoA-acyl carrier protein transacylase	LOCUS_24560, ,malonyl CoA-acyl carrier protein transacylase	LOCUS_02850, ,malonyl CoA-acyl carrier protein transacylase	LOCUS_25550, ,malonyl CoA-acyl carrier protein transacylase	LOCUS_25090, ,malonyl CoA-acyl carrier protein transacylase	LOCUS_02860, ,malonyl CoA-acyl carrier protein transacylase	LOCUS_02860, ,malonyl CoA-acyl carrier protein transacylase	LOCUS_24880, ,malonyl CoA-acyl carrier protein transacylase	LOCUS_24360, ,malonyl CoA-acyl carrier protein transacylase	LOCUS_24560, ,malonyl CoA-acyl carrier protein transacylase	LOCUS_26260, ,malonyl CoA-acyl carrier protein transacylase	LOCUS_24250, ,malonyl CoA-acyl carrier protein transacylase	LOCUS_25650, ,malonyl CoA-acyl carrier protein transacylase	LOCUS_02850, ,malonyl CoA-acyl carrier protein transacylase	LOCUS_02850, ,malonyl CoA-acyl carrier protein transacylase	LOCUS_24530, ,malonyl CoA-acyl carrier protein transacylase	LOCUS_26040, ,malonyl CoA-acyl carrier protein transacylase	LOCUS_24540, ,malonyl CoA-acyl carrier protein transacylase	LOCUS_02860, ,malonyl CoA-acyl carrier protein transacylase	LOCUS_02860, ,malonyl CoA-acyl carrier protein transacylase	LOCUS_02850, ,malonyl CoA-acyl carrier protein transacylase	LOCUS_25490, ,malonyl CoA-acyl carrier protein transacylase	LOCUS_02860, ,malonyl CoA-acyl carrier protein transacylase	LOCUS_06890, ,malonyl CoA-acyl carrier protein transacylase	LOCUS_24620, ,malonyl CoA-acyl carrier protein transacylase	LOCUS_02320, ,malonyl CoA-acyl carrier protein transacylase	LOCUS_02850, ,malonyl CoA-acyl carrier protein transacylase	LOCUS_24610, ,malonyl CoA-acyl carrier protein transacylase	LOCUS_16330, ,malonyl CoA-acyl carrier protein transacylase	LOCUS_15930, ,malonyl CoA-acyl carrier protein transacylase	LOCUS_15280, ,malonyl CoA-acyl carrier protein transacylase	LOCUS_05260, ,malonyl CoA-acyl carrier protein transacylase	LOCUS_17100, ,malonyl CoA-acyl carrier protein transacylase	LOCUS_18220, ,malonyl CoA-acyl carrier protein transacylase	LOCUS_17210, ,malonyl CoA-acyl carrier protein transacylase	0	0	0	0
LOCUS_02300, ,beta-ketoacyl-ACP reductase	LOCUS_02260, ,beta-ketoacyl-ACP reductase	LOCUS_02220, ,beta-ketoacyl-ACP reductase	LOCUS_22970, ,beta-ketoacyl-ACP reductase	LOCUS_02270, ,beta-ketoacyl-ACP reductase	LOCUS_23240, ,beta-ketoacyl-ACP reductase	LOCUS_22490, ,beta-ketoacyl-ACP reductase	LOCUS_23260, ,beta-ketoacyl-ACP reductase	LOCUS_03030, ,beta-ketoacyl-ACP reductase	LOCUS_25650, ,beta-ketoacyl-ACP reductase	LOCUS_24550, ,beta-ketoacyl-ACP reductase	LOCUS_02860, ,beta-ketoacyl-ACP reductase	LOCUS_25540, ,beta-ketoacyl-ACP reductase	LOCUS_25080, ,beta-ketoacyl-ACP reductase	LOCUS_02870, ,beta-ketoacyl-ACP reductase	LOCUS_02870, ,beta-ketoacyl-ACP reductase	LOCUS_24870, ,beta-ketoacyl-ACP reductase	LOCUS_24370, ,beta-ketoacyl-ACP reductase	LOCUS_24550, ,beta-ketoacyl-ACP reductase	LOCUS_26270, ,beta-ketoacyl-ACP reductase	LOCUS_24240, ,beta-ketoacyl-ACP reductase	LOCUS_25640, ,beta-ketoacyl-ACP reductase	LOCUS_02860, ,beta-ketoacyl-ACP reductase	LOCUS_02860, ,beta-ketoacyl-ACP reductase	LOCUS_24520, ,beta-ketoacyl-ACP reductase	LOCUS_26030, ,beta-ketoacyl-ACP reductase	LOCUS_24530, ,beta-ketoacyl-ACP reductase	LOCUS_02870, ,beta-ketoacyl-ACP reductase	LOCUS_02870, ,beta-ketoacyl-ACP reductase	LOCUS_02860, ,beta-ketoacyl-ACP reductase	LOCUS_25480, ,beta-ketoacyl-ACP reductase	LOCUS_02870, ,beta-ketoacyl-ACP reductase	LOCUS_06900, ,beta-ketoacyl-ACP reductase	LOCUS_24610, ,beta-ketoacyl-ACP reductase	LOCUS_02330, ,beta-ketoacyl-ACP reductase	LOCUS_02860, ,beta-ketoacyl-ACP reductase	LOCUS_24600, ,beta-ketoacyl-ACP reductase	LOCUS_16320, ,beta-ketoacyl-ACP reductase	LOCUS_15920, ,beta-ketoacyl-ACP reductase	LOCUS_15270, ,beta-ketoacyl-ACP reductase	LOCUS_05270, ,beta-ketoacyl-ACP reductase	LOCUS_17090, ,beta-ketoacyl-ACP reductase	LOCUS_18210, ,beta-ketoacyl-ACP reductase	LOCUS_17200, ,beta-ketoacyl-ACP reductase	0	0	0	0
LOCUS_02310, ,acyl carrier protein	LOCUS_02270, ,acyl carrier protein	LOCUS_02230, ,acyl carrier protein	LOCUS_22960, ,acyl carrier protein	LOCUS_02280, ,acyl carrier protein	LOCUS_23230, ,acyl carrier protein	LOCUS_22480, ,acyl carrier protein	LOCUS_23250, ,acyl carrier protein	LOCUS_03040, ,acyl carrier protein	LOCUS_25640, ,acyl carrier protein	LOCUS_24540, ,acyl carrier protein	LOCUS_02870, ,acyl carrier protein	LOCUS_25530, ,acyl carrier protein	LOCUS_25070, ,acyl carrier protein	LOCUS_02880, ,acyl carrier protein	LOCUS_02880, ,acyl carrier protein	LOCUS_24860, ,acyl carrier protein	LOCUS_24380, ,acyl carrier protein	LOCUS_24540, ,acyl carrier protein	LOCUS_26280, ,acyl carrier protein	LOCUS_24230, ,acyl carrier protein	LOCUS_25630, ,acyl carrier protein	LOCUS_02870, ,acyl carrier protein	LOCUS_02870, ,acyl carrier protein	LOCUS_24510, ,acyl carrier protein	LOCUS_26020, ,acyl carrier protein	LOCUS_24520, ,acyl carrier protein	LOCUS_02880, ,acyl carrier protein	LOCUS_02880, ,acyl carrier protein	LOCUS_02870, ,acyl carrier protein	LOCUS_25470, ,acyl carrier protein	LOCUS_02880, ,acyl carrier protein	LOCUS_06910, ,acyl carrier protein	LOCUS_24600, ,acyl carrier protein	LOCUS_02340, ,acyl carrier protein	LOCUS_02870, ,acyl carrier protein	LOCUS_24590, ,acyl carrier protein	LOCUS_16310, ,acyl carrier protein	LOCUS_15910, ,acyl carrier protein	LOCUS_15260, ,acyl carrier protein	LOCUS_05280, ,acyl carrier protein	LOCUS_17080, ,acyl carrier protein	LOCUS_18200, ,acyl carrier protein	LOCUS_17190, ,acyl carrier protein	0	0	0	0
LOCUS_02320, ,peptidoglycan-binding protein LysM	LOCUS_02280, ,peptidoglycan-binding protein LysM	LOCUS_02240, ,peptidoglycan-binding protein LysM	LOCUS_22950, ,peptidoglycan-binding protein LysM	LOCUS_02290, ,peptidoglycan-binding protein LysM	LOCUS_23220, ,peptidoglycan-binding protein LysM	LOCUS_22470, ,peptidoglycan-binding protein LysM	LOCUS_23240, ,peptidoglycan-binding protein LysM	LOCUS_03050, ,peptidoglycan-binding protein LysM	LOCUS_25630, ,peptidoglycan-binding protein LysM	LOCUS_24530, ,peptidoglycan-binding protein LysM	LOCUS_02880, ,peptidoglycan-binding protein LysM	LOCUS_25520, ,peptidoglycan-binding protein LysM	LOCUS_25060, ,peptidoglycan-binding protein LysM	LOCUS_02890, ,peptidoglycan-binding protein LysM	LOCUS_02890, ,peptidoglycan-binding protein LysM	LOCUS_24850, ,peptidoglycan-binding protein LysM	LOCUS_24390, ,peptidoglycan-binding protein LysM	LOCUS_24530, ,peptidoglycan-binding protein LysM	LOCUS_26290, ,peptidoglycan-binding protein LysM	LOCUS_24220, ,peptidoglycan-binding protein LysM	LOCUS_25620, ,peptidoglycan-binding protein LysM	LOCUS_02880, ,peptidoglycan-binding protein LysM	LOCUS_02880, ,peptidoglycan-binding protein LysM	LOCUS_24500, ,peptidoglycan-binding protein LysM	LOCUS_26010, ,peptidoglycan-binding protein LysM	LOCUS_24510, ,peptidoglycan-binding protein LysM	LOCUS_02890, ,peptidoglycan-binding protein LysM	LOCUS_02890, ,peptidoglycan-binding protein LysM	LOCUS_02880, ,peptidoglycan-binding protein LysM	LOCUS_25460, ,peptidoglycan-binding protein LysM	LOCUS_02890, ,peptidoglycan-binding protein LysM	LOCUS_06920, ,peptidoglycan-binding protein LysM	LOCUS_24590, ,peptidoglycan-binding protein LysM	LOCUS_02350, ,peptidoglycan-binding protein LysM	LOCUS_02880, ,peptidoglycan-binding protein LysM	LOCUS_24580, ,peptidoglycan-binding protein LysM	LOCUS_16300, ,peptidoglycan-binding protein LysM	LOCUS_15900, ,peptidoglycan-binding protein LysM	LOCUS_15250, ,peptidoglycan-binding protein LysM	LOCUS_05290, ,peptidoglycan-binding protein LysM	LOCUS_17070, ,peptidoglycan-binding protein LysM	LOCUS_18190, ,peptidoglycan-binding protein LysM	LOCUS_17180, ,peptidoglycan-binding protein LysM	0	0	0	0
LOCUS_02340, ,dephospho-CoA kinase	LOCUS_02300, ,dephospho-CoA kinase	LOCUS_02260, ,dephospho-CoA kinase	LOCUS_22930, ,dephospho-CoA kinase	LOCUS_02310, ,dephospho-CoA kinase	LOCUS_23200, ,dephospho-CoA kinase	LOCUS_22450, ,dephospho-CoA kinase	LOCUS_23230, ,dephospho-CoA kinase	LOCUS_01540, ,dephospho-CoA kinase	LOCUS_25620, ,dephospho-CoA kinase	LOCUS_24520, ,dephospho-CoA kinase	LOCUS_02890, ,dephospho-CoA kinase	LOCUS_25510, ,dephospho-CoA kinase	LOCUS_25050, ,dephospho-CoA kinase	LOCUS_02900, ,dephospho-CoA kinase	LOCUS_02900, ,dephospho-CoA kinase	LOCUS_24840, ,dephospho-CoA kinase	LOCUS_24400, ,dephospho-CoA kinase	LOCUS_24520, ,dephospho-CoA kinase	LOCUS_26300, ,dephospho-CoA kinase	LOCUS_24210, ,dephospho-CoA kinase	LOCUS_25610, ,dephospho-CoA kinase	LOCUS_02890, ,dephospho-CoA kinase	LOCUS_02890, ,dephospho-CoA kinase	LOCUS_24490, ,dephospho-CoA kinase	LOCUS_26000, ,dephospho-CoA kinase	LOCUS_24500, ,dephospho-CoA kinase	LOCUS_02900, ,dephospho-CoA kinase	LOCUS_02900, ,dephospho-CoA kinase	LOCUS_02890, ,dephospho-CoA kinase	LOCUS_25450, ,dephospho-CoA kinase	LOCUS_02900, ,dephospho-CoA kinase	LOCUS_06930, ,dephospho-CoA kinase	LOCUS_24580, ,dephospho-CoA kinase	LOCUS_02360, ,dephospho-CoA kinase	LOCUS_02890, ,dephospho-CoA kinase	LOCUS_24570, ,dephospho-CoA kinase	LOCUS_18460, ,dephospho-CoA kinase	LOCUS_18500, ,dephospho-CoA kinase	LOCUS_17760, ,dephospho-CoA kinase	LOCUS_21700, ,dephospho-CoA kinase	LOCUS_19640, ,dephospho-CoA kinase	LOCUS_22140, ,dephospho-CoA kinase	LOCUS_21000, ,dephospho-CoA kinase	0	0	0	0
LOCUS_02350, ,tRNA N6-adenosine threonylcarbamoyltransferase	LOCUS_02310, ,tRNA N6-adenosine threonylcarbamoyltransferase	LOCUS_02270, ,tRNA N6-adenosine threonylcarbamoyltransferase	LOCUS_22920, ,tRNA N6-adenosine threonylcarbamoyltransferase	LOCUS_02320, ,tRNA N6-adenosine threonylcarbamoyltransferase	LOCUS_23190, ,tRNA N6-adenosine threonylcarbamoyltransferase	LOCUS_22440, ,tRNA N6-adenosine threonylcarbamoyltransferase	LOCUS_23220, ,tRNA N6-adenosine threonylcarbamoyltransferase	LOCUS_04080, ,tRNA N6-adenosine threonylcarbamoyltransferase	LOCUS_25610, ,tRNA N6-adenosine threonylcarbamoyltransferase	LOCUS_24510, ,tRNA N6-adenosine threonylcarbamoyltransferase	LOCUS_02900, ,tRNA N6-adenosine threonylcarbamoyltransferase	LOCUS_25500, ,tRNA N6-adenosine threonylcarbamoyltransferase	LOCUS_25040, ,tRNA N6-adenosine threonylcarbamoyltransferase	LOCUS_02910, ,tRNA N6-adenosine threonylcarbamoyltransferase	LOCUS_02910, ,tRNA N6-adenosine threonylcarbamoyltransferase	LOCUS_24830, ,tRNA N6-adenosine threonylcarbamoyltransferase	LOCUS_24410, ,tRNA N6-adenosine threonylcarbamoyltransferase	LOCUS_24510, ,tRNA N6-adenosine threonylcarbamoyltransferase	LOCUS_26310, ,tRNA N6-adenosine threonylcarbamoyltransferase	LOCUS_24200, ,tRNA N6-adenosine threonylcarbamoyltransferase	LOCUS_25600, ,tRNA N6-adenosine threonylcarbamoyltransferase	LOCUS_02900, ,tRNA N6-adenosine threonylcarbamoyltransferase	LOCUS_02900, ,tRNA N6-adenosine threonylcarbamoyltransferase	LOCUS_24480, ,tRNA N6-adenosine threonylcarbamoyltransferase	LOCUS_25990, ,tRNA N6-adenosine threonylcarbamoyltransferase	LOCUS_24490, ,tRNA N6-adenosine threonylcarbamoyltransferase	LOCUS_02910, ,tRNA N6-adenosine threonylcarbamoyltransferase	LOCUS_02910, ,tRNA N6-adenosine threonylcarbamoyltransferase	LOCUS_02900, ,tRNA N6-adenosine threonylcarbamoyltransferase	LOCUS_25440, ,tRNA N6-adenosine threonylcarbamoyltransferase	LOCUS_02910, ,tRNA N6-adenosine threonylcarbamoyltransferase	LOCUS_06940, ,tRNA N6-adenosine threonylcarbamoyltransferase	LOCUS_24570, ,tRNA N6-adenosine threonylcarbamoyltransferase	LOCUS_02370, ,tRNA N6-adenosine threonylcarbamoyltransferase	LOCUS_02900, ,tRNA N6-adenosine threonylcarbamoyltransferase	LOCUS_24560, ,tRNA N6-adenosine threonylcarbamoyltransferase	LOCUS_14370, ,tRNA N6-adenosine threonylcarbamoyltransferase	LOCUS_14720, ,tRNA N6-adenosine threonylcarbamoyltransferase	LOCUS_14060, ,tRNA N6-adenosine threonylcarbamoyltransferase	LOCUS_17930, ,tRNA N6-adenosine threonylcarbamoyltransferase	LOCUS_04960, ,tRNA N6-adenosine threonylcarbamoyltransferase	LOCUS_05060, ,tRNA N6-adenosine threonylcarbamoyltransferase	LOCUS_04430, ,tRNA N6-adenosine threonylcarbamoyltransferase	0	0	0	0
LOCUS_02370, ,heme exporter protein B	LOCUS_02330, ,heme exporter protein B	LOCUS_02300, ,heme exporter protein B	LOCUS_22900, ,heme exporter protein B	LOCUS_02340, ,heme exporter protein B	LOCUS_23170, ,heme exporter protein B	LOCUS_22420, ,heme exporter protein B	LOCUS_23200, ,heme exporter protein B	LOCUS_04440, ,heme exporter protein B	LOCUS_25590, ,heme exporter protein B	LOCUS_24490, ,heme exporter protein B	LOCUS_02920, ,heme exporter protein B	LOCUS_25480, ,heme exporter protein B	LOCUS_25020, ,heme exporter protein B	LOCUS_02930, ,heme exporter protein B	LOCUS_02930, ,heme exporter protein B	LOCUS_24810, ,heme exporter protein B	LOCUS_24430, ,heme exporter protein B	LOCUS_24490, ,heme exporter protein B	LOCUS_26330, ,heme exporter protein B	LOCUS_24180, ,heme exporter protein B	LOCUS_25580, ,heme exporter protein B	LOCUS_02920, ,heme exporter protein B	LOCUS_02920, ,heme exporter protein B	LOCUS_24460, ,heme exporter protein B	LOCUS_25970, ,heme exporter protein B	LOCUS_24470, ,heme exporter protein B	LOCUS_02930, ,heme exporter protein B	LOCUS_02930, ,heme exporter protein B	LOCUS_02920, ,heme exporter protein B	LOCUS_25420, ,heme exporter protein B	LOCUS_02930, ,heme exporter protein B	LOCUS_06960, ,heme exporter protein B	LOCUS_24550, ,heme exporter protein B	LOCUS_02390, ,heme exporter protein B	LOCUS_02920, ,heme exporter protein B	LOCUS_24540, ,heme exporter protein B	LOCUS_13970, ,heme exporter protein B	LOCUS_14300, ,heme exporter protein B	LOCUS_13650, ,heme exporter protein B	LOCUS_17520, ,heme exporter protein B	LOCUS_05370, ,heme exporter protein B	LOCUS_05470, ,heme exporter protein B	LOCUS_04840, ,heme exporter protein B	0	0	0	0
LOCUS_02380, ,cytochrome c biogenesis ATP-binding export protein CcmA	LOCUS_02340, ,cytochrome c biogenesis ATP-binding export protein CcmA	LOCUS_02310, ,cytochrome c biogenesis ATP-binding export protein CcmA	LOCUS_22890, ,cytochrome c biogenesis ATP-binding export protein CcmA	LOCUS_02350, ,cytochrome c biogenesis ATP-binding export protein CcmA	LOCUS_23160, ,cytochrome c biogenesis ATP-binding export protein CcmA	LOCUS_22410, ,cytochrome c biogenesis ATP-binding export protein CcmA	LOCUS_23190, ,cytochrome c biogenesis ATP-binding export protein CcmA	LOCUS_04430, ,cytochrome c biogenesis ATP-binding export protein CcmA	LOCUS_25580, ,cytochrome c biogenesis ATP-binding export protein CcmA	LOCUS_24480, ,cytochrome c biogenesis ATP-binding export protein CcmA	LOCUS_02930, ,cytochrome c biogenesis ATP-binding export protein CcmA	LOCUS_25470, ,cytochrome c biogenesis ATP-binding export protein CcmA	LOCUS_25010, ,cytochrome c biogenesis ATP-binding export protein CcmA	LOCUS_02940, ,cytochrome c biogenesis ATP-binding export protein CcmA	LOCUS_02940, ,cytochrome c biogenesis ATP-binding export protein CcmA	LOCUS_24800, ,cytochrome c biogenesis ATP-binding export protein CcmA	LOCUS_24440, ,cytochrome c biogenesis ATP-binding export protein CcmA	LOCUS_24480, ,cytochrome c biogenesis ATP-binding export protein CcmA	LOCUS_26340, ,cytochrome c biogenesis ATP-binding export protein CcmA	LOCUS_24170, ,cytochrome c biogenesis ATP-binding export protein CcmA	LOCUS_25570, ,cytochrome c biogenesis ATP-binding export protein CcmA	LOCUS_02930, ,cytochrome c biogenesis ATP-binding export protein CcmA	LOCUS_02930, ,cytochrome c biogenesis ATP-binding export protein CcmA	LOCUS_24450, ,cytochrome c biogenesis ATP-binding export protein CcmA	LOCUS_25960, ,cytochrome c biogenesis ATP-binding export protein CcmA	LOCUS_24460, ,cytochrome c biogenesis ATP-binding export protein CcmA	LOCUS_02940, ,cytochrome c biogenesis ATP-binding export protein CcmA	LOCUS_02940, ,cytochrome c biogenesis ATP-binding export protein CcmA	LOCUS_02930, ,cytochrome c biogenesis ATP-binding export protein CcmA	LOCUS_25410, ,cytochrome c biogenesis ATP-binding export protein CcmA	LOCUS_02940, ,cytochrome c biogenesis ATP-binding export protein CcmA	LOCUS_06970, ,cytochrome c biogenesis ATP-binding export protein CcmA	LOCUS_24540, ,cytochrome c biogenesis ATP-binding export protein CcmA	LOCUS_02400, ,cytochrome c biogenesis ATP-binding export protein CcmA	LOCUS_02930, ,cytochrome c biogenesis ATP-binding export protein CcmA	LOCUS_24530, ,cytochrome c biogenesis ATP-binding export protein CcmA	LOCUS_13980, ,cytochrome c biogenesis ATP-binding export protein CcmA	LOCUS_14310, ,cytochrome c biogenesis ATP-binding export protein CcmA	LOCUS_13660, ,cytochrome c biogenesis ATP-binding export protein CcmA	LOCUS_17530, ,cytochrome c biogenesis ATP-binding export protein CcmA	LOCUS_05360, ,cytochrome c biogenesis ATP-binding export protein CcmA	LOCUS_05460, ,cytochrome c biogenesis ATP-binding export protein CcmA	LOCUS_04830, ,cytochrome c biogenesis ATP-binding export protein CcmA	0	0	0	0
LOCUS_02410, ,hypothetical protein	LOCUS_02370, ,hypothetical protein	LOCUS_02340, ,hypothetical protein	LOCUS_22860, ,hypothetical protein	LOCUS_02380, ,hypothetical protein	LOCUS_23130, ,hypothetical protein	LOCUS_22380, ,hypothetical protein	LOCUS_23160, ,hypothetical protein	LOCUS_04420, ,hypothetical protein	LOCUS_25550, ,hypothetical protein	LOCUS_24450, ,hypothetical protein	LOCUS_02960, ,hypothetical protein	LOCUS_25440, ,hypothetical protein	LOCUS_24980, ,hypothetical protein	LOCUS_02970, ,hypothetical protein	LOCUS_02970, ,hypothetical protein	LOCUS_24770, ,hypothetical protein	LOCUS_24470, ,hypothetical protein	LOCUS_24450, ,hypothetical protein	LOCUS_26370, ,hypothetical protein	LOCUS_24140, ,hypothetical protein	LOCUS_25540, ,hypothetical protein	LOCUS_02960, ,hypothetical protein	LOCUS_02960, ,hypothetical protein	LOCUS_24420, ,hypothetical protein	LOCUS_25930, ,hypothetical protein	LOCUS_24430, ,hypothetical protein	LOCUS_02970, ,hypothetical protein	LOCUS_02970, ,hypothetical protein	LOCUS_02960, ,hypothetical protein	LOCUS_25380, ,hypothetical protein	LOCUS_02970, ,hypothetical protein	LOCUS_07000, ,hypothetical protein	LOCUS_24510, ,hypothetical protein	LOCUS_02430, ,hypothetical protein	LOCUS_02960, ,hypothetical protein	LOCUS_24500, ,hypothetical protein	LOCUS_13990, ,hypothetical protein	LOCUS_14320, ,hypothetical protein	LOCUS_13670, ,hypothetical protein	LOCUS_17540, ,hypothetical protein	LOCUS_05350, ,hypothetical protein	LOCUS_05450, ,hypothetical protein	LOCUS_04820, ,hypothetical protein	0	0	0	0
LOCUS_02420, ,histone deacetylase	LOCUS_02380, ,histone deacetylase	LOCUS_02350, ,histone deacetylase	LOCUS_22850, ,histone deacetylase	LOCUS_02390, ,histone deacetylase	LOCUS_23120, ,histone deacetylase	LOCUS_22370, ,histone deacetylase	LOCUS_23150, ,histone deacetylase	LOCUS_04410, ,histone deacetylase	LOCUS_25540, ,histone deacetylase	LOCUS_24440, ,histone deacetylase	LOCUS_02970, ,histone deacetylase	LOCUS_25430, ,histone deacetylase	LOCUS_24970, ,histone deacetylase	LOCUS_02980, ,histone deacetylase	LOCUS_02980, ,histone deacetylase	LOCUS_24760, ,histone deacetylase	LOCUS_24480, ,histone deacetylase	LOCUS_24440, ,histone deacetylase	LOCUS_26380, ,histone deacetylase	LOCUS_24130, ,histone deacetylase	LOCUS_25530, ,histone deacetylase	LOCUS_02970, ,histone deacetylase	LOCUS_02970, ,histone deacetylase	LOCUS_24410, ,histone deacetylase	LOCUS_25920, ,histone deacetylase	LOCUS_24420, ,histone deacetylase	LOCUS_02980, ,histone deacetylase	LOCUS_02980, ,histone deacetylase	LOCUS_02970, ,histone deacetylase	LOCUS_25370, ,histone deacetylase	LOCUS_02980, ,histone deacetylase	LOCUS_07010, ,histone deacetylase	LOCUS_24500, ,histone deacetylase	LOCUS_02440, ,histone deacetylase	LOCUS_02970, ,histone deacetylase	LOCUS_24490, ,histone deacetylase	LOCUS_14000, ,histone deacetylase	LOCUS_14330, ,hypothetical protein	LOCUS_13680, ,hypothetical protein	LOCUS_17550, ,histone deacetylase	LOCUS_05340, ,histone deacetylase	LOCUS_05440, ,histone deacetylase	LOCUS_04810, ,histone deacetylase	0	0	0	0
LOCUS_02480, ,valine--tRNA ligase	LOCUS_02440, ,valine--tRNA ligase	LOCUS_02410, ,valine--tRNA ligase	LOCUS_22790, ,valine--tRNA ligase	LOCUS_02450, ,valine--tRNA ligase	LOCUS_23060, ,valine--tRNA ligase	LOCUS_22310, ,valine--tRNA ligase	LOCUS_23090, ,valine--tRNA ligase	LOCUS_04360, ,valine--tRNA ligase	LOCUS_25430, ,valine--tRNA ligase	LOCUS_24370, ,valine--tRNA ligase	LOCUS_03040, ,valine--tRNA ligase	LOCUS_25320, ,valine--tRNA ligase	LOCUS_24900, ,valine--tRNA ligase	LOCUS_03090, ,valine--tRNA ligase	LOCUS_03050, ,valine--tRNA ligase	LOCUS_24690, ,valine--tRNA ligase	LOCUS_24550, ,valine--tRNA ligase	LOCUS_24370, ,valine--tRNA ligase	LOCUS_26490, ,valine--tRNA ligase	LOCUS_24060, ,valine--tRNA ligase	LOCUS_25460, ,valine--tRNA ligase	LOCUS_03040, ,valine--tRNA ligase	LOCUS_03040, ,valine--tRNA ligase	LOCUS_24340, ,valine--tRNA ligase	LOCUS_25850, ,valine--tRNA ligase	LOCUS_24350, ,valine--tRNA ligase	LOCUS_03050, ,valine--tRNA ligase	LOCUS_03090, ,valine--tRNA ligase	LOCUS_03040, ,valine--tRNA ligase	LOCUS_25260, ,valine--tRNA ligase	LOCUS_03050, ,valine--tRNA ligase	LOCUS_07120, ,valine--tRNA ligase	LOCUS_24430, ,valine--tRNA ligase	LOCUS_02510, ,valine--tRNA ligase	LOCUS_03040, ,valine--tRNA ligase	LOCUS_24420, ,valine--tRNA ligase	LOCUS_14050, ,valine--tRNA ligase	LOCUS_14400, ,valine--tRNA ligase	LOCUS_13750, ,valine--tRNA ligase	LOCUS_17580, ,valine--tRNA ligase	LOCUS_05310, ,valine--tRNA ligase	LOCUS_05410, ,valine--tRNA ligase	LOCUS_04780, ,valine--tRNA ligase	0	0	0	0
LOCUS_02490, ,apolipoprotein N-acyltransferase	LOCUS_02450, ,apolipoprotein N-acyltransferase	LOCUS_02420, ,apolipoprotein N-acyltransferase	LOCUS_22780, ,apolipoprotein N-acyltransferase	LOCUS_02460, ,apolipoprotein N-acyltransferase	LOCUS_23050, ,apolipoprotein N-acyltransferase	LOCUS_22300, ,apolipoprotein N-acyltransferase	LOCUS_23080, ,apolipoprotein N-acyltransferase	LOCUS_15480, ,apolipoprotein N-acyltransferase	LOCUS_25420, ,apolipoprotein N-acyltransferase	LOCUS_24360, ,apolipoprotein N-acyltransferase	LOCUS_03050, ,apolipoprotein N-acyltransferase	LOCUS_25310, ,apolipoprotein N-acyltransferase	LOCUS_24890, ,apolipoprotein N-acyltransferase	LOCUS_03100, ,apolipoprotein N-acyltransferase	LOCUS_03060, ,apolipoprotein N-acyltransferase	LOCUS_24680, ,apolipoprotein N-acyltransferase	LOCUS_24560, ,apolipoprotein N-acyltransferase	LOCUS_24360, ,apolipoprotein N-acyltransferase	LOCUS_26500, ,apolipoprotein N-acyltransferase	LOCUS_24050, ,apolipoprotein N-acyltransferase	LOCUS_25450, ,apolipoprotein N-acyltransferase	LOCUS_03050, ,apolipoprotein N-acyltransferase	LOCUS_03050, ,apolipoprotein N-acyltransferase	LOCUS_24330, ,apolipoprotein N-acyltransferase	LOCUS_25840, ,apolipoprotein N-acyltransferase	LOCUS_24340, ,apolipoprotein N-acyltransferase	LOCUS_03060, ,apolipoprotein N-acyltransferase	LOCUS_03100, ,apolipoprotein N-acyltransferase	LOCUS_03050, ,apolipoprotein N-acyltransferase	LOCUS_25250, ,apolipoprotein N-acyltransferase	LOCUS_03060, ,apolipoprotein N-acyltransferase	LOCUS_07130, ,apolipoprotein N-acyltransferase	LOCUS_24420, ,apolipoprotein N-acyltransferase	LOCUS_02520, ,apolipoprotein N-acyltransferase	LOCUS_03050, ,apolipoprotein N-acyltransferase	LOCUS_24410, ,apolipoprotein N-acyltransferase	LOCUS_17210, ,apolipoprotein N-acyltransferase	LOCUS_16830, ,apolipoprotein N-acyltransferase	LOCUS_16140, ,apolipoprotein N-acyltransferase	LOCUS_04080, ,apolipoprotein N-acyltransferase	LOCUS_18280, ,apolipoprotein N-acyltransferase	LOCUS_19380, ,apolipoprotein N-acyltransferase	LOCUS_18410, ,apolipoprotein N-acyltransferase	0	0	0	0
LOCUS_02570, ,exodeoxyribonuclease III	LOCUS_02530, ,exodeoxyribonuclease III	LOCUS_02500, ,exodeoxyribonuclease III	LOCUS_22700, ,exodeoxyribonuclease III	LOCUS_02540, ,exodeoxyribonuclease III	LOCUS_22970, ,exodeoxyribonuclease III	LOCUS_22220, ,exodeoxyribonuclease III	LOCUS_23000, ,exodeoxyribonuclease III	LOCUS_11310, ,exodeoxyribonuclease III	LOCUS_25340, ,exodeoxyribonuclease III	LOCUS_24280, ,exodeoxyribonuclease III	LOCUS_03130, ,exodeoxyribonuclease III	LOCUS_25230, ,exodeoxyribonuclease III	LOCUS_24810, ,exodeoxyribonuclease III	LOCUS_03180, ,exodeoxyribonuclease III	LOCUS_03140, ,exodeoxyribonuclease III	LOCUS_24600, ,exodeoxyribonuclease III	LOCUS_24640, ,exodeoxyribonuclease III	LOCUS_24280, ,exodeoxyribonuclease III	LOCUS_26580, ,exodeoxyribonuclease III	LOCUS_23970, ,exodeoxyribonuclease III	LOCUS_25370, ,exodeoxyribonuclease III	LOCUS_03130, ,exodeoxyribonuclease III	LOCUS_03130, ,exodeoxyribonuclease III	LOCUS_24250, ,exodeoxyribonuclease III	LOCUS_25760, ,exodeoxyribonuclease III	LOCUS_24260, ,exodeoxyribonuclease III	LOCUS_03140, ,exodeoxyribonuclease III	LOCUS_03180, ,exodeoxyribonuclease III	LOCUS_03130, ,exodeoxyribonuclease III	LOCUS_25170, ,exodeoxyribonuclease III	LOCUS_03140, ,exodeoxyribonuclease III	LOCUS_07210, ,exodeoxyribonuclease III	LOCUS_24340, ,exodeoxyribonuclease III	LOCUS_02600, ,exodeoxyribonuclease III	LOCUS_03130, ,exodeoxyribonuclease III	LOCUS_24330, ,exodeoxyribonuclease III	LOCUS_12100, ,exodeoxyribonuclease III	LOCUS_11910, ,exodeoxyribonuclease III	LOCUS_11700, ,exodeoxyribonuclease III	LOCUS_15190, ,exodeoxyribonuclease III	LOCUS_07830, ,exodeoxyribonuclease III	LOCUS_07800, ,exodeoxyribonuclease III	LOCUS_07280, ,exodeoxyribonuclease III	0	0	0	0
LOCUS_02580, ,acyl-CoA dehydrogenase	LOCUS_02540, ,acyl-CoA dehydrogenase	LOCUS_02510, ,acyl-CoA dehydrogenase	LOCUS_22690, ,acyl-CoA dehydrogenase	LOCUS_02550, ,acyl-CoA dehydrogenase	LOCUS_22960, ,acyl-CoA dehydrogenase	LOCUS_22210, ,acyl-CoA dehydrogenase	LOCUS_22990, ,acyl-CoA dehydrogenase	LOCUS_16310, ,acyl-CoA dehydrogenase	LOCUS_25330, ,acyl-CoA dehydrogenase	LOCUS_24270, ,acyl-CoA dehydrogenase	LOCUS_03140, ,acyl-CoA dehydrogenase	LOCUS_25220, ,acyl-CoA dehydrogenase	LOCUS_24800, ,acyl-CoA dehydrogenase	LOCUS_03190, ,acyl-CoA dehydrogenase	LOCUS_03150, ,acyl-CoA dehydrogenase	LOCUS_24590, ,acyl-CoA dehydrogenase	LOCUS_24650, ,acyl-CoA dehydrogenase	LOCUS_24270, ,acyl-CoA dehydrogenase	LOCUS_26590, ,acyl-CoA dehydrogenase	LOCUS_23960, ,acyl-CoA dehydrogenase	LOCUS_25360, ,acyl-CoA dehydrogenase	LOCUS_03140, ,acyl-CoA dehydrogenase	LOCUS_03140, ,acyl-CoA dehydrogenase	LOCUS_24240, ,acyl-CoA dehydrogenase	LOCUS_25750, ,acyl-CoA dehydrogenase	LOCUS_24250, ,acyl-CoA dehydrogenase	LOCUS_03150, ,acyl-CoA dehydrogenase	LOCUS_03190, ,acyl-CoA dehydrogenase	LOCUS_03140, ,acyl-CoA dehydrogenase	LOCUS_25160, ,acyl-CoA dehydrogenase	LOCUS_03150, ,acyl-CoA dehydrogenase	LOCUS_07220, ,acyl-CoA dehydrogenase	LOCUS_24330, ,acyl-CoA dehydrogenase	LOCUS_02610, ,acyl-CoA dehydrogenase	LOCUS_03140, ,acyl-CoA dehydrogenase	LOCUS_24320, ,acyl-CoA dehydrogenase	LOCUS_19040, ,acyl-CoA dehydrogenase	LOCUS_19060, ,acyl-CoA dehydrogenase	LOCUS_18310, ,acyl-CoA dehydrogenase	LOCUS_22050, ,acyl-CoA dehydrogenase	LOCUS_19990, ,acyl-CoA dehydrogenase	LOCUS_22490, ,acyl-CoA dehydrogenase	LOCUS_21350, ,acyl-CoA dehydrogenase	0	0	0	0
LOCUS_02590, ,shikimate dehydrogenase (NADP(+))	LOCUS_02550, ,shikimate dehydrogenase (NADP(+))	LOCUS_02520, ,shikimate dehydrogenase (NADP(+))	LOCUS_22680, ,shikimate dehydrogenase (NADP(+))	LOCUS_02560, ,shikimate dehydrogenase (NADP(+))	LOCUS_22950, ,shikimate dehydrogenase (NADP(+))	LOCUS_22200, ,shikimate dehydrogenase (NADP(+))	LOCUS_22980, ,shikimate dehydrogenase (NADP(+))	LOCUS_16300, ,shikimate dehydrogenase (NADP(+))	LOCUS_25320, ,shikimate dehydrogenase (NADP(+))	LOCUS_24260, ,shikimate dehydrogenase (NADP(+))	LOCUS_03150, ,shikimate dehydrogenase (NADP(+))	LOCUS_25210, ,shikimate dehydrogenase (NADP(+))	LOCUS_24790, ,shikimate dehydrogenase (NADP(+))	LOCUS_03200, ,shikimate dehydrogenase (NADP(+))	LOCUS_03160, ,shikimate dehydrogenase (NADP(+))	LOCUS_24580, ,shikimate dehydrogenase (NADP(+))	LOCUS_24660, ,shikimate dehydrogenase (NADP(+))	LOCUS_24260, ,shikimate dehydrogenase (NADP(+))	LOCUS_26600, ,shikimate dehydrogenase (NADP(+))	LOCUS_23950, ,shikimate dehydrogenase (NADP(+))	LOCUS_25350, ,shikimate dehydrogenase (NADP(+))	LOCUS_03150, ,shikimate dehydrogenase (NADP(+))	LOCUS_03150, ,shikimate dehydrogenase (NADP(+))	LOCUS_24230, ,shikimate dehydrogenase (NADP(+))	LOCUS_25740, ,shikimate dehydrogenase (NADP(+))	LOCUS_24240, ,shikimate dehydrogenase (NADP(+))	LOCUS_03160, ,shikimate dehydrogenase (NADP(+))	LOCUS_03200, ,shikimate dehydrogenase (NADP(+))	LOCUS_03150, ,shikimate dehydrogenase (NADP(+))	LOCUS_25150, ,shikimate dehydrogenase (NADP(+))	LOCUS_03160, ,shikimate dehydrogenase (NADP(+))	LOCUS_07230, ,shikimate dehydrogenase (NADP(+))	LOCUS_24320, ,shikimate dehydrogenase (NADP(+))	LOCUS_02620, ,shikimate dehydrogenase (NADP(+))	LOCUS_03150, ,shikimate dehydrogenase (NADP(+))	LOCUS_24310, ,shikimate dehydrogenase (NADP(+))	LOCUS_19030, ,shikimate dehydrogenase (NADP(+))	LOCUS_19050, ,shikimate dehydrogenase (NADP(+))	LOCUS_18300, ,shikimate dehydrogenase (NADP(+))	LOCUS_22040, ,shikimate dehydrogenase (NADP(+))	LOCUS_19980, ,shikimate dehydrogenase (NADP(+))	LOCUS_22480, ,shikimate dehydrogenase (NADP(+))	LOCUS_21340, ,shikimate dehydrogenase (NADP(+))	0	0	0	0
LOCUS_02600, ,hypothetical protein	LOCUS_02560, ,hypothetical protein	LOCUS_02530, ,hypothetical protein	LOCUS_22670, ,hypothetical protein	LOCUS_02570, ,hypothetical protein	LOCUS_22940, ,hypothetical protein	LOCUS_22190, ,hypothetical protein	LOCUS_22970, ,hypothetical protein	LOCUS_16290, ,hypothetical protein	LOCUS_25310, ,hypothetical protein	LOCUS_24250, ,hypothetical protein	LOCUS_03160, ,hypothetical protein	LOCUS_25200, ,hypothetical protein	LOCUS_24780, ,hypothetical protein	LOCUS_03210, ,hypothetical protein	LOCUS_03170, ,hypothetical protein	LOCUS_24570, ,hypothetical protein	LOCUS_24670, ,hypothetical protein	LOCUS_24250, ,hypothetical protein	LOCUS_26610, ,hypothetical protein	LOCUS_23940, ,hypothetical protein	LOCUS_25340, ,hypothetical protein	LOCUS_03160, ,hypothetical protein	LOCUS_03160, ,hypothetical protein	LOCUS_24220, ,hypothetical protein	LOCUS_25730, ,hypothetical protein	LOCUS_24230, ,hypothetical protein	LOCUS_03170, ,hypothetical protein	LOCUS_03210, ,hypothetical protein	LOCUS_03160, ,hypothetical protein	LOCUS_25140, ,hypothetical protein	LOCUS_03170, ,hypothetical protein	LOCUS_07240, ,hypothetical protein	LOCUS_24310, ,hypothetical protein	LOCUS_02630, ,hypothetical protein	LOCUS_03160, ,hypothetical protein	LOCUS_24300, ,hypothetical protein	LOCUS_19020, ,hypothetical protein	LOCUS_19040, ,hypothetical protein	LOCUS_18290, ,hypothetical protein	LOCUS_22030, ,hypothetical protein	LOCUS_19970, ,hypothetical protein	LOCUS_22470, ,hypothetical protein	LOCUS_21330, ,hypothetical protein	0	0	0	0
LOCUS_02650, ,Na(+)/H(+) antiporter NhaA	LOCUS_02610, ,Na(+)/H(+) antiporter NhaA	LOCUS_02580, ,Na(+)/H(+) antiporter NhaA	LOCUS_22620, ,Na(+)/H(+) antiporter NhaA	LOCUS_02620, ,Na(+)/H(+) antiporter NhaA	LOCUS_22890, ,Na(+)/H(+) antiporter NhaA	LOCUS_22140, ,Na(+)/H(+) antiporter NhaA	LOCUS_22920, ,Na(+)/H(+) antiporter NhaA	LOCUS_04190, ,Na(+)/H(+) antiporter NhaA	LOCUS_25260, ,Na(+)/H(+) antiporter NhaA	LOCUS_24200, ,Na(+)/H(+) antiporter NhaA	LOCUS_03210, ,Na(+)/H(+) antiporter NhaA	LOCUS_25150, ,Na(+)/H(+) antiporter NhaA	LOCUS_24730, ,Na(+)/H(+) antiporter NhaA	LOCUS_03260, ,Na(+)/H(+) antiporter NhaA	LOCUS_03220, ,Na(+)/H(+) antiporter NhaA	LOCUS_24520, ,Na(+)/H(+) antiporter NhaA	LOCUS_24720, ,Na(+)/H(+) antiporter NhaA	LOCUS_24200, ,Na(+)/H(+) antiporter NhaA	LOCUS_26660, ,Na(+)/H(+) antiporter NhaA	LOCUS_23890, ,Na(+)/H(+) antiporter NhaA	LOCUS_25290, ,Na(+)/H(+) antiporter NhaA	LOCUS_03210, ,Na(+)/H(+) antiporter NhaA	LOCUS_03210, ,Na(+)/H(+) antiporter NhaA	LOCUS_24170, ,Na(+)/H(+) antiporter NhaA	LOCUS_25680, ,Na(+)/H(+) antiporter NhaA	LOCUS_24180, ,Na(+)/H(+) antiporter NhaA	LOCUS_03220, ,Na(+)/H(+) antiporter NhaA	LOCUS_03260, ,Na(+)/H(+) antiporter NhaA	LOCUS_03210, ,Na(+)/H(+) antiporter NhaA	LOCUS_25090, ,Na(+)/H(+) antiporter NhaA	LOCUS_03220, ,Na(+)/H(+) antiporter NhaA	LOCUS_07290, ,Na(+)/H(+) antiporter NhaA	LOCUS_24260, ,Na(+)/H(+) antiporter NhaA	LOCUS_02680, ,Na(+)/H(+) antiporter NhaA	LOCUS_03210, ,Na(+)/H(+) antiporter NhaA	LOCUS_24250, ,Na(+)/H(+) antiporter NhaA	LOCUS_14260, ,Na(+)/H(+) antiporter NhaA	LOCUS_14610, ,Na(+)/H(+) antiporter NhaA	LOCUS_13960, ,Na(+)/H(+) antiporter NhaA	LOCUS_17810, ,Na(+)/H(+) antiporter NhaA	LOCUS_05080, ,Na(+)/H(+) antiporter NhaA	LOCUS_05180, ,Na(+)/H(+) antiporter NhaA	LOCUS_04550, ,Na(+)/H(+) antiporter NhaA	0	0	0	0
LOCUS_02670, ,amino acid transporter	LOCUS_02630, ,amino acid transporter	LOCUS_02600, ,amino acid transporter	LOCUS_22600, ,amino acid transporter	LOCUS_02640, ,amino acid transporter	LOCUS_22870, ,amino acid transporter	LOCUS_22120, ,amino acid transporter	LOCUS_22900, ,amino acid transporter	LOCUS_04200, ,amino acid transporter	LOCUS_24970, ,amino acid transporter	LOCUS_23920, ,amino acid transporter	LOCUS_03500, ,amino acid transporter	LOCUS_24860, ,amino acid transporter	LOCUS_24440, ,amino acid transporter	LOCUS_03550, ,amino acid transporter	LOCUS_03500, ,amino acid transporter	LOCUS_24240, ,amino acid transporter	LOCUS_25000, ,amino acid transporter	LOCUS_23920, ,amino acid transporter	LOCUS_26960, ,amino acid transporter	LOCUS_23710, ,amino acid transporter	LOCUS_25000, ,amino acid transporter	LOCUS_03430, ,amino acid transporter	LOCUS_03490, ,amino acid transporter	LOCUS_23890, ,amino acid transporter	LOCUS_25390, ,amino acid transporter	LOCUS_23900, ,amino acid transporter	LOCUS_03500, ,amino acid transporter	LOCUS_03550, ,amino acid transporter	LOCUS_03490, ,amino acid transporter	LOCUS_24800, ,amino acid transporter	LOCUS_03500, ,amino acid transporter	LOCUS_07490, ,amino acid transporter	LOCUS_23980, ,amino acid transporter	LOCUS_02750, ,amino acid transporter	LOCUS_03490, ,amino acid transporter	LOCUS_23970, ,amino acid transporter	LOCUS_14240, ,amino acid transporter	LOCUS_14590, ,amino acid transporter	LOCUS_13940, ,amino acid transporter	LOCUS_17770, ,amino acid transporter	LOCUS_05120, ,amino acid transporter	LOCUS_05220, ,amino acid transporter	LOCUS_04590, ,amino acid transporter	0	0	0	0
LOCUS_02680, ,UPF0721 transmembrane protein	LOCUS_02640, ,UPF0721 transmembrane protein	LOCUS_02610, ,UPF0721 transmembrane protein	LOCUS_22590, ,UPF0721 transmembrane protein	LOCUS_02650, ,UPF0721 transmembrane protein	LOCUS_22860, ,UPF0721 transmembrane protein	LOCUS_22110, ,UPF0721 transmembrane protein	LOCUS_22890, ,UPF0721 transmembrane protein	LOCUS_04210, ,UPF0721 transmembrane protein	LOCUS_24960, ,UPF0721 transmembrane protein	LOCUS_23910, ,UPF0721 transmembrane protein	LOCUS_03510, ,UPF0721 transmembrane protein	LOCUS_24850, ,UPF0721 transmembrane protein	LOCUS_24430, ,UPF0721 transmembrane protein	LOCUS_03560, ,UPF0721 transmembrane protein	LOCUS_03510, ,UPF0721 transmembrane protein	LOCUS_24230, ,UPF0721 transmembrane protein	LOCUS_25010, ,UPF0721 transmembrane protein	LOCUS_23910, ,UPF0721 transmembrane protein	LOCUS_26970, ,UPF0721 transmembrane protein	LOCUS_23700, ,UPF0721 transmembrane protein	LOCUS_24990, ,UPF0721 transmembrane protein	LOCUS_03440, ,UPF0721 transmembrane protein	LOCUS_03500, ,UPF0721 transmembrane protein	LOCUS_23880, ,UPF0721 transmembrane protein	LOCUS_25380, ,UPF0721 transmembrane protein	LOCUS_23890, ,UPF0721 transmembrane protein	LOCUS_03510, ,UPF0721 transmembrane protein	LOCUS_03560, ,UPF0721 transmembrane protein	LOCUS_03500, ,UPF0721 transmembrane protein	LOCUS_24790, ,UPF0721 transmembrane protein	LOCUS_03510, ,UPF0721 transmembrane protein	LOCUS_07500, ,UPF0721 transmembrane protein	LOCUS_23970, ,UPF0721 transmembrane protein	LOCUS_02760, ,UPF0721 transmembrane protein	LOCUS_03500, ,UPF0721 transmembrane protein	LOCUS_23960, ,UPF0721 transmembrane protein	LOCUS_14230, ,UPF0721 transmembrane protein	LOCUS_14580, ,UPF0721 transmembrane protein	LOCUS_13930, ,UPF0721 transmembrane protein	LOCUS_17760, ,UPF0721 transmembrane protein	LOCUS_05130, ,UPF0721 transmembrane protein	LOCUS_05230, ,UPF0721 transmembrane protein	LOCUS_04600, ,UPF0721 transmembrane protein	0	0	0	0
LOCUS_02760, ,phosphopantothenate synthase	LOCUS_02720, ,phosphopantothenate synthase	LOCUS_02690, ,phosphopantothenate synthase	LOCUS_22510, ,phosphopantothenate synthase	LOCUS_02730, ,phosphopantothenate synthase	LOCUS_22780, ,phosphopantothenate synthase	LOCUS_22030, ,phosphopantothenate synthase	LOCUS_22810, ,phosphopantothenate synthase	LOCUS_04220, ,phosphopantothenate synthase	LOCUS_24920, ,phosphopantothenate synthase	LOCUS_23870, ,phosphopantothenate synthase	LOCUS_03550, ,phosphopantothenate synthase	LOCUS_24810, ,phosphopantothenate synthase	LOCUS_24390, ,phosphopantothenate synthase	LOCUS_03600, ,phosphopantothenate synthase	LOCUS_03550, ,phosphopantothenate synthase	LOCUS_24190, ,phosphopantothenate synthase	LOCUS_25050, ,phosphopantothenate synthase	LOCUS_23870, ,phosphopantothenate synthase	LOCUS_27010, ,phosphopantothenate synthase	LOCUS_23660, ,phosphopantothenate synthase	LOCUS_24950, ,phosphopantothenate synthase	LOCUS_03480, ,phosphopantothenate synthase	LOCUS_03540, ,phosphopantothenate synthase	LOCUS_23840, ,phosphopantothenate synthase	LOCUS_25340, ,phosphopantothenate synthase	LOCUS_23850, ,phosphopantothenate synthase	LOCUS_03550, ,phosphopantothenate synthase	LOCUS_03600, ,phosphopantothenate synthase	LOCUS_03540, ,phosphopantothenate synthase	LOCUS_24760, ,phosphopantothenate synthase	LOCUS_03550, ,phosphopantothenate synthase	LOCUS_07540, ,phosphopantothenate synthase	LOCUS_23930, ,phosphopantothenate synthase	LOCUS_02800, ,phosphopantothenate synthase	LOCUS_03540, ,phosphopantothenate synthase	LOCUS_23920, ,phosphopantothenate synthase	LOCUS_14210, ,phosphopantothenate synthase	LOCUS_14560, ,phosphopantothenate synthase	LOCUS_13910, ,phosphopantothenate synthase	LOCUS_17740, ,phosphopantothenate synthase	LOCUS_05150, ,phosphopantothenate synthase	LOCUS_05250, ,phosphopantothenate synthase	LOCUS_04620, ,phosphopantothenate synthase	0	0	0	0
LOCUS_02950, ,LPS export ABC transporter permease LptF	LOCUS_02890, ,LPS export ABC transporter permease LptF	LOCUS_02880, ,LPS export ABC transporter permease LptF	LOCUS_22340, ,LPS export ABC transporter permease LptF	LOCUS_02900, ,LPS export ABC transporter permease LptF	LOCUS_22610, ,LPS export ABC transporter permease LptF	LOCUS_21860, ,LPS export ABC transporter permease LptF	LOCUS_22640, ,LPS export ABC transporter permease LptF	LOCUS_16690, ,LPS export ABC transporter permease LptF	LOCUS_04030, ,LPS export ABC transporter permease LptF	LOCUS_04100, ,LPS export ABC transporter permease LptF	LOCUS_24850, ,LPS export ABC transporter permease LptF	LOCUS_03990, ,LPS export ABC transporter permease LptF	LOCUS_04020, ,LPS export ABC transporter permease LptF	LOCUS_24430, ,LPS export ABC transporter permease LptF	LOCUS_23430, ,LPS export ABC transporter permease LptF	LOCUS_04810, ,LPS export ABC transporter permease LptF	LOCUS_17410, ,LPS export ABC transporter permease LptF	LOCUS_04100, ,LPS export ABC transporter permease LptF	LOCUS_21810, ,LPS export ABC transporter permease LptF	LOCUS_04080, ,LPS export ABC transporter permease LptF	LOCUS_03990, ,LPS export ABC transporter permease LptF	LOCUS_23300, ,LPS export ABC transporter permease LptF	LOCUS_23390, ,LPS export ABC transporter permease LptF	LOCUS_04080, ,LPS export ABC transporter permease LptF	LOCUS_04820, ,LPS export ABC transporter permease LptF	LOCUS_03980, ,LPS export ABC transporter permease LptF	LOCUS_23440, ,LPS export ABC transporter permease LptF	LOCUS_24610, ,LPS export ABC transporter permease LptF	LOCUS_23480, ,LPS export ABC transporter permease LptF	LOCUS_04050, ,LPS export ABC transporter permease LptF	LOCUS_23680, ,LPS export ABC transporter permease LptF	LOCUS_00080, ,LPS export ABC transporter permease LptF	LOCUS_04080, ,LPS export ABC transporter permease LptF	LOCUS_22770, ,LPS export ABC transporter permease LptF	LOCUS_23580, ,LPS export ABC transporter permease LptF	LOCUS_04760, ,LPS export ABC transporter permease LptF	LOCUS_00440, ,LPS export ABC transporter permease LptF	LOCUS_00440, ,LPS export ABC transporter permease LptF	LOCUS_00430, ,LPS export ABC transporter permease LptF	LOCUS_00440, ,LPS export ABC transporter permease LptF	LOCUS_00440, ,LPS export ABC transporter permease LptF	LOCUS_00440, ,LPS export ABC transporter permease LptF	LOCUS_00440, ,LPS export ABC transporter permease LptF	0	0	0	0
[truncated: 5,293 more rows]

## Sheet: Core
Supplementary File S6: M. bovis and M. bovoculi pan and core genome content
Legend: Listings of M. bovis and M. bovoculi pan and core genome content. This tab contains the core of M. bovis and M. bovoculi genomes. LOCUS tags are from Dfast annotation and do not correspond to GenBank annotation.
[truncated: 1,404 more rows]

## Sheet: onlyBovis1
Supplementary File S6: M. bovis and M. bovoculi pan and core genome content
[truncated: 109 more rows]

[truncated: 16 more sheets: onlyBovis2, onlyBovo1, onlyBovo2, Bovis1Bovis2, Bovo1Bovo2, Bovis1Bovo1, Bovis1Bovo2, Bovis2Bovo1, Bovis2Bovo2, noBovis1, noBovis2, noBovo1, noBovo2, AllBovis, AllBovis1, AllBovis2]
