# Supplementary material for: Whole genome sequencing of Moraxella bovis strains from North America reveals two genotypes with different genetic determinants
Source: BMC Microbiol. 2022 Oct 21;22:258. doi: 10.1186/s12866-022-02670-3 (PMC9585708; doi:10.1186/s12866-022-02670-3)
Supplement: Supplementary file 11 — Additional file 11. [file 12866_2022_2670_MOESM11_ESM.xlsx]

## Sheet: ResFinder
Supplementary Table S2: Antibiotic resistance genes identified in the chromosomes of M. bovis and M. bovoculi strains
Legend: Types of antimicrobial resistance genes identified on the chromosomes of M. bovis sequenced in this study, and the chromosomes of M. bovis and M. bovoculi available in GenBank.
		M bovis genotype 1																M. bovis genotype 2
Antibiotic	Antimicrobial_Class	CP087865_Match	CP087865_Gene	CP087863_Match	CP087863_Gene	CP087805_Match	CP087805_Gene	CP087796_Match	CP087796_Gene	CP087791_Match	CP087791_Gene	CP087862_Match	CP087862_Gene	CP087821_Match	CP087821_Gene	CP087776_Match	CP087776_Gene	CP087811_Match	CP087811_Gene	CP087806_Match	CP087806_Gene	CP087803_Match	CP087803_Gene	CP087800_Match	CP087800_Gene	CP087798_Match	CP087798_Gene	CP087793_Match	CP087793_Gene	CP087788_Match	CP087788_Gene	CP087784_Match	CP087784_Gene	CP087781_Match	CP087781_Gene	CP087859_Match	CP087859_Gene	CP087856_Match	CP087856_Gene	CP087854_Match	CP087854_Gene	CP087851_Match	CP087851_Gene	CP087848_Match	CP087848_Gene	CP087844_Match	CP087844_Gene	CP087843_Match	CP087843_Gene
ciprofloxacin	fluoroquinolone	0	0	0	0	0	0	0	0	0	0	0	0	0	0	0	0	0	0	0	0	0	0	0	0	0	0	0	0	0	0	0	0	0	0	0	0	0	0	0	0	0	0	0	0	0	0	0	0
unknownfluoroquinolone	fluoroquinolone	0	0	0	0	0	0	0	0	0	0	0	0	0	0	0	0	0	0	0	0	0	0	0	0	0	0	0	0	0	0	0	0	0	0	0	0	0	0	0	0	0	0	0	0	0	0	0	0
nalidixicacid	fluoroquinolone	0	0	0	0	0	0	0	0	0	0	0	0	0	0	0	0	0	0	0	0	0	0	0	0	0	0	0	0	0	0	0	0	0	0	0	0	0	0	0	0	0	0	0	0	0	0	0	0
fosfomycin	fosfomycin	0	0	0	0	0	0	0	0	0	0	0	0	0	0	0	0	0	0	0	0	0	0	0	0	0	0	0	0	0	0	0	0	0	0	0	0	0	0	0	0	0	0	0	0	0	0	0	0
trimethoprim	folatepathwayantagonist	0	0	0	0	0	0	0	0	0	0	0	0	0	0	0	0	0	0	0	0	0	0	0	0	0	0	0	0	0	0	0	0	0	0	0	0	0	0	0	0	0	0	0	0	0	0	0	0
sulfamethoxazole	folatepathwayantagonist	0	0	0	0	0	0	0	0	0	0	0	0	0	0	0	0	0	0	0	0	0	0	0	0	0	0	0	0	0	0	0	0	0	0	0	0	0	0	0	0	0	0	0	0	0	0	0	0
hydrogenperoxide	peroxides	0	0	0	0	0	0	0	0	0	0	0	0	0	0	0	0	0	0	0	0	0	0	0	0	0	0	0	0	0	0	0	0	0	0	0	0	0	0	0	0	0	0	0	0	0	0	0	0
linezolid	oxazolidinone	0	0	0	0	0	0	0	0	0	0	0	0	0	0	0	0	0	0	0	0	0	0	0	0	0	0	0	0	0	0	0	0	0	0	0	0	0	0	0	0	0	0	0	0	0	0	0	0
vancomycin	glycopeptide	0	0	0	0	0	0	0	0	0	0	0	0	0	0	0	0	0	0	0	0	0	0	0	0	0	0	0	0	0	0	0	0	0	0	0	0	0	0	0	0	0	0	0	0	0	0	0	0
teicoplanin	glycopeptide	0	0	0	0	0	0	0	0	0	0	0	0	0	0	0	0	0	0	0	0	0	0	0	0	0	0	0	0	0	0	0	0	0	0	0	0	0	0	0	0	0	0	0	0	0	0	0	0
formaldehyde	aldehydes	0	0	0	0	0	0	0	0	0	0	0	0	0	0	0	0	0	0	0	0	0	0	0	0	0	0	0	0	0	0	0	0	0	0	0	0	0	0	0	0	0	0	0	0	0	0	0	0
spectinomycin	aminocyclitol	0	0	0	0	0	0	0	0	0	0	0	0	0	0	0	0	0	0	0	0	0	0	0	0	0	0	0	0	0	0	0	0	0	0	0	0	0	0	0	0	0	0	0	0	0	0	0	0
temperature	heat	0	0	0	0	0	0	0	0	0	0	0	0	0	0	0	0	0	0	0	0	0	0	0	0	0	0	0	0	0	0	0	0	0	0	0	0	0	0	0	0	0	0	0	0	0	0	0	0
mupirocin	pseudomonicacid	0	0	0	0	0	0	0	0	0	0	0	0	0	0	0	0	0	0	0	0	0	0	0	0	0	0	0	0	0	0	0	0	0	0	0	0	0	0	0	0	0	0	0	0	0	0	0	0
tigecycline	tetracycline	0	0	0	0	0	0	0	0	0	0	0	0	0	0	0	0	0	0	0	0	0	0	0	0	0	0	0	0	0	0	0	0	0	0	0	0	0	0	0	0	0	0	0	0	0	0	0	0
tetracycline	tetracycline	0	0	0	0	0	0	0	0	0	0	0	0	0	0	0	0	0	0	0	0	0	0	0	0	0	0	0	0	0	0	0	0	0	0	0	0	0	0	0	0	0	0	0	0	0	0	0	0
minocycline	tetracycline	0	0	0	0	0	0	0	0	0	0	0	0	0	0	0	0	0	0	0	0	0	0	0	0	0	0	0	0	0	0	0	0	0	0	0	0	0	0	0	0	0	0	0	0	0	0	0	0
doxycycline	tetracycline	0	0	0	0	0	0	0	0	0	0	0	0	0	0	0	0	0	0	0	0	0	0	0	0	0	0	0	0	0	0	0	0	0	0	0	0	0	0	0	0	0	0	0	0	0	0	0	0
unknowntetracycline	tetracycline	0	0	0	0	0	0	0	0	0	0	0	0	0	0	0	0	0	0	0	0	0	0	0	0	0	0	0	0	0	0	0	0	0	0	0	0	0	0	0	0	0	0	0	0	0	0	0	0
rifampicin	rifamycin	0	0	0	0	0	0	0	0	0	0	0	0	0	0	0	0	0	0	0	0	0	0	0	0	0	0	0	0	0	0	0	0	0	0	0	0	0	0	0	0	0	0	0	0	0	0	0	0
unknownrifamycin	rifamycin	0	0	0	0	0	0	0	0	0	0	0	0	0	0	0	0	0	0	0	0	0	0	0	0	0	0	0	0	0	0	0	0	0	0	0	0	0	0	0	0	0	0	0	0	0	0	0	0
tiamulin	pleuromutilin	0	0	0	0	0	0	0	0	0	0	0	0	0	0	0	0	0	0	0	0	0	0	0	0	0	0	0	0	0	0	0	0	0	0	0	0	0	0	0	0	0	0	0	0	0	0	0	0
tylosin	macrolide	0	0	0	0	0	0	0	0	0	0	0	0	0	0	0	0	0	0	0	0	0	0	0	0	0	0	0	0	0	0	0	0	0	0	0	0	0	0	0	0	0	0	0	0	0	0	0	0
erythromycin	macrolide	0	0	0	0	0	0	0	0	0	0	0	0	0	0	0	0	0	0	0	0	0	0	0	0	0	0	0	0	0	0	0	0	0	0	0	0	0	0	0	0	0	0	0	0	0	0	0	0
carbomycin	macrolide	0	0	0	0	0	0	0	0	0	0	0	0	0	0	0	0	0	0	0	0	0	0	0	0	0	0	0	0	0	0	0	0	0	0	0	0	0	0	0	0	0	0	0	0	0	0	0	0
telithromycin	macrolide	0	0	0	0	0	0	0	0	0	0	0	0	0	0	0	0	0	0	0	0	0	0	0	0	0	0	0	0	0	0	0	0	0	0	0	0	0	0	0	0	0	0	0	0	0	0	0	0
unknownmacrolide	macrolide	0	0	0	0	0	0	0	0	0	0	0	0	0	0	0	0	0	0	0	0	0	0	0	0	0	0	0	0	0	0	0	0	0	0	0	0	0	0	0	0	0	0	0	0	0	0	0	0
oleandomycin	macrolide	0	0	0	0	0	0	0	0	0	0	0	0	0	0	0	0	0	0	0	0	0	0	0	0	0	0	0	0	0	0	0	0	0	0	0	0	0	0	0	0	0	0	0	0	0	0	0	0
azithromycin	macrolide	0	0	0	0	0	0	0	0	0	0	0	0	0	0	0	0	0	0	0	0	0	0	0	0	0	0	0	0	0	0	0	0	0	0	0	0	0	0	0	0	0	0	0	0	0	0	0	0
spiramycin	macrolide	0	0	0	0	0	0	0	0	0	0	0	0	0	0	0	0	0	0	0	0	0	0	0	0	0	0	0	0	0	0	0	0	0	0	0	0	0	0	0	0	0	0	0	0	0	0	0	0
virginiamycins	streptograminb	0	0	0	0	0	0	0	0	0	0	0	0	0	0	0	0	0	0	0	0	0	0	0	0	0	0	0	0	0	0	0	0	0	0	0	0	0	0	0	0	0	0	0	0	0	0	0	0
quinupristin	streptograminb	0	0	0	0	0	0	0	0	0	0	0	0	0	0	0	0	0	0	0	0	0	0	0	0	0	0	0	0	0	0	0	0	0	0	0	0	0	0	0	0	0	0	0	0	0	0	0	0
pristinamycinia	streptograminb	0	0	0	0	0	0	0	0	0	0	0	0	0	0	0	0	0	0	0	0	0	0	0	0	0	0	0	0	0	0	0	0	0	0	0	0	0	0	0	0	0	0	0	0	0	0	0	0
fluoroquinolone	under_development	0	0	0	0	0	0	0	0	0	0	0	0	0	0	0	0	0	0	0	0	0	0	0	0	0	0	0	0	0	0	0	0	0	0	0	0	0	0	0	0	0	0	0	0	0	0	0	0
unknownphenicol	phenicol	0	0	0	0	0	0	0	0	0	0	0	0	0	0	0	0	0	0	0	0	0	0	0	0	0	0	0	0	0	0	0	0	0	0	0	0	0	0	0	0	0	0	0	0	0	0	0	0
chloramphenicol	phenicol	0	0	0	0	0	0	0	0	0	0	0	0	0	0	0	0	0	0	0	0	0	0	0	0	0	0	0	0	0	0	0	0	0	0	0	0	0	0	0	0	0	0	0	0	0	0	0	0
florfenicol	phenicol	0	0	0	0	0	0	0	0	0	0	0	0	0	0	0	0	0	0	0	0	0	0	0	0	0	0	0	0	0	0	0	0	0	0	0	0	0	0	0	0	0	0	0	0	0	0	0	0
piperacillin+clavulanicacid	beta-lactam	0	0	0	0	0	0	0	0	0	0	0	0	0	0	0	0	0	0	0	0	0	0	0	0	0	0	0	0	0	0	0	0	0	0	0	0	0	0	0	0	0	0	0	0	0	0	0	0
amoxicillin	beta-lactam	2	blaBRO-1(blaBRO-1_Z54180)	2	blaBRO-1(blaBRO-1_Z54180)	0	0	0	0	2	blaBRO-1(blaBRO-1_Z54180)	2	blaBRO-1(blaBRO-1_Z54180)	2	blaBRO-1(blaBRO-1_Z54180)	2	blaBRO-1(blaBRO-1_Z54180)	2	blaBRO-1(blaBRO-1_Z54180)	2	blaBRO-1(blaBRO-1_Z54180)	2	blaBRO-1(blaBRO-1_Z54180)	2	blaBRO-1(blaBRO-1_Z54180)	2	blaBRO-1(blaBRO-1_Z54180)	2	blaBRO-1(blaBRO-1_Z54180)	2	blaBRO-1(blaBRO-1_Z54180)	2	blaBRO-1(blaBRO-1_Z54180)	2	blaBRO-1(blaBRO-1_Z54180)	2	blaBRO-1(blaBRO-1_Z54180)	2	blaBRO-1(blaBRO-1_Z54180)	2	blaBRO-1(blaBRO-1_Z54180)	2	blaBRO-1(blaBRO-1_Z54180)	2	blaBRO-1(blaBRO-1_Z54180)	2	blaBRO-1(blaBRO-1_Z54180)	2	blaBRO-1(blaBRO-1_Z54180)
cephalothin	beta-lactam	0	0	0	0	0	0	0	0	0	0	0	0	0	0	0	0	0	0	0	0	0	0	0	0	0	0	0	0	0	0	0	0	0	0	0	0	0	0	0	0	0	0	0	0	0	0	0	0
cefotaxime	beta-lactam	0	0	0	0	0	0	0	0	0	0	0	0	0	0	0	0	0	0	0	0	0	0	0	0	0	0	0	0	0	0	0	0	0	0	0	0	0	0	0	0	0	0	0	0	0	0	0	0
amoxicillin+clavulanicacid	beta-lactam	0	0	0	0	0	0	0	0	0	0	0	0	0	0	0	0	0	0	0	0	0	0	0	0	0	0	0	0	0	0	0	0	0	0	0	0	0	0	0	0	0	0	0	0	0	0	0	0
cefoxitin	beta-lactam	0	0	0	0	0	0	0	0	0	0	0	0	0	0	0	0	0	0	0	0	0	0	0	0	0	0	0	0	0	0	0	0	0	0	0	0	0	0	0	0	0	0	0	0	0	0	0	0
aztreonam	beta-lactam	0	0	0	0	0	0	0	0	0	0	0	0	0	0	0	0	0	0	0	0	0	0	0	0	0	0	0	0	0	0	0	0	0	0	0	0	0	0	0	0	0	0	0	0	0	0	0	0
ertapenem	beta-lactam	0	0	0	0	0	0	0	0	0	0	0	0	0	0	0	0	0	0	0	0	0	0	0	0	0	0	0	0	0	0	0	0	0	0	0	0	0	0	0	0	0	0	0	0	0	0	0	0
imipenem	beta-lactam	0	0	0	0	0	0	0	0	0	0	0	0	0	0	0	0	0	0	0	0	0	0	0	0	0	0	0	0	0	0	0	0	0	0	0	0	0	0	0	0	0	0	0	0	0	0	0	0
unknownbeta-lactam	beta-lactam	0	0	0	0	0	0	0	0	0	0	0	0	0	0	0	0	0	0	0	0	0	0	0	0	0	0	0	0	0	0	0	0	0	0	0	0	0	0	0	0	0	0	0	0	0	0	0	0
meropenem	beta-lactam	0	0	0	0	0	0	0	0	0	0	0	0	0	0	0	0	0	0	0	0	0	0	0	0	0	0	0	0	0	0	0	0	0	0	0	0	0	0	0	0	0	0	0	0	0	0	0	0
ampicillin+clavulanicacid	beta-lactam	0	0	0	0	0	0	0	0	0	0	0	0	0	0	0	0	0	0	0	0	0	0	0	0	0	0	0	0	0	0	0	0	0	0	0	0	0	0	0	0	0	0	0	0	0	0	0	0
piperacillin+tazobactam	beta-lactam	0	0	0	0	0	0	0	0	0	0	0	0	0	0	0	0	0	0	0	0	0	0	0	0	0	0	0	0	0	0	0	0	0	0	0	0	0	0	0	0	0	0	0	0	0	0	0	0
ceftriaxone	beta-lactam	0	0	0	0	0	0	0	0	0	0	0	0	0	0	0	0	0	0	0	0	0	0	0	0	0	0	0	0	0	0	0	0	0	0	0	0	0	0	0	0	0	0	0	0	0	0	0	0
ticarcillin+clavulanicacid	beta-lactam	0	0	0	0	0	0	0	0	0	0	0	0	0	0	0	0	0	0	0	0	0	0	0	0	0	0	0	0	0	0	0	0	0	0	0	0	0	0	0	0	0	0	0	0	0	0	0	0
temocillin	beta-lactam	0	0	0	0	0	0	0	0	0	0	0	0	0	0	0	0	0	0	0	0	0	0	0	0	0	0	0	0	0	0	0	0	0	0	0	0	0	0	0	0	0	0	0	0	0	0	0	0
penicillin	beta-lactam	2	blaBRO-1(blaBRO-1_Z54180)	2	blaBRO-1(blaBRO-1_Z54180)	0	0	0	0	2	blaBRO-1(blaBRO-1_Z54180)	2	blaBRO-1(blaBRO-1_Z54180)	2	blaBRO-1(blaBRO-1_Z54180)	2	blaBRO-1(blaBRO-1_Z54180)	2	blaBRO-1(blaBRO-1_Z54180)	2	blaBRO-1(blaBRO-1_Z54180)	2	blaBRO-1(blaBRO-1_Z54180)	2	blaBRO-1(blaBRO-1_Z54180)	2	blaBRO-1(blaBRO-1_Z54180)	2	blaBRO-1(blaBRO-1_Z54180)	2	blaBRO-1(blaBRO-1_Z54180)	2	blaBRO-1(blaBRO-1_Z54180)	2	blaBRO-1(blaBRO-1_Z54180)	2	blaBRO-1(blaBRO-1_Z54180)	2	blaBRO-1(blaBRO-1_Z54180)	2	blaBRO-1(blaBRO-1_Z54180)	2	blaBRO-1(blaBRO-1_Z54180)	2	blaBRO-1(blaBRO-1_Z54180)	2	blaBRO-1(blaBRO-1_Z54180)	2	blaBRO-1(blaBRO-1_Z54180)
piperacillin	beta-lactam	2	blaBRO-1(blaBRO-1_Z54180)	2	blaBRO-1(blaBRO-1_Z54180)	0	0	0	0	2	blaBRO-1(blaBRO-1_Z54180)	2	blaBRO-1(blaBRO-1_Z54180)	2	blaBRO-1(blaBRO-1_Z54180)	2	blaBRO-1(blaBRO-1_Z54180)	2	blaBRO-1(blaBRO-1_Z54180)	2	blaBRO-1(blaBRO-1_Z54180)	2	blaBRO-1(blaBRO-1_Z54180)	2	blaBRO-1(blaBRO-1_Z54180)	2	blaBRO-1(blaBRO-1_Z54180)	2	blaBRO-1(blaBRO-1_Z54180)	2	blaBRO-1(blaBRO-1_Z54180)	2	blaBRO-1(blaBRO-1_Z54180)	2	blaBRO-1(blaBRO-1_Z54180)	2	blaBRO-1(blaBRO-1_Z54180)	2	blaBRO-1(blaBRO-1_Z54180)	2	blaBRO-1(blaBRO-1_Z54180)	2	blaBRO-1(blaBRO-1_Z54180)	2	blaBRO-1(blaBRO-1_Z54180)	2	blaBRO-1(blaBRO-1_Z54180)	2	blaBRO-1(blaBRO-1_Z54180)
cefixime	beta-lactam	0	0	0	0	0	0	0	0	0	0	0	0	0	0	0	0	0	0	0	0	0	0	0	0	0	0	0	0	0	0	0	0	0	0	0	0	0	0	0	0	0	0	0	0	0	0	0	0
ceftazidime	beta-lactam	0	0	0	0	0	0	0	0	0	0	0	0	0	0	0	0	0	0	0	0	0	0	0	0	0	0	0	0	0	0	0	0	0	0	0	0	0	0	0	0	0	0	0	0	0	0	0	0
ceftazidime+avibactam	beta-lactam	0	0	0	0	0	0	0	0	0	0	0	0	0	0	0	0	0	0	0	0	0	0	0	0	0	0	0	0	0	0	0	0	0	0	0	0	0	0	0	0	0	0	0	0	0	0	0	0
ampicillin	beta-lactam	2	blaBRO-1(blaBRO-1_Z54180)	2	blaBRO-1(blaBRO-1_Z54180)	0	0	0	0	2	blaBRO-1(blaBRO-1_Z54180)	2	blaBRO-1(blaBRO-1_Z54180)	2	blaBRO-1(blaBRO-1_Z54180)	2	blaBRO-1(blaBRO-1_Z54180)	2	blaBRO-1(blaBRO-1_Z54180)	2	blaBRO-1(blaBRO-1_Z54180)	2	blaBRO-1(blaBRO-1_Z54180)	2	blaBRO-1(blaBRO-1_Z54180)	2	blaBRO-1(blaBRO-1_Z54180)	2	blaBRO-1(blaBRO-1_Z54180)	2	blaBRO-1(blaBRO-1_Z54180)	2	blaBRO-1(blaBRO-1_Z54180)	2	blaBRO-1(blaBRO-1_Z54180)	2	blaBRO-1(blaBRO-1_Z54180)	2	blaBRO-1(blaBRO-1_Z54180)	2	blaBRO-1(blaBRO-1_Z54180)	2	blaBRO-1(blaBRO-1_Z54180)	2	blaBRO-1(blaBRO-1_Z54180)	2	blaBRO-1(blaBRO-1_Z54180)	2	blaBRO-1(blaBRO-1_Z54180)
cefotaxime+clavulanicacid	beta-lactam	0	0	0	0	0	0	0	0	0	0	0	0	0	0	0	0	0	0	0	0	0	0	0	0	0	0	0	0	0	0	0	0	0	0	0	0	0	0	0	0	0	0	0	0	0	0	0	0
ticarcillin	beta-lactam	0	0	0	0	0	0	0	0	0	0	0	0	0	0	0	0	0	0	0	0	0	0	0	0	0	0	0	0	0	0	0	0	0	0	0	0	0	0	0	0	0	0	0	0	0	0	0	0
cefepime	beta-lactam	0	0	0	0	0	0	0	0	0	0	0	0	0	0	0	0	0	0	0	0	0	0	0	0	0	0	0	0	0	0	0	0	0	0	0	0	0	0	0	0	0	0	0	0	0	0	0	0
cephalotin	beta-lactam	0	0	0	0	0	0	0	0	0	0	0	0	0	0	0	0	0	0	0	0	0	0	0	0	0	0	0	0	0	0	0	0	0	0	0	0	0	0	0	0	0	0	0	0	0	0	0	0
cetylpyridiniumchloride	quaternaryammoniumcompounds	0	0	0	0	0	0	0	0	0	0	0	0	0	0	0	0	0	0	0	0	0	0	0	0	0	0	0	0	0	0	0	0	0	0	0	0	0	0	0	0	0	0	0	0	0	0	0	0
benzylkoniumchloride	quaternaryammoniumcompounds	0	0	0	0	0	0	0	0	0	0	0	0	0	0	0	0	0	0	0	0	0	0	0	0	0	0	0	0	0	0	0	0	0	0	0	0	0	0	0	0	0	0	0	0	0	0	0	0
chlorhexidine	quaternaryammoniumcompounds	0	0	0	0	0	0	0	0	0	0	0	0	0	0	0	0	0	0	0	0	0	0	0	0	0	0	0	0	0	0	0	0	0	0	0	0	0	0	0	0	0	0	0	0	0	0	0	0
ethidiumbromide	quaternaryammoniumcompounds	0	0	0	0	0	0	0	0	0	0	0	0	0	0	0	0	0	0	0	0	0	0	0	0	0	0	0	0	0	0	0	0	0	0	0	0	0	0	0	0	0	0	0	0	0	0	0	0
metronidazole	nitroimidazole	0	0	0	0	0	0	0	0	0	0	0	0	0	0	0	0	0	0	0	0	0	0	0	0	0	0	0	0	0	0	0	0	0	0	0	0	0	0	0	0	0	0	0	0	0	0	0	0
clindamycin	lincosamide	0	0	0	0	0	0	0	0	0	0	0	0	0	0	0	0	0	0	0	0	0	0	0	0	0	0	0	0	0	0	0	0	0	0	0	0	0	0	0	0	0	0	0	0	0	0	0	0
lincomycin	lincosamide	0	0	0	0	0	0	0	0	0	0	0	0	0	0	0	0	0	0	0	0	0	0	0	0	0	0	0	0	0	0	0	0	0	0	0	0	0	0	0	0	0	0	0	0	0	0	0	0
neomycin	aminoglycoside	0	0	0	0	0	0	0	0	0	0	0	0	0	0	0	0	0	0	0	0	0	0	0	0	0	0	0	0	0	0	0	0	0	0	0	0	0	0	0	0	0	0	0	0	0	0	0	0
astromicin	aminoglycoside	0	0	0	0	0	0	0	0	0	0	0	0	0	0	0	0	0	0	0	0	0	0	0	0	0	0	0	0	0	0	0	0	0	0	0	0	0	0	0	0	0	0	0	0	0	0	0	0
dibekacin	aminoglycoside	0	0	0	0	0	0	0	0	0	0	0	0	0	0	0	0	0	0	0	0	0	0	0	0	0	0	0	0	0	0	0	0	0	0	0	0	0	0	0	0	0	0	0	0	0	0	0	0
streptomycin	aminoglycoside	0	0	0	0	0	0	0	0	0	0	0	0	0	0	0	0	0	0	0	0	0	0	0	0	0	0	0	0	0	0	0	0	0	0	0	0	0	0	0	0	0	0	0	0	0	0	0	0
hygromycin	aminoglycoside	0	0	0	0	0	0	0	0	0	0	0	0	0	0	0	0	0	0	0	0	0	0	0	0	0	0	0	0	0	0	0	0	0	0	0	0	0	0	0	0	0	0	0	0	0	0	0	0
gentamicin	aminoglycoside	0	0	0	0	0	0	0	0	0	0	0	0	0	0	0	0	0	0	0	0	0	0	0	0	0	0	0	0	0	0	0	0	0	0	0	0	0	0	0	0	0	0	0	0	0	0	0	0
amikacin	aminoglycoside	0	0	0	0	0	0	0	0	0	0	0	0	0	0	0	0	0	0	0	0	0	0	0	0	0	0	0	0	0	0	0	0	0	0	0	0	0	0	0	0	0	0	0	0	0	0	0	0
apramycin	aminoglycoside	0	0	0	0	0	0	0	0	0	0	0	0	0	0	0	0	0	0	0	0	0	0	0	0	0	0	0	0	0	0	0	0	0	0	0	0	0	0	0	0	0	0	0	0	0	0	0	0
ribostamycin	aminoglycoside	0	0	0	0	0	0	0	0	0	0	0	0	0	0	0	0	0	0	0	0	0	0	0	0	0	0	0	0	0	0	0	0	0	0	0	0	0	0	0	0	0	0	0	0	0	0	0	0
butiromycin	aminoglycoside	0	0	0	0	0	0	0	0	0	0	0	0	0	0	0	0	0	0	0	0	0	0	0	0	0	0	0	0	0	0	0	0	0	0	0	0	0	0	0	0	0	0	0	0	0	0	0	0
fortimicin	aminoglycoside	0	0	0	0	0	0	0	0	0	0	0	0	0	0	0	0	0	0	0	0	0	0	0	0	0	0	0	0	0	0	0	0	0	0	0	0	0	0	0	0	0	0	0	0	0	0	0	0
kanamycin	aminoglycoside	0	0	0	0	0	0	0	0	0	0	0	0	0	0	0	0	0	0	0	0	0	0	0	0	0	0	0	0	0	0	0	0	0	0	0	0	0	0	0	0	0	0	0	0	0	0	0	0
butirosin	aminoglycoside	0	0	0	0	0	0	0	0	0	0	0	0	0	0	0	0	0	0	0	0	0	0	0	0	0	0	0	0	0	0	0	0	0	0	0	0	0	0	0	0	0	0	0	0	0	0	0	0
tobramycin	aminoglycoside	0	0	0	0	0	0	0	0	0	0	0	0	0	0	0	0	0	0	0	0	0	0	0	0	0	0	0	0	0	0	0	0	0	0	0	0	0	0	0	0	0	0	0	0	0	0	0	0
unknownaminoglycoside	aminoglycoside	0	0	0	0	0	0	0	0	0	0	0	0	0	0	0	0	0	0	0	0	0	0	0	0	0	0	0	0	0	0	0	0	0	0	0	0	0	0	0	0	0	0	0	0	0	0	0	0
sisomicin	aminoglycoside	0	0	0	0	0	0	0	0	0	0	0	0	0	0	0	0	0	0	0	0	0	0	0	0	0	0	0	0	0	0	0	0	0	0	0	0	0	0	0	0	0	0	0	0	0	0	0	0
netilmicin	aminoglycoside	0	0	0	0	0	0	0	0	0	0	0	0	0	0	0	0	0	0	0	0	0	0	0	0	0	0	0	0	0	0	0	0	0	0	0	0	0	0	0	0	0	0	0	0	0	0	0	0
lividomycin	aminoglycoside	0	0	0	0	0	0	0	0	0	0	0	0	0	0	0	0	0	0	0	0	0	0	0	0	0	0	0	0	0	0	0	0	0	0	0	0	0	0	0	0	0	0	0	0	0	0	0	0
kasugamycin	aminoglycoside	0	0	0	0	0	0	0	0	0	0	0	0	0	0	0	0	0	0	0	0	0	0	0	0	0	0	0	0	0	0	0	0	0	0	0	0	0	0	0	0	0	0	0	0	0	0	0	0
paromomycin	aminoglycoside	0	0	0	0	0	0	0	0	0	0	0	0	0	0	0	0	0	0	0	0	0	0	0	0	0	0	0	0	0	0	0	0	0	0	0	0	0	0	0	0	0	0	0	0	0	0	0	0
arbekacin	aminoglycoside	0	0	0	0	0	0	0	0	0	0	0	0	0	0	0	0	0	0	0	0	0	0	0	0	0	0	0	0	0	0	0	0	0	0	0	0	0	0	0	0	0	0	0	0	0	0	0	0
isepamicin	aminoglycoside	0	0	0	0	0	0	0	0	0	0	0	0	0	0	0	0	0	0	0	0	0	0	0	0	0	0	0	0	0	0	0	0	0	0	0	0	0	0	0	0	0	0	0	0	0	0	0	0
fusidicacid	steroidantibacterial	0	0	0	0	0	0	0	0	0	0	0	0	0	0	0	0	0	0	0	0	0	0	0	0	0	0	0	0	0	0	0	0	0	0	0	0	0	0	0	0	0	0	0	0	0	0	0	0
colistin	polymyxin	0	0	0	0	0	0	0	0	0	0	0	0	0	0	0	0	0	0	0	0	0	0	0	0	0	0	0	0	0	0	0	0	0	0	0	0	0	0	0	0	0	0	0	0	0	0	0	0
pristinamyciniia	streptogramina	0	0	0	0	0	0	0	0	0	0	0	0	0	0	0	0	0	0	0	0	0	0	0	0	0	0	0	0	0	0	0	0	0	0	0	0	0	0	0	0	0	0	0	0	0	0	0	0
quinupristin+dalfopristin	streptogramina	0	0	0	0	0	0	0	0	0	0	0	0	0	0	0	0	0	0	0	0	0	0	0	0	0	0	0	0	0	0	0	0	0	0	0	0	0	0	0	0	0	0	0	0	0	0	0	0
virginiamycinm	streptogramina	0	0	0	0	0	0	0	0	0	0	0	0	0	0	0	0	0	0	0	0	0	0	0	0	0	0	0	0	0	0	0	0	0	0	0	0	0	0	0	0	0	0	0	0	0	0	0	0
dalfopristin	streptogramina	0	0	0	0	0	0	0	0	0	0	0	0	0	0	0	0	0	0	0	0	0	0	0	0	0	0	0	0	0	0	0	0	0	0	0	0	0	0	0	0	0	0	0	0	0	0	0	0
[truncated: 40 more columns]
