# Supplementary material for: Whole genome sequencing of Moraxella bovis strains from North America reveals two genotypes with different genetic determinants
Source: BMC Microbiol. 2022 Oct 21;22:258. doi: 10.1186/s12866-022-02670-3 (PMC9585708; doi:10.1186/s12866-022-02670-3)
Supplement: Supplementary file 12 — Additional file 12. [file 12866_2022_2670_MOESM12_ESM.xlsx]

## Sheet: All
Supplementary File S7: Predicted M. bovis and M. bovoculi OMP similarities
Legend: Minimum similarity of full-length and predicted extracellular loop regions of all predicted OMPs of M. bovis and M. bovoculi. Pairwise similarity was calculated for all proteins using a BLOSUM62 scoring matrix. The lowest and highest pairwise similarities are reported.
	Bovis1	Bovis2	Bovoculi1	Bovoculi2	FullLength	Omlength	FullMin	FullMax	OMmin	OMmax
Autotransporter	X	X	X	X	1129	99	76.2	100	21.5	100
BamA	X	X	X	X	802	170	89.1	100	77.4	100
Hypothetical_Protein	X	X	X	X	286	132	60.3	100	18.2	100
Lactoferrin_TBDR	X	X	X	X	941	499	87.1	100	83.2	100
Lactoferrin_TBDR2	X	X	X	X	906	462	98.7	100	97.4	100
OuterMembraneBetaBarrel	X	X	X	X	200	84	97.5	100	96.4	100
Porin	X	X	X	X	184	59	89.1	100	76.3	100
IrpA	X	X	X	X	748	339	74.5	100	52.5	100
Porin	X	X	X	X	325	124	88.9	100	70.2	100
TBDR	X	X			750	307	100	100	99.7	100
TBDR2	X	X			782	374	99.4	100	98.4	100
FepA_TBDR			X	X	552	330	97.2	100	95.8	100
OMP			X	X	195	74	96	100	91.9	100
Porin1	X	X	X		430	201	87	100	72.8	100
Porin2	X	X	X		407	174	84	100	77.7	100
TBDR	X	X	X		850	432	93.8	100	97.5	100
LactoferrinTransferrin_TBDR				X	156	91	100	100	100	100
ShlB_FhaC_HecB				X	680	157	100	100	100	100
SurfaceLipoproteinModifier				X	474	124	100	100	100	100
TBDR				X	670	423	100	100	100	100
TBDR2				X	668	296	99.9	100	99.7	100

## Sheet: JustBovis
Supplementary File S7: Predicted M. bovis and M. bovoculi OMP similarities
Legend: Minimum similarity of full-length and predicted extracellular loop regions of all predicted OMPs of M. bovis and M. bovoculi.This tab is just M. bovis. Pairwise similarity was calculated for all proteins using a BLOSUM62 scoring matrix. The lowest and highest pairwise similarities are reported.
	FullLength	Omlength	FullMin	FullMax	OMmin	OMmax
Autotransporter	1128	131	84	100	22.5	100
BamA	781	169	99.7	100	98.8	100
FattyAcidTransporter	464	257	84.7	100	51	100
Hypothetical_Protein1	280	130	100	100	100	100
Hypothetical_Protein2	407	174	99.3	100	97.7	100
Hypothetical_Protein3	286	117	99.2	100	59.2	100
Hypothetical_Protein4	430	200	100	100	100	100
LactoferrinTBDR	906	462	99.8	100	99.1	100
LptD	987	207	99.7	100	97.6	100
OMP	200	84	99.5	100	97.6	100
OMP_OMA87	965	129	99.9	100	100	100
Porin1	184	59	100	100	100	100
Porin2	325	124	99.7	100	97.6	100
S8peptidase	1114	112	99.9	100	100	100
TBDR1	834	403	99	100	99	100
TBDR2	848	432	98.7	100	97.9	100
TBDR3	782	374	99.4	100	98.4	100
TBDR4	750	307	100	100	99.7	100
IrpA	748	339	99.7	100	98.5	100

## Sheet: JustBovoculi
Supplementary File S7: Predicted M. bovis and M. bovoculi OMP similarities
Legend: Minimum similarity of full-length and predicted extracellular loop regions of all predicted OMPs of M. bovis and M. bovoculi. This tab is just M. bovoculi. Pairwise similarity was calculated for all proteins using a BLOSUM62 scoring matrix. The lowest and highest pairwise similarities are reported.
	Bovoculi1	Bovoculi2	FullLength	Omlength	FullMin	FullMax	OMmin	OMmax
BamA	X	X	809	176	98.5	100	94.3	100
FepA_TBDR	X	X	552	330	97.2	100	95.8	100
Hypothetical_Protein1	X	X	243	122	88.2	100	75	100
Hypothetical_Protein2	X	X	280	132	100	100	99.2	100
LactoferrinTransferrin_TBDR	X	X	939	493	87.4	100	83.2	100
Lactoferrin_TBDR	X	X	906	463	98.7	100	97.4	100
LptD	X	X	889	217	98.9	100	98.2	100
MembraneProtein	X	X	195	74	96	100	91.9	100
MipA	X	X	251	105	99.6	100	100	100
OMA87	X	X	948	128	99.4	100	99.2	100
Porin1	X	X	179	53	98.9	100	94.4	100
Porin2	X	X	332	133	96.7	100	91	100
IrpA	X	X	674	268	76	100	54.6	100
TamB	X	X	1691	1	99.1	100	100	100
Hypothetical_Protein1	X		421	202	100	100	99.5	100
Hypothetical_Protein2	X		408	178	99.8	100	97.8	100
TBDR	X		854	433	99.8	100	99.3	99.8
Lipoprotein_Assembly_Protein		X	474	124	100	100	100	100
ShlB_FhaC_HecB		X	680	157	100	100	100	100
TBDR1		X	668	296	99.9	100	99.7	100
TBDR2		X	230	134	100	100	100	100
TBDR3		X	156	91	100	100	100	100
TBDR4		X	196	108	100	100	100	100
TBDR5		X	670	423	100	100	100	100
