# Supplementary material for: Whole genome sequencing of Moraxella bovis strains from North America reveals two genotypes with different genetic determinants
Source: BMC Microbiol. 2022 Oct 21;22:258. doi: 10.1186/s12866-022-02670-3 (PMC9585708; doi:10.1186/s12866-022-02670-3)
Supplement: Supplementary file 13 — Additional file 13. [file 12866_2022_2670_MOESM13_ESM.xlsx]

## Sheet: BovisNoBovoculi_TBDR
Supplementary File S8: Pairwise similarities of predicted OMPs
Legend: Pairwise similarities of all full-length and predicted extracellular loop regions of all predicted OMPs for M. bovis and M. bovoculi. Each tab is a predicted OMP. Pairwise comparisons of the full-length proteins are on the top half of the table, pairwise comparisons of the extracellular loops are on the bottom half of the table. Similarity was calculated with a BLOSUM62 scoring matrix. DF…
	Moraxella_bovis_genotype1_CP087863_LOCUS_07970_851031_853283_hypothetical_protein_361	Moraxella_bovis_genotype1_CP087865_LOCUS_07940_853518_855770_hypothetical_protein_353	Moraxella_bovis_genotype1_CP087821_LOCUS_07890_850204_852456_hypothetical_protein_354	Moraxella_bovis_genotype1_CP087805_LOCUS_17330_1743236_1745488_hypothetical_protein_841	Moraxella_bovis_genotype1_CP087796_LOCUS_07950_855207_857459_hypothetical_protein_351	Moraxella_bovis_genotype1_CP087791_LOCUS_17570_1753587_1755839_hypothetical_protein_859	Moraxella_bovis_genotype1_CP087862_LOCUS_16860_1695499_1697661_hypothetical_protein_804	Moraxella_bovis_genotype1_CP087776_LOCUS_14940_1502140_1504392_hypothetical_protein_729	Moraxella_bovis_genotype2_CP087803_LOCUS_09600_937639_939891_hypothetical_protein_516	Moraxella_bovis_genotype2_CP030241_LOCUS_19540_1923595_1925847_hypothetical_protein_1016	Moraxella_bovis_genotype2_CP087837_LOCUS_08820_889074_891326_hypothetical_protein_436	Moraxella_bovis_genotype2_CP087830_LOCUS_20000_1994891_1997143_hypothetical_protein_1062	Moraxella_bovis_genotype2_CP087828_LOCUS_08730_892739_894991_hypothetical_protein_424	Moraxella_bovis_genotype2_CP087825_LOCUS_08750_887228_889480_hypothetical_protein_432	Moraxella_bovis_genotype2_CP087823_LOCUS_19660_1943003_1945255_hypothetical_protein_1032	Moraxella_bovis_genotype2_CP087773_LOCUS_18710_1839308_1841560_hypothetical_protein_937	Moraxella_bovis_genotype2_CP087768_LOCUS_09510_958317_960569_hypothetical_protein_458	Moraxella_bovis_genotype2_CP087765_LOCUS_12740_1235712_1237964_hypothetical_protein_667	Moraxella_bovis_genotype2_CP087811_LOCUS_08810_889286_891538_hypothetical_protein_434	Moraxella_bovis_genotype2_CP087806_LOCUS_14050_1378458_1380710_hypothetical_protein_727	Moraxella_bovis_genotype2_CP087800_LOCUS_08720_885421_887673_hypothetical_protein_426	Moraxella_bovis_genotype2_CP087798_LOCUS_08690_889587_891839_hypothetical_protein_424	Moraxella_bovis_genotype2_CP087793_LOCUS_18710_1839176_1841428_hypothetical_protein_938	Moraxella_bovis_genotype2_CP087788_LOCUS_18750_1849225_1851477_hypothetical_protein_938	Moraxella_bovis_genotype2_CP087784_LOCUS_08740_882188_884440_hypothetical_protein_429	Moraxella_bovis_genotype2_CP087781_LOCUS_19970_1980516_1982768_hypothetical_protein_1009	Moraxella_bovis_genotype2_CP087859_LOCUS_08720_881027_883279_hypothetical_protein_429	Moraxella_bovis_genotype2_CP087856_LOCUS_18720_1839166_1841418_hypothetical_protein_938	Moraxella_bovis_genotype2_CP087854_LOCUS_09280_941730_943982_hypothetical_protein_477	Moraxella_bovis_genotype2_CP087851_LOCUS_18770_1845288_1847540_hypothetical_protein_943	Moraxella_bovis_genotype2_CP087848_LOCUS_18620_1846087_1848339_hypothetical_protein_944	Moraxella_bovis_genotype2_CP087844_LOCUS_18950_1859572_1861824_hypothetical_protein_962	Moraxella_bovis_genotype2_CP087843_LOCUS_13020_1330363_1332615_hypothetical_protein_641	Moraxella_bovis_genotype2_CP087840_LOCUS_08780_889365_891617_hypothetical_protein_433	Moraxella_bovis_genotype2_CP087817_LOCUS_07900_828611_830863_hypothetical_protein_398	Moraxella_bovis_genotype2_CP087814_LOCUS_18970_1869430_1871682_hypothetical_protein_967	Moraxella_bovis_genotype2_CP087771_LOCUS_09480_949854_952106_hypothetical_protein_500
Moraxella_bovis_genotype1_CP087863_LOCUS_07970_851031_853283_hypothetical_protein_361		100	100	100	100	100	100	100	100	100	100	100	100	100	100	100	100	100	100	100	100	100	100	100	100	100	100	100	100	100	100	100	100	100	100	100	100
Moraxella_bovis_genotype1_CP087865_LOCUS_07940_853518_855770_hypothetical_protein_353	100		100	100	100	100	100	100	100	100	100	100	100	100	100	100	100	100	100	100	100	100	100	100	100	100	100	100	100	100	100	100	100	100	100	100	100
Moraxella_bovis_genotype1_CP087821_LOCUS_07890_850204_852456_hypothetical_protein_354	100	100		100	100	100	100	100	100	100	100	100	100	100	100	100	100	100	100	100	100	100	100	100	100	100	100	100	100	100	100	100	100	100	100	100	100
Moraxella_bovis_genotype1_CP087805_LOCUS_17330_1743236_1745488_hypothetical_protein_841	100	100	100		100	100	100	100	100	100	100	100	100	100	100	100	100	100	100	100	100	100	100	100	100	100	100	100	100	100	100	100	100	100	100	100	100
Moraxella_bovis_genotype1_CP087796_LOCUS_07950_855207_857459_hypothetical_protein_351	100	100	100	100		100	100	100	100	100	100	100	100	100	100	100	100	100	100	100	100	100	100	100	100	100	100	100	100	100	100	100	100	100	100	100	100
Moraxella_bovis_genotype1_CP087791_LOCUS_17570_1753587_1755839_hypothetical_protein_859	100	100	100	100	100		100	100	100	100	100	100	100	100	100	100	100	100	100	100	100	100	100	100	100	100	100	100	100	100	100	100	100	100	100	100	100
Moraxella_bovis_genotype1_CP087862_LOCUS_16860_1695499_1697661_hypothetical_protein_804	99.7	99.7	99.7	99.7	99.7	99.7		100	100	100	100	100	100	100	100	100	100	100	100	100	100	100	100	100	100	100	100	100	100	100	100	100	100	100	100	100	100
Moraxella_bovis_genotype1_CP087776_LOCUS_14940_1502140_1504392_hypothetical_protein_729	100	100	100	100	100	100	99.7		100	100	100	100	100	100	100	100	100	100	100	100	100	100	100	100	100	100	100	100	100	100	100	100	100	100	100	100	100
Moraxella_bovis_genotype2_CP087803_LOCUS_09600_937639_939891_hypothetical_protein_516	100	100	100	100	100	100	99.7	100		100	100	100	100	100	100	100	100	100	100	100	100	100	100	100	100	100	100	100	100	100	100	100	100	100	100	100	100
Moraxella_bovis_genotype2_CP030241_LOCUS_19540_1923595_1925847_hypothetical_protein_1016	100	100	100	100	100	100	99.7	100	100		100	100	100	100	100	100	100	100	100	100	100	100	100	100	100	100	100	100	100	100	100	100	100	100	100	100	100
Moraxella_bovis_genotype2_CP087837_LOCUS_08820_889074_891326_hypothetical_protein_436	100	100	100	100	100	100	99.7	100	100	100		100	100	100	100	100	100	100	100	100	100	100	100	100	100	100	100	100	100	100	100	100	100	100	100	100	100
Moraxella_bovis_genotype2_CP087830_LOCUS_20000_1994891_1997143_hypothetical_protein_1062	100	100	100	100	100	100	99.7	100	100	100	100		100	100	100	100	100	100	100	100	100	100	100	100	100	100	100	100	100	100	100	100	100	100	100	100	100
Moraxella_bovis_genotype2_CP087828_LOCUS_08730_892739_894991_hypothetical_protein_424	100	100	100	100	100	100	99.7	100	100	100	100	100		100	100	100	100	100	100	100	100	100	100	100	100	100	100	100	100	100	100	100	100	100	100	100	100
Moraxella_bovis_genotype2_CP087825_LOCUS_08750_887228_889480_hypothetical_protein_432	100	100	100	100	100	100	99.7	100	100	100	100	100	100		100	100	100	100	100	100	100	100	100	100	100	100	100	100	100	100	100	100	100	100	100	100	100
Moraxella_bovis_genotype2_CP087823_LOCUS_19660_1943003_1945255_hypothetical_protein_1032	100	100	100	100	100	100	99.7	100	100	100	100	100	100	100		100	100	100	100	100	100	100	100	100	100	100	100	100	100	100	100	100	100	100	100	100	100
Moraxella_bovis_genotype2_CP087773_LOCUS_18710_1839308_1841560_hypothetical_protein_937	100	100	100	100	100	100	99.7	100	100	100	100	100	100	100	100		100	100	100	100	100	100	100	100	100	100	100	100	100	100	100	100	100	100	100	100	100
Moraxella_bovis_genotype2_CP087768_LOCUS_09510_958317_960569_hypothetical_protein_458	100	100	100	100	100	100	99.7	100	100	100	100	100	100	100	100	100		100	100	100	100	100	100	100	100	100	100	100	100	100	100	100	100	100	100	100	100
Moraxella_bovis_genotype2_CP087765_LOCUS_12740_1235712_1237964_hypothetical_protein_667	100	100	100	100	100	100	99.7	100	100	100	100	100	100	100	100	100	100		100	100	100	100	100	100	100	100	100	100	100	100	100	100	100	100	100	100	100
Moraxella_bovis_genotype2_CP087811_LOCUS_08810_889286_891538_hypothetical_protein_434	100	100	100	100	100	100	99.7	100	100	100	100	100	100	100	100	100	100	100		100	100	100	100	100	100	100	100	100	100	100	100	100	100	100	100	100	100
Moraxella_bovis_genotype2_CP087806_LOCUS_14050_1378458_1380710_hypothetical_protein_727	100	100	100	100	100	100	99.7	100	100	100	100	100	100	100	100	100	100	100	100		100	100	100	100	100	100	100	100	100	100	100	100	100	100	100	100	100
Moraxella_bovis_genotype2_CP087800_LOCUS_08720_885421_887673_hypothetical_protein_426	100	100	100	100	100	100	99.7	100	100	100	100	100	100	100	100	100	100	100	100	100		100	100	100	100	100	100	100	100	100	100	100	100	100	100	100	100
Moraxella_bovis_genotype2_CP087798_LOCUS_08690_889587_891839_hypothetical_protein_424	100	100	100	100	100	100	99.7	100	100	100	100	100	100	100	100	100	100	100	100	100	100		100	100	100	100	100	100	100	100	100	100	100	100	100	100	100
Moraxella_bovis_genotype2_CP087793_LOCUS_18710_1839176_1841428_hypothetical_protein_938	100	100	100	100	100	100	99.7	100	100	100	100	100	100	100	100	100	100	100	100	100	100	100		100	100	100	100	100	100	100	100	100	100	100	100	100	100
Moraxella_bovis_genotype2_CP087788_LOCUS_18750_1849225_1851477_hypothetical_protein_938	100	100	100	100	100	100	99.7	100	100	100	100	100	100	100	100	100	100	100	100	100	100	100	100		100	100	100	100	100	100	100	100	100	100	100	100	100
Moraxella_bovis_genotype2_CP087784_LOCUS_08740_882188_884440_hypothetical_protein_429	100	100	100	100	100	100	99.7	100	100	100	100	100	100	100	100	100	100	100	100	100	100	100	100	100		100	100	100	100	100	100	100	100	100	100	100	100
Moraxella_bovis_genotype2_CP087781_LOCUS_19970_1980516_1982768_hypothetical_protein_1009	100	100	100	100	100	100	99.7	100	100	100	100	100	100	100	100	100	100	100	100	100	100	100	100	100	100		100	100	100	100	100	100	100	100	100	100	100
Moraxella_bovis_genotype2_CP087859_LOCUS_08720_881027_883279_hypothetical_protein_429	100	100	100	100	100	100	99.7	100	100	100	100	100	100	100	100	100	100	100	100	100	100	100	100	100	100	100		100	100	100	100	100	100	100	100	100	100
Moraxella_bovis_genotype2_CP087856_LOCUS_18720_1839166_1841418_hypothetical_protein_938	100	100	100	100	100	100	99.7	100	100	100	100	100	100	100	100	100	100	100	100	100	100	100	100	100	100	100	100		100	100	100	100	100	100	100	100	100
Moraxella_bovis_genotype2_CP087854_LOCUS_09280_941730_943982_hypothetical_protein_477	100	100	100	100	100	100	99.7	100	100	100	100	100	100	100	100	100	100	100	100	100	100	100	100	100	100	100	100	100		100	100	100	100	100	100	100	100
Moraxella_bovis_genotype2_CP087851_LOCUS_18770_1845288_1847540_hypothetical_protein_943	100	100	100	100	100	100	99.7	100	100	100	100	100	100	100	100	100	100	100	100	100	100	100	100	100	100	100	100	100	100		100	100	100	100	100	100	100
Moraxella_bovis_genotype2_CP087848_LOCUS_18620_1846087_1848339_hypothetical_protein_944	100	100	100	100	100	100	99.7	100	100	100	100	100	100	100	100	100	100	100	100	100	100	100	100	100	100	100	100	100	100	100		100	100	100	100	100	100
Moraxella_bovis_genotype2_CP087844_LOCUS_18950_1859572_1861824_hypothetical_protein_962	100	100	100	100	100	100	99.7	100	100	100	100	100	100	100	100	100	100	100	100	100	100	100	100	100	100	100	100	100	100	100	100		100	100	100	100	100
Moraxella_bovis_genotype2_CP087843_LOCUS_13020_1330363_1332615_hypothetical_protein_641	100	100	100	100	100	100	99.7	100	100	100	100	100	100	100	100	100	100	100	100	100	100	100	100	100	100	100	100	100	100	100	100	100		100	100	100	100
Moraxella_bovis_genotype2_CP087840_LOCUS_08780_889365_891617_hypothetical_protein_433	100	100	100	100	100	100	99.7	100	100	100	100	100	100	100	100	100	100	100	100	100	100	100	100	100	100	100	100	100	100	100	100	100	100		100	100	100
Moraxella_bovis_genotype2_CP087817_LOCUS_07900_828611_830863_hypothetical_protein_398	100	100	100	100	100	100	99.7	100	100	100	100	100	100	100	100	100	100	100	100	100	100	100	100	100	100	100	100	100	100	100	100	100	100	100		100	100
Moraxella_bovis_genotype2_CP087814_LOCUS_18970_1869430_1871682_hypothetical_protein_967	100	100	100	100	100	100	99.7	100	100	100	100	100	100	100	100	100	100	100	100	100	100	100	100	100	100	100	100	100	100	100	100	100	100	100	100		100
Moraxella_bovis_genotype2_CP087771_LOCUS_09480_949854_952106_hypothetical_protein_500	100	100	100	100	100	100	99.7	100	100	100	100	100	100	100	100	100	100	100	100	100	100	100	100	100	100	100	100	100	100	100	100	100	100	100	100	100

## Sheet: BovisNoBovoculi_TBDR2
Supplementary File S8: Pairwise similarities of predicted OMPs
Legend: Pairwise similarities of all full-length and predicted extracellular loop regions of all predicted OMPs for M. bovis and M. bovoculi. Each tab is a predicted OMP. Pairwise comparisons of the full-length proteins are on the top half of the table, pairwise comparisons of the extracellular loops are on the bottom half of the table. Similarity was calculated with a BLOSUM62 scoring matrix. DF…
	Moraxella_bovis_genotype1_CP087863_LOCUS_05230_572638_574986_hypothetical_protein_239	Moraxella_bovis_genotype1_CP087865_LOCUS_05180_574077_576425_hypothetical_protein_230	Moraxella_bovis_genotype1_CP087821_LOCUS_05150_570853_573201_hypothetical_protein_232	Moraxella_bovis_genotype1_CP087805_LOCUS_20060_2022064_2024412_hypothetical_protein_961	Moraxella_bovis_genotype1_CP087796_LOCUS_05200_575819_578167_hypothetical_protein_229	Moraxella_bovis_genotype1_CP087791_LOCUS_20310_2032745_2035093_hypothetical_protein_982	Moraxella_bovis_genotype1_CP087862_LOCUS_19600_1972665_1975013_hypothetical_protein_926	Moraxella_bovis_genotype1_CP087776_LOCUS_17700_1782967_1785315_hypothetical_protein_851	Moraxella_bovis_genotype2_CP087803_LOCUS_06700_647545_648999_hypothetical_protein_376	Moraxella_bovis_genotype2_CP030241_LOCUS_22390_2214645_2216993_hypothetical_protein_1147	Moraxella_bovis_genotype2_CP087837_LOCUS_06160_608853_611201_hypothetical_protein_323	Moraxella_bovis_genotype2_CP087830_LOCUS_22650_2275435_2277783_hypothetical_protein_1174	Moraxella_bovis_genotype2_CP087828_LOCUS_05930_601152_603500_hypothetical_protein_298	Moraxella_bovis_genotype2_CP087825_LOCUS_06080_607244_609592_hypothetical_protein_317	Moraxella_bovis_genotype2_CP087823_LOCUS_22470_2234568_2236916_hypothetical_protein_1159	Moraxella_bovis_genotype2_CP087773_LOCUS_21350_2118946_2121294_hypothetical_protein_1048	Moraxella_bovis_genotype2_CP087768_LOCUS_06870_678409_680757_hypothetical_protein_347	Moraxella_bovis_genotype2_CP087765_LOCUS_15400_1515907_1518255_hypothetical_protein_780	Moraxella_bovis_genotype2_CP087811_LOCUS_06150_608757_611105_hypothetical_protein_321	Moraxella_bovis_genotype2_CP087806_LOCUS_16830_1669386_1671734_hypothetical_protein_850	Moraxella_bovis_genotype2_CP087800_LOCUS_06060_605230_607578_hypothetical_protein_313	Moraxella_bovis_genotype2_CP087798_LOCUS_06040_610002_612350_hypothetical_protein_312	Moraxella_bovis_genotype2_CP087793_LOCUS_21360_2119651_2121999_hypothetical_protein_1050	Moraxella_bovis_genotype2_CP087788_LOCUS_21400_2128907_2131255_hypothetical_protein_1050	Moraxella_bovis_genotype2_CP087784_LOCUS_06080_602641_604989_hypothetical_protein_316	Moraxella_bovis_genotype2_CP087781_LOCUS_22630_2261372_2263720_hypothetical_protein_1123	Moraxella_bovis_genotype2_CP087859_LOCUS_06050_600375_602723_hypothetical_protein_314	Moraxella_bovis_genotype2_CP087856_LOCUS_21370_2119127_2121475_hypothetical_protein_1050	Moraxella_bovis_genotype2_CP087854_LOCUS_06260_639353_641701_hypothetical_protein_329	Moraxella_bovis_genotype2_CP087851_LOCUS_21420_2124993_2127341_hypothetical_protein_1055	Moraxella_bovis_genotype2_CP087848_LOCUS_21410_2137828_2140176_hypothetical_protein_1068	Moraxella_bovis_genotype2_CP087844_LOCUS_21610_2139766_2142114_hypothetical_protein_1076	Moraxella_bovis_genotype2_CP087843_LOCUS_10220_1038687_1041035_hypothetical_protein_516	Moraxella_bovis_genotype2_CP087840_LOCUS_06120_609240_611588_hypothetical_protein_320	Moraxella_bovis_genotype2_CP087817_LOCUS_05120_536359_538707_hypothetical_protein_273	Moraxella_bovis_genotype2_CP087814_LOCUS_21630_2149442_2151790_hypothetical_protein_1080	Moraxella_bovis_genotype2_CP087771_LOCUS_06820_670248_672596_hypothetical_protein_387
Moraxella_bovis_genotype1_CP087863_LOCUS_05230_572638_574986_hypothetical_protein_239		100	100	100	100	100	100	100	100	100	100	100	100	100	100	100	100	100	100	100	100	100	100	100	100	100	100	100	100	100	100	100	100	100	99.4	100	100
Moraxella_bovis_genotype1_CP087865_LOCUS_05180_574077_576425_hypothetical_protein_230	99.7		100	100	100	100	100	100	100	100	100	100	100	100	100	100	100	100	100	100	100	100	100	100	100	100	100	100	100	100	100	100	100	100	99.4	100	100
Moraxella_bovis_genotype1_CP087821_LOCUS_05150_570853_573201_hypothetical_protein_232	100	99.7		100	100	100	100	100	100	100	100	100	100	100	100	100	100	100	100	100	100	100	100	100	100	100	100	100	100	100	100	100	100	100	99.4	100	100
Moraxella_bovis_genotype1_CP087805_LOCUS_20060_2022064_2024412_hypothetical_protein_961	99.7	100	99.7		100	100	100	100	100	100	100	100	100	100	100	100	100	100	100	100	100	100	100	100	100	100	100	100	100	100	100	100	100	100	99.4	100	100
Moraxella_bovis_genotype1_CP087796_LOCUS_05200_575819_578167_hypothetical_protein_229	99.7	100	99.7	100		100	100	100	100	100	100	100	100	100	100	100	100	100	100	100	100	100	100	100	100	100	100	100	100	100	100	100	100	100	99.4	100	100
Moraxella_bovis_genotype1_CP087791_LOCUS_20310_2032745_2035093_hypothetical_protein_982	99.7	100	99.7	100	100		100	100	100	100	100	100	100	100	100	100	100	100	100	100	100	100	100	100	100	100	100	100	100	100	100	100	100	100	99.4	100	100
Moraxella_bovis_genotype1_CP087862_LOCUS_19600_1972665_1975013_hypothetical_protein_926	100	99.7	100	99.7	99.7	99.7		100	100	100	100	100	100	100	100	100	100	100	100	100	100	100	100	100	100	100	100	100	100	100	100	100	100	100	99.4	100	100
Moraxella_bovis_genotype1_CP087776_LOCUS_17700_1782967_1785315_hypothetical_protein_851	99.7	100	99.7	100	100	100	99.7		100	100	100	100	100	100	100	100	100	100	100	100	100	100	100	100	100	100	100	100	100	100	100	100	100	100	99.4	100	100
Moraxella_bovis_genotype2_CP087803_LOCUS_06700_647545_648999_hypothetical_protein_376	99.2	99.2	99.2	99.2	99.2	99.2	99.2	99.2		100	100	100	100	100	100	100	100	100	100	100	100	100	100	100	100	100	100	100	100	100	100	100	100	100	99.6	100	100
Moraxella_bovis_genotype2_CP030241_LOCUS_22390_2214645_2216993_hypothetical_protein_1147	100	99.7	100	99.7	99.7	99.7	100	99.7	99.2		100	100	100	100	100	100	100	100	100	100	100	100	100	100	100	100	100	100	100	100	100	100	100	100	99.4	100	100
Moraxella_bovis_genotype2_CP087837_LOCUS_06160_608853_611201_hypothetical_protein_323	100	99.7	100	99.7	99.7	99.7	100	99.7	99.2	100		100	100	100	100	100	100	100	100	100	100	100	100	100	100	100	100	100	100	100	100	100	100	100	99.4	100	100
Moraxella_bovis_genotype2_CP087830_LOCUS_22650_2275435_2277783_hypothetical_protein_1174	100	99.7	100	99.7	99.7	99.7	100	99.7	99.2	100	100		100	100	100	100	100	100	100	100	100	100	100	100	100	100	100	100	100	100	100	100	100	100	99.4	100	100
Moraxella_bovis_genotype2_CP087828_LOCUS_05930_601152_603500_hypothetical_protein_298	100	99.7	100	99.7	99.7	99.7	100	99.7	99.2	100	100	100		100	100	100	100	100	100	100	100	100	100	100	100	100	100	100	100	100	100	100	100	100	99.4	100	100
Moraxella_bovis_genotype2_CP087825_LOCUS_06080_607244_609592_hypothetical_protein_317	100	99.7	100	99.7	99.7	99.7	100	99.7	99.2	100	100	100	100		100	100	100	100	100	100	100	100	100	100	100	100	100	100	100	100	100	100	100	100	99.4	100	100
Moraxella_bovis_genotype2_CP087823_LOCUS_22470_2234568_2236916_hypothetical_protein_1159	100	99.7	100	99.7	99.7	99.7	100	99.7	99.2	100	100	100	100	100		100	100	100	100	100	100	100	100	100	100	100	100	100	100	100	100	100	100	100	99.4	100	100
Moraxella_bovis_genotype2_CP087773_LOCUS_21350_2118946_2121294_hypothetical_protein_1048	100	99.7	100	99.7	99.7	99.7	100	99.7	99.2	100	100	100	100	100	100		100	100	100	100	100	100	100	100	100	100	100	100	100	100	100	100	100	100	99.4	100	100
Moraxella_bovis_genotype2_CP087768_LOCUS_06870_678409_680757_hypothetical_protein_347	100	99.7	100	99.7	99.7	99.7	100	99.7	99.2	100	100	100	100	100	100	100		100	100	100	100	100	100	100	100	100	100	100	100	100	100	100	100	100	99.4	100	100
Moraxella_bovis_genotype2_CP087765_LOCUS_15400_1515907_1518255_hypothetical_protein_780	100	99.7	100	99.7	99.7	99.7	100	99.7	99.2	100	100	100	100	100	100	100	100		100	100	100	100	100	100	100	100	100	100	100	100	100	100	100	100	99.4	100	100
Moraxella_bovis_genotype2_CP087811_LOCUS_06150_608757_611105_hypothetical_protein_321	100	99.7	100	99.7	99.7	99.7	100	99.7	99.2	100	100	100	100	100	100	100	100	100		100	100	100	100	100	100	100	100	100	100	100	100	100	100	100	99.4	100	100
Moraxella_bovis_genotype2_CP087806_LOCUS_16830_1669386_1671734_hypothetical_protein_850	100	99.7	100	99.7	99.7	99.7	100	99.7	99.2	100	100	100	100	100	100	100	100	100	100		100	100	100	100	100	100	100	100	100	100	100	100	100	100	99.4	100	100
Moraxella_bovis_genotype2_CP087800_LOCUS_06060_605230_607578_hypothetical_protein_313	100	99.7	100	99.7	99.7	99.7	100	99.7	99.2	100	100	100	100	100	100	100	100	100	100	100		100	100	100	100	100	100	100	100	100	100	100	100	100	99.4	100	100
Moraxella_bovis_genotype2_CP087798_LOCUS_06040_610002_612350_hypothetical_protein_312	100	99.7	100	99.7	99.7	99.7	100	99.7	99.2	100	100	100	100	100	100	100	100	100	100	100	100		100	100	100	100	100	100	100	100	100	100	100	100	99.4	100	100
Moraxella_bovis_genotype2_CP087793_LOCUS_21360_2119651_2121999_hypothetical_protein_1050	100	99.7	100	99.7	99.7	99.7	100	99.7	99.2	100	100	100	100	100	100	100	100	100	100	100	100	100		100	100	100	100	100	100	100	100	100	100	100	99.4	100	100
Moraxella_bovis_genotype2_CP087788_LOCUS_21400_2128907_2131255_hypothetical_protein_1050	100	99.7	100	99.7	99.7	99.7	100	99.7	99.2	100	100	100	100	100	100	100	100	100	100	100	100	100	100		100	100	100	100	100	100	100	100	100	100	99.4	100	100
Moraxella_bovis_genotype2_CP087784_LOCUS_06080_602641_604989_hypothetical_protein_316	100	99.7	100	99.7	99.7	99.7	100	99.7	99.2	100	100	100	100	100	100	100	100	100	100	100	100	100	100	100		100	100	100	100	100	100	100	100	100	99.4	100	100
Moraxella_bovis_genotype2_CP087781_LOCUS_22630_2261372_2263720_hypothetical_protein_1123	100	99.7	100	99.7	99.7	99.7	100	99.7	99.2	100	100	100	100	100	100	100	100	100	100	100	100	100	100	100	100		100	100	100	100	100	100	100	100	99.4	100	100
Moraxella_bovis_genotype2_CP087859_LOCUS_06050_600375_602723_hypothetical_protein_314	100	99.7	100	99.7	99.7	99.7	100	99.7	99.2	100	100	100	100	100	100	100	100	100	100	100	100	100	100	100	100	100		100	100	100	100	100	100	100	99.4	100	100
Moraxella_bovis_genotype2_CP087856_LOCUS_21370_2119127_2121475_hypothetical_protein_1050	100	99.7	100	99.7	99.7	99.7	100	99.7	99.2	100	100	100	100	100	100	100	100	100	100	100	100	100	100	100	100	100	100		100	100	100	100	100	100	99.4	100	100
Moraxella_bovis_genotype2_CP087854_LOCUS_06260_639353_641701_hypothetical_protein_329	100	99.7	100	99.7	99.7	99.7	100	99.7	99.2	100	100	100	100	100	100	100	100	100	100	100	100	100	100	100	100	100	100	100		100	100	100	100	100	99.4	100	100
Moraxella_bovis_genotype2_CP087851_LOCUS_21420_2124993_2127341_hypothetical_protein_1055	100	99.7	100	99.7	99.7	99.7	100	99.7	99.2	100	100	100	100	100	100	100	100	100	100	100	100	100	100	100	100	100	100	100	100		100	100	100	100	99.4	100	100
Moraxella_bovis_genotype2_CP087848_LOCUS_21410_2137828_2140176_hypothetical_protein_1068	100	99.7	100	99.7	99.7	99.7	100	99.7	99.2	100	100	100	100	100	100	100	100	100	100	100	100	100	100	100	100	100	100	100	100	100		100	100	100	99.4	100	100
Moraxella_bovis_genotype2_CP087844_LOCUS_21610_2139766_2142114_hypothetical_protein_1076	100	99.7	100	99.7	99.7	99.7	100	99.7	99.2	100	100	100	100	100	100	100	100	100	100	100	100	100	100	100	100	100	100	100	100	100	100		100	100	99.4	100	100
Moraxella_bovis_genotype2_CP087843_LOCUS_10220_1038687_1041035_hypothetical_protein_516	100	99.7	100	99.7	99.7	99.7	100	99.7	99.2	100	100	100	100	100	100	100	100	100	100	100	100	100	100	100	100	100	100	100	100	100	100	100		100	99.4	100	100
Moraxella_bovis_genotype2_CP087840_LOCUS_06120_609240_611588_hypothetical_protein_320	100	99.7	100	99.7	99.7	99.7	100	99.7	99.2	100	100	100	100	100	100	100	100	100	100	100	100	100	100	100	100	100	100	100	100	100	100	100	100		99.4	100	100
Moraxella_bovis_genotype2_CP087817_LOCUS_05120_536359_538707_hypothetical_protein_273	98.7	98.9	98.7	98.9	98.9	98.9	98.7	98.9	98.4	98.7	98.7	98.7	98.7	98.7	98.7	98.7	98.7	98.7	98.7	98.7	98.7	98.7	98.7	98.7	98.7	98.7	98.7	98.7	98.7	98.7	98.7	98.7	98.7	98.7		99.4	99.4
Moraxella_bovis_genotype2_CP087814_LOCUS_21630_2149442_2151790_hypothetical_protein_1080	100	99.7	100	99.7	99.7	99.7	100	99.7	99.2	100	100	100	100	100	100	100	100	100	100	100	100	100	100	100	100	100	100	100	100	100	100	100	100	100	98.7		100
Moraxella_bovis_genotype2_CP087771_LOCUS_06820_670248_672596_hypothetical_protein_387	100	99.7	100	99.7	99.7	99.7	100	99.7	99.2	100	100	100	100	100	100	100	100	100	100	100	100	100	100	100	100	100	100	100	100	100	100	100	100	100	98.7	100

## Sheet: BovoculiNoBovis_OMP
Supplementary File S8: Pairwise similarities of predicted OMPs
Legend: Pairwise similarities of all full-length and predicted extracellular loop regions of all predicted OMPs for M. bovis and M. bovoculi. Each tab is a predicted OMP. Pairwise comparisons of the full-length proteins are on the top half of the table, pairwise comparisons of the extracellular loops are on the bottom half of the table. Similarity was calculated with a BLOSUM62 scoring matrix. DF…
	Moraxella_bovoculi_genotype1_CP011374_LOCUS_10370_1158890_1159474_outer_membrane_protein	Moraxella_bovoculi_genotype1_CP011380_LOCUS_10200_1127237_1127821_outer_membrane_protein	Moraxella_bovoculi_genotype1_CP011381_LOCUS_09970_1139607_1140191_outer_membrane_protein	Moraxella_bovoculi_genotype2_CP011376_LOCUS_11090_1142251_1142778_membrane_protein	Moraxella_bovoculi_genotype2_CP011377_LOCUS_11250_1135549_1136076_membrane_protein	Moraxella_bovoculi_genotype2_CP011378_LOCUS_12400_1243000_1243527_membrane_protein	Moraxella_bovoculi_genotype2_CP011379_LOCUS_11380_1165812_1166339_membrane_protein
Moraxella_bovoculi_genotype1_CP011374_LOCUS_10370_1158890_1159474_outer_membrane_protein		100	100	96	96	96	96
Moraxella_bovoculi_genotype1_CP011380_LOCUS_10200_1127237_1127821_outer_membrane_protein	100		100	96	96	96	96
Moraxella_bovoculi_genotype1_CP011381_LOCUS_09970_1139607_1140191_outer_membrane_protein	100	100		96	96	96	96
Moraxella_bovoculi_genotype2_CP011376_LOCUS_11090_1142251_1142778_membrane_protein	91.9	91.9	91.9		100	100	100
Moraxella_bovoculi_genotype2_CP011377_LOCUS_11250_1135549_1136076_membrane_protein	91.9	91.9	91.9	100		100	100
Moraxella_bovoculi_genotype2_CP011378_LOCUS_12400_1243000_1243527_membrane_protein	91.9	91.9	91.9	100	100		100
Moraxella_bovoculi_genotype2_CP011379_LOCUS_11380_1165812_1166339_membrane_protein	91.9	91.9	91.9	100	100	100

## Sheet: BovoculiNoBovis_FepA_TBDR
Supplementary File S8: Pairwise similarities of predicted OMPs
Legend: Pairwise similarities of all full-length and predicted extracellular loop regions of all predicted OMPs for M. bovis and M. bovoculi. Each tab is a predicted OMP. Pairwise comparisons of the full-length proteins are on the top half of the table, pairwise comparisons of the extracellular loops are on the bottom half of the table. Similarity was calculated with a BLOSUM62 scoring matrix. DF…
	Moraxella_bovoculi_genotype1_CP011374_LOCUS_01550_175319_175759_hypothetical_protein_53	Moraxella_bovoculi_genotype1_CP011380_LOCUS_01590_176922_178220_hypothetical_protein_59	Moraxella_bovoculi_genotype1_CP011381_LOCUS_01520_172893_173720_hypothetical_protein_53	Moraxella_bovoculi_genotype2_CP011376_LOCUS_01660_187928_189586_hypothetical_protein_56	Moraxella_bovoculi_genotype2_CP011377_LOCUS_01620_184426_186084_hypothetical_protein_51	Moraxella_bovoculi_genotype2_CP011378_LOCUS_01670_187799_189457_hypothetical_protein_56	Moraxella_bovoculi_genotype2_CP011379_LOCUS_01620_184297_185955_hypothetical_protein_51
Moraxella_bovoculi_genotype1_CP011374_LOCUS_01550_175319_175759_hypothetical_protein_53		97.9	98.6	99.3	99.3	99.3	99.3
Moraxella_bovoculi_genotype1_CP011380_LOCUS_01590_176922_178220_hypothetical_protein_59	97.2		98.2	97.2	97.2	97.2	97.2
Moraxella_bovoculi_genotype1_CP011381_LOCUS_01520_172893_173720_hypothetical_protein_53	98.6	95.8		98.2	98.2	98.2	98.2
Moraxella_bovoculi_genotype2_CP011376_LOCUS_01660_187928_189586_hypothetical_protein_56	100	96.4	97		100	100	100
Moraxella_bovoculi_genotype2_CP011377_LOCUS_01620_184426_186084_hypothetical_protein_51	100	96.4	97	100		100	100
Moraxella_bovoculi_genotype2_CP011378_LOCUS_01670_187799_189457_hypothetical_protein_56	100	96.4	97	100	100		100
Moraxella_bovoculi_genotype2_CP011379_LOCUS_01620_184297_185955_hypothetical_protein_51	100	96.4	97	100	100	100

## Sheet: Core_Autotransporter
Supplementary File S8: Pairwise similarities of predicted OMPs
Legend: Pairwise similarities of all full-length and predicted extracellular loop regions of all predicted OMPs for M. bovis and M. bovoculi. Each tab is a predicted OMP. Pairwise comparisons of the full-length proteins are on the top half of the table, pairwise comparisons of the extracellular loops are on the bottom half of the table. Similarity was calculated with a BLOSUM62 scoring matrix. DF…
	Moraxella_bovis_genotype1_CP087863_LOCUS_08550_910190_913756_hypothetical_protein_386	Moraxella_bovis_genotype1_CP087865_LOCUS_08510_911055_914453_hypothetical_protein_378	Moraxella_bovis_genotype1_CP087821_LOCUS_08480_908820_912656_hypothetical_protein_380	Moraxella_bovis_genotype1_CP087805_LOCUS_16750_1684548_1687952_hypothetical_protein_814	Moraxella_bovis_genotype1_CP087796_LOCUS_08530_912744_916130_hypothetical_protein_377	Moraxella_bovis_genotype1_CP087862_LOCUS_16280_1636072_1639464_hypothetical_protein_778	Moraxella_bovis_genotype1_CP087776_LOCUS_14370_1443427_1446855_hypothetical_protein_704	Moraxella_bovis_genotype2_CP087803_LOCUS_10170_1000011_1003559_hypothetical_protein_544	Moraxella_bovis_genotype2_CP030241_LOCUS_19000_1859238_1862552_hypothetical_protein_993	Moraxella_bovis_genotype2_CP087837_LOCUS_09370_952203_955583_hypothetical_protein_460	Moraxella_bovis_genotype2_CP087830_LOCUS_19460_1930578_1934012_hypothetical_protein_1039	Moraxella_bovis_genotype2_CP087828_LOCUS_09280_955828_959280_hypothetical_protein_449	Moraxella_bovis_genotype2_CP087825_LOCUS_09310_950358_953708_hypothetical_protein_458	Moraxella_bovis_genotype2_CP087823_LOCUS_19110_1878726_1882166_hypothetical_protein_1007	Moraxella_bovis_genotype2_CP087773_LOCUS_18160_1775039_1778431_hypothetical_protein_913	Moraxella_bovis_genotype2_CP087768_LOCUS_10060_1021447_1024719_hypothetical_protein_482	Moraxella_bovis_genotype2_CP087765_LOCUS_12190_1171587_1174835_hypothetical_protein_643	Moraxella_bovis_genotype2_CP087811_LOCUS_09360_952416_955700_hypothetical_protein_458	Moraxella_bovis_genotype2_CP087806_LOCUS_13500_1314778_1318332_hypothetical_protein_703	Moraxella_bovis_genotype2_CP087800_LOCUS_09270_948467_951697_hypothetical_protein_450	Moraxella_bovis_genotype2_CP087798_LOCUS_09240_952716_956000_hypothetical_protein_448	Moraxella_bovis_genotype2_CP087793_LOCUS_18160_1774762_1778298_hypothetical_protein_914	Moraxella_bovis_genotype2_CP087788_LOCUS_18200_1784907_1788347_hypothetical_protein_914	Moraxella_bovis_genotype2_CP087781_LOCUS_19420_1916408_1919638_hypothetical_protein_985	Moraxella_bovis_genotype2_CP087859_LOCUS_09270_944162_947446_hypothetical_protein_453	Moraxella_bovis_genotype2_CP087859_LOCUS_09270_944162_947446_hypothetical_protein_453_2	Moraxella_bovis_genotype2_CP087856_LOCUS_18170_1774770_1778288_hypothetical_protein_914	Moraxella_bovis_genotype2_CP087854_LOCUS_09830_1004819_1008217_hypothetical_protein_502	Moraxella_bovis_genotype2_CP087851_LOCUS_18220_1781054_1784410_hypothetical_protein_919	Moraxella_bovis_genotype2_CP087848_LOCUS_18060_1781705_1785223_hypothetical_protein_918	Moraxella_bovis_genotype2_CP087844_LOCUS_18400_1795284_1798694_hypothetical_protein_938	Moraxella_bovis_genotype2_CP087843_LOCUS_13590_1393481_1396759_hypothetical_protein_669	Moraxella_bovis_genotype2_CP087840_LOCUS_09330_952495_956121_hypothetical_protein_457	Moraxella_bovis_genotype2_CP087817_LOCUS_08440_891991_895335_hypothetical_protein_422	Moraxella_bovis_genotype2_CP087814_LOCUS_18420_1805153_1808551_hypothetical_protein_942	Moraxella_bovis_genotype2_CP087771_LOCUS_10030_1012984_1016400_hypothetical_protein_524	Moraxella_bovoculi_genotype1_CP011374_LOCUS_06140_685782_689249_hypothetical_protein_208	Moraxella_bovoculi_genotype1_CP011380_LOCUS_06250_679217_682588_hypothetical_protein_218	Moraxella_bovoculi_genotype1_CP011381_LOCUS_06070_687386_690625_hypothetical_protein_201	Moraxella_bovoculi_genotype2_CP011376_LOCUS_08450_853619_856951_hypothetical_protein_380	Moraxella_bovoculi_genotype2_CP011377_LOCUS_13900_1421398_1424724_hypothetical_protein_549	Moraxella_bovoculi_genotype2_CP011378_LOCUS_15030_1528819_1532151_hypothetical_protein_634	Moraxella_bovoculi_genotype2_CP011378_LOCUS_15030_1528819_1532151_hypothetical_protein_634_2
Moraxella_bovis_genotype1_CP087863_LOCUS_08550_910190_913756_hypothetical_protein_386		95.3	93	95.5	94.9	95.1	96.1	99.4	92.8	94.7	96.2	96.7	93.9	96.4	95	91.7	91	92	99.6	90.5	92	99.1	96.4	90.5	92	92	98.6	95.2	94	98.6	95.5	91.8	98.3	93.7	95.2	95.7	85.2	84	82	85.5	85.3	85.5	85.5
Moraxella_bovis_genotype1_CP087865_LOCUS_08510_911055_914453_hypothetical_protein_378	45.6		88.6	99.8	99.6	99.8	99.1	95.7	97.4	99.4	98.9	98.3	98.5	98.7	99.7	96.2	95.5	96.6	95.5	95	96.6	96	98.7	95	96.6	96.6	96.5	99.9	98.7	96.5	99.6	96.4	93.6	98.3	99.9	99.4	86.2	88.1	85.9	89.7	89.5	89.7	89.7
Moraxella_bovis_genotype1_CP087821_LOCUS_08480_908820_912656_hypothetical_protein_380	83.3	47.3		88.7	88.3	88.4	89.4	92.4	86.3	88	89.4	89.9	87.2	89.6	88.3	85.2	84.6	85.5	92.6	84.1	85.5	92.1	89.6	84.1	85.5	85.5	91.6	88.5	87.4	91.6	88.8	85.4	94.4	87.1	88.5	89	79.2	78.1	76.2	79.5	79.4	79.5	79.5
Moraxella_bovis_genotype1_CP087805_LOCUS_16750_1684548_1687952_hypothetical_protein_814	31.3	73.5	32.1		99.5	99.6	99.3	95.9	97.3	99.2	99	98.5	98.3	98.9	99.6	96	95.3	96.4	95.7	94.8	96.4	96.2	98.9	94.8	96.4	96.4	96.7	99.7	98.5	96.7	99.7	96.2	93.8	98.1	99.7	99.6	86.3	87.9	85.8	89.5	89.3	89.5	89.5
Moraxella_bovis_genotype1_CP087796_LOCUS_08530_912744_916130_hypothetical_protein_377	31.3	72.4	30.9	99		99.8	98.8	95.3	97.8	99.7	98.5	98	98.8	98.3	99.7	96.5	95.8	96.9	95.2	95.3	96.9	95.7	98.3	95.3	96.9	96.9	96.2	99.6	99	96.2	99.2	96.7	93.3	98.7	99.6	99	86.1	88.4	86.2	90	89.8	90	90
Moraxella_bovis_genotype1_CP087862_LOCUS_16280_1636072_1639464_hypothetical_protein_778	45.6	100	47.3	73.5	72.4		98.9	95.5	97.6	99.6	98.7	98.2	98.7	98.5	99.9	96.4	95.7	96.7	95.4	95.1	96.7	95.8	98.5	95.1	96.7	96.7	96.3	99.7	98.8	96.3	99.4	96.5	93.5	98.5	99.7	99.2	86.1	88.2	86.1	89.8	89.7	89.8	89.8
Moraxella_bovis_genotype1_CP087776_LOCUS_14370_1443427_1446855_hypothetical_protein_704	31.3	73.5	32.1	100	99	73.5		96.5	96.6	98.5	99.7	99.2	97.6	99.6	98.9	95.4	94.7	95.7	96.4	94.1	95.7	96.9	99.6	94.1	95.7	95.7	97.4	99	97.8	97.4	99.4	95.5	94.5	97.5	99	99.6	86.7	87.3	85.2	88.9	88.7	88.9	88.9
Moraxella_bovis_genotype2_CP087803_LOCUS_10170_1000011_1003559_hypothetical_protein_544	83.3	59.7	100	43.9	42.9	59.7	43.9		93.4	95.3	96.8	97.3	94.4	97	95.6	92.2	91.5	92.6	99.8	91	92.6	99.7	97	91	92.6	92.6	99.2	95.8	94.6	99.2	96.1	92.4	97.8	94.2	95.8	96.3	85.7	84.5	82.5	86	85.8	86	86
Moraxella_bovis_genotype2_CP030241_LOCUS_19000_1859238_1862552_hypothetical_protein_993	31.3	73.5	32.1	100	99	73.5	100	44.4		98	96.5	96	98.9	96.3	97.7	98.7	98	99.1	93.2	97.5	99.1	93.7	96.3	97.5	99.1	99.1	94.2	97.5	98.7	94.2	97.2	98.9	91.4	99.1	97.5	97	85.1	87.7	88.2	91.5	91.7	91.5	91.5
Moraxella_bovis_genotype2_CP087837_LOCUS_09370_952203_955583_hypothetical_protein_460	31.3	72.7	32.1	99	98	72.7	99	43.4	99		98.4	97.9	99.1	98.3	99.6	96.8	96.1	97.2	95.1	95.6	97.2	95.6	98.3	95.6	97.2	97.2	96.1	99.5	99.3	96.1	99.1	97	93.2	98.9	99.5	98.9	86.1	88.6	86.5	90.2	90.1	90.2	90.2
Moraxella_bovis_genotype2_CP087830_LOCUS_19460_1930578_1934012_hypothetical_protein_1039	31.3	72.4	32.5	99	98	72.4	99	44.3	99	98		99.5	97.6	99.8	98.8	95.3	94.6	95.6	96.6	94.1	95.6	97.1	99.8	94.1	95.6	95.6	97.6	99	97.7	97.6	99.3	95.5	94.7	97.4	99	99.5	86.8	87.2	85.1	88.8	88.7	88.8	88.8
Moraxella_bovis_genotype2_CP087828_LOCUS_09280_955828_959280_hypothetical_protein_449	45.6	100	47.3	73.5	72.4	100	73.5	59.7	73.5	72.7	72.4		97	99.7	98.3	94.8	94.1	95.1	97.1	93.6	95.1	97.6	99.7	93.6	95.1	95.1	98.1	98.4	97.2	98.1	98.8	95	95.2	96.9	98.4	99	87	86.8	84.7	88.4	88.2	88.4	88.4
Moraxella_bovis_genotype2_CP087825_LOCUS_09310_950358_953708_hypothetical_protein_458	31.3	72.7	32.1	99	98	72.7	99	43.4	99	100	98	72.7		97.4	98.8	97.7	97	98	94.3	96.4	98	94.7	97.4	96.4	98	98	95.2	98.6	99.8	95.2	98.2	97.8	92.4	99.8	98.6	98.1	85.6	88.3	87.2	91	90.9	91	91
Moraxella_bovis_genotype2_CP087823_LOCUS_19110_1878726_1882166_hypothetical_protein_1007	45.6	100	47.3	73.5	72.4	100	73.5	59.7	73.5	72.7	72.4	100	72.7		98.6	95.1	94.4	95.5	96.8	93.9	95.5	97.3	100	93.9	95.5	95.5	97.8	98.8	97.6	97.8	99.1	95.3	94.9	97.2	98.8	99.3	86.9	87.1	85	88.7	88.5	88.7	88.7
Moraxella_bovis_genotype2_CP087773_LOCUS_18160_1775039_1778431_hypothetical_protein_913	44.6	98.6	44.4	72.2	72.9	98.6	72.2	57.7	72.2	71.4	71.1	98.6	71.4	98.6		96.5	95.8	96.8	95.4	95.2	96.8	95.9	98.6	95.2	96.8	96.8	96.4	99.8	98.9	96.4	99.5	96.6	93.5	98.6	99.8	99.3	86.2	88.3	86.2	89.9	89.7	89.9	89.9
Moraxella_bovis_genotype2_CP087768_LOCUS_10060_1021447_1024719_hypothetical_protein_482	28.9	68.6	29.5	93.3	92.4	68.6	93.3	41.5	93.4	92.5	92.4	68.6	92.5	68.6	67.3		99.3	99.6	92.1	98.7	99.6	92.5	95.1	98.7	99.6	99.6	93	96.3	97.5	93	96	99.8	90.2	97.8	96.3	95.8	84.5	87.1	89.3	90.3	90.4	90.3	90.3
Moraxella_bovis_genotype2_CP087765_LOCUS_12190_1171587_1174835_hypothetical_protein_643	22.5	55.5	22.5	75.8	75	55.5	75.8	33.3	76	75.2	75	55.5	75.2	55.5	54.7	81.4		98.9	91.4	99.4	98.9	91.9	94.4	99.4	98.9	98.9	92.3	95.6	96.8	92.3	95.2	99.1	89.6	97.1	95.6	95.1	84.2	86.8	90	89.5	89.7	89.5	89.5
Moraxella_bovis_genotype2_CP087811_LOCUS_09360_952416_955700_hypothetical_protein_458	23.2	55.8	23.2	76	75.2	55.8	76	33.8	76.2	75.4	75.2	55.8	75.4	55.8	54.7	81.5	100		92.4	98.4	100	92.9	95.5	98.4	100	100	93.3	96.6	97.9	93.3	96.3	99.8	90.6	98.2	96.6	96.1	84.7	87.3	89	90.6	90.8	90.6	90.6
Moraxella_bovis_genotype2_CP087806_LOCUS_13500_1314778_1318332_hypothetical_protein_703	83.3	58.1	92.9	43	42	58.1	43	95.7	43.6	42.6	43.4	58.1	42.6	58.1	56.2	40.7	34.1	34.6		90.9	92.4	99.5	96.8	90.9	92.4	92.4	99	95.6	94.4	99	95.9	92.2	98	94.1	95.6	96.1	85.5	84.4	82.3	85.9	85.7	85.9	85.9
Moraxella_bovis_genotype2_CP087800_LOCUS_09270_948467_951697_hypothetical_protein_450	22.5	55.5	22.5	75.8	75	55.5	75.8	33.3	76	75.2	75	55.5	75.2	55.5	54.7	81.4	100	100	34.1		98.4	91.3	93.9	100	98.4	98.4	91.8	95.1	96.2	91.8	94.7	98.5	89.1	96.6	95.1	94.6	83.9	86.5	89.8	89	89.2	89	89
Moraxella_bovis_genotype2_CP087798_LOCUS_09240_952716_956000_hypothetical_protein_448	23.2	55.8	23.2	76	75.2	55.8	76	33.8	76.2	75.4	75.2	55.8	75.4	55.8	54.7	81.5	100	100	34.6	100		92.9	95.5	98.4	100	100	93.3	96.6	97.9	93.3	96.3	99.8	90.6	98.2	96.6	96.1	84.7	87.3	89	90.6	90.8	90.6	90.6
Moraxella_bovis_genotype2_CP087793_LOCUS_18160_1774762_1778298_hypothetical_protein_914	75.8	55.8	83.9	41.7	40.8	55.8	41.7	89.8	42.3	41.3	42.2	55.8	41.3	55.8	53.9	39.6	33.3	33.8	91.8	33.3	33.8		97.3	91.3	92.9	92.9	99.5	96.1	94.9	99.5	96.4	92.7	97.5	94.6	96.1	96.6	85.9	84.8	82.7	86.3	86.1	86.3	86.3
Moraxella_bovis_genotype2_CP087788_LOCUS_18200_1784907_1788347_hypothetical_protein_914	45.6	100	47.3	73.5	72.4	100	73.5	59.7	73.5	72.7	72.4	100	72.7	100	98.6	68.6	55.5	55.8	58.1	55.5	55.8	55.8		93.9	95.5	95.5	97.8	98.8	97.6	97.8	99.1	95.3	94.9	97.2	98.8	99.3	86.9	87.1	85	88.7	88.5	88.7	88.7
Moraxella_bovis_genotype2_CP087781_LOCUS_19420_1916408_1919638_hypothetical_protein_985	22.5	55.5	22.5	75.8	75	55.5	75.8	33.3	76	75.2	75	55.5	75.2	55.5	54.7	81.4	100	100	34.1	100	100	33.3	55.5		98.4	98.4	91.8	95.1	96.2	91.8	94.7	98.5	89.1	96.6	95.1	94.6	83.9	86.5	89.8	89	89.2	89	89
Moraxella_bovis_genotype2_CP087859_LOCUS_09270_944162_947446_hypothetical_protein_453	23.2	55.8	23.2	76	75.2	55.8	76	33.8	76.2	75.4	75.2	55.8	75.4	55.8	54.7	81.5	100	100	34.6	100	100	33.8	55.8	100		100	93.3	96.6	97.9	93.3	96.3	99.8	90.6	98.2	96.6	96.1	84.7	87.3	89	90.6	90.8	90.6	90.6
Moraxella_bovis_genotype2_CP087859_LOCUS_09270_944162_947446_hypothetical_protein_453_2	23.2	55.8	23.2	76	75.2	55.8	76	33.8	76.2	75.4	75.2	55.8	75.4	55.8	54.7	81.5	100	100	34.6	100	100	33.8	55.8	100	100		93.3	96.6	97.9	93.3	96.3	99.8	90.6	98.2	96.6	96.1	84.7	87.3	89	90.6	90.8	90.6	90.6
Moraxella_bovis_genotype2_CP087856_LOCUS_18170_1774770_1778288_hypothetical_protein_914	83.3	58.1	92.9	43	42	58.1	43	95.7	43.6	42.6	43.4	58.1	42.6	58.1	56.2	40.7	34.1	34.6	100	34.1	34.6	91.8	58.1	34.1	34.6	34.6		96.6	95.4	100	96.9	93.2	97	95.1	96.6	97.1	86.3	85.2	83.2	86.7	86.6	86.7	86.7
Moraxella_bovis_genotype2_CP087854_LOCUS_09830_1004819_1008217_hypothetical_protein_502	45.6	98.6	45.5	72.4	73.2	98.6	72.4	58.3	72.4	71.7	71.4	98.6	71.7	98.6	100	67.6	54.7	55	56.8	54.7	55	54.5	98.6	54.7	55	55	56.8		98.8	96.6	99.6	96.5	93.7	98.4	100	99.5	86.3	88.2	86	89.8	89.6	89.8	89.8
Moraxella_bovis_genotype2_CP087851_LOCUS_18220_1781054_1784410_hypothetical_protein_919	31.3	72.7	32.1	99	98	72.7	99	43.4	99	100	98	72.7	100	72.7	71.4	92.5	75.2	75.4	42.6	75.2	75.4	41.3	72.7	75.2	75.4	75.4	42.6	71.7		95.4	98.4	97.7	92.5	99.6	98.8	98.2	85.7	88.3	87.1	90.9	90.7	90.9	90.9
Moraxella_bovis_genotype2_CP087848_LOCUS_18060_1781705_1785223_hypothetical_protein_918	83.3	58.1	92.9	43	42	58.1	43	95.7	43.6	42.6	43.4	58.1	42.6	58.1	56.2	40.7	34.1	34.6	100	34.1	34.6	91.8	58.1	34.1	34.6	34.6	100	56.8	42.6		96.9	93.2	97	95.1	96.6	97.1	86.3	85.2	83.2	86.7	86.6	86.7	86.7
Moraxella_bovis_genotype2_CP087844_LOCUS_18400_1795284_1798694_hypothetical_protein_938	45.6	100	47.3	73.5	72.4	100	73.5	59.7	73.5	72.7	72.4	100	72.7	100	98.6	68.6	55.5	55.8	58.1	55.5	55.8	55.8	100	55.5	55.8	55.8	58.1	98.6	72.7	58.1		96.1	94	98.1	99.6	99.8	86.5	87.8	85.7	89.5	89.3	89.5	89.5
Moraxella_bovis_genotype2_CP087843_LOCUS_13590_1393481_1396759_hypothetical_protein_669	28.4	68.9	29.1	94.2	93.2	68.9	94.2	41.3	94.2	93.3	93.2	68.9	93.3	68.9	68	99	80.6	80.6	40.6	80.6	80.6	39.4	68.9	80.6	80.6	80.6	40.6	68	93.3	40.6	68.9		90.4	98	96.5	96	84.6	87.2	89.2	90.4	90.6	90.4	90.4
Moraxella_bovis_genotype2_CP087840_LOCUS_09330_952495_956121_hypothetical_protein_457	83.3	47.3	100	32.1	30.9	47.3	32.1	100	32.1	32.1	32.5	47.3	32.1	47.3	44.4	29.5	22.5	23.2	92.9	22.5	23.2	83.9	47.3	22.5	23.2	23.2	92.9	45.5	32.1	92.9	47.3	29.1		92.2	93.7	94.2	83.8	82.7	80.7	84.2	84	84.2	84.2
Moraxella_bovis_genotype2_CP087817_LOCUS_08440_891991_895335_hypothetical_protein_422	31.3	72.7	32.1	99	98	72.7	99	43.4	99	100	98	72.7	100	72.7	71.4	92.5	75.2	75.4	42.6	75.2	75.4	41.3	72.7	75.2	75.4	75.4	42.6	71.7	100	42.6	72.7	93.3	32.1		98.4	97.9	85.5	88.2	87.4	91.2	91	91.2	91.2
Moraxella_bovis_genotype2_CP087814_LOCUS_18420_1805153_1808551_hypothetical_protein_942	45.6	98.6	45.5	72.4	73.2	98.6	72.4	58.3	72.4	71.7	71.4	98.6	71.7	98.6	100	67.6	54.7	55	56.8	54.7	55	54.5	98.6	54.7	55	55	56.8	100	71.7	56.8	98.6	68	45.5	71.7		99.5	86.3	88.2	86	89.8	89.6	89.8	89.8
Moraxella_bovis_genotype2_CP087771_LOCUS_10030_1012984_1016400_hypothetical_protein_524	31.3	73.5	32.1	100	99	73.5	100	43.9	100	99	99	73.5	99	73.5	72.2	93.3	75.8	76	43	75.8	76	41.7	73.5	75.8	76	76	43	72.4	99	43	73.5	94.2	32.1	99	72.4		86.6	87.7	85.6	89.3	89.1	89.3	89.3
Moraxella_bovoculi_genotype1_CP011374_LOCUS_06140_685782_689249_hypothetical_protein_208	44.2	82.2	46.9	60.6	59.6	82.2	60.6	60.3	61	61.6	61.2	82.2	61.6	82.2	80.6	57	46.2	46.6	58.6	46.2	46.6	56.2	82.2	46.2	46.6	46.6	58.6	80.8	61.6	58.6	82.2	57.1	46.9	61.6	80.8	60.6		92.2	93.4	90.8	90.7	90.8	90.8
Moraxella_bovoculi_genotype1_CP011380_LOCUS_06250_679217_682588_hypothetical_protein_218	31.6	67.3	32.5	91.8	90.8	67.3	91.8	44.7	91.8	90.9	90.8	67.3	90.9	67.3	66	85.7	69.5	69.8	43.8	69.5	69.8	42.4	67.3	69.5	69.8	69.8	43.8	66.3	90.9	43.8	67.3	86.4	32.5	90.9	66.3	91.8	60.8		90.9	89.3	89.2	89.3	89.3
Moraxella_bovoculi_genotype1_CP011381_LOCUS_06070_687386_690625_hypothetical_protein_201	21.5	47.7	21.7	67.2	66.4	47.7	67.2	33.1	67.4	66.7	66.4	47.7	66.7	47.7	46.5	72.1	83.7	83.8	33.6	83.7	83.8	33.6	47.7	83.7	83.8	83.8	33.6	46.9	66.7	33.6	47.7	71.1	21.7	66.7	46.9	67.2	53.6	66.7		93.7	93.9	93.7	93.7
Moraxella_bovoculi_genotype2_CP011376_LOCUS_08450_853619_856951_hypothetical_protein_380	28.2	58.5	28.9	82.1	81.1	58.5	82.1	41.2	82.2	83	81.1	58.5	83	58.5	57.1	87.9	71.5	71.8	40.4	71.5	71.8	39.3	58.5	71.5	71.8	71.8	40.4	57.5	83	40.4	58.5	86.8	28.9	83	57.5	82.1	65.7	81.7	80		99.8	100	100
Moraxella_bovoculi_genotype2_CP011377_LOCUS_13900_1421398_1424724_hypothetical_protein_549	28.2	58.5	28.9	82.1	81.1	58.5	82.1	41.2	82.2	83	81.1	58.5	83	58.5	57.1	87.9	71.5	71.8	40.4	71.5	71.8	39.3	58.5	71.5	71.8	71.8	40.4	57.5	83	40.4	58.5	86.8	28.9	83	57.5	82.1	65.7	81.7	80	100		99.8	99.8
Moraxella_bovoculi_genotype2_CP011378_LOCUS_15030_1528819_1532151_hypothetical_protein_634	28.2	58.5	28.9	82.1	81.1	58.5	82.1	41.2	82.2	83	81.1	58.5	83	58.5	57.1	87.9	71.5	71.8	40.4	71.5	71.8	39.3	58.5	71.5	71.8	71.8	40.4	57.5	83	40.4	58.5	86.8	28.9	83	57.5	82.1	65.7	81.7	80	100	100		100
Moraxella_bovoculi_genotype2_CP011378_LOCUS_15030_1528819_1532151_hypothetical_protein_634_2	28.2	58.5	28.9	82.1	81.1	58.5	82.1	41.2	82.2	83	81.1	58.5	83	58.5	57.1	87.9	71.5	71.8	40.4	71.5	71.8	39.3	58.5	71.5	71.8	71.8	40.4	57.5	83	40.4	58.5	86.8	28.9	83	57.5	82.1	65.7	81.7	80	100	100	100

## Sheet: Core_BamA
Supplementary File S8: Pairwise similarities of predicted OMPs
Legend: Pairwise similarities of all full-length and predicted extracellular loop regions of all predicted OMPs for M. bovis and M. bovoculi. Each tab is a predicted OMP. Pairwise comparisons of the full-length proteins are on the top half of the table, pairwise comparisons of the extracellular loops are on the bottom half of the table. Similarity was calculated with a BLOSUM62 scoring matrix. DF…
	Moraxella_bovis_genotype1_CP087863_LOCUS_19590_2037835_2040180_outer_membrane_protein_assembly_factor_BamA	Moraxella_bovis_genotype1_CP087865_LOCUS_19330_2030872_2033217_outer_membrane_protein_assembly_factor_BamA	Moraxella_bovis_genotype1_CP087821_LOCUS_19700_2071338_2073683_outer_membrane_protein_assembly_factor_BamA	Moraxella_bovis_genotype1_CP087805_LOCUS_05370_524852_527197_outer_membrane_protein_assembly_factor_BamA	Moraxella_bovis_genotype1_CP087796_LOCUS_20170_2098097_2100442_outer_membrane_protein_assembly_factor_BamA	Moraxella_bovis_genotype1_CP087791_LOCUS_05430_521706_524051_outer_membrane_protein_assembly_factor_BamA	Moraxella_bovis_genotype1_CP087862_LOCUS_05350_510901_513246_outer_membrane_protein_assembly_factor_BamA	Moraxella_bovis_genotype1_CP087776_LOCUS_05340_520126_522471_outer_membrane_protein_assembly_factor_BamA	Moraxella_bovis_genotype2_CP087803_LOCUS_23320_2242130_2243515_hypothetical_protein_1283	Moraxella_bovis_genotype2_CP030241_LOCUS_05970_590428_592773_outer_membrane_protein_assembly_factor_BamA	Moraxella_bovis_genotype2_CP087837_LOCUS_22210_2200889_2203234_outer_membrane_protein_assembly_factor_BamA	Moraxella_bovis_genotype2_CP087830_LOCUS_05820_595253_597598_outer_membrane_protein_assembly_factor_BamA	Moraxella_bovis_genotype2_CP087828_LOCUS_22420_2229241_2231586_outer_membrane_protein_assembly_factor_BamA	Moraxella_bovis_genotype2_CP087825_LOCUS_22040_2190362_2192707_outer_membrane_protein_assembly_factor_BamA	Moraxella_bovis_genotype2_CP087823_LOCUS_05990_606478_608823_outer_membrane_protein_assembly_factor_BamA	Moraxella_bovis_genotype2_CP087773_LOCUS_05180_516080_518425_outer_membrane_protein_assembly_factor_BamA	Moraxella_bovis_genotype2_CP087768_LOCUS_22560_2245492_2247837_outer_membrane_protein_assembly_factor_BamA	Moraxella_bovis_genotype2_CP087765_LOCUS_26710_2641526_2643871_outer_membrane_protein_assembly_factor_BamA	Moraxella_bovis_genotype2_CP087811_LOCUS_22220_2203190_2205535_outer_membrane_protein_assembly_factor_BamA	Moraxella_bovis_genotype2_CP087806_LOCUS_00780_73534_75879_outer_membrane_protein_assembly_factor_BamA	Moraxella_bovis_genotype2_CP087800_LOCUS_22060_2190834_2193179_outer_membrane_protein_assembly_factor_BamA	Moraxella_bovis_genotype2_CP087798_LOCUS_22560_2253460_2255805_outer_membrane_protein_assembly_factor_BamA	Moraxella_bovis_genotype2_CP087793_LOCUS_05110_511937_514282_outer_membrane_protein_assembly_factor_BamA	Moraxella_bovis_genotype2_CP087788_LOCUS_05180_516476_518821_outer_membrane_protein_assembly_factor_BamA	Moraxella_bovis_genotype2_CP087784_LOCUS_22220_2211350_2213695_outer_membrane_protein_assembly_factor_BamA	Moraxella_bovis_genotype2_CP087781_LOCUS_06610_664518_666863_outer_membrane_protein_assembly_factor_BamA	Moraxella_bovis_genotype2_CP087859_LOCUS_22330_2216957_2219302_outer_membrane_protein_assembly_factor_BamA	Moraxella_bovis_genotype2_CP087856_LOCUS_05200_515665_518010_outer_membrane_protein_assembly_factor_BamA	Moraxella_bovis_genotype2_CP087854_LOCUS_22920_2275116_2277461_outer_membrane_protein_assembly_factor_BamA	Moraxella_bovis_genotype2_CP087851_LOCUS_05170_515578_517923_outer_membrane_protein_assembly_factor_BamA	Moraxella_bovis_genotype2_CP087848_LOCUS_05120_516737_519082_outer_membrane_protein_assembly_factor_BamA	Moraxella_bovis_genotype2_CP087844_LOCUS_05200_514917_517262_outer_membrane_protein_assembly_factor_BamA	Moraxella_bovis_genotype2_CP087843_LOCUS_26760_2670222_2672567_outer_membrane_protein_assembly_factor_BamA	Moraxella_bovis_genotype2_CP087843_LOCUS_26760_2670222_2672567_outer_membrane_protein_assembly_factor_BamA_2	Moraxella_bovis_genotype2_CP087840_LOCUS_22290_2210962_2213307_outer_membrane_protein_assembly_factor_BamA	Moraxella_bovis_genotype2_CP087817_LOCUS_21180_2153878_2156223_outer_membrane_protein_assembly_factor_BamA	Moraxella_bovis_genotype2_CP087814_LOCUS_05180_516531_518876_outer_membrane_protein_assembly_factor_BamA	Moraxella_bovis_genotype2_CP087771_LOCUS_22280_2224822_2227167_outer_membrane_protein_assembly_factor_BamA	Moraxella_bovoculi_genotype1_CP011374_LOCUS_06940_771530_773950_outer_membrane_protein_assembly_factor_BamA	Moraxella_bovoculi_genotype1_CP011380_LOCUS_07010_764843_767263_outer_membrane_protein_assembly_factor_BamA	Moraxella_bovoculi_genotype1_CP011381_LOCUS_06840_772894_775314_outer_membrane_protein_assembly_factor_BamA	Moraxella_bovoculi_genotype2_CP011376_LOCUS_09340_950226_952655_outer_membrane_protein_assembly_factor_BamA	Moraxella_bovoculi_genotype2_CP011377_LOCUS_13010_1325695_1328124_outer_membrane_protein_assembly_factor_BamA	Moraxella_bovoculi_genotype2_CP011378_LOCUS_14140_1433118_1435547_outer_membrane_protein_assembly_factor_BamA	Moraxella_bovoculi_genotype2_CP011379_LOCUS_13130_1355948_1358377_outer_membrane_protein_assembly_factor_BamA
Moraxella_bovis_genotype1_CP087863_LOCUS_19590_2037835_2040180_outer_membrane_protein_assembly_factor_BamA		99.9	100	99.9	99.9	100	100	99.9	99.8	99.7	99.7	99.7	99.7	99.7	99.7	99.7	99.7	99.7	99.7	99.7	99.7	99.7	99.7	99.7	99.7	99.7	99.7	99.7	99.7	99.7	99.9	99.7	99.9	99.9	99.7	99.7	99.7	99.7	90.4	90.4	90.4	90.9	90.9	90.9	90.9
Moraxella_bovis_genotype1_CP087865_LOCUS_19330_2030872_2033217_outer_membrane_protein_assembly_factor_BamA	100		99.9	100	100	99.9	99.9	100	99.8	99.9	99.9	99.9	99.9	99.9	99.9	99.9	99.9	99.9	99.9	99.9	99.9	99.9	99.9	99.9	99.9	99.9	99.9	99.9	99.9	99.9	100	99.9	100	100	99.9	99.9	99.9	99.9	90.5	90.5	90.5	91	91	91	91
Moraxella_bovis_genotype1_CP087821_LOCUS_19700_2071338_2073683_outer_membrane_protein_assembly_factor_BamA	100	100		99.9	99.9	100	100	99.9	99.8	99.7	99.7	99.7	99.7	99.7	99.7	99.7	99.7	99.7	99.7	99.7	99.7	99.7	99.7	99.7	99.7	99.7	99.7	99.7	99.7	99.7	99.9	99.7	99.9	99.9	99.7	99.7	99.7	99.7	90.4	90.4	90.4	90.9	90.9	90.9	90.9
Moraxella_bovis_genotype1_CP087805_LOCUS_05370_524852_527197_outer_membrane_protein_assembly_factor_BamA	100	100	100		100	99.9	99.9	100	99.8	99.9	99.9	99.9	99.9	99.9	99.9	99.9	99.9	99.9	99.9	99.9	99.9	99.9	99.9	99.9	99.9	99.9	99.9	99.9	99.9	99.9	100	99.9	100	100	99.9	99.9	99.9	99.9	90.5	90.5	90.5	91	91	91	91
Moraxella_bovis_genotype1_CP087796_LOCUS_20170_2098097_2100442_outer_membrane_protein_assembly_factor_BamA	100	100	100	100		99.9	99.9	100	99.8	99.9	99.9	99.9	99.9	99.9	99.9	99.9	99.9	99.9	99.9	99.9	99.9	99.9	99.9	99.9	99.9	99.9	99.9	99.9	99.9	99.9	100	99.9	100	100	99.9	99.9	99.9	99.9	90.5	90.5	90.5	91	91	91	91
Moraxella_bovis_genotype1_CP087791_LOCUS_05430_521706_524051_outer_membrane_protein_assembly_factor_BamA	100	100	100	100	100		100	99.9	99.8	99.7	99.7	99.7	99.7	99.7	99.7	99.7	99.7	99.7	99.7	99.7	99.7	99.7	99.7	99.7	99.7	99.7	99.7	99.7	99.7	99.7	99.9	99.7	99.9	99.9	99.7	99.7	99.7	99.7	90.4	90.4	90.4	90.9	90.9	90.9	90.9
Moraxella_bovis_genotype1_CP087862_LOCUS_05350_510901_513246_outer_membrane_protein_assembly_factor_BamA	100	100	100	100	100	100		99.9	99.8	99.7	99.7	99.7	99.7	99.7	99.7	99.7	99.7	99.7	99.7	99.7	99.7	99.7	99.7	99.7	99.7	99.7	99.7	99.7	99.7	99.7	99.9	99.7	99.9	99.9	99.7	99.7	99.7	99.7	90.4	90.4	90.4	90.9	90.9	90.9	90.9
Moraxella_bovis_genotype1_CP087776_LOCUS_05340_520126_522471_outer_membrane_protein_assembly_factor_BamA	100	100	100	100	100	100	100		99.8	99.9	99.9	99.9	99.9	99.9	99.9	99.9	99.9	99.9	99.9	99.9	99.9	99.9	99.9	99.9	99.9	99.9	99.9	99.9	99.9	99.9	100	99.9	100	100	99.9	99.9	99.9	99.9	90.5	90.5	90.5	91	91	91	91
Moraxella_bovis_genotype2_CP087803_LOCUS_23320_2242130_2243515_hypothetical_protein_1283	98.8	98.8	98.8	98.8	98.8	98.8	98.8	98.8		100	100	100	100	100	100	100	100	100	100	100	100	100	100	100	100	100	100	100	100	100	99.8	100	99.8	99.8	100	100	100	100	89.1	89.1	89.1	90.2	90.2	90.2	90.2
Moraxella_bovis_genotype2_CP030241_LOCUS_05970_590428_592773_outer_membrane_protein_assembly_factor_BamA	99.4	99.4	99.4	99.4	99.4	99.4	99.4	99.4	99.4		100	100	100	100	100	100	100	100	100	100	100	100	100	100	100	100	100	100	100	100	99.9	100	99.9	99.9	100	100	100	100	90.6	90.6	90.6	91.1	91.1	91.1	91.1
Moraxella_bovis_genotype2_CP087837_LOCUS_22210_2200889_2203234_outer_membrane_protein_assembly_factor_BamA	99.4	99.4	99.4	99.4	99.4	99.4	99.4	99.4	99.4	100		100	100	100	100	100	100	100	100	100	100	100	100	100	100	100	100	100	100	100	99.9	100	99.9	99.9	100	100	100	100	90.6	90.6	90.6	91.1	91.1	91.1	91.1
Moraxella_bovis_genotype2_CP087830_LOCUS_05820_595253_597598_outer_membrane_protein_assembly_factor_BamA	99.4	99.4	99.4	99.4	99.4	99.4	99.4	99.4	99.4	100	100		100	100	100	100	100	100	100	100	100	100	100	100	100	100	100	100	100	100	99.9	100	99.9	99.9	100	100	100	100	90.6	90.6	90.6	91.1	91.1	91.1	91.1
Moraxella_bovis_genotype2_CP087828_LOCUS_22420_2229241_2231586_outer_membrane_protein_assembly_factor_BamA	99.4	99.4	99.4	99.4	99.4	99.4	99.4	99.4	99.4	100	100	100		100	100	100	100	100	100	100	100	100	100	100	100	100	100	100	100	100	99.9	100	99.9	99.9	100	100	100	100	90.6	90.6	90.6	91.1	91.1	91.1	91.1
Moraxella_bovis_genotype2_CP087825_LOCUS_22040_2190362_2192707_outer_membrane_protein_assembly_factor_BamA	99.4	99.4	99.4	99.4	99.4	99.4	99.4	99.4	99.4	100	100	100	100		100	100	100	100	100	100	100	100	100	100	100	100	100	100	100	100	99.9	100	99.9	99.9	100	100	100	100	90.6	90.6	90.6	91.1	91.1	91.1	91.1
Moraxella_bovis_genotype2_CP087823_LOCUS_05990_606478_608823_outer_membrane_protein_assembly_factor_BamA	99.4	99.4	99.4	99.4	99.4	99.4	99.4	99.4	99.4	100	100	100	100	100		100	100	100	100	100	100	100	100	100	100	100	100	100	100	100	99.9	100	99.9	99.9	100	100	100	100	90.6	90.6	90.6	91.1	91.1	91.1	91.1
Moraxella_bovis_genotype2_CP087773_LOCUS_05180_516080_518425_outer_membrane_protein_assembly_factor_BamA	99.4	99.4	99.4	99.4	99.4	99.4	99.4	99.4	99.4	100	100	100	100	100	100		100	100	100	100	100	100	100	100	100	100	100	100	100	100	99.9	100	99.9	99.9	100	100	100	100	90.6	90.6	90.6	91.1	91.1	91.1	91.1
Moraxella_bovis_genotype2_CP087768_LOCUS_22560_2245492_2247837_outer_membrane_protein_assembly_factor_BamA	99.4	99.4	99.4	99.4	99.4	99.4	99.4	99.4	99.4	100	100	100	100	100	100	100		100	100	100	100	100	100	100	100	100	100	100	100	100	99.9	100	99.9	99.9	100	100	100	100	90.6	90.6	90.6	91.1	91.1	91.1	91.1
Moraxella_bovis_genotype2_CP087765_LOCUS_26710_2641526_2643871_outer_membrane_protein_assembly_factor_BamA	99.4	99.4	99.4	99.4	99.4	99.4	99.4	99.4	99.4	100	100	100	100	100	100	100	100		100	100	100	100	100	100	100	100	100	100	100	100	99.9	100	99.9	99.9	100	100	100	100	90.6	90.6	90.6	91.1	91.1	91.1	91.1
Moraxella_bovis_genotype2_CP087811_LOCUS_22220_2203190_2205535_outer_membrane_protein_assembly_factor_BamA	99.4	99.4	99.4	99.4	99.4	99.4	99.4	99.4	99.4	100	100	100	100	100	100	100	100	100		100	100	100	100	100	100	100	100	100	100	100	99.9	100	99.9	99.9	100	100	100	100	90.6	90.6	90.6	91.1	91.1	91.1	91.1
Moraxella_bovis_genotype2_CP087806_LOCUS_00780_73534_75879_outer_membrane_protein_assembly_factor_BamA	99.4	99.4	99.4	99.4	99.4	99.4	99.4	99.4	99.4	100	100	100	100	100	100	100	100	100	100		100	100	100	100	100	100	100	100	100	100	99.9	100	99.9	99.9	100	100	100	100	90.6	90.6	90.6	91.1	91.1	91.1	91.1
Moraxella_bovis_genotype2_CP087800_LOCUS_22060_2190834_2193179_outer_membrane_protein_assembly_factor_BamA	99.4	99.4	99.4	99.4	99.4	99.4	99.4	99.4	99.4	100	100	100	100	100	100	100	100	100	100	100		100	100	100	100	100	100	100	100	100	99.9	100	99.9	99.9	100	100	100	100	90.6	90.6	90.6	91.1	91.1	91.1	91.1
Moraxella_bovis_genotype2_CP087798_LOCUS_22560_2253460_2255805_outer_membrane_protein_assembly_factor_BamA	99.4	99.4	99.4	99.4	99.4	99.4	99.4	99.4	99.4	100	100	100	100	100	100	100	100	100	100	100	100		100	100	100	100	100	100	100	100	99.9	100	99.9	99.9	100	100	100	100	90.6	90.6	90.6	91.1	91.1	91.1	91.1
Moraxella_bovis_genotype2_CP087793_LOCUS_05110_511937_514282_outer_membrane_protein_assembly_factor_BamA	99.4	99.4	99.4	99.4	99.4	99.4	99.4	99.4	99.4	100	100	100	100	100	100	100	100	100	100	100	100	100		100	100	100	100	100	100	100	99.9	100	99.9	99.9	100	100	100	100	90.6	90.6	90.6	91.1	91.1	91.1	91.1
Moraxella_bovis_genotype2_CP087788_LOCUS_05180_516476_518821_outer_membrane_protein_assembly_factor_BamA	99.4	99.4	99.4	99.4	99.4	99.4	99.4	99.4	99.4	100	100	100	100	100	100	100	100	100	100	100	100	100	100		100	100	100	100	100	100	99.9	100	99.9	99.9	100	100	100	100	90.6	90.6	90.6	91.1	91.1	91.1	91.1
Moraxella_bovis_genotype2_CP087784_LOCUS_22220_2211350_2213695_outer_membrane_protein_assembly_factor_BamA	99.4	99.4	99.4	99.4	99.4	99.4	99.4	99.4	99.4	100	100	100	100	100	100	100	100	100	100	100	100	100	100	100		100	100	100	100	100	99.9	100	99.9	99.9	100	100	100	100	90.6	90.6	90.6	91.1	91.1	91.1	91.1
Moraxella_bovis_genotype2_CP087781_LOCUS_06610_664518_666863_outer_membrane_protein_assembly_factor_BamA	99.4	99.4	99.4	99.4	99.4	99.4	99.4	99.4	99.4	100	100	100	100	100	100	100	100	100	100	100	100	100	100	100	100		100	100	100	100	99.9	100	99.9	99.9	100	100	100	100	90.6	90.6	90.6	91.1	91.1	91.1	91.1
Moraxella_bovis_genotype2_CP087859_LOCUS_22330_2216957_2219302_outer_membrane_protein_assembly_factor_BamA	99.4	99.4	99.4	99.4	99.4	99.4	99.4	99.4	99.4	100	100	100	100	100	100	100	100	100	100	100	100	100	100	100	100	100		100	100	100	99.9	100	99.9	99.9	100	100	100	100	90.6	90.6	90.6	91.1	91.1	91.1	91.1
Moraxella_bovis_genotype2_CP087856_LOCUS_05200_515665_518010_outer_membrane_protein_assembly_factor_BamA	99.4	99.4	99.4	99.4	99.4	99.4	99.4	99.4	99.4	100	100	100	100	100	100	100	100	100	100	100	100	100	100	100	100	100	100		100	100	99.9	100	99.9	99.9	100	100	100	100	90.6	90.6	90.6	91.1	91.1	91.1	91.1
Moraxella_bovis_genotype2_CP087854_LOCUS_22920_2275116_2277461_outer_membrane_protein_assembly_factor_BamA	99.4	99.4	99.4	99.4	99.4	99.4	99.4	99.4	99.4	100	100	100	100	100	100	100	100	100	100	100	100	100	100	100	100	100	100	100		100	99.9	100	99.9	99.9	100	100	100	100	90.6	90.6	90.6	91.1	91.1	91.1	91.1
Moraxella_bovis_genotype2_CP087851_LOCUS_05170_515578_517923_outer_membrane_protein_assembly_factor_BamA	99.4	99.4	99.4	99.4	99.4	99.4	99.4	99.4	99.4	100	100	100	100	100	100	100	100	100	100	100	100	100	100	100	100	100	100	100	100		99.9	100	99.9	99.9	100	100	100	100	90.6	90.6	90.6	91.1	91.1	91.1	91.1
Moraxella_bovis_genotype2_CP087848_LOCUS_05120_516737_519082_outer_membrane_protein_assembly_factor_BamA	100	100	100	100	100	100	100	100	98.8	99.4	99.4	99.4	99.4	99.4	99.4	99.4	99.4	99.4	99.4	99.4	99.4	99.4	99.4	99.4	99.4	99.4	99.4	99.4	99.4	99.4		99.9	100	100	99.9	99.9	99.9	99.9	90.5	90.5	90.5	91	91	91	91
Moraxella_bovis_genotype2_CP087844_LOCUS_05200_514917_517262_outer_membrane_protein_assembly_factor_BamA	99.4	99.4	99.4	99.4	99.4	99.4	99.4	99.4	99.4	100	100	100	100	100	100	100	100	100	100	100	100	100	100	100	100	100	100	100	100	100	99.4		99.9	99.9	100	100	100	100	90.6	90.6	90.6	91.1	91.1	91.1	91.1
Moraxella_bovis_genotype2_CP087843_LOCUS_26760_2670222_2672567_outer_membrane_protein_assembly_factor_BamA	100	100	100	100	100	100	100	100	98.8	99.4	99.4	99.4	99.4	99.4	99.4	99.4	99.4	99.4	99.4	99.4	99.4	99.4	99.4	99.4	99.4	99.4	99.4	99.4	99.4	99.4	100	99.4		100	99.9	99.9	99.9	99.9	90.5	90.5	90.5	91	91	91	91
Moraxella_bovis_genotype2_CP087843_LOCUS_26760_2670222_2672567_outer_membrane_protein_assembly_factor_BamA_2	100	100	100	100	100	100	100	100	98.8	99.4	99.4	99.4	99.4	99.4	99.4	99.4	99.4	99.4	99.4	99.4	99.4	99.4	99.4	99.4	99.4	99.4	99.4	99.4	99.4	99.4	100	99.4	100		99.9	99.9	99.9	99.9	90.5	90.5	90.5	91	91	91	91
Moraxella_bovis_genotype2_CP087840_LOCUS_22290_2210962_2213307_outer_membrane_protein_assembly_factor_BamA	99.4	99.4	99.4	99.4	99.4	99.4	99.4	99.4	99.4	100	100	100	100	100	100	100	100	100	100	100	100	100	100	100	100	100	100	100	100	100	99.4	100	99.4	99.4		100	100	100	90.6	90.6	90.6	91.1	91.1	91.1	91.1
Moraxella_bovis_genotype2_CP087817_LOCUS_21180_2153878_2156223_outer_membrane_protein_assembly_factor_BamA	99.4	99.4	99.4	99.4	99.4	99.4	99.4	99.4	99.4	100	100	100	100	100	100	100	100	100	100	100	100	100	100	100	100	100	100	100	100	100	99.4	100	99.4	99.4	100		100	100	90.6	90.6	90.6	91.1	91.1	91.1	91.1
Moraxella_bovis_genotype2_CP087814_LOCUS_05180_516531_518876_outer_membrane_protein_assembly_factor_BamA	99.4	99.4	99.4	99.4	99.4	99.4	99.4	99.4	99.4	100	100	100	100	100	100	100	100	100	100	100	100	100	100	100	100	100	100	100	100	100	99.4	100	99.4	99.4	100	100		100	90.6	90.6	90.6	91.1	91.1	91.1	91.1
Moraxella_bovis_genotype2_CP087771_LOCUS_22280_2224822_2227167_outer_membrane_protein_assembly_factor_BamA	99.4	99.4	99.4	99.4	99.4	99.4	99.4	99.4	99.4	100	100	100	100	100	100	100	100	100	100	100	100	100	100	100	100	100	100	100	100	100	99.4	100	99.4	99.4	100	100	100		90.6	90.6	90.6	91.1	91.1	91.1	91.1
Moraxella_bovoculi_genotype1_CP011374_LOCUS_06940_771530_773950_outer_membrane_protein_assembly_factor_BamA	77.4	77.4	77.4	77.4	77.4	77.4	77.4	77.4	78	78	78	78	78	78	78	78	78	78	78	78	78	78	78	78	78	78	78	78	78	78	77.4	78	77.4	77.4	78	78	78	78		100	100	98.5	98.5	98.5	98.5
Moraxella_bovoculi_genotype1_CP011380_LOCUS_07010_764843_767263_outer_membrane_protein_assembly_factor_BamA	77.4	77.4	77.4	77.4	77.4	77.4	77.4	77.4	78	78	78	78	78	78	78	78	78	78	78	78	78	78	78	78	78	78	78	78	78	78	77.4	78	77.4	77.4	78	78	78	78	100		100	98.5	98.5	98.5	98.5
Moraxella_bovoculi_genotype1_CP011381_LOCUS_06840_772894_775314_outer_membrane_protein_assembly_factor_BamA	77.4	77.4	77.4	77.4	77.4	77.4	77.4	77.4	78	78	78	78	78	78	78	78	78	78	78	78	78	78	78	78	78	78	78	78	78	78	77.4	78	77.4	77.4	78	78	78	78	100	100		98.5	98.5	98.5	98.5
Moraxella_bovoculi_genotype2_CP011376_LOCUS_09340_950226_952655_outer_membrane_protein_assembly_factor_BamA	80.4	80.4	80.4	80.4	80.4	80.4	80.4	80.4	80.5	81	81	81	81	81	81	81	81	81	81	81	81	81	81	81	81	81	81	81	81	81	80.4	81	80.4	80.4	81	81	81	81	92.7	92.7	92.7		100	100	100
Moraxella_bovoculi_genotype2_CP011377_LOCUS_13010_1325695_1328124_outer_membrane_protein_assembly_factor_BamA	80.4	80.4	80.4	80.4	80.4	80.4	80.4	80.4	80.5	81	81	81	81	81	81	81	81	81	81	81	81	81	81	81	81	81	81	81	81	81	80.4	81	80.4	80.4	81	81	81	81	92.7	92.7	92.7	100		100	100
Moraxella_bovoculi_genotype2_CP011378_LOCUS_14140_1433118_1435547_outer_membrane_protein_assembly_factor_BamA	80.4	80.4	80.4	80.4	80.4	80.4	80.4	80.4	80.5	81	81	81	81	81	81	81	81	81	81	81	81	81	81	81	81	81	81	81	81	81	80.4	81	80.4	80.4	81	81	81	81	92.7	92.7	92.7	100	100		100
Moraxella_bovoculi_genotype2_CP011379_LOCUS_13130_1355948_1358377_outer_membrane_protein_assembly_factor_BamA	80.4	80.4	80.4	80.4	80.4	80.4	80.4	80.4	80.5	81	81	81	81	81	81	81	81	81	81	81	81	81	81	81	81	81	81	81	81	81	80.4	81	80.4	80.4	81	81	81	81	92.7	92.7	92.7	100	100	100

## Sheet: Core_Hyp1
Supplementary File S8: Pairwise similarities of predicted OMPs
Legend: Pairwise similarities of all full-length and predicted extracellular loop regions of all predicted OMPs for M. bovis and M. bovoculi. Each tab is a predicted OMP. Pairwise comparisons of the full-length proteins are on the top half of the table, pairwise comparisons of the extracellular loops are on the bottom half of the table. Similarity was calculated with a BLOSUM62 scoring matrix. DF…
	Moraxella_bovis_genotype1_CP087863_LOCUS_16270_1707160_1707942_hypothetical_protein_738	Moraxella_bovis_genotype1_CP087865_LOCUS_16140_1705630_1706412_hypothetical_protein_722	Moraxella_bovis_genotype1_CP087821_LOCUS_16300_1723423_1724205_hypothetical_protein_740	Moraxella_bovis_genotype1_CP087805_LOCUS_08790_877098_877880_hypothetical_protein_436	Moraxella_bovis_genotype1_CP087796_LOCUS_16950_1769401_1770183_hypothetical_protein_793	Moraxella_bovis_genotype1_CP087791_LOCUS_08680_852533_853315_hypothetical_protein_433	Moraxella_bovis_genotype1_CP087862_LOCUS_08740_849000_849860_hypothetical_protein_444	Moraxella_bovis_genotype1_CP087776_LOCUS_08610_853018_853800_hypothetical_protein_426	Moraxella_bovis_genotype2_CP087803_LOCUS_19780_1912426_1913208_hypothetical_protein_1096	Moraxella_bovis_genotype2_CP030241_LOCUS_09510_932784_933566_hypothetical_protein_489	Moraxella_bovis_genotype2_CP087837_LOCUS_18720_1868672_1869451_hypothetical_protein_944	Moraxella_bovis_genotype2_CP087830_LOCUS_09340_929138_929920_hypothetical_protein_481	Moraxella_bovis_genotype2_CP087828_LOCUS_18930_1896829_1897611_hypothetical_protein_968	Moraxella_bovis_genotype2_CP087825_LOCUS_18780_1875090_1875869_hypothetical_protein_953	Moraxella_bovis_genotype2_CP087823_LOCUS_09480_940343_941125_hypothetical_protein_491	Moraxella_bovis_genotype2_CP087773_LOCUS_08690_850207_850989_hypothetical_protein_418	Moraxella_bovis_genotype2_CP087768_LOCUS_19040_1914128_1914910_hypothetical_protein_932	Moraxella_bovis_genotype2_CP087765_LOCUS_02720_248220_249002_hypothetical_protein_149	Moraxella_bovis_genotype2_CP087811_LOCUS_18700_1870894_1871676_hypothetical_protein_941	Moraxella_bovis_genotype2_CP087806_LOCUS_04250_404943_405725_hypothetical_protein_220	Moraxella_bovis_genotype2_CP087800_LOCUS_18550_1857503_1858285_hypothetical_protein_928	Moraxella_bovis_genotype2_CP087798_LOCUS_19310_1938077_1938859_hypothetical_protein_1000	Moraxella_bovis_genotype2_CP087793_LOCUS_08590_845608_846390_hypothetical_protein_410	Moraxella_bovis_genotype2_CP087788_LOCUS_08660_850286_851068_hypothetical_protein_414	Moraxella_bovis_genotype2_CP087784_LOCUS_18750_1879089_1879871_hypothetical_protein_945	Moraxella_bovis_genotype2_CP087781_LOCUS_10130_996465_997247_hypothetical_protein_508	Moraxella_bovis_genotype2_CP087859_LOCUS_18830_1884333_1885115_hypothetical_protein_958	Moraxella_bovis_genotype2_CP087856_LOCUS_08680_849818_850600_hypothetical_protein_418	Moraxella_bovis_genotype2_CP087854_LOCUS_19460_1944243_1945025_hypothetical_protein_1021	Moraxella_bovis_genotype2_CP087851_LOCUS_08690_849622_850404_hypothetical_protein_420	Moraxella_bovis_genotype2_CP087848_LOCUS_08590_848442_849224_hypothetical_protein_425	Moraxella_bovis_genotype2_CP087844_LOCUS_08700_849272_850054_hypothetical_protein_421	Moraxella_bovis_genotype2_CP087843_LOCUS_23280_2339939_2340718_hypothetical_protein_1187	Moraxella_bovis_genotype2_CP087840_LOCUS_18790_1878196_1878978_hypothetical_protein_952	Moraxella_bovis_genotype2_CP087817_LOCUS_17710_1816017_1816799_hypothetical_protein_897	Moraxella_bovis_genotype2_CP087814_LOCUS_08700_850738_851520_hypothetical_protein_421	Moraxella_bovis_genotype2_CP087771_LOCUS_18770_1891225_1892007_hypothetical_protein_951	Moraxella_bovoculi_genotype1_CP011374_LOCUS_04750_507950_508705_hypothetical_protein_159	Moraxella_bovoculi_genotype1_CP011380_LOCUS_04930_523979_524734_hypothetical_protein_175	Moraxella_bovoculi_genotype1_CP011381_LOCUS_04760_520921_521676_hypothetical_protein_155	Moraxella_bovoculi_genotype2_CP011376_LOCUS_06720_665787_666518_hypothetical_protein_322	Moraxella_bovoculi_genotype2_CP011377_LOCUS_15630_1611734_1612465_hypothetical_protein_607	Moraxella_bovoculi_genotype2_CP011378_LOCUS_16750_1719296_1720027_hypothetical_protein_690	Moraxella_bovoculi_genotype2_CP011379_LOCUS_15750_1642352_1643083_hypothetical_protein_622
Moraxella_bovis_genotype1_CP087863_LOCUS_16270_1707160_1707942_hypothetical_protein_738		100	100	100	99.2	100	100	100	99.6	99.2	99.2	99.2	99.2	99.2	99.2	99.2	99.2	99.2	99.2	99.6	99.2	99.2	99.2	99.2	99.2	99.2	99.2	99.2	99.2	99.2	99.2	99.2	99.2	99.2	99.2	99.2	99.2	62.5	61.4	62.5	60.3	60.3	60.3	60.3
Moraxella_bovis_genotype1_CP087865_LOCUS_16140_1705630_1706412_hypothetical_protein_722	100		100	100	99.2	100	100	100	99.6	99.2	99.2	99.2	99.2	99.2	99.2	99.2	99.2	99.2	99.2	99.6	99.2	99.2	99.2	99.2	99.2	99.2	99.2	99.2	99.2	99.2	99.2	99.2	99.2	99.2	99.2	99.2	99.2	62.5	61.4	62.5	60.3	60.3	60.3	60.3
Moraxella_bovis_genotype1_CP087821_LOCUS_16300_1723423_1724205_hypothetical_protein_740	100	100		100	99.2	100	100	100	99.6	99.2	99.2	99.2	99.2	99.2	99.2	99.2	99.2	99.2	99.2	99.6	99.2	99.2	99.2	99.2	99.2	99.2	99.2	99.2	99.2	99.2	99.2	99.2	99.2	99.2	99.2	99.2	99.2	62.5	61.4	62.5	60.3	60.3	60.3	60.3
Moraxella_bovis_genotype1_CP087805_LOCUS_08790_877098_877880_hypothetical_protein_436	100	100	100		99.2	100	100	100	99.6	99.2	99.2	99.2	99.2	99.2	99.2	99.2	99.2	99.2	99.2	99.6	99.2	99.2	99.2	99.2	99.2	99.2	99.2	99.2	99.2	99.2	99.2	99.2	99.2	99.2	99.2	99.2	99.2	62.5	61.4	62.5	60.3	60.3	60.3	60.3
Moraxella_bovis_genotype1_CP087796_LOCUS_16950_1769401_1770183_hypothetical_protein_793	60.5	60.5	60.5	60.5		99.2	99.2	99.2	99.6	100	100	100	100	100	100	100	100	100	100	99.6	100	100	100	100	100	100	100	100	100	100	100	100	100	100	100	100	100	62.5	61.4	62.5	60.6	60.6	60.6	60.6
Moraxella_bovis_genotype1_CP087791_LOCUS_08680_852533_853315_hypothetical_protein_433	100	100	100	100	60.5		100	100	99.6	99.2	99.2	99.2	99.2	99.2	99.2	99.2	99.2	99.2	99.2	99.6	99.2	99.2	99.2	99.2	99.2	99.2	99.2	99.2	99.2	99.2	99.2	99.2	99.2	99.2	99.2	99.2	99.2	62.5	61.4	62.5	60.3	60.3	60.3	60.3
Moraxella_bovis_genotype1_CP087862_LOCUS_08740_849000_849860_hypothetical_protein_444	100	100	100	100	60.5	100		100	99.6	99.2	99.2	99.2	99.2	99.2	99.2	99.2	99.2	99.2	99.2	99.6	99.2	99.2	99.2	99.2	99.2	99.2	99.2	99.2	99.2	99.2	99.2	99.2	99.2	99.2	99.2	99.2	99.2	62.5	61.4	62.5	60.3	60.3	60.3	60.3
Moraxella_bovis_genotype1_CP087776_LOCUS_08610_853018_853800_hypothetical_protein_426	100	100	100	100	60.5	100	100		99.6	99.2	99.2	99.2	99.2	99.2	99.2	99.2	99.2	99.2	99.2	99.6	99.2	99.2	99.2	99.2	99.2	99.2	99.2	99.2	99.2	99.2	99.2	99.2	99.2	99.2	99.2	99.2	99.2	62.5	61.4	62.5	60.3	60.3	60.3	60.3
Moraxella_bovis_genotype2_CP087803_LOCUS_19780_1912426_1913208_hypothetical_protein_1096	46	46	46	46	78.2	46	46	46		99.6	99.6	99.6	99.6	99.6	99.6	99.6	99.6	99.6	99.6	100	99.6	99.6	99.6	99.6	99.6	99.6	99.6	99.6	99.6	99.6	99.6	99.6	99.6	99.6	99.6	99.6	99.6	62.5	61.4	62.5	60.3	60.3	60.3	60.3
Moraxella_bovis_genotype2_CP030241_LOCUS_09510_932784_933566_hypothetical_protein_489	60.5	60.5	60.5	60.5	100	60.5	60.5	60.5	78.2		100	100	100	100	100	100	100	100	100	99.6	100	100	100	100	100	100	100	100	100	100	100	100	100	100	100	100	100	62.5	61.4	62.5	60.6	60.6	60.6	60.6
Moraxella_bovis_genotype2_CP087837_LOCUS_18720_1868672_1869451_hypothetical_protein_944	97.9	97.9	97.9	97.9	61.8	97.9	97.9	97.9	44.8	61.8		100	100	100	100	100	100	100	100	99.6	100	100	100	100	100	100	100	100	100	100	100	100	100	100	100	100	100	62.5	61.4	62.5	60.6	60.6	60.6	60.6
Moraxella_bovis_genotype2_CP087830_LOCUS_09340_929138_929920_hypothetical_protein_481	60.5	60.5	60.5	60.5	100	60.5	60.5	60.5	78.2	100	61.8		100	100	100	100	100	100	100	99.6	100	100	100	100	100	100	100	100	100	100	100	100	100	100	100	100	100	62.5	61.4	62.5	60.6	60.6	60.6	60.6
Moraxella_bovis_genotype2_CP087828_LOCUS_18930_1896829_1897611_hypothetical_protein_968	60.5	60.5	60.5	60.5	100	60.5	60.5	60.5	78.2	100	61.8	100		100	100	100	100	100	100	99.6	100	100	100	100	100	100	100	100	100	100	100	100	100	100	100	100	100	62.5	61.4	62.5	60.6	60.6	60.6	60.6
Moraxella_bovis_genotype2_CP087825_LOCUS_18780_1875090_1875869_hypothetical_protein_953	97.9	97.9	97.9	97.9	61.8	97.9	97.9	97.9	44.8	61.8	100	61.8	61.8		100	100	100	100	100	99.6	100	100	100	100	100	100	100	100	100	100	100	100	100	100	100	100	100	62.5	61.4	62.5	60.6	60.6	60.6	60.6
Moraxella_bovis_genotype2_CP087823_LOCUS_09480_940343_941125_hypothetical_protein_491	60.5	60.5	60.5	60.5	100	60.5	60.5	60.5	78.2	100	61.8	100	100	61.8		100	100	100	100	99.6	100	100	100	100	100	100	100	100	100	100	100	100	100	100	100	100	100	62.5	61.4	62.5	60.6	60.6	60.6	60.6
Moraxella_bovis_genotype2_CP087773_LOCUS_08690_850207_850989_hypothetical_protein_418	60.5	60.5	60.5	60.5	100	60.5	60.5	60.5	78.2	100	61.8	100	100	61.8	100		100	100	100	99.6	100	100	100	100	100	100	100	100	100	100	100	100	100	100	100	100	100	62.5	61.4	62.5	60.6	60.6	60.6	60.6
Moraxella_bovis_genotype2_CP087768_LOCUS_19040_1914128_1914910_hypothetical_protein_932	60.5	60.5	60.5	60.5	100	60.5	60.5	60.5	78.2	100	61.8	100	100	61.8	100	100		100	100	99.6	100	100	100	100	100	100	100	100	100	100	100	100	100	100	100	100	100	62.5	61.4	62.5	60.6	60.6	60.6	60.6
Moraxella_bovis_genotype2_CP087765_LOCUS_02720_248220_249002_hypothetical_protein_149	60.5	60.5	60.5	60.5	100	60.5	60.5	60.5	78.2	100	61.8	100	100	61.8	100	100	100		100	99.6	100	100	100	100	100	100	100	100	100	100	100	100	100	100	100	100	100	62.5	61.4	62.5	60.6	60.6	60.6	60.6
Moraxella_bovis_genotype2_CP087811_LOCUS_18700_1870894_1871676_hypothetical_protein_941	60.5	60.5	60.5	60.5	100	60.5	60.5	60.5	78.2	100	61.8	100	100	61.8	100	100	100	100		99.6	100	100	100	100	100	100	100	100	100	100	100	100	100	100	100	100	100	62.5	61.4	62.5	60.6	60.6	60.6	60.6
Moraxella_bovis_genotype2_CP087806_LOCUS_04250_404943_405725_hypothetical_protein_220	46	46	46	46	78.2	46	46	46	100	78.2	44.8	78.2	78.2	44.8	78.2	78.2	78.2	78.2	78.2		99.6	99.6	99.6	99.6	99.6	99.6	99.6	99.6	99.6	99.6	99.6	99.6	99.6	99.6	99.6	99.6	99.6	62.5	61.4	62.5	60.3	60.3	60.3	60.3
Moraxella_bovis_genotype2_CP087800_LOCUS_18550_1857503_1858285_hypothetical_protein_928	60.5	60.5	60.5	60.5	100	60.5	60.5	60.5	78.2	100	61.8	100	100	61.8	100	100	100	100	100	78.2		100	100	100	100	100	100	100	100	100	100	100	100	100	100	100	100	62.5	61.4	62.5	60.6	60.6	60.6	60.6
Moraxella_bovis_genotype2_CP087798_LOCUS_19310_1938077_1938859_hypothetical_protein_1000	60.5	60.5	60.5	60.5	100	60.5	60.5	60.5	78.2	100	61.8	100	100	61.8	100	100	100	100	100	78.2	100		100	100	100	100	100	100	100	100	100	100	100	100	100	100	100	62.5	61.4	62.5	60.6	60.6	60.6	60.6
Moraxella_bovis_genotype2_CP087793_LOCUS_08590_845608_846390_hypothetical_protein_410	60.5	60.5	60.5	60.5	100	60.5	60.5	60.5	78.2	100	61.8	100	100	61.8	100	100	100	100	100	78.2	100	100		100	100	100	100	100	100	100	100	100	100	100	100	100	100	62.5	61.4	62.5	60.6	60.6	60.6	60.6
Moraxella_bovis_genotype2_CP087788_LOCUS_08660_850286_851068_hypothetical_protein_414	60.5	60.5	60.5	60.5	100	60.5	60.5	60.5	78.2	100	61.8	100	100	61.8	100	100	100	100	100	78.2	100	100	100		100	100	100	100	100	100	100	100	100	100	100	100	100	62.5	61.4	62.5	60.6	60.6	60.6	60.6
Moraxella_bovis_genotype2_CP087784_LOCUS_18750_1879089_1879871_hypothetical_protein_945	60.5	60.5	60.5	60.5	100	60.5	60.5	60.5	78.2	100	61.8	100	100	61.8	100	100	100	100	100	78.2	100	100	100	100		100	100	100	100	100	100	100	100	100	100	100	100	62.5	61.4	62.5	60.6	60.6	60.6	60.6
Moraxella_bovis_genotype2_CP087781_LOCUS_10130_996465_997247_hypothetical_protein_508	60.5	60.5	60.5	60.5	100	60.5	60.5	60.5	78.2	100	61.8	100	100	61.8	100	100	100	100	100	78.2	100	100	100	100	100		100	100	100	100	100	100	100	100	100	100	100	62.5	61.4	62.5	60.6	60.6	60.6	60.6
Moraxella_bovis_genotype2_CP087859_LOCUS_18830_1884333_1885115_hypothetical_protein_958	60.5	60.5	60.5	60.5	100	60.5	60.5	60.5	78.2	100	61.8	100	100	61.8	100	100	100	100	100	78.2	100	100	100	100	100	100		100	100	100	100	100	100	100	100	100	100	62.5	61.4	62.5	60.6	60.6	60.6	60.6
Moraxella_bovis_genotype2_CP087856_LOCUS_08680_849818_850600_hypothetical_protein_418	60.5	60.5	60.5	60.5	100	60.5	60.5	60.5	78.2	100	61.8	100	100	61.8	100	100	100	100	100	78.2	100	100	100	100	100	100	100		100	100	100	100	100	100	100	100	100	62.5	61.4	62.5	60.6	60.6	60.6	60.6
Moraxella_bovis_genotype2_CP087854_LOCUS_19460_1944243_1945025_hypothetical_protein_1021	60.5	60.5	60.5	60.5	100	60.5	60.5	60.5	78.2	100	61.8	100	100	61.8	100	100	100	100	100	78.2	100	100	100	100	100	100	100	100		100	100	100	100	100	100	100	100	62.5	61.4	62.5	60.6	60.6	60.6	60.6
Moraxella_bovis_genotype2_CP087851_LOCUS_08690_849622_850404_hypothetical_protein_420	60.5	60.5	60.5	60.5	100	60.5	60.5	60.5	78.2	100	61.8	100	100	61.8	100	100	100	100	100	78.2	100	100	100	100	100	100	100	100	100		100	100	100	100	100	100	100	62.5	61.4	62.5	60.6	60.6	60.6	60.6
Moraxella_bovis_genotype2_CP087848_LOCUS_08590_848442_849224_hypothetical_protein_425	60.5	60.5	60.5	60.5	100	60.5	60.5	60.5	78.2	100	61.8	100	100	61.8	100	100	100	100	100	78.2	100	100	100	100	100	100	100	100	100	100		100	100	100	100	100	100	62.5	61.4	62.5	60.6	60.6	60.6	60.6
Moraxella_bovis_genotype2_CP087844_LOCUS_08700_849272_850054_hypothetical_protein_421	60.5	60.5	60.5	60.5	100	60.5	60.5	60.5	78.2	100	61.8	100	100	61.8	100	100	100	100	100	78.2	100	100	100	100	100	100	100	100	100	100	100		100	100	100	100	100	62.5	61.4	62.5	60.6	60.6	60.6	60.6
Moraxella_bovis_genotype2_CP087843_LOCUS_23280_2339939_2340718_hypothetical_protein_1187	97.9	97.9	97.9	97.9	61.8	97.9	97.9	97.9	44.8	61.8	100	61.8	61.8	100	61.8	61.8	61.8	61.8	61.8	44.8	61.8	61.8	61.8	61.8	61.8	61.8	61.8	61.8	61.8	61.8	61.8	61.8		100	100	100	100	62.5	61.4	62.5	60.6	60.6	60.6	60.6
Moraxella_bovis_genotype2_CP087840_LOCUS_18790_1878196_1878978_hypothetical_protein_952	60.5	60.5	60.5	60.5	100	60.5	60.5	60.5	78.2	100	61.8	100	100	61.8	100	100	100	100	100	78.2	100	100	100	100	100	100	100	100	100	100	100	100	61.8		100	100	100	62.5	61.4	62.5	60.6	60.6	60.6	60.6
Moraxella_bovis_genotype2_CP087817_LOCUS_17710_1816017_1816799_hypothetical_protein_897	60.5	60.5	60.5	60.5	100	60.5	60.5	60.5	78.2	100	61.8	100	100	61.8	100	100	100	100	100	78.2	100	100	100	100	100	100	100	100	100	100	100	100	61.8	100		100	100	62.5	61.4	62.5	60.6	60.6	60.6	60.6
Moraxella_bovis_genotype2_CP087814_LOCUS_08700_850738_851520_hypothetical_protein_421	60.5	60.5	60.5	60.5	100	60.5	60.5	60.5	78.2	100	61.8	100	100	61.8	100	100	100	100	100	78.2	100	100	100	100	100	100	100	100	100	100	100	100	61.8	100	100		100	62.5	61.4	62.5	60.6	60.6	60.6	60.6
Moraxella_bovis_genotype2_CP087771_LOCUS_18770_1891225_1892007_hypothetical_protein_951	60.5	60.5	60.5	60.5	100	60.5	60.5	60.5	78.2	100	61.8	100	100	61.8	100	100	100	100	100	78.2	100	100	100	100	100	100	100	100	100	100	100	100	61.8	100	100	100		62.5	61.4	62.5	60.6	60.6	60.6	60.6
Moraxella_bovoculi_genotype1_CP011374_LOCUS_04750_507950_508705_hypothetical_protein_159	19.1	19.1	19.1	19.1	37.1	19.1	19.1	19.1	46.9	37.1	20.2	37.1	37.1	20.2	37.1	37.1	37.1	37.1	37.1	46.9	37.1	37.1	37.1	37.1	37.1	37.1	37.1	37.1	37.1	37.1	37.1	37.1	20.2	37.1	37.1	37.1	37.1		99.6	100	88.6	88.2	88.6	88.2
Moraxella_bovoculi_genotype1_CP011380_LOCUS_04930_523979_524734_hypothetical_protein_175	18.2	18.2	18.2	18.2	36.4	18.2	18.2	18.2	41.5	36.4	19.3	36.4	36.4	19.3	36.4	36.4	36.4	36.4	36.4	41.5	36.4	36.4	36.4	36.4	36.4	36.4	36.4	36.4	36.4	36.4	36.4	36.4	19.3	36.4	36.4	36.4	36.4	100		99.6	89	88.6	89	88.6
Moraxella_bovoculi_genotype1_CP011381_LOCUS_04760_520921_521676_hypothetical_protein_155	19.1	19.1	19.1	19.1	37.1	19.1	19.1	19.1	46.9	37.1	20.2	37.1	37.1	20.2	37.1	37.1	37.1	37.1	37.1	46.9	37.1	37.1	37.1	37.1	37.1	37.1	37.1	37.1	37.1	37.1	37.1	37.1	20.2	37.1	37.1	37.1	37.1	100	100		88.6	88.2	88.6	88.2
Moraxella_bovoculi_genotype2_CP011376_LOCUS_06720_665787_666518_hypothetical_protein_322	18.7	18.7	18.7	18.7	35.9	18.7	18.7	18.7	46	35.9	19.8	35.9	35.9	19.8	35.9	35.9	35.9	35.9	35.9	46	35.9	35.9	35.9	35.9	35.9	35.9	35.9	35.9	35.9	35.9	35.9	35.9	19.8	35.9	35.9	35.9	35.9	75.9	84.3	75.9		100	100	100
Moraxella_bovoculi_genotype2_CP011377_LOCUS_15630_1611734_1612465_hypothetical_protein_607	18.7	18.7	18.7	18.7	35.9	18.7	18.7	18.7	46	35.9	19.8	35.9	35.9	19.8	35.9	35.9	35.9	35.9	35.9	46	35.9	35.9	35.9	35.9	35.9	35.9	35.9	35.9	35.9	35.9	35.9	35.9	19.8	35.9	35.9	35.9	35.9	75	84.3	75	100		100	100
Moraxella_bovoculi_genotype2_CP011378_LOCUS_16750_1719296_1720027_hypothetical_protein_690	18.7	18.7	18.7	18.7	35.9	18.7	18.7	18.7	46	35.9	19.8	35.9	35.9	19.8	35.9	35.9	35.9	35.9	35.9	46	35.9	35.9	35.9	35.9	35.9	35.9	35.9	35.9	35.9	35.9	35.9	35.9	19.8	35.9	35.9	35.9	35.9	75.9	84.3	75.9	100	100		100
Moraxella_bovoculi_genotype2_CP011379_LOCUS_15750_1642352_1643083_hypothetical_protein_622	18.7	18.7	18.7	18.7	35.9	18.7	18.7	18.7	46	35.9	19.8	35.9	35.9	19.8	35.9	35.9	35.9	35.9	35.9	46	35.9	35.9	35.9	35.9	35.9	35.9	35.9	35.9	35.9	35.9	35.9	35.9	19.8	35.9	35.9	35.9	35.9	75	84.3	75	100	100	100

## Sheet: Core_Lactoferrin_TBDR
Supplementary File S8: Pairwise similarities of predicted OMPs
Legend: Pairwise similarities of all full-length and predicted extracellular loop regions of all predicted OMPs for M. bovis and M. bovoculi. Each tab is a predicted OMP. Pairwise comparisons of the full-length proteins are on the top half of the table, pairwise comparisons of the extracellular loops are on the bottom half of the table. Similarity was calculated with a BLOSUM62 scoring matrix. DF…
	Moraxella_bovis_genotype1_CP087863_LOCUS_24260_2483246_2486071_transferrin-binding_protein_1	Moraxella_bovis_genotype1_CP087865_LOCUS_24020_2484493_2487318_transferrin-binding_protein_1	Moraxella_bovis_genotype1_CP087821_LOCUS_24450_2524999_2527824_transferrin-binding_protein_1	Moraxella_bovis_genotype1_CP087805_LOCUS_00690_69696_72521_transferrin-binding_protein_1	Moraxella_bovis_genotype1_CP087796_LOCUS_24940_2554198_2557023_transferrin-binding_protein_1	Moraxella_bovis_genotype1_CP087791_LOCUS_00690_67650_70475_transferrin-binding_protein_1	Moraxella_bovis_genotype1_CP087862_LOCUS_00650_59378_62203_transferrin-binding_protein_1	Moraxella_bovis_genotype1_CP087776_LOCUS_00700_70045_72870_transferrin-binding_protein_1	Moraxella_bovis_genotype2_CP087803_LOCUS_28740_2772526_2775351_transferrin-binding_protein_1	Moraxella_bovis_genotype2_CP030241_LOCUS_27870_2773913_2776738_transferrin-binding_protein_1	Moraxella_bovis_genotype2_CP087837_LOCUS_26750_2647923_2650748_transferrin-binding_protein_1	Moraxella_bovis_genotype2_CP087830_LOCUS_00660_66966_69791_transferrin-binding_protein_1	Moraxella_bovis_genotype2_CP087828_LOCUS_27740_2768837_2771662_transferrin-binding_protein_1	Moraxella_bovis_genotype2_CP087825_LOCUS_27270_2722162_2724987_transferrin-binding_protein_1	Moraxella_bovis_genotype2_CP087823_LOCUS_00660_66317_69142_transferrin-binding_protein_1	Moraxella_bovis_genotype2_CP087773_LOCUS_00660_67162_69987_transferrin-binding_protein_1	Moraxella_bovis_genotype2_CP087768_LOCUS_00660_67053_69878_transferrin-binding_protein_1	Moraxella_bovis_genotype2_CP087765_LOCUS_22160_2192995_2195820_transferrin-binding_protein_1	Moraxella_bovis_genotype2_CP087811_LOCUS_26760_2650790_2653615_transferrin-binding_protein_1	Moraxella_bovis_genotype2_CP087806_LOCUS_24040_2386049_2388874_transferrin-binding_protein_1	Moraxella_bovis_genotype2_CP087800_LOCUS_26440_2628846_2631671_transferrin-binding_protein_1	Moraxella_bovis_genotype2_CP087798_LOCUS_27850_2788980_2791805_transferrin-binding_protein_1	Moraxella_bovis_genotype2_CP087793_LOCUS_00660_66801_69626_transferrin-binding_protein_1	Moraxella_bovis_genotype2_CP087788_LOCUS_00660_66981_69806_transferrin-binding_protein_1	Moraxella_bovis_genotype2_CP087784_LOCUS_26710_2658887_2661712_transferrin-binding_protein_1	Moraxella_bovis_genotype2_CP087781_LOCUS_00660_67100_69925_transferrin-binding_protein_1	Moraxella_bovis_genotype2_CP087859_LOCUS_26730_2654273_2657098_transferrin-binding_protein_1	Moraxella_bovis_genotype2_CP087856_LOCUS_00660_67101_69926_transferrin-binding_protein_1	Moraxella_bovis_genotype2_CP087854_LOCUS_00660_66151_68976_transferrin-binding_protein_1	Moraxella_bovis_genotype2_CP087851_LOCUS_00660_67102_69927_transferrin-binding_protein_1	Moraxella_bovis_genotype2_CP087848_LOCUS_27670_2757744_2760569_transferrin-binding_protein_1	Moraxella_bovis_genotype2_CP087844_LOCUS_00660_67224_70049_transferrin-binding_protein_1	Moraxella_bovis_genotype2_CP087843_LOCUS_04740_480170_482995_transferrin-binding_protein_1	Moraxella_bovis_genotype2_CP087840_LOCUS_26810_2659188_2662013_transferrin-binding_protein_1	Moraxella_bovis_genotype2_CP087817_LOCUS_27490_2779028_2781853_transferrin-binding_protein_1	Moraxella_bovis_genotype2_CP087814_LOCUS_00650_68069_70894_transferrin-binding_protein_1	Moraxella_bovis_genotype2_CP087771_LOCUS_26810_2673219_2676044_transferrin-binding_protein_1	Moraxella_bovoculi_genotype1_CP011374_LOCUS_19660_2090001_2092826_transferrin-binding_protein_1	Moraxella_bovoculi_genotype1_CP011380_LOCUS_19650_2111345_2114170_transferrin-binding_protein_1	Moraxella_bovoculi_genotype1_CP011381_LOCUS_18910_2064439_2067264_transferrin-binding_protein_1	Moraxella_bovoculi_genotype2_CP011376_LOCUS_15730_1614471_1617266_putative_transferrin-binding_protein_1	Moraxella_bovoculi_genotype2_CP011377_LOCUS_07290_731154_733949_putative_transferrin-binding_protein_1	Moraxella_bovoculi_genotype2_CP011378_LOCUS_07260_731575_734370_putative_transferrin-binding_protein_1	Moraxella_bovoculi_genotype2_CP011379_LOCUS_06740_691980_694775_putative_transferrin-binding_protein_1
Moraxella_bovis_genotype1_CP087863_LOCUS_24260_2483246_2486071_transferrin-binding_protein_1		99.1	100	99.1	100	99.4	100	99.3	99.6	99.6	99.6	99.6	99.6	99.6	99.6	99.6	99.6	99.6	99.6	99.6	99.6	99.6	99.6	99.6	99.6	99.6	99.6	99.6	99.6	99.6	99.6	99.6	99.6	99.6	99.6	99.6	99.6	99.5	99.5	99.5	87.6	87.6	87.6	87.6
Moraxella_bovis_genotype1_CP087865_LOCUS_24020_2484493_2487318_transferrin-binding_protein_1	98.8		99.1	100	99.1	99.8	99.1	99.9	99.1	99.1	99.1	99.1	99.1	99.1	99.1	99.1	99.1	99.1	99.1	99.1	99.1	99.1	99.1	99.1	99.1	99.1	99.1	99.1	99.1	99.1	99.1	99.1	99.1	99.1	99.1	99.1	99.1	99.4	99.4	99.4	87.5	87.5	87.5	87.5
Moraxella_bovis_genotype1_CP087821_LOCUS_24450_2524999_2527824_transferrin-binding_protein_1	100	98.8		99.1	100	99.4	100	99.3	99.6	99.6	99.6	99.6	99.6	99.6	99.6	99.6	99.6	99.6	99.6	99.6	99.6	99.6	99.6	99.6	99.6	99.6	99.6	99.6	99.6	99.6	99.6	99.6	99.6	99.6	99.6	99.6	99.6	99.5	99.5	99.5	87.6	87.6	87.6	87.6
Moraxella_bovis_genotype1_CP087805_LOCUS_00690_69696_72521_transferrin-binding_protein_1	98.8	100	98.8		99.1	99.8	99.1	99.9	99.1	99.1	99.1	99.1	99.1	99.1	99.1	99.1	99.1	99.1	99.1	99.1	99.1	99.1	99.1	99.1	99.1	99.1	99.1	99.1	99.1	99.1	99.1	99.1	99.1	99.1	99.1	99.1	99.1	99.4	99.4	99.4	87.5	87.5	87.5	87.5
Moraxella_bovis_genotype1_CP087796_LOCUS_24940_2554198_2557023_transferrin-binding_protein_1	100	98.8	100	98.8		99.4	100	99.3	99.6	99.6	99.6	99.6	99.6	99.6	99.6	99.6	99.6	99.6	99.6	99.6	99.6	99.6	99.6	99.6	99.6	99.6	99.6	99.6	99.6	99.6	99.6	99.6	99.6	99.6	99.6	99.6	99.6	99.5	99.5	99.5	87.6	87.6	87.6	87.6
Moraxella_bovis_genotype1_CP087791_LOCUS_00690_67650_70475_transferrin-binding_protein_1	99	99.8	99	99.8	99		99.4	99.9	99.4	99.4	99.4	99.4	99.4	99.4	99.4	99.4	99.4	99.4	99.4	99.4	99.4	99.4	99.4	99.4	99.4	99.4	99.4	99.4	99.4	99.4	99.4	99.4	99.4	99.4	99.4	99.4	99.4	99.6	99.6	99.6	87.6	87.6	87.6	87.6
Moraxella_bovis_genotype1_CP087862_LOCUS_00650_59378_62203_transferrin-binding_protein_1	100	98.8	100	98.8	100	99		99.3	99.6	99.6	99.6	99.6	99.6	99.6	99.6	99.6	99.6	99.6	99.6	99.6	99.6	99.6	99.6	99.6	99.6	99.6	99.6	99.6	99.6	99.6	99.6	99.6	99.6	99.6	99.6	99.6	99.6	99.5	99.5	99.5	87.6	87.6	87.6	87.6
Moraxella_bovis_genotype1_CP087776_LOCUS_00700_70045_72870_transferrin-binding_protein_1	99	99.4	99	99.4	99	99.6	99		99.3	99.3	99.3	99.3	99.3	99.3	99.3	99.3	99.3	99.3	99.3	99.3	99.3	99.3	99.3	99.3	99.3	99.3	99.3	99.3	99.3	99.3	99.3	99.3	99.3	99.3	99.3	99.3	99.3	99.5	99.5	99.5	87.6	87.6	87.6	87.6
Moraxella_bovis_genotype2_CP087803_LOCUS_28740_2772526_2775351_transferrin-binding_protein_1	99.2	99.2	99.2	99.2	99.2	99.4	99.2	99		100	100	100	100	100	100	100	100	100	100	100	100	100	100	100	100	100	100	100	100	100	100	100	100	100	100	100	100	99.6	99.6	99.6	87.5	87.5	87.5	87.5
Moraxella_bovis_genotype2_CP030241_LOCUS_27870_2773913_2776738_transferrin-binding_protein_1	99.2	99.2	99.2	99.2	99.2	99.4	99.2	99	100		100	100	100	100	100	100	100	100	100	100	100	100	100	100	100	100	100	100	100	100	100	100	100	100	100	100	100	99.6	99.6	99.6	87.5	87.5	87.5	87.5
Moraxella_bovis_genotype2_CP087837_LOCUS_26750_2647923_2650748_transferrin-binding_protein_1	99.2	99.2	99.2	99.2	99.2	99.4	99.2	99	100	100		100	100	100	100	100	100	100	100	100	100	100	100	100	100	100	100	100	100	100	100	100	100	100	100	100	100	99.6	99.6	99.6	87.5	87.5	87.5	87.5
Moraxella_bovis_genotype2_CP087830_LOCUS_00660_66966_69791_transferrin-binding_protein_1	99.2	99.2	99.2	99.2	99.2	99.4	99.2	99	100	100	100		100	100	100	100	100	100	100	100	100	100	100	100	100	100	100	100	100	100	100	100	100	100	100	100	100	99.6	99.6	99.6	87.5	87.5	87.5	87.5
Moraxella_bovis_genotype2_CP087828_LOCUS_27740_2768837_2771662_transferrin-binding_protein_1	99.2	99.2	99.2	99.2	99.2	99.4	99.2	99	100	100	100	100		100	100	100	100	100	100	100	100	100	100	100	100	100	100	100	100	100	100	100	100	100	100	100	100	99.6	99.6	99.6	87.5	87.5	87.5	87.5
Moraxella_bovis_genotype2_CP087825_LOCUS_27270_2722162_2724987_transferrin-binding_protein_1	99.2	99.2	99.2	99.2	99.2	99.4	99.2	99	100	100	100	100	100		100	100	100	100	100	100	100	100	100	100	100	100	100	100	100	100	100	100	100	100	100	100	100	99.6	99.6	99.6	87.5	87.5	87.5	87.5
Moraxella_bovis_genotype2_CP087823_LOCUS_00660_66317_69142_transferrin-binding_protein_1	99.2	99.2	99.2	99.2	99.2	99.4	99.2	99	100	100	100	100	100	100		100	100	100	100	100	100	100	100	100	100	100	100	100	100	100	100	100	100	100	100	100	100	99.6	99.6	99.6	87.5	87.5	87.5	87.5
Moraxella_bovis_genotype2_CP087773_LOCUS_00660_67162_69987_transferrin-binding_protein_1	99.2	99.2	99.2	99.2	99.2	99.4	99.2	99	100	100	100	100	100	100	100		100	100	100	100	100	100	100	100	100	100	100	100	100	100	100	100	100	100	100	100	100	99.6	99.6	99.6	87.5	87.5	87.5	87.5
Moraxella_bovis_genotype2_CP087768_LOCUS_00660_67053_69878_transferrin-binding_protein_1	99.2	99.2	99.2	99.2	99.2	99.4	99.2	99	100	100	100	100	100	100	100	100		100	100	100	100	100	100	100	100	100	100	100	100	100	100	100	100	100	100	100	100	99.6	99.6	99.6	87.5	87.5	87.5	87.5
Moraxella_bovis_genotype2_CP087765_LOCUS_22160_2192995_2195820_transferrin-binding_protein_1	99.2	99.2	99.2	99.2	99.2	99.4	99.2	99	100	100	100	100	100	100	100	100	100		100	100	100	100	100	100	100	100	100	100	100	100	100	100	100	100	100	100	100	99.6	99.6	99.6	87.5	87.5	87.5	87.5
Moraxella_bovis_genotype2_CP087811_LOCUS_26760_2650790_2653615_transferrin-binding_protein_1	99.2	99.2	99.2	99.2	99.2	99.4	99.2	99	100	100	100	100	100	100	100	100	100	100		100	100	100	100	100	100	100	100	100	100	100	100	100	100	100	100	100	100	99.6	99.6	99.6	87.5	87.5	87.5	87.5
Moraxella_bovis_genotype2_CP087806_LOCUS_24040_2386049_2388874_transferrin-binding_protein_1	99.2	99.2	99.2	99.2	99.2	99.4	99.2	99	100	100	100	100	100	100	100	100	100	100	100		100	100	100	100	100	100	100	100	100	100	100	100	100	100	100	100	100	99.6	99.6	99.6	87.5	87.5	87.5	87.5
Moraxella_bovis_genotype2_CP087800_LOCUS_26440_2628846_2631671_transferrin-binding_protein_1	99.2	99.2	99.2	99.2	99.2	99.4	99.2	99	100	100	100	100	100	100	100	100	100	100	100	100		100	100	100	100	100	100	100	100	100	100	100	100	100	100	100	100	99.6	99.6	99.6	87.5	87.5	87.5	87.5
Moraxella_bovis_genotype2_CP087798_LOCUS_27850_2788980_2791805_transferrin-binding_protein_1	99.2	99.2	99.2	99.2	99.2	99.4	99.2	99	100	100	100	100	100	100	100	100	100	100	100	100	100		100	100	100	100	100	100	100	100	100	100	100	100	100	100	100	99.6	99.6	99.6	87.5	87.5	87.5	87.5
Moraxella_bovis_genotype2_CP087793_LOCUS_00660_66801_69626_transferrin-binding_protein_1	99.2	99.2	99.2	99.2	99.2	99.4	99.2	99	100	100	100	100	100	100	100	100	100	100	100	100	100	100		100	100	100	100	100	100	100	100	100	100	100	100	100	100	99.6	99.6	99.6	87.5	87.5	87.5	87.5
Moraxella_bovis_genotype2_CP087788_LOCUS_00660_66981_69806_transferrin-binding_protein_1	99.2	99.2	99.2	99.2	99.2	99.4	99.2	99	100	100	100	100	100	100	100	100	100	100	100	100	100	100	100		100	100	100	100	100	100	100	100	100	100	100	100	100	99.6	99.6	99.6	87.5	87.5	87.5	87.5
Moraxella_bovis_genotype2_CP087784_LOCUS_26710_2658887_2661712_transferrin-binding_protein_1	99.2	99.2	99.2	99.2	99.2	99.4	99.2	99	100	100	100	100	100	100	100	100	100	100	100	100	100	100	100	100		100	100	100	100	100	100	100	100	100	100	100	100	99.6	99.6	99.6	87.5	87.5	87.5	87.5
Moraxella_bovis_genotype2_CP087781_LOCUS_00660_67100_69925_transferrin-binding_protein_1	99.2	99.2	99.2	99.2	99.2	99.4	99.2	99	100	100	100	100	100	100	100	100	100	100	100	100	100	100	100	100	100		100	100	100	100	100	100	100	100	100	100	100	99.6	99.6	99.6	87.5	87.5	87.5	87.5
Moraxella_bovis_genotype2_CP087859_LOCUS_26730_2654273_2657098_transferrin-binding_protein_1	99.2	99.2	99.2	99.2	99.2	99.4	99.2	99	100	100	100	100	100	100	100	100	100	100	100	100	100	100	100	100	100	100		100	100	100	100	100	100	100	100	100	100	99.6	99.6	99.6	87.5	87.5	87.5	87.5
Moraxella_bovis_genotype2_CP087856_LOCUS_00660_67101_69926_transferrin-binding_protein_1	99.2	99.2	99.2	99.2	99.2	99.4	99.2	99	100	100	100	100	100	100	100	100	100	100	100	100	100	100	100	100	100	100	100		100	100	100	100	100	100	100	100	100	99.6	99.6	99.6	87.5	87.5	87.5	87.5
Moraxella_bovis_genotype2_CP087854_LOCUS_00660_66151_68976_transferrin-binding_protein_1	99.2	99.2	99.2	99.2	99.2	99.4	99.2	99	100	100	100	100	100	100	100	100	100	100	100	100	100	100	100	100	100	100	100	100		100	100	100	100	100	100	100	100	99.6	99.6	99.6	87.5	87.5	87.5	87.5
Moraxella_bovis_genotype2_CP087851_LOCUS_00660_67102_69927_transferrin-binding_protein_1	99.2	99.2	99.2	99.2	99.2	99.4	99.2	99	100	100	100	100	100	100	100	100	100	100	100	100	100	100	100	100	100	100	100	100	100		100	100	100	100	100	100	100	99.6	99.6	99.6	87.5	87.5	87.5	87.5
Moraxella_bovis_genotype2_CP087848_LOCUS_27670_2757744_2760569_transferrin-binding_protein_1	99.2	99.2	99.2	99.2	99.2	99.4	99.2	99	100	100	100	100	100	100	100	100	100	100	100	100	100	100	100	100	100	100	100	100	100	100		100	100	100	100	100	100	99.6	99.6	99.6	87.5	87.5	87.5	87.5
Moraxella_bovis_genotype2_CP087844_LOCUS_00660_67224_70049_transferrin-binding_protein_1	99.2	99.2	99.2	99.2	99.2	99.4	99.2	99	100	100	100	100	100	100	100	100	100	100	100	100	100	100	100	100	100	100	100	100	100	100	100		100	100	100	100	100	99.6	99.6	99.6	87.5	87.5	87.5	87.5
Moraxella_bovis_genotype2_CP087843_LOCUS_04740_480170_482995_transferrin-binding_protein_1	99.4	99	99.4	99	99.4	99.2	99.4	99.2	99.8	99.8	99.8	99.8	99.8	99.8	99.8	99.8	99.8	99.8	99.8	99.8	99.8	99.8	99.8	99.8	99.8	99.8	99.8	99.8	99.8	99.8	99.8	99.8		100	100	100	100	99.6	99.6	99.6	87.5	87.5	87.5	87.5
Moraxella_bovis_genotype2_CP087840_LOCUS_26810_2659188_2662013_transferrin-binding_protein_1	99.2	99.2	99.2	99.2	99.2	99.4	99.2	99	100	100	100	100	100	100	100	100	100	100	100	100	100	100	100	100	100	100	100	100	100	100	100	100	99.8		100	100	100	99.6	99.6	99.6	87.5	87.5	87.5	87.5
Moraxella_bovis_genotype2_CP087817_LOCUS_27490_2779028_2781853_transferrin-binding_protein_1	99.2	99.2	99.2	99.2	99.2	99.4	99.2	99	100	100	100	100	100	100	100	100	100	100	100	100	100	100	100	100	100	100	100	100	100	100	100	100	99.8	100		100	100	99.6	99.6	99.6	87.5	87.5	87.5	87.5
Moraxella_bovis_genotype2_CP087814_LOCUS_00650_68069_70894_transferrin-binding_protein_1	99.2	99.2	99.2	99.2	99.2	99.4	99.2	99	100	100	100	100	100	100	100	100	100	100	100	100	100	100	100	100	100	100	100	100	100	100	100	100	99.8	100	100		100	99.6	99.6	99.6	87.5	87.5	87.5	87.5
Moraxella_bovis_genotype2_CP087771_LOCUS_26810_2673219_2676044_transferrin-binding_protein_1	99.2	99.2	99.2	99.2	99.2	99.4	99.2	99	100	100	100	100	100	100	100	100	100	100	100	100	100	100	100	100	100	100	100	100	100	100	100	100	99.8	100	100	100		99.6	99.6	99.6	87.5	87.5	87.5	87.5
Moraxella_bovoculi_genotype1_CP011374_LOCUS_19660_2090001_2092826_transferrin-binding_protein_1	99.4	99.2	99.4	99.2	99.4	99.4	99.4	99.4	99.2	99.2	99.2	99.2	99.2	99.2	99.2	99.2	99.2	99.2	99.2	99.2	99.2	99.2	99.2	99.2	99.2	99.2	99.2	99.2	99.2	99.2	99.2	99.2	99.4	99.2	99.2	99.2	99.2		100	100	87.1	87.1	87.1	87.1
Moraxella_bovoculi_genotype1_CP011380_LOCUS_19650_2111345_2114170_transferrin-binding_protein_1	99.4	99.2	99.4	99.2	99.4	99.4	99.4	99.4	99.2	99.2	99.2	99.2	99.2	99.2	99.2	99.2	99.2	99.2	99.2	99.2	99.2	99.2	99.2	99.2	99.2	99.2	99.2	99.2	99.2	99.2	99.2	99.2	99.4	99.2	99.2	99.2	99.2	100		100	87.2	87.2	87.2	87.2
Moraxella_bovoculi_genotype1_CP011381_LOCUS_18910_2064439_2067264_transferrin-binding_protein_1	99.4	99.2	99.4	99.2	99.4	99.4	99.4	99.4	99.2	99.2	99.2	99.2	99.2	99.2	99.2	99.2	99.2	99.2	99.2	99.2	99.2	99.2	99.2	99.2	99.2	99.2	99.2	99.2	99.2	99.2	99.2	99.2	99.4	99.2	99.2	99.2	99.2	100	100		87.1	87.1	87.1	87.1
Moraxella_bovoculi_genotype2_CP011376_LOCUS_15730_1614471_1617266_putative_transferrin-binding_protein_1	83.8	84	83.8	84	83.8	84	83.8	83.8	83.8	83.8	83.8	83.8	83.8	83.8	83.8	83.8	83.8	83.8	83.8	83.8	83.8	83.8	83.8	83.8	83.8	83.8	83.8	83.8	83.8	83.8	83.8	83.8	83.6	83.8	83.8	83.8	83.8	83.2	83.4	83.2		100	100	100
Moraxella_bovoculi_genotype2_CP011377_LOCUS_07290_731154_733949_putative_transferrin-binding_protein_1	83.8	84	83.8	84	83.8	84	83.8	83.8	83.8	83.8	83.8	83.8	83.8	83.8	83.8	83.8	83.8	83.8	83.8	83.8	83.8	83.8	83.8	83.8	83.8	83.8	83.8	83.8	83.8	83.8	83.8	83.8	83.6	83.8	83.8	83.8	83.8	83.2	83.4	83.2	100		100	100
Moraxella_bovoculi_genotype2_CP011378_LOCUS_07260_731575_734370_putative_transferrin-binding_protein_1	83.8	84	83.8	84	83.8	84	83.8	83.8	83.8	83.8	83.8	83.8	83.8	83.8	83.8	83.8	83.8	83.8	83.8	83.8	83.8	83.8	83.8	83.8	83.8	83.8	83.8	83.8	83.8	83.8	83.8	83.8	83.6	83.8	83.8	83.8	83.8	83.2	83.4	83.2	100	100		100
Moraxella_bovoculi_genotype2_CP011379_LOCUS_06740_691980_694775_putative_transferrin-binding_protein_1	83.8	84	83.8	84	83.8	84	83.8	83.8	83.8	83.8	83.8	83.8	83.8	83.8	83.8	83.8	83.8	83.8	83.8	83.8	83.8	83.8	83.8	83.8	83.8	83.8	83.8	83.8	83.8	83.8	83.8	83.8	83.6	83.8	83.8	83.8	83.8	83.2	83.4	83.2	100	100	100

## Sheet: Core_Lactoferrin_TBDR2
Supplementary File S8: Pairwise similarities of predicted OMPs
Legend: Pairwise similarities of all full-length and predicted extracellular loop regions of all predicted OMPs for M. bovis and M. bovoculi. Each tab is a predicted OMP. Pairwise comparisons of the full-length proteins are on the top half of the table, pairwise comparisons of the extracellular loops are on the bottom half of the table. Similarity was calculated with a BLOSUM62 scoring matrix. DF…
	Moraxella_bovis_genotype1_CP087863_LOCUS_18500_1922908_1925628_putative_transferrin-binding_protein_1	Moraxella_bovis_genotype1_CP087865_LOCUS_18310_1920191_1922911_putative_transferrin-binding_protein_1	Moraxella_bovis_genotype1_CP087821_LOCUS_18610_1956360_1959080_putative_transferrin-binding_protein_1	Moraxella_bovis_genotype1_CP087805_LOCUS_06470_641409_644129_putative_transferrin-binding_protein_1	Moraxella_bovis_genotype1_CP087796_LOCUS_19100_1983170_1985890_putative_transferrin-binding_protein_1	Moraxella_bovis_genotype1_CP087791_LOCUS_06520_636339_639059_putative_transferrin-binding_protein_1	Moraxella_bovis_genotype1_CP087862_LOCUS_06550_632111_634831_putative_transferrin-binding_protein_1	Moraxella_bovis_genotype1_CP087776_LOCUS_06450_636554_639274_putative_transferrin-binding_protein_1	Moraxella_bovis_genotype2_CP087803_LOCUS_22180_2126498_2129218_putative_transferrin-binding_protein_1	Moraxella_bovis_genotype2_CP030241_LOCUS_07090_705626_708346_putative_transferrin-binding_protein_1	Moraxella_bovis_genotype2_CP087837_LOCUS_21100_2085222_2087942_putative_transferrin-binding_protein_1	Moraxella_bovis_genotype2_CP087830_LOCUS_06940_710569_713289_putative_transferrin-binding_protein_1	Moraxella_bovis_genotype2_CP087828_LOCUS_21280_2113593_2116313_putative_transferrin-binding_protein_1	Moraxella_bovis_genotype2_CP087825_LOCUS_20930_2074701_2077421_putative_transferrin-binding_protein_1	Moraxella_bovis_genotype2_CP087823_LOCUS_07120_721757_724477_putative_transferrin-binding_protein_1	Moraxella_bovis_genotype2_CP087773_LOCUS_06300_631342_634062_putative_transferrin-binding_protein_1	Moraxella_bovis_genotype2_CP087768_LOCUS_21430_2129812_2132532_putative_transferrin-binding_protein_1	Moraxella_bovis_genotype2_CP087765_LOCUS_00310_29441_32161_putative_transferrin-binding_protein_1	Moraxella_bovis_genotype2_CP087811_LOCUS_21080_2086503_2089223_putative_transferrin-binding_protein_1	Moraxella_bovis_genotype2_CP087806_LOCUS_01900_188846_191566_putative_transferrin-binding_protein_1	Moraxella_bovis_genotype2_CP087800_LOCUS_20930_2074377_2077097_putative_transferrin-binding_protein_1	Moraxella_bovis_genotype2_CP087798_LOCUS_21450_2137751_2140471_putative_transferrin-binding_protein_1	Moraxella_bovis_genotype2_CP087793_LOCUS_06220_627221_629941_putative_transferrin-binding_protein_1	Moraxella_bovis_genotype2_CP087788_LOCUS_06290_631771_634491_putative_transferrin-binding_protein_1	Moraxella_bovis_genotype2_CP087784_LOCUS_21110_2095726_2098446_putative_transferrin-binding_protein_1	Moraxella_bovis_genotype2_CP087781_LOCUS_07720_779814_782534_putative_transferrin-binding_protein_1	Moraxella_bovis_genotype2_CP087859_LOCUS_21210_2101332_2104052_putative_transferrin-binding_protein_1	Moraxella_bovis_genotype2_CP087856_LOCUS_06310_630949_633669_putative_transferrin-binding_protein_1	Moraxella_bovis_genotype2_CP087854_LOCUS_21790_2159482_2162202_putative_transferrin-binding_protein_1	Moraxella_bovis_genotype2_CP087851_LOCUS_06300_631004_633724_putative_transferrin-binding_protein_1	Moraxella_bovis_genotype2_CP087848_LOCUS_06230_632043_634763_putative_transferrin-binding_protein_1	Moraxella_bovis_genotype2_CP087844_LOCUS_06320_630222_632942_putative_transferrin-binding_protein_1	Moraxella_bovis_genotype2_CP087843_LOCUS_25650_2554646_2557366_putative_transferrin-binding_protein_1	Moraxella_bovis_genotype2_CP087840_LOCUS_21180_2095297_2098017_putative_transferrin-binding_protein_1	Moraxella_bovis_genotype2_CP087817_LOCUS_19910_2027340_2030060_putative_transferrin-binding_protein_1	Moraxella_bovis_genotype2_CP087814_LOCUS_06300_631837_634557_putative_transferrin-binding_protein_1	Moraxella_bovis_genotype2_CP087771_LOCUS_21150_2107971_2110691_putative_transferrin-binding_protein_1	Moraxella_bovoculi_genotype1_CP011374_LOCUS_13430_1470402_1473122_putative_transferrin-binding_protein_1	Moraxella_bovoculi_genotype1_CP011380_LOCUS_13710_1474956_1477676_putative_transferrin-binding_protein_1	Moraxella_bovoculi_genotype1_CP011381_LOCUS_13050_1451556_1454276_putative_transferrin-binding_protein_1	Moraxella_bovoculi_genotype2_CP011376_LOCUS_16960_1722370_1725090_putative_transferrin-binding_protein_1	Moraxella_bovoculi_genotype2_CP011377_LOCUS_05920_619092_621812_putative_transferrin-binding_protein_1	Moraxella_bovoculi_genotype2_CP011378_LOCUS_06030_623730_626450_putative_transferrin-binding_protein_1	Moraxella_bovoculi_genotype2_CP011379_LOCUS_05390_579966_582686_putative_transferrin-binding_protein_1
Moraxella_bovis_genotype1_CP087863_LOCUS_18500_1922908_1925628_putative_transferrin-binding_protein_1		99.9	100	99.9	100	99.9	100	100	100	99.9	99.9	100	100	100	100	99.9	99.9	99.9	99.9	100	99.9	100	99.9	99.9	99.9	99.9	99.9	99.9	100	99.9	99.9	100	100	99.9	99.9	99.9	99.9	99.6	99.7	99.7	98.9	98.9	98.9	98.9
Moraxella_bovis_genotype1_CP087865_LOCUS_18310_1920191_1922911_putative_transferrin-binding_protein_1	99.6		99.9	100	99.9	100	99.9	99.9	99.9	99.8	99.8	99.9	99.9	99.9	99.9	99.8	99.8	99.8	99.8	99.9	99.8	99.9	99.8	99.8	99.8	99.8	99.8	99.8	99.9	99.8	100	99.9	99.9	99.8	99.8	99.8	99.8	99.7	99.8	99.8	99	99	99	99
Moraxella_bovis_genotype1_CP087821_LOCUS_18610_1956360_1959080_putative_transferrin-binding_protein_1	100	99.6		99.9	100	99.9	100	100	100	99.9	99.9	100	100	100	100	99.9	99.9	99.9	99.9	100	99.9	100	99.9	99.9	99.9	99.9	99.9	99.9	100	99.9	99.9	100	100	99.9	99.9	99.9	99.9	99.6	99.7	99.7	98.9	98.9	98.9	98.9
Moraxella_bovis_genotype1_CP087805_LOCUS_06470_641409_644129_putative_transferrin-binding_protein_1	99.6	100	99.6		99.9	100	99.9	99.9	99.9	99.8	99.8	99.9	99.9	99.9	99.9	99.8	99.8	99.8	99.8	99.9	99.8	99.9	99.8	99.8	99.8	99.8	99.8	99.8	99.9	99.8	100	99.9	99.9	99.8	99.8	99.8	99.8	99.7	99.8	99.8	99	99	99	99
Moraxella_bovis_genotype1_CP087796_LOCUS_19100_1983170_1985890_putative_transferrin-binding_protein_1	100	99.6	100	99.6		99.9	100	100	100	99.9	99.9	100	100	100	100	99.9	99.9	99.9	99.9	100	99.9	100	99.9	99.9	99.9	99.9	99.9	99.9	100	99.9	99.9	100	100	99.9	99.9	99.9	99.9	99.6	99.7	99.7	98.9	98.9	98.9	98.9
Moraxella_bovis_genotype1_CP087791_LOCUS_06520_636339_639059_putative_transferrin-binding_protein_1	99.8	99.8	99.8	99.8	99.8		99.9	99.9	99.9	99.8	99.8	99.9	99.9	99.9	99.9	99.8	99.8	99.8	99.8	99.9	99.8	99.9	99.8	99.8	99.8	99.8	99.8	99.8	99.9	99.8	100	99.9	99.9	99.8	99.8	99.8	99.8	99.7	99.8	99.8	99	99	99	99
Moraxella_bovis_genotype1_CP087862_LOCUS_06550_632111_634831_putative_transferrin-binding_protein_1	100	99.6	100	99.6	100	99.8		100	100	99.9	99.9	100	100	100	100	99.9	99.9	99.9	99.9	100	99.9	100	99.9	99.9	99.9	99.9	99.9	99.9	100	99.9	99.9	100	100	99.9	99.9	99.9	99.9	99.6	99.7	99.7	98.9	98.9	98.9	98.9
Moraxella_bovis_genotype1_CP087776_LOCUS_06450_636554_639274_putative_transferrin-binding_protein_1	99.8	99.8	99.8	99.8	99.8	100	99.8		100	99.9	99.9	100	100	100	100	99.9	99.9	99.9	99.9	100	99.9	100	99.9	99.9	99.9	99.9	99.9	99.9	100	99.9	99.9	100	100	99.9	99.9	99.9	99.9	99.6	99.7	99.7	98.9	98.9	98.9	98.9
Moraxella_bovis_genotype2_CP087803_LOCUS_22180_2126498_2129218_putative_transferrin-binding_protein_1	99.8	99.4	99.8	99.4	99.8	99.6	99.8	99.6		99.9	99.9	100	100	100	100	99.9	99.9	99.9	99.9	100	99.9	100	99.9	99.9	99.9	99.9	99.9	99.9	100	99.9	99.9	100	100	99.9	99.9	99.9	99.9	99.6	99.7	99.7	98.9	98.9	98.9	98.9
Moraxella_bovis_genotype2_CP030241_LOCUS_07090_705626_708346_putative_transferrin-binding_protein_1	99.6	100	99.6	100	99.6	99.8	99.6	99.8	99.4		100	99.9	99.9	99.9	99.9	100	100	100	100	99.9	100	99.9	100	100	100	100	100	100	99.9	100	99.8	99.9	99.9	100	100	100	100	99.4	99.6	99.6	98.8	98.8	98.8	98.8
Moraxella_bovis_genotype2_CP087837_LOCUS_21100_2085222_2087942_putative_transferrin-binding_protein_1	99.6	100	99.6	100	99.6	99.8	99.6	99.8	99.4	100		99.9	99.9	99.9	99.9	100	100	100	100	99.9	100	99.9	100	100	100	100	100	100	99.9	100	99.8	99.9	99.9	100	100	100	100	99.4	99.6	99.6	98.8	98.8	98.8	98.8
Moraxella_bovis_genotype2_CP087830_LOCUS_06940_710569_713289_putative_transferrin-binding_protein_1	99.8	99.4	99.8	99.4	99.8	99.6	99.8	99.6	100	99.4	99.4		100	100	100	99.9	99.9	99.9	99.9	100	99.9	100	99.9	99.9	99.9	99.9	99.9	99.9	100	99.9	99.9	100	100	99.9	99.9	99.9	99.9	99.6	99.7	99.7	98.9	98.9	98.9	98.9
Moraxella_bovis_genotype2_CP087828_LOCUS_21280_2113593_2116313_putative_transferrin-binding_protein_1	99.8	99.4	99.8	99.4	99.8	99.6	99.8	99.6	100	99.4	99.4	100		100	100	99.9	99.9	99.9	99.9	100	99.9	100	99.9	99.9	99.9	99.9	99.9	99.9	100	99.9	99.9	100	100	99.9	99.9	99.9	99.9	99.6	99.7	99.7	98.9	98.9	98.9	98.9
Moraxella_bovis_genotype2_CP087825_LOCUS_20930_2074701_2077421_putative_transferrin-binding_protein_1	99.8	99.4	99.8	99.4	99.8	99.6	99.8	99.6	100	99.4	99.4	100	100		100	99.9	99.9	99.9	99.9	100	99.9	100	99.9	99.9	99.9	99.9	99.9	99.9	100	99.9	99.9	100	100	99.9	99.9	99.9	99.9	99.6	99.7	99.7	98.9	98.9	98.9	98.9
Moraxella_bovis_genotype2_CP087823_LOCUS_07120_721757_724477_putative_transferrin-binding_protein_1	99.8	99.4	99.8	99.4	99.8	99.6	99.8	99.6	100	99.4	99.4	100	100	100		99.9	99.9	99.9	99.9	100	99.9	100	99.9	99.9	99.9	99.9	99.9	99.9	100	99.9	99.9	100	100	99.9	99.9	99.9	99.9	99.6	99.7	99.7	98.9	98.9	98.9	98.9
Moraxella_bovis_genotype2_CP087773_LOCUS_06300_631342_634062_putative_transferrin-binding_protein_1	99.6	100	99.6	100	99.6	99.8	99.6	99.8	99.4	100	100	99.4	99.4	99.4	99.4		100	100	100	99.9	100	99.9	100	100	100	100	100	100	99.9	100	99.8	99.9	99.9	100	100	100	100	99.4	99.6	99.6	98.8	98.8	98.8	98.8
Moraxella_bovis_genotype2_CP087768_LOCUS_21430_2129812_2132532_putative_transferrin-binding_protein_1	99.6	100	99.6	100	99.6	99.8	99.6	99.8	99.4	100	100	99.4	99.4	99.4	99.4	100		100	100	99.9	100	99.9	100	100	100	100	100	100	99.9	100	99.8	99.9	99.9	100	100	100	100	99.4	99.6	99.6	98.8	98.8	98.8	98.8
Moraxella_bovis_genotype2_CP087765_LOCUS_00310_29441_32161_putative_transferrin-binding_protein_1	99.6	100	99.6	100	99.6	99.8	99.6	99.8	99.4	100	100	99.4	99.4	99.4	99.4	100	100		100	99.9	100	99.9	100	100	100	100	100	100	99.9	100	99.8	99.9	99.9	100	100	100	100	99.4	99.6	99.6	98.8	98.8	98.8	98.8
Moraxella_bovis_genotype2_CP087811_LOCUS_21080_2086503_2089223_putative_transferrin-binding_protein_1	99.6	100	99.6	100	99.6	99.8	99.6	99.8	99.4	100	100	99.4	99.4	99.4	99.4	100	100	100		99.9	100	99.9	100	100	100	100	100	100	99.9	100	99.8	99.9	99.9	100	100	100	100	99.4	99.6	99.6	98.8	98.8	98.8	98.8
Moraxella_bovis_genotype2_CP087806_LOCUS_01900_188846_191566_putative_transferrin-binding_protein_1	99.8	99.4	99.8	99.4	99.8	99.6	99.8	99.6	100	99.4	99.4	100	100	100	100	99.4	99.4	99.4	99.4		99.9	100	99.9	99.9	99.9	99.9	99.9	99.9	100	99.9	99.9	100	100	99.9	99.9	99.9	99.9	99.6	99.7	99.7	98.9	98.9	98.9	98.9
Moraxella_bovis_genotype2_CP087800_LOCUS_20930_2074377_2077097_putative_transferrin-binding_protein_1	99.6	100	99.6	100	99.6	99.8	99.6	99.8	99.4	100	100	99.4	99.4	99.4	99.4	100	100	100	100	99.4		99.9	100	100	100	100	100	100	99.9	100	99.8	99.9	99.9	100	100	100	100	99.4	99.6	99.6	98.8	98.8	98.8	98.8
Moraxella_bovis_genotype2_CP087798_LOCUS_21450_2137751_2140471_putative_transferrin-binding_protein_1	99.8	99.4	99.8	99.4	99.8	99.6	99.8	99.6	100	99.4	99.4	100	100	100	100	99.4	99.4	99.4	99.4	100	99.4		99.9	99.9	99.9	99.9	99.9	99.9	100	99.9	99.9	100	100	99.9	99.9	99.9	99.9	99.6	99.7	99.7	98.9	98.9	98.9	98.9
Moraxella_bovis_genotype2_CP087793_LOCUS_06220_627221_629941_putative_transferrin-binding_protein_1	99.6	100	99.6	100	99.6	99.8	99.6	99.8	99.4	100	100	99.4	99.4	99.4	99.4	100	100	100	100	99.4	100	99.4		100	100	100	100	100	99.9	100	99.8	99.9	99.9	100	100	100	100	99.4	99.6	99.6	98.8	98.8	98.8	98.8
Moraxella_bovis_genotype2_CP087788_LOCUS_06290_631771_634491_putative_transferrin-binding_protein_1	99.6	100	99.6	100	99.6	99.8	99.6	99.8	99.4	100	100	99.4	99.4	99.4	99.4	100	100	100	100	99.4	100	99.4	100		100	100	100	100	99.9	100	99.8	99.9	99.9	100	100	100	100	99.4	99.6	99.6	98.8	98.8	98.8	98.8
Moraxella_bovis_genotype2_CP087784_LOCUS_21110_2095726_2098446_putative_transferrin-binding_protein_1	99.6	100	99.6	100	99.6	99.8	99.6	99.8	99.4	100	100	99.4	99.4	99.4	99.4	100	100	100	100	99.4	100	99.4	100	100		100	100	100	99.9	100	99.8	99.9	99.9	100	100	100	100	99.4	99.6	99.6	98.8	98.8	98.8	98.8
Moraxella_bovis_genotype2_CP087781_LOCUS_07720_779814_782534_putative_transferrin-binding_protein_1	99.6	100	99.6	100	99.6	99.8	99.6	99.8	99.4	100	100	99.4	99.4	99.4	99.4	100	100	100	100	99.4	100	99.4	100	100	100		100	100	99.9	100	99.8	99.9	99.9	100	100	100	100	99.4	99.6	99.6	98.8	98.8	98.8	98.8
Moraxella_bovis_genotype2_CP087859_LOCUS_21210_2101332_2104052_putative_transferrin-binding_protein_1	99.6	100	99.6	100	99.6	99.8	99.6	99.8	99.4	100	100	99.4	99.4	99.4	99.4	100	100	100	100	99.4	100	99.4	100	100	100	100		100	99.9	100	99.8	99.9	99.9	100	100	100	100	99.4	99.6	99.6	98.8	98.8	98.8	98.8
Moraxella_bovis_genotype2_CP087856_LOCUS_06310_630949_633669_putative_transferrin-binding_protein_1	99.6	100	99.6	100	99.6	99.8	99.6	99.8	99.4	100	100	99.4	99.4	99.4	99.4	100	100	100	100	99.4	100	99.4	100	100	100	100	100		99.9	100	99.8	99.9	99.9	100	100	100	100	99.4	99.6	99.6	98.8	98.8	98.8	98.8
Moraxella_bovis_genotype2_CP087854_LOCUS_21790_2159482_2162202_putative_transferrin-binding_protein_1	99.6	99.1	99.6	99.1	99.6	99.4	99.6	99.4	99.8	99.1	99.1	99.8	99.8	99.8	99.8	99.1	99.1	99.1	99.1	99.8	99.1	99.8	99.1	99.1	99.1	99.1	99.1	99.1		99.9	99.9	100	100	99.9	99.9	99.9	99.9	99.6	99.7	99.7	98.9	98.9	98.9	98.9
Moraxella_bovis_genotype2_CP087851_LOCUS_06300_631004_633724_putative_transferrin-binding_protein_1	99.6	100	99.6	100	99.6	99.8	99.6	99.8	99.4	100	100	99.4	99.4	99.4	99.4	100	100	100	100	99.4	100	99.4	100	100	100	100	100	100	99.1		99.8	99.9	99.9	100	100	100	100	99.4	99.6	99.6	98.8	98.8	98.8	98.8
Moraxella_bovis_genotype2_CP087848_LOCUS_06230_632043_634763_putative_transferrin-binding_protein_1	99.8	99.8	99.8	99.8	99.8	100	99.8	100	99.6	99.8	99.8	99.6	99.6	99.6	99.6	99.8	99.8	99.8	99.8	99.6	99.8	99.6	99.8	99.8	99.8	99.8	99.8	99.8	99.4	99.8		99.9	99.9	99.8	99.8	99.8	99.8	99.7	99.8	99.8	99	99	99	99
Moraxella_bovis_genotype2_CP087844_LOCUS_06320_630222_632942_putative_transferrin-binding_protein_1	99.8	99.4	99.8	99.4	99.8	99.6	99.8	99.6	100	99.4	99.4	100	100	100	100	99.4	99.4	99.4	99.4	100	99.4	100	99.4	99.4	99.4	99.4	99.4	99.4	99.8	99.4	99.6		100	99.9	99.9	99.9	99.9	99.6	99.7	99.7	98.9	98.9	98.9	98.9
Moraxella_bovis_genotype2_CP087843_LOCUS_25650_2554646_2557366_putative_transferrin-binding_protein_1	99.8	99.4	99.8	99.4	99.8	99.6	99.8	99.6	100	99.4	99.4	100	100	100	100	99.4	99.4	99.4	99.4	100	99.4	100	99.4	99.4	99.4	99.4	99.4	99.4	99.8	99.4	99.6	100		99.9	99.9	99.9	99.9	99.6	99.7	99.7	98.9	98.9	98.9	98.9
Moraxella_bovis_genotype2_CP087840_LOCUS_21180_2095297_2098017_putative_transferrin-binding_protein_1	99.6	100	99.6	100	99.6	99.8	99.6	99.8	99.4	100	100	99.4	99.4	99.4	99.4	100	100	100	100	99.4	100	99.4	100	100	100	100	100	100	99.1	100	99.8	99.4	99.4		100	100	100	99.4	99.6	99.6	98.8	98.8	98.8	98.8
Moraxella_bovis_genotype2_CP087817_LOCUS_19910_2027340_2030060_putative_transferrin-binding_protein_1	99.6	100	99.6	100	99.6	99.8	99.6	99.8	99.4	100	100	99.4	99.4	99.4	99.4	100	100	100	100	99.4	100	99.4	100	100	100	100	100	100	99.1	100	99.8	99.4	99.4	100		100	100	99.4	99.6	99.6	98.8	98.8	98.8	98.8
Moraxella_bovis_genotype2_CP087814_LOCUS_06300_631837_634557_putative_transferrin-binding_protein_1	99.6	100	99.6	100	99.6	99.8	99.6	99.8	99.4	100	100	99.4	99.4	99.4	99.4	100	100	100	100	99.4	100	99.4	100	100	100	100	100	100	99.1	100	99.8	99.4	99.4	100	100		100	99.4	99.6	99.6	98.8	98.8	98.8	98.8
Moraxella_bovis_genotype2_CP087771_LOCUS_21150_2107971_2110691_putative_transferrin-binding_protein_1	99.6	100	99.6	100	99.6	99.8	99.6	99.8	99.4	100	100	99.4	99.4	99.4	99.4	100	100	100	100	99.4	100	99.4	100	100	100	100	100	100	99.1	100	99.8	99.4	99.4	100	100	100		99.4	99.6	99.6	98.8	98.8	98.8	98.8
Moraxella_bovoculi_genotype1_CP011374_LOCUS_13430_1470402_1473122_putative_transferrin-binding_protein_1	99.4	99.4	99.4	99.4	99.4	99.6	99.4	99.6	99.6	99.4	99.4	99.6	99.6	99.6	99.6	99.4	99.4	99.4	99.4	99.6	99.4	99.6	99.4	99.4	99.4	99.4	99.4	99.4	99.4	99.4	99.6	99.6	99.6	99.4	99.4	99.4	99.4		99.9	99.9	98.7	98.7	98.7	98.7
Moraxella_bovoculi_genotype1_CP011380_LOCUS_13710_1474956_1477676_putative_transferrin-binding_protein_1	99.4	98.9	99.4	98.9	99.4	99.1	99.4	99.1	99.6	98.9	98.9	99.6	99.6	99.6	99.6	98.9	98.9	98.9	98.9	99.6	98.9	99.6	98.9	98.9	98.9	98.9	98.9	98.9	99.4	98.9	99.1	99.6	99.6	98.9	98.9	98.9	98.9	99.6		100	98.8	98.8	98.8	98.8
Moraxella_bovoculi_genotype1_CP011381_LOCUS_13050_1451556_1454276_putative_transferrin-binding_protein_1	98.9	99.4	98.9	99.4	98.9	99.1	98.9	99.1	99.1	99.4	99.4	99.1	99.1	99.1	99.1	99.4	99.4	99.4	99.4	99.1	99.4	99.1	99.4	99.4	99.4	99.4	99.4	99.4	99.4	99.4	99.1	99.1	99.1	99.4	99.4	99.4	99.4	99.6	99.1		98.8	98.8	98.8	98.8
Moraxella_bovoculi_genotype2_CP011376_LOCUS_16960_1722370_1725090_putative_transferrin-binding_protein_1	97.6	98.1	97.6	98.1	97.6	97.8	97.6	97.8	97.8	98.1	98.1	97.8	97.8	97.8	97.8	98.1	98.1	98.1	98.1	97.8	98.1	97.8	98.1	98.1	98.1	98.1	98.1	98.1	97.6	98.1	97.8	97.8	97.8	98.1	98.1	98.1	98.1	97.8	97.4	97.8		100	100	100
Moraxella_bovoculi_genotype2_CP011377_LOCUS_05920_619092_621812_putative_transferrin-binding_protein_1	97.6	98.1	97.6	98.1	97.6	97.8	97.6	97.8	97.8	98.1	98.1	97.8	97.8	97.8	97.8	98.1	98.1	98.1	98.1	97.8	98.1	97.8	98.1	98.1	98.1	98.1	98.1	98.1	97.6	98.1	97.8	97.8	97.8	98.1	98.1	98.1	98.1	97.8	97.4	97.8	100		100	100
Moraxella_bovoculi_genotype2_CP011378_LOCUS_06030_623730_626450_putative_transferrin-binding_protein_1	97.6	98.1	97.6	98.1	97.6	97.8	97.6	97.8	97.8	98.1	98.1	97.8	97.8	97.8	97.8	98.1	98.1	98.1	98.1	97.8	98.1	97.8	98.1	98.1	98.1	98.1	98.1	98.1	97.6	98.1	97.8	97.8	97.8	98.1	98.1	98.1	98.1	97.8	97.4	97.8	100	100		100
Moraxella_bovoculi_genotype2_CP011379_LOCUS_05390_579966_582686_putative_transferrin-binding_protein_1	97.6	98.1	97.6	98.1	97.6	97.8	97.6	97.8	97.8	98.1	98.1	97.8	97.8	97.8	97.8	98.1	98.1	98.1	98.1	97.8	98.1	97.8	98.1	98.1	98.1	98.1	98.1	98.1	97.6	98.1	97.8	97.8	97.8	98.1	98.1	98.1	98.1	97.8	97.4	97.8	100	100	100

## Sheet: Core_OuterMembraneBetaBarrel
Supplementary File S8: Pairwise similarities of predicted OMPs
Legend: Pairwise similarities of all full-length and predicted extracellular loop regions of all predicted OMPs for M. bovis and M. bovoculi. Each tab is a predicted OMP. Pairwise comparisons of the full-length proteins are on the top half of the table, pairwise comparisons of the extracellular loops are on the bottom half of the table. Similarity was calculated with a BLOSUM62 scoring matrix. DF…
	Moraxella_bovis_genotype1_CP087863_LOCUS_23550_2402783_2403385_hypothetical_protein_1112	Moraxella_bovis_genotype1_CP087865_LOCUS_23300_2404006_2404608_hypothetical_protein_1086	Moraxella_bovis_genotype1_CP087821_LOCUS_23730_2444535_2445137_hypothetical_protein_1122	Moraxella_bovis_genotype1_CP087805_LOCUS_01410_152777_153379_hypothetical_protein_62	Moraxella_bovis_genotype1_CP087796_LOCUS_24230_2473709_2474311_hypothetical_protein_1160	Moraxella_bovis_genotype1_CP087791_LOCUS_01380_148620_149222_hypothetical_protein_62	Moraxella_bovis_genotype1_CP087862_LOCUS_01300_136479_137081_hypothetical_protein_58	Moraxella_bovis_genotype1_CP087776_LOCUS_01410_152900_153502_hypothetical_protein_63	Moraxella_bovis_genotype2_CP087803_LOCUS_27970_2689083_2689685_hypothetical_protein_1548	Moraxella_bovis_genotype2_CP030241_LOCUS_27120_2689230_2689832_hypothetical_protein_1402	Moraxella_bovis_genotype2_CP087837_LOCUS_26020_2564711_2565313_hypothetical_protein_1302	Moraxella_bovis_genotype2_CP087830_LOCUS_01390_152406_153008_hypothetical_protein_61	Moraxella_bovis_genotype2_CP087828_LOCUS_27000_2685352_2685954_hypothetical_protein_1395	Moraxella_bovis_genotype2_CP087825_LOCUS_26530_2638165_2638767_hypothetical_protein_1353	Moraxella_bovis_genotype2_CP087823_LOCUS_01410_152021_152623_hypothetical_protein_63	Moraxella_bovis_genotype2_CP087773_LOCUS_01380_152582_153184_hypothetical_protein_59	Moraxella_bovis_genotype2_CP087768_LOCUS_26340_2610514_2611116_hypothetical_protein_1293	Moraxella_bovis_genotype2_CP087765_LOCUS_22900_2278431_2279033_hypothetical_protein_1165	Moraxella_bovis_genotype2_CP087811_LOCUS_26030_2567585_2568187_hypothetical_protein_1301	Moraxella_bovis_genotype2_CP087806_LOCUS_24790_2471720_2472322_hypothetical_protein_1271	Moraxella_bovis_genotype2_CP087800_LOCUS_25710_2545641_2546243_hypothetical_protein_1274	Moraxella_bovis_genotype2_CP087798_LOCUS_27110_2704975_2705577_hypothetical_protein_1404	Moraxella_bovis_genotype2_CP087793_LOCUS_01390_152249_152851_hypothetical_protein_61	Moraxella_bovis_genotype2_CP087788_LOCUS_01390_152401_153003_hypothetical_protein_60	Moraxella_bovis_genotype2_CP087784_LOCUS_25990_2575666_2576268_hypothetical_protein_1297	Moraxella_bovis_genotype2_CP087781_LOCUS_27500_2748720_2749322_hypothetical_protein_1396	Moraxella_bovis_genotype2_CP087859_LOCUS_26000_2571060_2571662_hypothetical_protein_1305	Moraxella_bovis_genotype2_CP087856_LOCUS_01390_152583_153185_hypothetical_protein_61	Moraxella_bovis_genotype2_CP087854_LOCUS_01410_151867_152469_hypothetical_protein_63	Moraxella_bovis_genotype2_CP087851_LOCUS_01390_152518_153120_hypothetical_protein_61	Moraxella_bovis_genotype2_CP087848_LOCUS_26910_2674371_2674973_hypothetical_protein_1382	Moraxella_bovis_genotype2_CP087844_LOCUS_01400_152683_153285_hypothetical_protein_62	Moraxella_bovis_genotype2_CP087843_LOCUS_05470_565861_566463_hypothetical_protein_256	Moraxella_bovis_genotype2_CP087840_LOCUS_26080_2575963_2576565_hypothetical_protein_1309	Moraxella_bovis_genotype2_CP087817_LOCUS_00800_87964_88566_hypothetical_protein_47	Moraxella_bovis_genotype2_CP087814_LOCUS_01380_153485_154087_hypothetical_protein_60	Moraxella_bovis_genotype2_CP087771_LOCUS_26070_2589982_2590584_hypothetical_protein_1310	Moraxella_bovoculi_genotype1_CP011374_LOCUS_18330_1951359_1951961_hypothetical_protein_693	Moraxella_bovoculi_genotype1_CP011380_LOCUS_18370_1975534_1976136_hypothetical_protein_697	Moraxella_bovoculi_genotype1_CP011381_LOCUS_17630_1926242_1926844_hypothetical_protein_628	Moraxella_bovoculi_genotype2_CP011376_LOCUS_21590_2186379_2186981_hypothetical_protein_961	Moraxella_bovoculi_genotype2_CP011377_LOCUS_19530_2007990_2008592_hypothetical_protein_776	Moraxella_bovoculi_genotype2_CP011378_LOCUS_22030_2224181_2224783_hypothetical_protein_980	Moraxella_bovoculi_genotype2_CP011379_LOCUS_20890_2130785_2131387_hypothetical_protein_901
Moraxella_bovis_genotype1_CP087863_LOCUS_23550_2402783_2403385_hypothetical_protein_1112		100	100	100	100	100	100	100	100	100	99.5	99.5	100	99.5	100	99.5	99.5	99.5	99.5	100	99.5	99.5	99.5	99.5	99.5	99.5	99.5	99.5	100	99.5	100	99.5	100	99.5	100	99.5	99.5	99.5	98	99	100	100	100	100
Moraxella_bovis_genotype1_CP087865_LOCUS_23300_2404006_2404608_hypothetical_protein_1086	100		100	100	100	100	100	100	100	100	99.5	99.5	100	99.5	100	99.5	99.5	99.5	99.5	100	99.5	99.5	99.5	99.5	99.5	99.5	99.5	99.5	100	99.5	100	99.5	100	99.5	100	99.5	99.5	99.5	98	99	100	100	100	100
Moraxella_bovis_genotype1_CP087821_LOCUS_23730_2444535_2445137_hypothetical_protein_1122	100	100		100	100	100	100	100	100	100	99.5	99.5	100	99.5	100	99.5	99.5	99.5	99.5	100	99.5	99.5	99.5	99.5	99.5	99.5	99.5	99.5	100	99.5	100	99.5	100	99.5	100	99.5	99.5	99.5	98	99	100	100	100	100
Moraxella_bovis_genotype1_CP087805_LOCUS_01410_152777_153379_hypothetical_protein_62	100	100	100		100	100	100	100	100	100	99.5	99.5	100	99.5	100	99.5	99.5	99.5	99.5	100	99.5	99.5	99.5	99.5	99.5	99.5	99.5	99.5	100	99.5	100	99.5	100	99.5	100	99.5	99.5	99.5	98	99	100	100	100	100
Moraxella_bovis_genotype1_CP087796_LOCUS_24230_2473709_2474311_hypothetical_protein_1160	100	100	100	100		100	100	100	100	100	99.5	99.5	100	99.5	100	99.5	99.5	99.5	99.5	100	99.5	99.5	99.5	99.5	99.5	99.5	99.5	99.5	100	99.5	100	99.5	100	99.5	100	99.5	99.5	99.5	98	99	100	100	100	100
Moraxella_bovis_genotype1_CP087791_LOCUS_01380_148620_149222_hypothetical_protein_62	98.8	98.8	98.8	98.8	98.8		100	100	100	100	99.5	99.5	100	99.5	100	99.5	99.5	99.5	99.5	100	99.5	99.5	99.5	99.5	99.5	99.5	99.5	99.5	100	99.5	100	99.5	100	99.5	100	99.5	99.5	99.5	98	99	100	100	100	100
Moraxella_bovis_genotype1_CP087862_LOCUS_01300_136479_137081_hypothetical_protein_58	100	100	100	100	100	98.8		100	100	100	99.5	99.5	100	99.5	100	99.5	99.5	99.5	99.5	100	99.5	99.5	99.5	99.5	99.5	99.5	99.5	99.5	100	99.5	100	99.5	100	99.5	100	99.5	99.5	99.5	98	99	100	100	100	100
Moraxella_bovis_genotype1_CP087776_LOCUS_01410_152900_153502_hypothetical_protein_63	100	100	100	100	100	98.8	100		100	100	99.5	99.5	100	99.5	100	99.5	99.5	99.5	99.5	100	99.5	99.5	99.5	99.5	99.5	99.5	99.5	99.5	100	99.5	100	99.5	100	99.5	100	99.5	99.5	99.5	98	99	100	100	100	100
Moraxella_bovis_genotype2_CP087803_LOCUS_27970_2689083_2689685_hypothetical_protein_1548	98.8	98.8	98.8	98.8	98.8	100	98.8	98.8		100	99.5	99.5	100	99.5	100	99.5	99.5	99.5	99.5	100	99.5	99.5	99.5	99.5	99.5	99.5	99.5	99.5	100	99.5	100	99.5	100	99.5	100	99.5	99.5	99.5	98	99	100	100	100	100
Moraxella_bovis_genotype2_CP030241_LOCUS_27120_2689230_2689832_hypothetical_protein_1402	98.8	98.8	98.8	98.8	98.8	100	98.8	98.8	100		99.5	99.5	100	99.5	100	99.5	99.5	99.5	99.5	100	99.5	99.5	99.5	99.5	99.5	99.5	99.5	99.5	100	99.5	100	99.5	100	99.5	100	99.5	99.5	99.5	98	99	100	100	100	100
Moraxella_bovis_genotype2_CP087837_LOCUS_26020_2564711_2565313_hypothetical_protein_1302	97.6	97.6	97.6	97.6	97.6	98.8	97.6	97.6	98.8	98.8		100	99.5	100	99.5	100	100	100	100	99.5	100	100	100	100	100	100	100	100	99.5	100	99.5	100	99.5	100	99.5	100	100	99	97.5	98.5	99.5	99.5	99.5	99.5
Moraxella_bovis_genotype2_CP087830_LOCUS_01390_152406_153008_hypothetical_protein_61	97.6	97.6	97.6	97.6	97.6	98.8	97.6	97.6	98.8	98.8	100		99.5	100	99.5	100	100	100	100	99.5	100	100	100	100	100	100	100	100	99.5	100	99.5	100	99.5	100	99.5	100	100	99	97.5	98.5	99.5	99.5	99.5	99.5
Moraxella_bovis_genotype2_CP087828_LOCUS_27000_2685352_2685954_hypothetical_protein_1395	98.8	98.8	98.8	98.8	98.8	100	98.8	98.8	100	100	98.8	98.8		99.5	100	99.5	99.5	99.5	99.5	100	99.5	99.5	99.5	99.5	99.5	99.5	99.5	99.5	100	99.5	100	99.5	100	99.5	100	99.5	99.5	99.5	98	99	100	100	100	100
Moraxella_bovis_genotype2_CP087825_LOCUS_26530_2638165_2638767_hypothetical_protein_1353	97.6	97.6	97.6	97.6	97.6	98.8	97.6	97.6	98.8	98.8	100	100	98.8		99.5	100	100	100	100	99.5	100	100	100	100	100	100	100	100	99.5	100	99.5	100	99.5	100	99.5	100	100	99	97.5	98.5	99.5	99.5	99.5	99.5
Moraxella_bovis_genotype2_CP087823_LOCUS_01410_152021_152623_hypothetical_protein_63	98.8	98.8	98.8	98.8	98.8	100	98.8	98.8	100	100	98.8	98.8	100	98.8		99.5	99.5	99.5	99.5	100	99.5	99.5	99.5	99.5	99.5	99.5	99.5	99.5	100	99.5	100	99.5	100	99.5	100	99.5	99.5	99.5	98	99	100	100	100	100
Moraxella_bovis_genotype2_CP087773_LOCUS_01380_152582_153184_hypothetical_protein_59	97.6	97.6	97.6	97.6	97.6	98.8	97.6	97.6	98.8	98.8	100	100	98.8	100	98.8		100	100	100	99.5	100	100	100	100	100	100	100	100	99.5	100	99.5	100	99.5	100	99.5	100	100	99	97.5	98.5	99.5	99.5	99.5	99.5
Moraxella_bovis_genotype2_CP087768_LOCUS_26340_2610514_2611116_hypothetical_protein_1293	97.6	97.6	97.6	97.6	97.6	98.8	97.6	97.6	98.8	98.8	100	100	98.8	100	98.8	100		100	100	99.5	100	100	100	100	100	100	100	100	99.5	100	99.5	100	99.5	100	99.5	100	100	99	97.5	98.5	99.5	99.5	99.5	99.5
Moraxella_bovis_genotype2_CP087765_LOCUS_22900_2278431_2279033_hypothetical_protein_1165	97.6	97.6	97.6	97.6	97.6	98.8	97.6	97.6	98.8	98.8	100	100	98.8	100	98.8	100	100		100	99.5	100	100	100	100	100	100	100	100	99.5	100	99.5	100	99.5	100	99.5	100	100	99	97.5	98.5	99.5	99.5	99.5	99.5
Moraxella_bovis_genotype2_CP087811_LOCUS_26030_2567585_2568187_hypothetical_protein_1301	97.6	97.6	97.6	97.6	97.6	98.8	97.6	97.6	98.8	98.8	100	100	98.8	100	98.8	100	100	100		99.5	100	100	100	100	100	100	100	100	99.5	100	99.5	100	99.5	100	99.5	100	100	99	97.5	98.5	99.5	99.5	99.5	99.5
Moraxella_bovis_genotype2_CP087806_LOCUS_24790_2471720_2472322_hypothetical_protein_1271	98.8	98.8	98.8	98.8	98.8	100	98.8	98.8	100	100	98.8	98.8	100	98.8	100	98.8	98.8	98.8	98.8		99.5	99.5	99.5	99.5	99.5	99.5	99.5	99.5	100	99.5	100	99.5	100	99.5	100	99.5	99.5	99.5	98	99	100	100	100	100
Moraxella_bovis_genotype2_CP087800_LOCUS_25710_2545641_2546243_hypothetical_protein_1274	97.6	97.6	97.6	97.6	97.6	98.8	97.6	97.6	98.8	98.8	100	100	98.8	100	98.8	100	100	100	100	98.8		100	100	100	100	100	100	100	99.5	100	99.5	100	99.5	100	99.5	100	100	99	97.5	98.5	99.5	99.5	99.5	99.5
Moraxella_bovis_genotype2_CP087798_LOCUS_27110_2704975_2705577_hypothetical_protein_1404	97.6	97.6	97.6	97.6	97.6	98.8	97.6	97.6	98.8	98.8	100	100	98.8	100	98.8	100	100	100	100	98.8	100		100	100	100	100	100	100	99.5	100	99.5	100	99.5	100	99.5	100	100	99	97.5	98.5	99.5	99.5	99.5	99.5
Moraxella_bovis_genotype2_CP087793_LOCUS_01390_152249_152851_hypothetical_protein_61	97.6	97.6	97.6	97.6	97.6	98.8	97.6	97.6	98.8	98.8	100	100	98.8	100	98.8	100	100	100	100	98.8	100	100		100	100	100	100	100	99.5	100	99.5	100	99.5	100	99.5	100	100	99	97.5	98.5	99.5	99.5	99.5	99.5
Moraxella_bovis_genotype2_CP087788_LOCUS_01390_152401_153003_hypothetical_protein_60	97.6	97.6	97.6	97.6	97.6	98.8	97.6	97.6	98.8	98.8	100	100	98.8	100	98.8	100	100	100	100	98.8	100	100	100		100	100	100	100	99.5	100	99.5	100	99.5	100	99.5	100	100	99	97.5	98.5	99.5	99.5	99.5	99.5
Moraxella_bovis_genotype2_CP087784_LOCUS_25990_2575666_2576268_hypothetical_protein_1297	97.6	97.6	97.6	97.6	97.6	98.8	97.6	97.6	98.8	98.8	100	100	98.8	100	98.8	100	100	100	100	98.8	100	100	100	100		100	100	100	99.5	100	99.5	100	99.5	100	99.5	100	100	99	97.5	98.5	99.5	99.5	99.5	99.5
Moraxella_bovis_genotype2_CP087781_LOCUS_27500_2748720_2749322_hypothetical_protein_1396	97.6	97.6	97.6	97.6	97.6	98.8	97.6	97.6	98.8	98.8	100	100	98.8	100	98.8	100	100	100	100	98.8	100	100	100	100	100		100	100	99.5	100	99.5	100	99.5	100	99.5	100	100	99	97.5	98.5	99.5	99.5	99.5	99.5
Moraxella_bovis_genotype2_CP087859_LOCUS_26000_2571060_2571662_hypothetical_protein_1305	97.6	97.6	97.6	97.6	97.6	98.8	97.6	97.6	98.8	98.8	100	100	98.8	100	98.8	100	100	100	100	98.8	100	100	100	100	100	100		100	99.5	100	99.5	100	99.5	100	99.5	100	100	99	97.5	98.5	99.5	99.5	99.5	99.5
Moraxella_bovis_genotype2_CP087856_LOCUS_01390_152583_153185_hypothetical_protein_61	97.6	97.6	97.6	97.6	97.6	98.8	97.6	97.6	98.8	98.8	100	100	98.8	100	98.8	100	100	100	100	98.8	100	100	100	100	100	100	100		99.5	100	99.5	100	99.5	100	99.5	100	100	99	97.5	98.5	99.5	99.5	99.5	99.5
Moraxella_bovis_genotype2_CP087854_LOCUS_01410_151867_152469_hypothetical_protein_63	98.8	98.8	98.8	98.8	98.8	100	98.8	98.8	100	100	98.8	98.8	100	98.8	100	98.8	98.8	98.8	98.8	100	98.8	98.8	98.8	98.8	98.8	98.8	98.8	98.8		99.5	100	99.5	100	99.5	100	99.5	99.5	99.5	98	99	100	100	100	100
Moraxella_bovis_genotype2_CP087851_LOCUS_01390_152518_153120_hypothetical_protein_61	97.6	97.6	97.6	97.6	97.6	98.8	97.6	97.6	98.8	98.8	100	100	98.8	100	98.8	100	100	100	100	98.8	100	100	100	100	100	100	100	100	98.8		99.5	100	99.5	100	99.5	100	100	99	97.5	98.5	99.5	99.5	99.5	99.5
Moraxella_bovis_genotype2_CP087848_LOCUS_26910_2674371_2674973_hypothetical_protein_1382	98.8	98.8	98.8	98.8	98.8	100	98.8	98.8	100	100	98.8	98.8	100	98.8	100	98.8	98.8	98.8	98.8	100	98.8	98.8	98.8	98.8	98.8	98.8	98.8	98.8	100	98.8		99.5	100	99.5	100	99.5	99.5	99.5	98	99	100	100	100	100
Moraxella_bovis_genotype2_CP087844_LOCUS_01400_152683_153285_hypothetical_protein_62	97.6	97.6	97.6	97.6	97.6	98.8	97.6	97.6	98.8	98.8	100	100	98.8	100	98.8	100	100	100	100	98.8	100	100	100	100	100	100	100	100	98.8	100	98.8		99.5	100	99.5	100	100	99	97.5	98.5	99.5	99.5	99.5	99.5
Moraxella_bovis_genotype2_CP087843_LOCUS_05470_565861_566463_hypothetical_protein_256	98.8	98.8	98.8	98.8	98.8	100	98.8	98.8	100	100	98.8	98.8	100	98.8	100	98.8	98.8	98.8	98.8	100	98.8	98.8	98.8	98.8	98.8	98.8	98.8	98.8	100	98.8	100	98.8		99.5	100	99.5	99.5	99.5	98	99	100	100	100	100
Moraxella_bovis_genotype2_CP087840_LOCUS_26080_2575963_2576565_hypothetical_protein_1309	97.6	97.6	97.6	97.6	97.6	98.8	97.6	97.6	98.8	98.8	100	100	98.8	100	98.8	100	100	100	100	98.8	100	100	100	100	100	100	100	100	98.8	100	98.8	100	98.8		99.5	100	100	99	97.5	98.5	99.5	99.5	99.5	99.5
Moraxella_bovis_genotype2_CP087817_LOCUS_00800_87964_88566_hypothetical_protein_47	98.8	98.8	98.8	98.8	98.8	100	98.8	98.8	100	100	98.8	98.8	100	98.8	100	98.8	98.8	98.8	98.8	100	98.8	98.8	98.8	98.8	98.8	98.8	98.8	98.8	100	98.8	100	98.8	100	98.8		99.5	99.5	99.5	98	99	100	100	100	100
Moraxella_bovis_genotype2_CP087814_LOCUS_01380_153485_154087_hypothetical_protein_60	97.6	97.6	97.6	97.6	97.6	98.8	97.6	97.6	98.8	98.8	100	100	98.8	100	98.8	100	100	100	100	98.8	100	100	100	100	100	100	100	100	98.8	100	98.8	100	98.8	100	98.8		100	99	97.5	98.5	99.5	99.5	99.5	99.5
Moraxella_bovis_genotype2_CP087771_LOCUS_26070_2589982_2590584_hypothetical_protein_1310	97.6	97.6	97.6	97.6	97.6	98.8	97.6	97.6	98.8	98.8	100	100	98.8	100	98.8	100	100	100	100	98.8	100	100	100	100	100	100	100	100	98.8	100	98.8	100	98.8	100	98.8	100		99	97.5	98.5	99.5	99.5	99.5	99.5
Moraxella_bovoculi_genotype1_CP011374_LOCUS_18330_1951359_1951961_hypothetical_protein_693	97.6	97.6	97.6	97.6	97.6	98.8	97.6	97.6	98.8	98.8	97.6	97.6	98.8	97.6	98.8	97.6	97.6	97.6	97.6	98.8	97.6	97.6	97.6	97.6	97.6	97.6	97.6	97.6	98.8	97.6	98.8	97.6	98.8	97.6	98.8	97.6	97.6		98.5	99.5	99.5	99.5	99.5	99.5
Moraxella_bovoculi_genotype1_CP011380_LOCUS_18370_1975534_1976136_hypothetical_protein_697	96.5	96.5	96.5	96.5	96.5	97.6	96.5	96.5	97.6	97.6	96.4	96.4	97.6	96.4	97.6	96.4	96.4	96.4	96.4	97.6	96.4	96.4	96.4	96.4	96.4	96.4	96.4	96.4	97.6	96.4	97.6	96.4	97.6	96.4	97.6	96.4	96.4	98.8		99	98	98	98	98
Moraxella_bovoculi_genotype1_CP011381_LOCUS_17630_1926242_1926844_hypothetical_protein_628	97.6	97.6	97.6	97.6	97.6	98.8	97.6	97.6	98.8	98.8	97.6	97.6	98.8	97.6	98.8	97.6	97.6	97.6	97.6	98.8	97.6	97.6	97.6	97.6	97.6	97.6	97.6	97.6	98.8	97.6	98.8	97.6	98.8	97.6	98.8	97.6	97.6	100	98.8		99	99	99	99
Moraxella_bovoculi_genotype2_CP011376_LOCUS_21590_2186379_2186981_hypothetical_protein_961	100	100	100	100	100	98.8	100	100	98.8	98.8	97.6	97.6	98.8	97.6	98.8	97.6	97.6	97.6	97.6	98.8	97.6	97.6	97.6	97.6	97.6	97.6	97.6	97.6	98.8	97.6	98.8	97.6	98.8	97.6	98.8	97.6	97.6	97.6	96.5	97.6		100	100	100
Moraxella_bovoculi_genotype2_CP011377_LOCUS_19530_2007990_2008592_hypothetical_protein_776	100	100	100	100	100	98.8	100	100	98.8	98.8	97.6	97.6	98.8	97.6	98.8	97.6	97.6	97.6	97.6	98.8	97.6	97.6	97.6	97.6	97.6	97.6	97.6	97.6	98.8	97.6	98.8	97.6	98.8	97.6	98.8	97.6	97.6	97.6	96.5	97.6	100		100	100
Moraxella_bovoculi_genotype2_CP011378_LOCUS_22030_2224181_2224783_hypothetical_protein_980	100	100	100	100	100	98.8	100	100	98.8	98.8	97.6	97.6	98.8	97.6	98.8	97.6	97.6	97.6	97.6	98.8	97.6	97.6	97.6	97.6	97.6	97.6	97.6	97.6	98.8	97.6	98.8	97.6	98.8	97.6	98.8	97.6	97.6	97.6	96.5	97.6	100	100		100
Moraxella_bovoculi_genotype2_CP011379_LOCUS_20890_2130785_2131387_hypothetical_protein_901	100	100	100	100	100	98.8	100	100	98.8	98.8	97.6	97.6	98.8	97.6	98.8	97.6	97.6	97.6	97.6	98.8	97.6	97.6	97.6	97.6	97.6	97.6	97.6	97.6	98.8	97.6	98.8	97.6	98.8	97.6	98.8	97.6	97.6	97.6	96.5	97.6	100	100	100

[truncated: 54 more sheets: Core_Porin, Core_Porin2, Core_IrpA, NoBovo2_Porin1, NoBovo2_Porin2, NoBovo2_TBDR, onlyBovoculi2_LactoferrinTBDR, onlyBovoculi2_ShlB_FhaC_HecB, onlyBovoculi2_SurfaceLipoprotei, onlyBovoculi2_TBDR, onlyBovoculi2_TBDR2, AllBovis_Autotransporter, AllBovis_BamA, AllBovis_FattyAcidTransporter, AllBovis_Hyp2, AllBovis_Hyp4, AllBovis_Hyp5, AllBovis_Hyp6, AllBovis_LactoferrinTBDR1, AllBovis_LptD …]
