# Supplementary material for: Whole genome sequencing of Moraxella bovis strains from North America reveals two genotypes with different genetic determinants
Source: BMC Microbiol. 2022 Oct 21;22:258. doi: 10.1186/s12866-022-02670-3 (PMC9585708; doi:10.1186/s12866-022-02670-3)
Supplement: Supplementary file 14 — Additional file 14. [file 12866_2022_2670_MOESM14_ESM.txt]

>>Supplementary File S9: Protein sequences of OMPs identified in M. bovis and M. bovoculi
>>Legend: Proteins sequences of OMPs identified in M. bovis and M. bovoculi in fasta format 
>CP087817_Bovis1Bovis2_TBDR2
MHLRTLNLMMLAILAQTAMAEELPNVQLPAMTIYLDEKAPNATYIYNKLSDNKTLGDAVKGISGVQSSSFGPHAGSPVVRSLSGNRVNITENGMVVNGLNAMSAGTNVAFDPVFHRLVGVQKFNNVVKEGGHAIGGSVEIDGGLVPKHLDDEPVGLEVHLQKGFNDIDSHGIKANFNNQKNISVNVLYSTQQLDGYDIVGASKAKVCDSQLISSNQYGLGYNMNLVNSCQRQPVIKSEFNIASKKYYMPDYYDITTGRIHDKYSDWGLELADVFTNTPNPRYKDNPHYVAGTPDKIEKVDKILDITENYHKKLGNSDLENHRLGVAGSYFWQGHGKSNYIALSADTKHSRYGLPGFSMSNLGAGLDYKSGQPVRIDGTQNKLAVEAQTHHASPWLNRMTVRAGWVDEQSKENVGEQLANDYRFRTSQFATSAYHQPQSFMSGVVGVNGSKRQVQGAGESVYLPNVNTTTYGVFLQETLSFKPVDLTLGYRHERVEHDIVGDFATHRNAKNTKLEGRKYGLDSYDVQASFRPFDRVGIKARYGDSQRAPDINELYASNLHYSIMAHEEGNQNLKPERVKSKELSVSFDGSDFDVNASVYANKFTDYIHMASSGAITGGARMPLKYWQQNDVQVTGFEVDVSRDFDLGCYGSMTISSFADLVKNKHLNASEVALHNDGIYMPNMPTNRYGLGVKWQYQDWQVGIDGVYYDEPRYQNAKSETALPAYTLISADVKKDVYWLGSPMTLRFGGTNLLNEDARPHNSPLRYIAPLPARAFTVGVTARF

>CP087803_Bovis1Bovis2_TBDR2
----------------------------------------------------------------------------------------------------------------------------------------------------------------------------------------------------------------------------------------------------------------------------------------------------------MDKILDITENYHKKLGNSDLENHRLGVAGSYFWQGHGKSNYIALSADTKHSRYGLPGFSMSNLGAGLDYKSGQPVRIDGTQNKLAVEAQTHHASPWLNRMTVHAGWVDERSKENVGEQLANDYRFHTSQFATSAYHQPQSFMSGVVGVNGSKRQVQGAGESVYLPNVNTTTYGVFLQETLSFKPVDLTLGYRHERVEHDIVGDFATHRNAKNTKLEGRKYGLDSYDIQASFRPFDRVGIKARYADSQRAPDINELYASNLHYSIMAHEEGNQNLKPERVKSKELSVSFDGSDFDVNASVYANKFTDYIHMASSGAITGGARMPLKYWQQNDVQVMGFEVDVSRDFDLGRYGSMTISSFADLVKNKHLNAGEVALHNDGIYMPNMPTNRYGLGVKWQYQDWQVGINGVYYDEPRYQNAKSETALPAYTLISADVKKDVYWLGSPMTLRFGGTNLLNEDARPHNSPLRYIAPLPARAFTVGVTARF

>CP087844_Bovis1Bovis2_TBDR2
MHLRTLNLTMLAILAQTAMAEELPNVQLPAMTIYIDEKAPNATYIYNKLSDNKTLGDAVKGISGMQSSSFGPHAGSPVVRSLSGNRVNITENGMVVNGLNAMSAGTNVAFDPVFHRLVGVQKFNNVVKEGGHAIGGSVEIDGGLVPKYLNDEPVGLEVHLQKGFNDIDSHGIKANFNNQKNISVNVLYSTQQLDGYDIVGASKAGVCDSQLISRNQYGLGYDMNLVNSCQRQPVIKSEFNIASKKYYMPDYYDMTTGKIHDKYSDWGLELADVFTNTPNPRYKDNPYYVAGTPDKVEKVDKILDITENYHKKLGNSDLENHRLGVAGSYFWQGHGKSNYIALSADTKHSRYGLPGFSMSNLGAGLDYKSGQPVRIDGTQNKLAVEAQTHHASPWLNRMTVHAGWVDERSKENVGEQLANDYRFHTSQFATSAYHQPQSFMSGVVGVNGSKRQVQGAGESVYLPNVNTTTYGVFLQETLSFKPVDLTLGYRHERVEHDIVGDFATHRNAKNTKLEGRKYGLDSYDIQASFRPFDRVGIKARYADSQRAPDINELYASNLHYSIMAHEEGNQNLKPERVKSKELSVSFDGSDFDVNASVYANKFTDYIHMASSGAITGGARMPLKYWQQNDVQVMGFEVDVSRDFDLGRYGSMTISSFADLVKNKHLNAGEVALHNDGIYMPNMPTNRYGLGVKWQYQDWQVGINGVYYDEPRYQNAKSETALPAYTLISADVKKDVYWLGSPMTLRFGGTNLLNEDARPHNSPLRYIAPLPARAFTVGVTARF

>CP087840_Bovis1Bovis2_TBDR2
MHLRTLNLTMLAILAQTAMAEELPNVQLPAMTIYIDEKAPNATYIYNKLSDNKTLGDAVKGISGMQSSSFGPHAGSPVVRSLSGNRVNITENGMVVNGLNAMSAGTNVAFDPVFHRLVGVQKFNNVVKEGGHAIGGSVEIDGGLVPKYLNDEPVGLEVHLQKGFNDIDSHGIKANFNNQKNISVNVLYSTQQLDGYDIVGASKAGVCDSQLISRNQYGLGYDMNLVNSCQRQPVIKSEFNIASKKYYMPDYYDMTTGKIHDKYSDWGLELADVFTNTPNPRYKDNPYYVAGTPDKVEKVDKILDITENYHKKLGNSDLENHRLGVAGSYFWQGHGKSNYIALSADTKHSRYGLPGFSMSNLGAGLDYKSGQPVRIDGTQNKLAVEAQTHHASPWLNRMTVHAGWVDERSKENVGEQLANDYRFHTSQFATSAYHQPQSFMSGVVGVNGSKRQVQGAGESVYLPNVNTTTYGVFLQETLSFKPVDLTLGYRHERVEHDIVGDFATHRNAKNTKLEGRKYGLDSYDIQASFRPFDRVGIKARYADSQRAPDINELYASNLHYSIMAHEEGNQNLKPERVKSKELSVSFDGSDFDVNASVYANKFTDYIHMASSGAITGGARMPLKYWQQNDVQVMGFEVDVSRDFDLGRYGSMTISSFADLVKNKHLNAGEVALHNDGIYMPNMPTNRYGLGVKWQYQDWQVGINGVYYDEPRYQNAKSETALPAYTLISADVKKDVYWLGSPMTLRFGGTNLLNEDARPHNSPLRYIAPLPARAFTVGVTARF

>CP087781_Bovis1Bovis2_TBDR2
MHLRTLNLTMLAILAQTAMAEELPNVQLPAMTIYIDEKAPNATYIYNKLSDNKTLGDAVKGISGMQSSSFGPHAGSPVVRSLSGNRVNITENGMVVNGLNAMSAGTNVAFDPVFHRLVGVQKFNNVVKEGGHAIGGSVEIDGGLVPKYLNDEPVGLEVHLQKGFNDIDSHGIKANFNNQKNISVNVLYSTQQLDGYDIVGASKAGVCDSQLISRNQYGLGYDMNLVNSCQRQPVIKSEFNIASKKYYMPDYYDMTTGKIHDKYSDWGLELADVFTNTPNPRYKDNPYYVAGTPDKVEKVDKILDITENYHKKLGNSDLENHRLGVAGSYFWQGHGKSNYIALSADTKHSRYGLPGFSMSNLGAGLDYKSGQPVRIDGTQNKLAVEAQTHHASPWLNRMTVHAGWVDERSKENVGEQLANDYRFHTSQFATSAYHQPQSFMSGVVGVNGSKRQVQGAGESVYLPNVNTTTYGVFLQETLSFKPVDLTLGYRHERVEHDIVGDFATHRNAKNTKLEGRKYGLDSYDIQASFRPFDRVGIKARYADSQRAPDINELYASNLHYSIMAHEEGNQNLKPERVKSKELSVSFDGSDFDVNASVYANKFTDYIHMASSGAITGGARMPLKYWQQNDVQVMGFEVDVSRDFDLGRYGSMTISSFADLVKNKHLNAGEVALHNDGIYMPNMPTNRYGLGVKWQYQDWQVGINGVYYDEPRYQNAKSETALPAYTLISADVKKDVYWLGSPMTLRFGGTNLLNEDARPHNSPLRYIAPLPARAFTVGVTARF

>CP087859_Bovis1Bovis2_TBDR2
MHLRTLNLTMLAILAQTAMAEELPNVQLPAMTIYIDEKAPNATYIYNKLSDNKTLGDAVKGISGMQSSSFGPHAGSPVVRSLSGNRVNITENGMVVNGLNAMSAGTNVAFDPVFHRLVGVQKFNNVVKEGGHAIGGSVEIDGGLVPKYLNDEPVGLEVHLQKGFNDIDSHGIKANFNNQKNISVNVLYSTQQLDGYDIVGASKAGVCDSQLISRNQYGLGYDMNLVNSCQRQPVIKSEFNIASKKYYMPDYYDMTTGKIHDKYSDWGLELADVFTNTPNPRYKDNPYYVAGTPDKVEKVDKILDITENYHKKLGNSDLENHRLGVAGSYFWQGHGKSNYIALSADTKHSRYGLPGFSMSNLGAGLDYKSGQPVRIDGTQNKLAVEAQTHHASPWLNRMTVHAGWVDERSKENVGEQLANDYRFHTSQFATSAYHQPQSFMSGVVGVNGSKRQVQGAGESVYLPNVNTTTYGVFLQETLSFKPVDLTLGYRHERVEHDIVGDFATHRNAKNTKLEGRKYGLDSYDIQASFRPFDRVGIKARYADSQRAPDINELYASNLHYSIMAHEEGNQNLKPERVKSKELSVSFDGSDFDVNASVYANKFTDYIHMASSGAITGGARMPLKYWQQNDVQVMGFEVDVSRDFDLGRYGSMTISSFADLVKNKHLNAGEVALHNDGIYMPNMPTNRYGLGVKWQYQDWQVGINGVYYDEPRYQNAKSETALPAYTLISADVKKDVYWLGSPMTLRFGGTNLLNEDARPHNSPLRYIAPLPARAFTVGVTARF

>CP087843_Bovis1Bovis2_TBDR2
MHLRTLNLTMLAILAQTAMAEELPNVQLPAMTIYIDEKAPNATYIYNKLSDNKTLGDAVKGISGMQSSSFGPHAGSPVVRSLSGNRVNITENGMVVNGLNAMSAGTNVAFDPVFHRLVGVQKFNNVVKEGGHAIGGSVEIDGGLVPKYLNDEPVGLEVHLQKGFNDIDSHGIKANFNNQKNISVNVLYSTQQLDGYDIVGASKAGVCDSQLISRNQYGLGYDMNLVNSCQRQPVIKSEFNIASKKYYMPDYYDMTTGKIHDKYSDWGLELADVFTNTPNPRYKDNPYYVAGTPDKVEKVDKILDITENYHKKLGNSDLENHRLGVAGSYFWQGHGKSNYIALSADTKHSRYGLPGFSMSNLGAGLDYKSGQPVRIDGTQNKLAVEAQTHHASPWLNRMTVHAGWVDERSKENVGEQLANDYRFHTSQFATSAYHQPQSFMSGVVGVNGSKRQVQGAGESVYLPNVNTTTYGVFLQETLSFKPVDLTLGYRHERVEHDIVGDFATHRNAKNTKLEGRKYGLDSYDIQASFRPFDRVGIKARYADSQRAPDINELYASNLHYSIMAHEEGNQNLKPERVKSKELSVSFDGSDFDVNASVYANKFTDYIHMASSGAITGGARMPLKYWQQNDVQVMGFEVDVSRDFDLGRYGSMTISSFADLVKNKHLNAGEVALHNDGIYMPNMPTNRYGLGVKWQYQDWQVGINGVYYDEPRYQNAKSETALPAYTLISADVKKDVYWLGSPMTLRFGGTNLLNEDARPHNSPLRYIAPLPARAFTVGVTARF

>CP087856_Bovis1Bovis2_TBDR2
MHLRTLNLTMLAILAQTAMAEELPNVQLPAMTIYIDEKAPNATYIYNKLSDNKTLGDAVKGISGMQSSSFGPHAGSPVVRSLSGNRVNITENGMVVNGLNAMSAGTNVAFDPVFHRLVGVQKFNNVVKEGGHAIGGSVEIDGGLVPKYLNDEPVGLEVHLQKGFNDIDSHGIKANFNNQKNISVNVLYSTQQLDGYDIVGASKAGVCDSQLISRNQYGLGYDMNLVNSCQRQPVIKSEFNIASKKYYMPDYYDMTTGKIHDKYSDWGLELADVFTNTPNPRYKDNPYYVAGTPDKVEKVDKILDITENYHKKLGNSDLENHRLGVAGSYFWQGHGKSNYIALSADTKHSRYGLPGFSMSNLGAGLDYKSGQPVRIDGTQNKLAVEAQTHHASPWLNRMTVHAGWVDERSKENVGEQLANDYRFHTSQFATSAYHQPQSFMSGVVGVNGSKRQVQGAGESVYLPNVNTTTYGVFLQETLSFKPVDLTLGYRHERVEHDIVGDFATHRNAKNTKLEGRKYGLDSYDIQASFRPFDRVGIKARYADSQRAPDINELYASNLHYSIMAHEEGNQNLKPERVKSKELSVSFDGSDFDVNASVYANKFTDYIHMASSGAITGGARMPLKYWQQNDVQVMGFEVDVSRDFDLGRYGSMTISSFADLVKNKHLNAGEVALHNDGIYMPNMPTNRYGLGVKWQYQDWQVGINGVYYDEPRYQNAKSETALPAYTLISADVKKDVYWLGSPMTLRFGGTNLLNEDARPHNSPLRYIAPLPARAFTVGVTARF

>CP087854_Bovis1Bovis2_TBDR2
MHLRTLNLTMLAILAQTAMAEELPNVQLPAMTIYIDEKAPNATYIYNKLSDNKTLGDAVKGISGMQSSSFGPHAGSPVVRSLSGNRVNITENGMVVNGLNAMSAGTNVAFDPVFHRLVGVQKFNNVVKEGGHAIGGSVEIDGGLVPKYLNDEPVGLEVHLQKGFNDIDSHGIKANFNNQKNISVNVLYSTQQLDGYDIVGASKAGVCDSQLISRNQYGLGYDMNLVNSCQRQPVIKSEFNIASKKYYMPDYYDMTTGKIHDKYSDWGLELADVFTNTPNPRYKDNPYYVAGTPDKVEKVDKILDITENYHKKLGNSDLENHRLGVAGSYFWQGHGKSNYIALSADTKHSRYGLPGFSMSNLGAGLDYKSGQPVRIDGTQNKLAVEAQTHHASPWLNRMTVHAGWVDERSKENVGEQLANDYRFHTSQFATSAYHQPQSFMSGVVGVNGSKRQVQGAGESVYLPNVNTTTYGVFLQETLSFKPVDLTLGYRHERVEHDIVGDFATHRNAKNTKLEGRKYGLDSYDIQASFRPFDRVGIKARYADSQRAPDINELYASNLHYSIMAHEEGNQNLKPERVKSKELSVSFDGSDFDVNASVYANKFTDYIHMASSGAITGGARMPLKYWQQNDVQVMGFEVDVSRDFDLGRYGSMTISSFADLVKNKHLNAGEVALHNDGIYMPNMPTNRYGLGVKWQYQDWQVGINGVYYDEPRYQNAKSETALPAYTLISADVKKDVYWLGSPMTLRFGGTNLLNEDARPHNSPLRYIAPLPARAFTVGVTARF

>CP087784_Bovis1Bovis2_TBDR2
MHLRTLNLTMLAILAQTAMAEELPNVQLPAMTIYIDEKAPNATYIYNKLSDNKTLGDAVKGISGMQSSSFGPHAGSPVVRSLSGNRVNITENGMVVNGLNAMSAGTNVAFDPVFHRLVGVQKFNNVVKEGGHAIGGSVEIDGGLVPKYLNDEPVGLEVHLQKGFNDIDSHGIKANFNNQKNISVNVLYSTQQLDGYDIVGASKAGVCDSQLISRNQYGLGYDMNLVNSCQRQPVIKSEFNIASKKYYMPDYYDMTTGKIHDKYSDWGLELADVFTNTPNPRYKDNPYYVAGTPDKVEKVDKILDITENYHKKLGNSDLENHRLGVAGSYFWQGHGKSNYIALSADTKHSRYGLPGFSMSNLGAGLDYKSGQPVRIDGTQNKLAVEAQTHHASPWLNRMTVHAGWVDERSKENVGEQLANDYRFHTSQFATSAYHQPQSFMSGVVGVNGSKRQVQGAGESVYLPNVNTTTYGVFLQETLSFKPVDLTLGYRHERVEHDIVGDFATHRNAKNTKLEGRKYGLDSYDIQASFRPFDRVGIKARYADSQRAPDINELYASNLHYSIMAHEEGNQNLKPERVKSKELSVSFDGSDFDVNASVYANKFTDYIHMASSGAITGGARMPLKYWQQNDVQVMGFEVDVSRDFDLGRYGSMTISSFADLVKNKHLNAGEVALHNDGIYMPNMPTNRYGLGVKWQYQDWQVGINGVYYDEPRYQNAKSETALPAYTLISADVKKDVYWLGSPMTLRFGGTNLLNEDARPHNSPLRYIAPLPARAFTVGVTARF

>CP087771_Bovis1Bovis2_TBDR2
MHLRTLNLTMLAILAQTAMAEELPNVQLPAMTIYIDEKAPNATYIYNKLSDNKTLGDAVKGISGMQSSSFGPHAGSPVVRSLSGNRVNITENGMVVNGLNAMSAGTNVAFDPVFHRLVGVQKFNNVVKEGGHAIGGSVEIDGGLVPKYLNDEPVGLEVHLQKGFNDIDSHGIKANFNNQKNISVNVLYSTQQLDGYDIVGASKAGVCDSQLISRNQYGLGYDMNLVNSCQRQPVIKSEFNIASKKYYMPDYYDMTTGKIHDKYSDWGLELADVFTNTPNPRYKDNPYYVAGTPDKVEKVDKILDITENYHKKLGNSDLENHRLGVAGSYFWQGHGKSNYIALSADTKHSRYGLPGFSMSNLGAGLDYKSGQPVRIDGTQNKLAVEAQTHHASPWLNRMTVHAGWVDERSKENVGEQLANDYRFHTSQFATSAYHQPQSFMSGVVGVNGSKRQVQGAGESVYLPNVNTTTYGVFLQETLSFKPVDLTLGYRHERVEHDIVGDFATHRNAKNTKLEGRKYGLDSYDIQASFRPFDRVGIKARYADSQRAPDINELYASNLHYSIMAHEEGNQNLKPERVKSKELSVSFDGSDFDVNASVYANKFTDYIHMASSGAITGGARMPLKYWQQNDVQVMGFEVDVSRDFDLGRYGSMTISSFADLVKNKHLNAGEVALHNDGIYMPNMPTNRYGLGVKWQYQDWQVGINGVYYDEPRYQNAKSETALPAYTLISADVKKDVYWLGSPMTLRFGGTNLLNEDARPHNSPLRYIAPLPARAFTVGVTARF

>CP087851_Bovis1Bovis2_TBDR2
MHLRTLNLTMLAILAQTAMAEELPNVQLPAMTIYIDEKAPNATYIYNKLSDNKTLGDAVKGISGMQSSSFGPHAGSPVVRSLSGNRVNITENGMVVNGLNAMSAGTNVAFDPVFHRLVGVQKFNNVVKEGGHAIGGSVEIDGGLVPKYLNDEPVGLEVHLQKGFNDIDSHGIKANFNNQKNISVNVLYSTQQLDGYDIVGASKAGVCDSQLISRNQYGLGYDMNLVNSCQRQPVIKSEFNIASKKYYMPDYYDMTTGKIHDKYSDWGLELADVFTNTPNPRYKDNPYYVAGTPDKVEKVDKILDITENYHKKLGNSDLENHRLGVAGSYFWQGHGKSNYIALSADTKHSRYGLPGFSMSNLGAGLDYKSGQPVRIDGTQNKLAVEAQTHHASPWLNRMTVHAGWVDERSKENVGEQLANDYRFHTSQFATSAYHQPQSFMSGVVGVNGSKRQVQGAGESVYLPNVNTTTYGVFLQETLSFKPVDLTLGYRHERVEHDIVGDFATHRNAKNTKLEGRKYGLDSYDIQASFRPFDRVGIKARYADSQRAPDINELYASNLHYSIMAHEEGNQNLKPERVKSKELSVSFDGSDFDVNASVYANKFTDYIHMASSGAITGGARMPLKYWQQNDVQVMGFEVDVSRDFDLGRYGSMTISSFADLVKNKHLNAGEVALHNDGIYMPNMPTNRYGLGVKWQYQDWQVGINGVYYDEPRYQNAKSETALPAYTLISADVKKDVYWLGSPMTLRFGGTNLLNEDARPHNSPLRYIAPLPARAFTVGVTARF

>CP087814_Bovis1Bovis2_TBDR2
MHLRTLNLTMLAILAQTAMAEELPNVQLPAMTIYIDEKAPNATYIYNKLSDNKTLGDAVKGISGMQSSSFGPHAGSPVVRSLSGNRVNITENGMVVNGLNAMSAGTNVAFDPVFHRLVGVQKFNNVVKEGGHAIGGSVEIDGGLVPKYLNDEPVGLEVHLQKGFNDIDSHGIKANFNNQKNISVNVLYSTQQLDGYDIVGASKAGVCDSQLISRNQYGLGYDMNLVNSCQRQPVIKSEFNIASKKYYMPDYYDMTTGKIHDKYSDWGLELADVFTNTPNPRYKDNPYYVAGTPDKVEKVDKILDITENYHKKLGNSDLENHRLGVAGSYFWQGHGKSNYIALSADTKHSRYGLPGFSMSNLGAGLDYKSGQPVRIDGTQNKLAVEAQTHHASPWLNRMTVHAGWVDERSKENVGEQLANDYRFHTSQFATSAYHQPQSFMSGVVGVNGSKRQVQGAGESVYLPNVNTTTYGVFLQETLSFKPVDLTLGYRHERVEHDIVGDFATHRNAKNTKLEGRKYGLDSYDIQASFRPFDRVGIKARYADSQRAPDINELYASNLHYSIMAHEEGNQNLKPERVKSKELSVSFDGSDFDVNASVYANKFTDYIHMASSGAITGGARMPLKYWQQNDVQVMGFEVDVSRDFDLGRYGSMTISSFADLVKNKHLNAGEVALHNDGIYMPNMPTNRYGLGVKWQYQDWQVGINGVYYDEPRYQNAKSETALPAYTLISADVKKDVYWLGSPMTLRFGGTNLLNEDARPHNSPLRYIAPLPARAFTVGVTARF

>CP087848_Bovis1Bovis2_TBDR2
MHLRTLNLTMLAILAQTAMAEELPNVQLPAMTIYIDEKAPNATYIYNKLSDNKTLGDAVKGISGMQSSSFGPHAGSPVVRSLSGNRVNITENGMVVNGLNAMSAGTNVAFDPVFHRLVGVQKFNNVVKEGGHAIGGSVEIDGGLVPKYLNDEPVGLEVHLQKGFNDIDSHGIKANFNNQKNISVNVLYSTQQLDGYDIVGASKAGVCDSQLISRNQYGLGYDMNLVNSCQRQPVIKSEFNIASKKYYMPDYYDMTTGKIHDKYSDWGLELADVFTNTPNPRYKDNPYYVAGTPDKVEKVDKILDITENYHKKLGNSDLENHRLGVAGSYFWQGHGKSNYIALSADTKHSRYGLPGFSMSNLGAGLDYKSGQPVRIDGTQNKLAVEAQTHHASPWLNRMTVHAGWVDERSKENVGEQLANDYRFHTSQFATSAYHQPQSFMSGVVGVNGSKRQVQGAGESVYLPNVNTTTYGVFLQETLSFKPVDLTLGYRHERVEHDIVGDFATHRNAKNTKLEGRKYGLDSYDIQASFRPFDRVGIKARYADSQRAPDINELYASNLHYSIMAHEEGNQNLKPERVKSKELSVSFDGSDFDVNASVYANKFTDYIHMASSGAITGGARMPLKYWQQNDVQVMGFEVDVSRDFDLGRYGSMTISSFADLVKNKHLNAGEVALHNDGIYMPNMPTNRYGLGVKWQYQDWQVGINGVYYDEPRYQNAKSETALPAYTLISADVKKDVYWLGSPMTLRFGGTNLLNEDARPHNSPLRYIAPLPARAFTVGVTARF

>CP087776_Bovis1Bovis2_TBDR2
MHLRTLNLTMLAILAQTAMAEELPNVQLPAMTIYIDEKAPNATYIYNKLSDNKTLGDAVKGISGMQSSSFGPHAGSPVVRSLSGNRVNITENGMVVNGLNAMSAGTNVAFDPVFHRLVGVQKFNNVVKEGGHAIGGSVEIDGGLVPKYLNDEPVGLEVHLQKGFNDIDSHGIKANFNNQKNISVNVLYSTQQLDGYDIVGASKAGVCDSQLISRNQYGLGYDMNLVNSCQRQPVIKSEFNIASKKYYMPDYYDMTTGKIHDKYSDWGLELADVFTNTPNPRYKDNPYYVAGTPDKVEKVDKILDITENYHKKLGNSDLENHRLGVAGSYFWQGHGKSNYIALSADTKHSRYGLPGFSMSNLGAGLDYKSGQPVRIDGTQNKLAVEAQTHHASPWLNRMTVHAGWVDERSKENVGEQLANDYRFHTSQFATSAYHQPQSFMSGVVGVNGSKRQVQGAGESVYLPNVNTTTYGVFLQETLSFKPVDLTLGYRHERVEHDIVGDFATHRNAKNTKLEGRKYGLDSYDIQASFRPFDRVGIKARYADSQRAPDINELYASNLHYSIMAHEEGNQNLKPERVKSKELSVSFDGSDFDVNASVYANKFTDYIHMASSGAITGGARMPLKYWQQNDVQVMGFEVDVSRDFDLGRYGSMTISSFADLVKNKHLNAGEVALHNDGIYMPNMPTNRYGLGVKWQYQDWQVGINGVYYDEPRYQNAKSETALPAYTLISVDVKKDVYWLGSPMTLRFGGTNLLNEDARPHNSPLRYIAPLPARAFTVGVTARF

>CP087865_Bovis1Bovis2_TBDR2
MHLRTLNLTMLAILAQTAMAEELPNVQLPAMTIYIDEKAPNATYIYNKLSDNKTLGDAVKGISGMQSSSFGPHAGSPVVRSLSGNRVNITENGMVVNGLNAMSAGTNVAFDPVFHRLVGVQKFNNVVKEGGHAIGGSVEIDGGLVPKYLNDEPVGLEVHLQKGFNDIDSHGIKANFNNQKNISVNVLYSTQQLDGYDIVGASKAGVCDSQLISRNQYGLGYDMNLVNSCQRQPVIKSEFNIASKKYYMPDYYDMTTGKIHDKYSDWGLELADVFTNTPNPRYKDNPYYVAGTPDKVEKVDKILDITENYHKKLGNSDLENHRLGVAGSYFWQGHGKSNYIALSADTKHSRYGLPGFSMSNLGAGLDYKSGQPVRIDGTQNKLAVEAQTHHASPWLNRMTVHAGWVDERSKENVGEQLANDYRFHTSQFATSAYHQPQSFMSGVVGVNGSKRQVQGAGESVYLPNVNTTTYGVFLQETLSFKPVDLTLGYRHERVEHDIVGDFATHRNAKNTKLEGRKYGLDSYDIQASFRPFDRVGIKARYADSQRAPDINELYASNLHYSIMAHEEGNQNLKPERVKSKELSVSFDGSDFDVNASVYANKFTDYIHMASSGAITGGARMPLKYWQQNDVQVMGFEVDVSRDFDLGRYGSMTISSFADLVKNKHLNAGEVALHNDGIYMPNMPTNRYGLGVKWQYQDWQVGINGVYYDEPRYQNAKSETALPAYTLISVDVKKDVYWLGSPMTLRFGGTNLLNEDARPHNSPLRYIAPLPARAFTVGVTARF

>CP087791_Bovis1Bovis2_TBDR2
MHLRTLNLTMLAILAQTAMAEELPNVQLPAMTIYIDEKAPNATYIYNKLSDNKTLGDAVKGISGMQSSSFGPHAGSPVVRSLSGNRVNITENGMVVNGLNAMSAGTNVAFDPVFHRLVGVQKFNNVVKEGGHAIGGSVEIDGGLVPKYLNDEPVGLEVHLQKGFNDIDSHGIKANFNNQKNISVNVLYSTQQLDGYDIVGASKAGVCDSQLISRNQYGLGYDMNLVNSCQRQPVIKSEFNIASKKYYMPDYYDMTTGKIHDKYSDWGLELADVFTNTPNPRYKDNPYYVAGTPDKVEKVDKILDITENYHKKLGNSDLENHRLGVAGSYFWQGHGKSNYIALSADTKHSRYGLPGFSMSNLGAGLDYKSGQPVRIDGTQNKLAVEAQTHHASPWLNRMTVHAGWVDERSKENVGEQLANDYRFHTSQFATSAYHQPQSFMSGVVGVNGSKRQVQGAGESVYLPNVNTTTYGVFLQETLSFKPVDLTLGYRHERVEHDIVGDFATHRNAKNTKLEGRKYGLDSYDIQASFRPFDRVGIKARYADSQRAPDINELYASNLHYSIMAHEEGNQNLKPERVKSKELSVSFDGSDFDVNASVYANKFTDYIHMASSGAITGGARMPLKYWQQNDVQVMGFEVDVSRDFDLGRYGSMTISSFADLVKNKHLNAGEVALHNDGIYMPNMPTNRYGLGVKWQYQDWQVGINGVYYDEPRYQNAKSETALPAYTLISVDVKKDVYWLGSPMTLRFGGTNLLNEDARPHNSPLRYIAPLPARAFTVGVTARF

>CP087805_Bovis1Bovis2_TBDR2
MHLRTLNLTMLAILAQTAMAEELPNVQLPAMTIYIDEKAPNATYIYNKLSDNKTLGDAVKGISGMQSSSFGPHAGSPVVRSLSGNRVNITENGMVVNGLNAMSAGTNVAFDPVFHRLVGVQKFNNVVKEGGHAIGGSVEIDGGLVPKYLNDEPVGLEVHLQKGFNDIDSHGIKANFNNQKNISVNVLYSTQQLDGYDIVGASKAGVCDSQLISRNQYGLGYDMNLVNSCQRQPVIKSEFNIASKKYYMPDYYDMTTGKIHDKYSDWGLELADVFTNTPNPRYKDNPYYVAGTPDKVEKVDKILDITENYHKKLGNSDLENHRLGVAGSYFWQGHGKSNYIALSADTKHSRYGLPGFSMSNLGAGLDYKSGQPVRIDGTQNKLAVEAQTHHASPWLNRMTVHAGWVDERSKENVGEQLANDYRFHTSQFATSAYHQPQSFMSGVVGVNGSKRQVQGAGESVYLPNVNTTTYGVFLQETLSFKPVDLTLGYRHERVEHDIVGDFATHRNAKNTKLEGRKYGLDSYDIQASFRPFDRVGIKARYADSQRAPDINELYASNLHYSIMAHEEGNQNLKPERVKSKELSVSFDGSDFDVNASVYANKFTDYIHMASSGAITGGARMPLKYWQQNDVQVMGFEVDVSRDFDLGRYGSMTISSFADLVKNKHLNAGEVALHNDGIYMPNMPTNRYGLGVKWQYQDWQVGINGVYYDEPRYQNAKSETALPAYTLISVDVKKDVYWLGSPMTLRFGGTNLLNEDARPHNSPLRYIAPLPARAFTVGVTARF

>CP087796_Bovis1Bovis2_TBDR2
MHLRTLNLTMLAILAQTAMAEELPNVQLPAMTIYIDEKAPNATYIYNKLSDNKTLGDAVKGISGMQSSSFGPHAGSPVVRSLSGNRVNITENGMVVNGLNAMSAGTNVAFDPVFHRLVGVQKFNNVVKEGGHAIGGSVEIDGGLVPKYLNDEPVGLEVHLQKGFNDIDSHGIKANFNNQKNISVNVLYSTQQLDGYDIVGASKAGVCDSQLISRNQYGLGYDMNLVNSCQRQPVIKSEFNIASKKYYMPDYYDMTTGKIHDKYSDWGLELADVFTNTPNPRYKDNPYYVAGTPDKVEKVDKILDITENYHKKLGNSDLENHRLGVAGSYFWQGHGKSNYIALSADTKHSRYGLPGFSMSNLGAGLDYKSGQPVRIDGTQNKLAVEAQTHHASPWLNRMTVHAGWVDERSKENVGEQLANDYRFHTSQFATSAYHQPQSFMSGVVGVNGSKRQVQGAGESVYLPNVNTTTYGVFLQETLSFKPVDLTLGYRHERVEHDIVGDFATHRNAKNTKLEGRKYGLDSYDIQASFRPFDRVGIKARYADSQRAPDINELYASNLHYSIMAHEEGNQNLKPERVKSKELSVSFDGSDFDVNASVYANKFTDYIHMASSGAITGGARMPLKYWQQNDVQVMGFEVDVSRDFDLGRYGSMTISSFADLVKNKHLNAGEVALHNDGIYMPNMPTNRYGLGVKWQYQDWQVGINGVYYDEPRYQNAKSETALPAYTLISVDVKKDVYWLGSPMTLRFGGTNLLNEDARPHNSPLRYIAPLPARAFTVGVTARF

>CP030241_Bovis1Bovis2_TBDR2
MHLRTLNLTMLAILAQTAMAEELPNVQLPAMTIYIDEKAPNATYIYNKLSDNKTLGDAVKGISGMQSSSFGPHAGSPVVRSLSGNRVNITENGMVVNGLNAMSAGTNVAFDPVFHRLVGVQKFNNVVKEGGHAIGGSVEIDGGLVPKYLNDEPVGLEVHLQKGFNDIDSHGIKANFNNQKNISVNVLYSTQQLDGYDIVGASKAGVCDSQLISRNQYGLGYDMNLVNSCQRQPVIKSEFNIASKKYYMPDYYDMTTGKIHDKYSDWGLELADVFTNTPNPRYKDNPYYVAGTPDKVEKVDKILDITENYHKKLGNSDLENHRLGVAGSYFWQGHGKSNYIALSADTKHSRYGLPGFSMSNLGAGLDYKSGQPVRIDGTQNKLAVEAQTHHASPWLNRMTVHAGWVDERSKENVGEQLANDYRFHTSQFATSAYHQPQSFMSGVVGVNGSKRQVQGAGESVYLPNVNTTTYGVFLQETLSFKPVDLTLGYRHERVEHDIVGDFATHRNAKNTKLEGRKYGLDSYDIQASFRPFDRVGIKARYADSQRAPDINELYASNLHYSIMAHEEGNQNLKPERVKSKELSVSFDGSDFDVNASVYANKFTDYIHMASSGAITGGARMPLKYWQQNDVQVMGFEVDVSRDFDLGRYGSMTISSFADLVKNKHLNAGEVALHNDGIYMPNMPTNRYGLGVKWQYQDWQVGINGVYYDEPRYQNAKSETALPAYTLISADVKKDVYWLGSPMTLRFGGTNLLNEDARPHNSPLRYIAPLPARAFTVGVTARF

>CP087837_Bovis1Bovis2_TBDR2
MHLRTLNLTMLAILAQTAMAEELPNVQLPAMTIYIDEKAPNATYIYNKLSDNKTLGDAVKGISGMQSSSFGPHAGSPVVRSLSGNRVNITENGMVVNGLNAMSAGTNVAFDPVFHRLVGVQKFNNVVKEGGHAIGGSVEIDGGLVPKYLNDEPVGLEVHLQKGFNDIDSHGIKANFNNQKNISVNVLYSTQQLDGYDIVGASKAGVCDSQLISRNQYGLGYDMNLVNSCQRQPVIKSEFNIASKKYYMPDYYDMTTGKIHDKYSDWGLELADVFTNTPNPRYKDNPYYVAGTPDKVEKVDKILDITENYHKKLGNSDLENHRLGVAGSYFWQGHGKSNYIALSADTKHSRYGLPGFSMSNLGAGLDYKSGQPVRIDGTQNKLAVEAQTHHASPWLNRMTVHAGWVDERSKENVGEQLANDYRFHTSQFATSAYHQPQSFMSGVVGVNGSKRQVQGAGESVYLPNVNTTTYGVFLQETLSFKPVDLTLGYRHERVEHDIVGDFATHRNAKNTKLEGRKYGLDSYDIQASFRPFDRVGIKARYADSQRAPDINELYASNLHYSIMAHEEGNQNLKPERVKSKELSVSFDGSDFDVNASVYANKFTDYIHMASSGAITGGARMPLKYWQQNDVQVMGFEVDVSRDFDLGRYGSMTISSFADLVKNKHLNAGEVALHNDGIYMPNMPTNRYGLGVKWQYQDWQVGINGVYYDEPRYQNAKSETALPAYTLISADVKKDVYWLGSPMTLRFGGTNLLNEDARPHNSPLRYIAPLPARAFTVGVTARF

>CP087788_Bovis1Bovis2_TBDR2
MHLRTLNLTMLAILAQTAMAEELPNVQLPAMTIYIDEKAPNATYIYNKLSDNKTLGDAVKGISGMQSSSFGPHAGSPVVRSLSGNRVNITENGMVVNGLNAMSAGTNVAFDPVFHRLVGVQKFNNVVKEGGHAIGGSVEIDGGLVPKYLNDEPVGLEVHLQKGFNDIDSHGIKANFNNQKNISVNVLYSTQQLDGYDIVGASKAGVCDSQLISRNQYGLGYDMNLVNSCQRQPVIKSEFNIASKKYYMPDYYDMTTGKIHDKYSDWGLELADVFTNTPNPRYKDNPYYVAGTPDKVEKVDKILDITENYHKKLGNSDLENHRLGVAGSYFWQGHGKSNYIALSADTKHSRYGLPGFSMSNLGAGLDYKSGQPVRIDGTQNKLAVEAQTHHASPWLNRMTVHAGWVDERSKENVGEQLANDYRFHTSQFATSAYHQPQSFMSGVVGVNGSKRQVQGAGESVYLPNVNTTTYGVFLQETLSFKPVDLTLGYRHERVEHDIVGDFATHRNAKNTKLEGRKYGLDSYDIQASFRPFDRVGIKARYADSQRAPDINELYASNLHYSIMAHEEGNQNLKPERVKSKELSVSFDGSDFDVNASVYANKFTDYIHMASSGAITGGARMPLKYWQQNDVQVMGFEVDVSRDFDLGRYGSMTISSFADLVKNKHLNAGEVALHNDGIYMPNMPTNRYGLGVKWQYQDWQVGINGVYYDEPRYQNAKSETALPAYTLISADVKKDVYWLGSPMTLRFGGTNLLNEDARPHNSPLRYIAPLPARAFTVGVTARF

>CP087828_Bovis1Bovis2_TBDR2
MHLRTLNLTMLAILAQTAMAEELPNVQLPAMTIYIDEKAPNATYIYNKLSDNKTLGDAVKGISGMQSSSFGPHAGSPVVRSLSGNRVNITENGMVVNGLNAMSAGTNVAFDPVFHRLVGVQKFNNVVKEGGHAIGGSVEIDGGLVPKYLNDEPVGLEVHLQKGFNDIDSHGIKANFNNQKNISVNVLYSTQQLDGYDIVGASKAGVCDSQLISRNQYGLGYDMNLVNSCQRQPVIKSEFNIASKKYYMPDYYDMTTGKIHDKYSDWGLELADVFTNTPNPRYKDNPYYVAGTPDKVEKVDKILDITENYHKKLGNSDLENHRLGVAGSYFWQGHGKSNYIALSADTKHSRYGLPGFSMSNLGAGLDYKSGQPVRIDGTQNKLAVEAQTHHASPWLNRMTVHAGWVDERSKENVGEQLANDYRFHTSQFATSAYHQPQSFMSGVVGVNGSKRQVQGAGESVYLPNVNTTTYGVFLQETLSFKPVDLTLGYRHERVEHDIVGDFATHRNAKNTKLEGRKYGLDSYDIQASFRPFDRVGIKARYADSQRAPDINELYASNLHYSIMAHEEGNQNLKPERVKSKELSVSFDGSDFDVNASVYANKFTDYIHMASSGAITGGARMPLKYWQQNDVQVMGFEVDVSRDFDLGRYGSMTISSFADLVKNKHLNAGEVALHNDGIYMPNMPTNRYGLGVKWQYQDWQVGINGVYYDEPRYQNAKSETALPAYTLISADVKKDVYWLGSPMTLRFGGTNLLNEDARPHNSPLRYIAPLPARAFTVGVTARF

>CP087830_Bovis1Bovis2_TBDR2
MHLRTLNLTMLAILAQTAMAEELPNVQLPAMTIYIDEKAPNATYIYNKLSDNKTLGDAVKGISGMQSSSFGPHAGSPVVRSLSGNRVNITENGMVVNGLNAMSAGTNVAFDPVFHRLVGVQKFNNVVKEGGHAIGGSVEIDGGLVPKYLNDEPVGLEVHLQKGFNDIDSHGIKANFNNQKNISVNVLYSTQQLDGYDIVGASKAGVCDSQLISRNQYGLGYDMNLVNSCQRQPVIKSEFNIASKKYYMPDYYDMTTGKIHDKYSDWGLELADVFTNTPNPRYKDNPYYVAGTPDKVEKVDKILDITENYHKKLGNSDLENHRLGVAGSYFWQGHGKSNYIALSADTKHSRYGLPGFSMSNLGAGLDYKSGQPVRIDGTQNKLAVEAQTHHASPWLNRMTVHAGWVDERSKENVGEQLANDYRFHTSQFATSAYHQPQSFMSGVVGVNGSKRQVQGAGESVYLPNVNTTTYGVFLQETLSFKPVDLTLGYRHERVEHDIVGDFATHRNAKNTKLEGRKYGLDSYDIQASFRPFDRVGIKARYADSQRAPDINELYASNLHYSIMAHEEGNQNLKPERVKSKELSVSFDGSDFDVNASVYANKFTDYIHMASSGAITGGARMPLKYWQQNDVQVMGFEVDVSRDFDLGRYGSMTISSFADLVKNKHLNAGEVALHNDGIYMPNMPTNRYGLGVKWQYQDWQVGINGVYYDEPRYQNAKSETALPAYTLISADVKKDVYWLGSPMTLRFGGTNLLNEDARPHNSPLRYIAPLPARAFTVGVTARF

>CP087862_Bovis1Bovis2_TBDR2
MHLRTLNLTMLAILAQTAMAEELPNVQLPAMTIYIDEKAPNATYIYNKLSDNKTLGDAVKGISGMQSSSFGPHAGSPVVRSLSGNRVNITENGMVVNGLNAMSAGTNVAFDPVFHRLVGVQKFNNVVKEGGHAIGGSVEIDGGLVPKYLNDEPVGLEVHLQKGFNDIDSHGIKANFNNQKNISVNVLYSTQQLDGYDIVGASKAGVCDSQLISRNQYGLGYDMNLVNSCQRQPVIKSEFNIASKKYYMPDYYDMTTGKIHDKYSDWGLELADVFTNTPNPRYKDNPYYVAGTPDKVEKVDKILDITENYHKKLGNSDLENHRLGVAGSYFWQGHGKSNYIALSADTKHSRYGLPGFSMSNLGAGLDYKSGQPVRIDGTQNKLAVEAQTHHASPWLNRMTVHAGWVDERSKENVGEQLANDYRFHTSQFATSAYHQPQSFMSGVVGVNGSKRQVQGAGESVYLPNVNTTTYGVFLQETLSFKPVDLTLGYRHERVEHDIVGDFATHRNAKNTKLEGRKYGLDSYDIQASFRPFDRVGIKARYADSQRAPDINELYASNLHYSIMAHEEGNQNLKPERVKSKELSVSFDGSDFDVNASVYANKFTDYIHMASSGAITGGARMPLKYWQQNDVQVMGFEVDVSRDFDLGRYGSMTISSFADLVKNKHLNAGEVALHNDGIYMPNMPTNRYGLGVKWQYQDWQVGINGVYYDEPRYQNAKSETALPAYTLISADVKKDVYWLGSPMTLRFGGTNLLNEDARPHNSPLRYIAPLPARAFTVGVTARF

>CP087863_Bovis1Bovis2_TBDR2
MHLRTLNLTMLAILAQTAMAEELPNVQLPAMTIYIDEKAPNATYIYNKLSDNKTLGDAVKGISGMQSSSFGPHAGSPVVRSLSGNRVNITENGMVVNGLNAMSAGTNVAFDPVFHRLVGVQKFNNVVKEGGHAIGGSVEIDGGLVPKYLNDEPVGLEVHLQKGFNDIDSHGIKANFNNQKNISVNVLYSTQQLDGYDIVGASKAGVCDSQLISRNQYGLGYDMNLVNSCQRQPVIKSEFNIASKKYYMPDYYDMTTGKIHDKYSDWGLELADVFTNTPNPRYKDNPYYVAGTPDKVEKVDKILDITENYHKKLGNSDLENHRLGVAGSYFWQGHGKSNYIALSADTKHSRYGLPGFSMSNLGAGLDYKSGQPVRIDGTQNKLAVEAQTHHASPWLNRMTVHAGWVDERSKENVGEQLANDYRFHTSQFATSAYHQPQSFMSGVVGVNGSKRQVQGAGESVYLPNVNTTTYGVFLQETLSFKPVDLTLGYRHERVEHDIVGDFATHRNAKNTKLEGRKYGLDSYDIQASFRPFDRVGIKARYADSQRAPDINELYASNLHYSIMAHEEGNQNLKPERVKSKELSVSFDGSDFDVNASVYANKFTDYIHMASSGAITGGARMPLKYWQQNDVQVMGFEVDVSRDFDLGRYGSMTISSFADLVKNKHLNAGEVALHNDGIYMPNMPTNRYGLGVKWQYQDWQVGINGVYYDEPRYQNAKSETALPAYTLISADVKKDVYWLGSPMTLRFGGTNLLNEDARPHNSPLRYIAPLPARAFTVGVTARF

>CP087821_Bovis1Bovis2_TBDR2
MHLRTLNLTMLAILAQTAMAEELPNVQLPAMTIYIDEKAPNATYIYNKLSDNKTLGDAVKGISGMQSSSFGPHAGSPVVRSLSGNRVNITENGMVVNGLNAMSAGTNVAFDPVFHRLVGVQKFNNVVKEGGHAIGGSVEIDGGLVPKYLNDEPVGLEVHLQKGFNDIDSHGIKANFNNQKNISVNVLYSTQQLDGYDIVGASKAGVCDSQLISRNQYGLGYDMNLVNSCQRQPVIKSEFNIASKKYYMPDYYDMTTGKIHDKYSDWGLELADVFTNTPNPRYKDNPYYVAGTPDKVEKVDKILDITENYHKKLGNSDLENHRLGVAGSYFWQGHGKSNYIALSADTKHSRYGLPGFSMSNLGAGLDYKSGQPVRIDGTQNKLAVEAQTHHASPWLNRMTVHAGWVDERSKENVGEQLANDYRFHTSQFATSAYHQPQSFMSGVVGVNGSKRQVQGAGESVYLPNVNTTTYGVFLQETLSFKPVDLTLGYRHERVEHDIVGDFATHRNAKNTKLEGRKYGLDSYDIQASFRPFDRVGIKARYADSQRAPDINELYASNLHYSIMAHEEGNQNLKPERVKSKELSVSFDGSDFDVNASVYANKFTDYIHMASSGAITGGARMPLKYWQQNDVQVMGFEVDVSRDFDLGRYGSMTISSFADLVKNKHLNAGEVALHNDGIYMPNMPTNRYGLGVKWQYQDWQVGINGVYYDEPRYQNAKSETALPAYTLISADVKKDVYWLGSPMTLRFGGTNLLNEDARPHNSPLRYIAPLPARAFTVGVTARF

>CP087800_Bovis1Bovis2_TBDR2
MHLRTLNLTMLAILAQTAMAEELPNVQLPAMTIYIDEKAPNATYIYNKLSDNKTLGDAVKGISGMQSSSFGPHAGSPVVRSLSGNRVNITENGMVVNGLNAMSAGTNVAFDPVFHRLVGVQKFNNVVKEGGHAIGGSVEIDGGLVPKYLNDEPVGLEVHLQKGFNDIDSHGIKANFNNQKNISVNVLYSTQQLDGYDIVGASKAGVCDSQLISRNQYGLGYDMNLVNSCQRQPVIKSEFNIASKKYYMPDYYDMTTGKIHDKYSDWGLELADVFTNTPNPRYKDNPYYVAGTPDKVEKVDKILDITENYHKKLGNSDLENHRLGVAGSYFWQGHGKSNYIALSADTKHSRYGLPGFSMSNLGAGLDYKSGQPVRIDGTQNKLAVEAQTHHASPWLNRMTVHAGWVDERSKENVGEQLANDYRFHTSQFATSAYHQPQSFMSGVVGVNGSKRQVQGAGESVYLPNVNTTTYGVFLQETLSFKPVDLTLGYRHERVEHDIVGDFATHRNAKNTKLEGRKYGLDSYDIQASFRPFDRVGIKARYADSQRAPDINELYASNLHYSIMAHEEGNQNLKPERVKSKELSVSFDGSDFDVNASVYANKFTDYIHMASSGAITGGARMPLKYWQQNDVQVMGFEVDVSRDFDLGRYGSMTISSFADLVKNKHLNAGEVALHNDGIYMPNMPTNRYGLGVKWQYQDWQVGINGVYYDEPRYQNAKSETALPAYTLISADVKKDVYWLGSPMTLRFGGTNLLNEDARPHNSPLRYIAPLPARAFTVGVTARF

>CP087765_Bovis1Bovis2_TBDR2
MHLRTLNLTMLAILAQTAMAEELPNVQLPAMTIYIDEKAPNATYIYNKLSDNKTLGDAVKGISGMQSSSFGPHAGSPVVRSLSGNRVNITENGMVVNGLNAMSAGTNVAFDPVFHRLVGVQKFNNVVKEGGHAIGGSVEIDGGLVPKYLNDEPVGLEVHLQKGFNDIDSHGIKANFNNQKNISVNVLYSTQQLDGYDIVGASKAGVCDSQLISRNQYGLGYDMNLVNSCQRQPVIKSEFNIASKKYYMPDYYDMTTGKIHDKYSDWGLELADVFTNTPNPRYKDNPYYVAGTPDKVEKVDKILDITENYHKKLGNSDLENHRLGVAGSYFWQGHGKSNYIALSADTKHSRYGLPGFSMSNLGAGLDYKSGQPVRIDGTQNKLAVEAQTHHASPWLNRMTVHAGWVDERSKENVGEQLANDYRFHTSQFATSAYHQPQSFMSGVVGVNGSKRQVQGAGESVYLPNVNTTTYGVFLQETLSFKPVDLTLGYRHERVEHDIVGDFATHRNAKNTKLEGRKYGLDSYDIQASFRPFDRVGIKARYADSQRAPDINELYASNLHYSIMAHEEGNQNLKPERVKSKELSVSFDGSDFDVNASVYANKFTDYIHMASSGAITGGARMPLKYWQQNDVQVMGFEVDVSRDFDLGRYGSMTISSFADLVKNKHLNAGEVALHNDGIYMPNMPTNRYGLGVKWQYQDWQVGINGVYYDEPRYQNAKSETALPAYTLISADVKKDVYWLGSPMTLRFGGTNLLNEDARPHNSPLRYIAPLPARAFTVGVTARF

>CP087798_Bovis1Bovis2_TBDR2
MHLRTLNLTMLAILAQTAMAEELPNVQLPAMTIYIDEKAPNATYIYNKLSDNKTLGDAVKGISGMQSSSFGPHAGSPVVRSLSGNRVNITENGMVVNGLNAMSAGTNVAFDPVFHRLVGVQKFNNVVKEGGHAIGGSVEIDGGLVPKYLNDEPVGLEVHLQKGFNDIDSHGIKANFNNQKNISVNVLYSTQQLDGYDIVGASKAGVCDSQLISRNQYGLGYDMNLVNSCQRQPVIKSEFNIASKKYYMPDYYDMTTGKIHDKYSDWGLELADVFTNTPNPRYKDNPYYVAGTPDKVEKVDKILDITENYHKKLGNSDLENHRLGVAGSYFWQGHGKSNYIALSADTKHSRYGLPGFSMSNLGAGLDYKSGQPVRIDGTQNKLAVEAQTHHASPWLNRMTVHAGWVDERSKENVGEQLANDYRFHTSQFATSAYHQPQSFMSGVVGVNGSKRQVQGAGESVYLPNVNTTTYGVFLQETLSFKPVDLTLGYRHERVEHDIVGDFATHRNAKNTKLEGRKYGLDSYDIQASFRPFDRVGIKARYADSQRAPDINELYASNLHYSIMAHEEGNQNLKPERVKSKELSVSFDGSDFDVNASVYANKFTDYIHMASSGAITGGARMPLKYWQQNDVQVMGFEVDVSRDFDLGRYGSMTISSFADLVKNKHLNAGEVALHNDGIYMPNMPTNRYGLGVKWQYQDWQVGINGVYYDEPRYQNAKSETALPAYTLISADVKKDVYWLGSPMTLRFGGTNLLNEDARPHNSPLRYIAPLPARAFTVGVTARF

>CP087825_Bovis1Bovis2_TBDR2
MHLRTLNLTMLAILAQTAMAEELPNVQLPAMTIYIDEKAPNATYIYNKLSDNKTLGDAVKGISGMQSSSFGPHAGSPVVRSLSGNRVNITENGMVVNGLNAMSAGTNVAFDPVFHRLVGVQKFNNVVKEGGHAIGGSVEIDGGLVPKYLNDEPVGLEVHLQKGFNDIDSHGIKANFNNQKNISVNVLYSTQQLDGYDIVGASKAGVCDSQLISRNQYGLGYDMNLVNSCQRQPVIKSEFNIASKKYYMPDYYDMTTGKIHDKYSDWGLELADVFTNTPNPRYKDNPYYVAGTPDKVEKVDKILDITENYHKKLGNSDLENHRLGVAGSYFWQGHGKSNYIALSADTKHSRYGLPGFSMSNLGAGLDYKSGQPVRIDGTQNKLAVEAQTHHASPWLNRMTVHAGWVDERSKENVGEQLANDYRFHTSQFATSAYHQPQSFMSGVVGVNGSKRQVQGAGESVYLPNVNTTTYGVFLQETLSFKPVDLTLGYRHERVEHDIVGDFATHRNAKNTKLEGRKYGLDSYDIQASFRPFDRVGIKARYADSQRAPDINELYASNLHYSIMAHEEGNQNLKPERVKSKELSVSFDGSDFDVNASVYANKFTDYIHMASSGAITGGARMPLKYWQQNDVQVMGFEVDVSRDFDLGRYGSMTISSFADLVKNKHLNAGEVALHNDGIYMPNMPTNRYGLGVKWQYQDWQVGINGVYYDEPRYQNAKSETALPAYTLISADVKKDVYWLGSPMTLRFGGTNLLNEDARPHNSPLRYIAPLPARAFTVGVTARF

>CP087768_Bovis1Bovis2_TBDR2
MHLRTLNLTMLAILAQTAMAEELPNVQLPAMTIYIDEKAPNATYIYNKLSDNKTLGDAVKGISGMQSSSFGPHAGSPVVRSLSGNRVNITENGMVVNGLNAMSAGTNVAFDPVFHRLVGVQKFNNVVKEGGHAIGGSVEIDGGLVPKYLNDEPVGLEVHLQKGFNDIDSHGIKANFNNQKNISVNVLYSTQQLDGYDIVGASKAGVCDSQLISRNQYGLGYDMNLVNSCQRQPVIKSEFNIASKKYYMPDYYDMTTGKIHDKYSDWGLELADVFTNTPNPRYKDNPYYVAGTPDKVEKVDKILDITENYHKKLGNSDLENHRLGVAGSYFWQGHGKSNYIALSADTKHSRYGLPGFSMSNLGAGLDYKSGQPVRIDGTQNKLAVEAQTHHASPWLNRMTVHAGWVDERSKENVGEQLANDYRFHTSQFATSAYHQPQSFMSGVVGVNGSKRQVQGAGESVYLPNVNTTTYGVFLQETLSFKPVDLTLGYRHERVEHDIVGDFATHRNAKNTKLEGRKYGLDSYDIQASFRPFDRVGIKARYADSQRAPDINELYASNLHYSIMAHEEGNQNLKPERVKSKELSVSFDGSDFDVNASVYANKFTDYIHMASSGAITGGARMPLKYWQQNDVQVMGFEVDVSRDFDLGRYGSMTISSFADLVKNKHLNAGEVALHNDGIYMPNMPTNRYGLGVKWQYQDWQVGINGVYYDEPRYQNAKSETALPAYTLISADVKKDVYWLGSPMTLRFGGTNLLNEDARPHNSPLRYIAPLPARAFTVGVTARF

>CP087811_Bovis1Bovis2_TBDR2
MHLRTLNLTMLAILAQTAMAEELPNVQLPAMTIYIDEKAPNATYIYNKLSDNKTLGDAVKGISGMQSSSFGPHAGSPVVRSLSGNRVNITENGMVVNGLNAMSAGTNVAFDPVFHRLVGVQKFNNVVKEGGHAIGGSVEIDGGLVPKYLNDEPVGLEVHLQKGFNDIDSHGIKANFNNQKNISVNVLYSTQQLDGYDIVGASKAGVCDSQLISRNQYGLGYDMNLVNSCQRQPVIKSEFNIASKKYYMPDYYDMTTGKIHDKYSDWGLELADVFTNTPNPRYKDNPYYVAGTPDKVEKVDKILDITENYHKKLGNSDLENHRLGVAGSYFWQGHGKSNYIALSADTKHSRYGLPGFSMSNLGAGLDYKSGQPVRIDGTQNKLAVEAQTHHASPWLNRMTVHAGWVDERSKENVGEQLANDYRFHTSQFATSAYHQPQSFMSGVVGVNGSKRQVQGAGESVYLPNVNTTTYGVFLQETLSFKPVDLTLGYRHERVEHDIVGDFATHRNAKNTKLEGRKYGLDSYDIQASFRPFDRVGIKARYADSQRAPDINELYASNLHYSIMAHEEGNQNLKPERVKSKELSVSFDGSDFDVNASVYANKFTDYIHMASSGAITGGARMPLKYWQQNDVQVMGFEVDVSRDFDLGRYGSMTISSFADLVKNKHLNAGEVALHNDGIYMPNMPTNRYGLGVKWQYQDWQVGINGVYYDEPRYQNAKSETALPAYTLISADVKKDVYWLGSPMTLRFGGTNLLNEDARPHNSPLRYIAPLPARAFTVGVTARF

>CP087823_Bovis1Bovis2_TBDR2
MHLRTLNLTMLAILAQTAMAEELPNVQLPAMTIYIDEKAPNATYIYNKLSDNKTLGDAVKGISGMQSSSFGPHAGSPVVRSLSGNRVNITENGMVVNGLNAMSAGTNVAFDPVFHRLVGVQKFNNVVKEGGHAIGGSVEIDGGLVPKYLNDEPVGLEVHLQKGFNDIDSHGIKANFNNQKNISVNVLYSTQQLDGYDIVGASKAGVCDSQLISRNQYGLGYDMNLVNSCQRQPVIKSEFNIASKKYYMPDYYDMTTGKIHDKYSDWGLELADVFTNTPNPRYKDNPYYVAGTPDKVEKVDKILDITENYHKKLGNSDLENHRLGVAGSYFWQGHGKSNYIALSADTKHSRYGLPGFSMSNLGAGLDYKSGQPVRIDGTQNKLAVEAQTHHASPWLNRMTVHAGWVDERSKENVGEQLANDYRFHTSQFATSAYHQPQSFMSGVVGVNGSKRQVQGAGESVYLPNVNTTTYGVFLQETLSFKPVDLTLGYRHERVEHDIVGDFATHRNAKNTKLEGRKYGLDSYDIQASFRPFDRVGIKARYADSQRAPDINELYASNLHYSIMAHEEGNQNLKPERVKSKELSVSFDGSDFDVNASVYANKFTDYIHMASSGAITGGARMPLKYWQQNDVQVMGFEVDVSRDFDLGRYGSMTISSFADLVKNKHLNAGEVALHNDGIYMPNMPTNRYGLGVKWQYQDWQVGINGVYYDEPRYQNAKSETALPAYTLISADVKKDVYWLGSPMTLRFGGTNLLNEDARPHNSPLRYIAPLPARAFTVGVTARF

>CP087793_Bovis1Bovis2_TBDR2
MHLRTLNLTMLAILAQTAMAEELPNVQLPAMTIYIDEKAPNATYIYNKLSDNKTLGDAVKGISGMQSSSFGPHAGSPVVRSLSGNRVNITENGMVVNGLNAMSAGTNVAFDPVFHRLVGVQKFNNVVKEGGHAIGGSVEIDGGLVPKYLNDEPVGLEVHLQKGFNDIDSHGIKANFNNQKNISVNVLYSTQQLDGYDIVGASKAGVCDSQLISRNQYGLGYDMNLVNSCQRQPVIKSEFNIASKKYYMPDYYDMTTGKIHDKYSDWGLELADVFTNTPNPRYKDNPYYVAGTPDKVEKVDKILDITENYHKKLGNSDLENHRLGVAGSYFWQGHGKSNYIALSADTKHSRYGLPGFSMSNLGAGLDYKSGQPVRIDGTQNKLAVEAQTHHASPWLNRMTVHAGWVDERSKENVGEQLANDYRFHTSQFATSAYHQPQSFMSGVVGVNGSKRQVQGAGESVYLPNVNTTTYGVFLQETLSFKPVDLTLGYRHERVEHDIVGDFATHRNAKNTKLEGRKYGLDSYDIQASFRPFDRVGIKARYADSQRAPDINELYASNLHYSIMAHEEGNQNLKPERVKSKELSVSFDGSDFDVNASVYANKFTDYIHMASSGAITGGARMPLKYWQQNDVQVMGFEVDVSRDFDLGRYGSMTISSFADLVKNKHLNAGEVALHNDGIYMPNMPTNRYGLGVKWQYQDWQVGINGVYYDEPRYQNAKSETALPAYTLISADVKKDVYWLGSPMTLRFGGTNLLNEDARPHNSPLRYIAPLPARAFTVGVTARF

>CP087806_Bovis1Bovis2_TBDR2
MHLRTLNLTMLAILAQTAMAEELPNVQLPAMTIYIDEKAPNATYIYNKLSDNKTLGDAVKGISGMQSSSFGPHAGSPVVRSLSGNRVNITENGMVVNGLNAMSAGTNVAFDPVFHRLVGVQKFNNVVKEGGHAIGGSVEIDGGLVPKYLNDEPVGLEVHLQKGFNDIDSHGIKANFNNQKNISVNVLYSTQQLDGYDIVGASKAGVCDSQLISRNQYGLGYDMNLVNSCQRQPVIKSEFNIASKKYYMPDYYDMTTGKIHDKYSDWGLELADVFTNTPNPRYKDNPYYVAGTPDKVEKVDKILDITENYHKKLGNSDLENHRLGVAGSYFWQGHGKSNYIALSADTKHSRYGLPGFSMSNLGAGLDYKSGQPVRIDGTQNKLAVEAQTHHASPWLNRMTVHAGWVDERSKENVGEQLANDYRFHTSQFATSAYHQPQSFMSGVVGVNGSKRQVQGAGESVYLPNVNTTTYGVFLQETLSFKPVDLTLGYRHERVEHDIVGDFATHRNAKNTKLEGRKYGLDSYDIQASFRPFDRVGIKARYADSQRAPDINELYASNLHYSIMAHEEGNQNLKPERVKSKELSVSFDGSDFDVNASVYANKFTDYIHMASSGAITGGARMPLKYWQQNDVQVMGFEVDVSRDFDLGRYGSMTISSFADLVKNKHLNAGEVALHNDGIYMPNMPTNRYGLGVKWQYQDWQVGINGVYYDEPRYQNAKSETALPAYTLISADVKKDVYWLGSPMTLRFGGTNLLNEDARPHNSPLRYIAPLPARAFTVGVTARF

>CP087773_Bovis1Bovis2_TBDR2
MHLRTLNLTMLAILAQTAMAEELPNVQLPAMTIYIDEKAPNATYIYNKLSDNKTLGDAVKGISGMQSSSFGPHAGSPVVRSLSGNRVNITENGMVVNGLNAMSAGTNVAFDPVFHRLVGVQKFNNVVKEGGHAIGGSVEIDGGLVPKYLNDEPVGLEVHLQKGFNDIDSHGIKANFNNQKNISVNVLYSTQQLDGYDIVGASKAGVCDSQLISRNQYGLGYDMNLVNSCQRQPVIKSEFNIASKKYYMPDYYDMTTGKIHDKYSDWGLELADVFTNTPNPRYKDNPYYVAGTPDKVEKVDKILDITENYHKKLGNSDLENHRLGVAGSYFWQGHGKSNYIALSADTKHSRYGLPGFSMSNLGAGLDYKSGQPVRIDGTQNKLAVEAQTHHASPWLNRMTVHAGWVDERSKENVGEQLANDYRFHTSQFATSAYHQPQSFMSGVVGVNGSKRQVQGAGESVYLPNVNTTTYGVFLQETLSFKPVDLTLGYRHERVEHDIVGDFATHRNAKNTKLEGRKYGLDSYDIQASFRPFDRVGIKARYADSQRAPDINELYASNLHYSIMAHEEGNQNLKPERVKSKELSVSFDGSDFDVNASVYANKFTDYIHMASSGAITGGARMPLKYWQQNDVQVMGFEVDVSRDFDLGRYGSMTISSFADLVKNKHLNAGEVALHNDGIYMPNMPTNRYGLGVKWQYQDWQVGINGVYYDEPRYQNAKSETALPAYTLISADVKKDVYWLGSPMTLRFGGTNLLNEDARPHNSPLRYIAPLPARAFTVGVTARF

>CP087862_Bovis1Bovis2_TBDR
------------------------------MVLEEVTISAKQTINKKPFTTSQAITSIDKETIDRSVTGLDSVVRSTAGAFTSMDTPQGTLNVNVRGMTGFGRVNTMIDGVPQTLFGVTATSEGEGGFHTSPPSSSTFGAVIDSNFLVGADISRGGQGGSHGTNALMGSVNFRTIGVDDIIQDDKNWGVLNKYTYGTNKLGHNAMLAGAVKGELSAGGSLGIMLATSGANKSTDYKRGDGKLASHNDYVISKVQKPRSYLAKLEYQPSDMHSFILSGRDYRTNIGGRQLNNNAYGVDYYFTPDNRLVDLAFKANTTATTQSMNRTAKYQTLENAVAKNRSNYFDLSNISRFDGNFGKLTSRYGVSFLTNDYSRTAVADNEDSYNYTPFSPTGKQTIKSVYMDNTFEKGRFGMDLSLTYADSEFEGFKPACGTEGGVQVPCFPIGEAVVSNRSKDVNGKIALSYQVTDWFMPFVSYARTSRMPNIQEVFFNNQGGGSMNPFLKPEKADIKEVGFNIFKHGILADSDTFGLKATYFHSKIKDYIHAQTFYLRTDGKLTNDINDDIVGFNAPISVNSLEPVTSKGVELMANYDTGRYFANLSYTHAKSDQPVNINSGHHDFGFTGGGTDRLPTDYWTAEVGTRAFNNKLSLSAQVNYYGKNARLNPDYISLTGEEQLQKMPKNPIITNLFAHYQVNQDLTLRAGIENVFDKLYIHPLNSQNSNYSQLDDNGEPTLFTNYARGRTATIGLEYRF

>CP087865_Bovis1Bovis2_TBDR
MSTSPIVFQKTKLALCLSVVFCVTAYADNELVLEEVTISAKQTINKKPFTTSQAITSIDKETIDRSVTGLDSVVRSTAGAFTSMDTPQGTLNVNVRGMTGFGRVNTMIDGVPQTLFGVTATSEGEGGFHTSPPSSSTFGAVIDSNFLVGADISRGGQGGSHGTNALMGSVNFRTIGVDDIIQDDKNWGVLNKYTYGTNKLGHNAMLAGAVKGELSAGGSLGIMLATSGANKSTDYKRGDGKLASHNDYVISKVQKPRSYLAKLEYQPSDMHSFILSGRDYRTNIGGRQLNNNAYGVDYYFTPDNRLVDLAFKANTTATTQSMNRTAKYQTLENAVAKNRSNYFDLSNISRFDGNFGKLTSRYGVSFLTNDYSRTAVADNEDSYNYTPFSPTGKQTIKSVYMDNTFEKGRFGMDLSLTYADSEFEGFKPACGTEGGVQVPCFPIGEAVVSNRSKDVNGKIALSYQVTDWFMPFVSYARTSRMPNIQEVFFNNQGGGSMNPFLKPEKADIKEVGFNIFKHGILADSDTFGLKATYFHSKIKDYIHAQTFYLRTDGKLTNDINDDIVGFNAPISVNSLEPVTSKGVELMANYDTGRYFANLSYTHAKSDQPVNINSGHHDFGFTGGGTDRLPTDYWTAEVGTRAFNNKLSLSAQVNYYGKNARLNPDYISLTGEEQLQKMPKNPIITNLFAHYQVNQDLTLRAGIENVFDKLYIHPLNSQNSNYSQLDDNGEPTLFTNYARGRTATIGLEYRF

>CP087837_Bovis1Bovis2_TBDR
MSTSPIVFQKTKLALCLSVVFCVTAYADNELVLEEVTISAKQTINKKPFTTSQAITSIDKETIDRSVTGLDSVVRSTAGAFTSMDTPQGTLNVNVRGMTGFGRVNTMIDGVPQTLFGVTATSEGEGGFHTSPPSSSTFGAVIDSNFLVGADISRGGQGGSHGTNALMGSVNFRTIGVDDIIQDDKNWGVLNKYTYGTNKLGHNAMLAGAVKGELSAGGSLGIMLATSGANKSTDYKRGDGKLASHNDYVISKVQKPRSYLAKLEYQPSDMHSFILSGRDYRTNIGGRQLNNNAYGVDYYFTPDNRLVDLAFKANTTATTQSMNRTAKYQTLENAVAKNRSNYFDLSNISRFDGNFGKLTSRYGVSFLTNDYSRTAVADNEDSYNYTPFSPTGKQTIKSVYMDNTFEKGRFGMDLSLTYADSEFEGFKPACGTEGGVQVPCFPIGEAVVSNRSKDVNGKIALSYQVTDWFMPFVSYARTSRMPNIQEVFFNNQGGGSMNPFLKPEKADIKEVGFNIFKHGILADSDTFGLKATYFHSKIKDYIHAQTFYLRTDGKLTNDINDDIVGFNAPISVNSLEPVTSKGVELMANYDTGRYFANLSYTHAKSDQPVNINSGHHDFGFTGGGTDRLPTDYWTAEVGTRAFNNKLSLSAQVNYYGKNARLNPDYISLTGEEQLQKMPKNPIITNLFAHYQVNQDLTLRAGIENVFDKLYIHPLNSQNSNYSQLDDNGEPTLFTNYARGRTATIGLEYRF

>CP087830_Bovis1Bovis2_TBDR
MSTSPIVFQKTKLALCLSVVFCVTAYADNELVLEEVTISAKQTINKKPFTTSQAITSIDKETIDRSVTGLDSVVRSTAGAFTSMDTPQGTLNVNVRGMTGFGRVNTMIDGVPQTLFGVTATSEGEGGFHTSPPSSSTFGAVIDSNFLVGADISRGGQGGSHGTNALMGSVNFRTIGVDDIIQDDKNWGVLNKYTYGTNKLGHNAMLAGAVKGELSAGGSLGIMLATSGANKSTDYKRGDGKLASHNDYVISKVQKPRSYLAKLEYQPSDMHSFILSGRDYRTNIGGRQLNNNAYGVDYYFTPDNRLVDLAFKANTTATTQSMNRTAKYQTLENAVAKNRSNYFDLSNISRFDGNFGKLTSRYGVSFLTNDYSRTAVADNEDSYNYTPFSPTGKQTIKSVYMDNTFEKGRFGMDLSLTYADSEFEGFKPACGTEGGVQVPCFPIGEAVVSNRSKDVNGKIALSYQVTDWFMPFVSYARTSRMPNIQEVFFNNQGGGSMNPFLKPEKADIKEVGFNIFKHGILADSDTFGLKATYFHSKIKDYIHAQTFYLRTDGKLTNDINDDIVGFNAPISVNSLEPVTSKGVELMANYDTGRYFANLSYTHAKSDQPVNINSGHHDFGFTGGGTDRLPTDYWTAEVGTRAFNNKLSLSAQVNYYGKNARLNPDYISLTGEEQLQKMPKNPIITNLFAHYQVNQDLTLRAGIENVFDKLYIHPLNSQNSNYSQLDDNGEPTLFTNYARGRTATIGLEYRF

>CP087823_Bovis1Bovis2_TBDR
MSTSPIVFQKTKLALCLSVVFCVTAYADNELVLEEVTISAKQTINKKPFTTSQAITSIDKETIDRSVTGLDSVVRSTAGAFTSMDTPQGTLNVNVRGMTGFGRVNTMIDGVPQTLFGVTATSEGEGGFHTSPPSSSTFGAVIDSNFLVGADISRGGQGGSHGTNALMGSVNFRTIGVDDIIQDDKNWGVLNKYTYGTNKLGHNAMLAGAVKGELSAGGSLGIMLATSGANKSTDYKRGDGKLASHNDYVISKVQKPRSYLAKLEYQPSDMHSFILSGRDYRTNIGGRQLNNNAYGVDYYFTPDNRLVDLAFKANTTATTQSMNRTAKYQTLENAVAKNRSNYFDLSNISRFDGNFGKLTSRYGVSFLTNDYSRTAVADNEDSYNYTPFSPTGKQTIKSVYMDNTFEKGRFGMDLSLTYADSEFEGFKPACGTEGGVQVPCFPIGEAVVSNRSKDVNGKIALSYQVTDWFMPFVSYARTSRMPNIQEVFFNNQGGGSMNPFLKPEKADIKEVGFNIFKHGILADSDTFGLKATYFHSKIKDYIHAQTFYLRTDGKLTNDINDDIVGFNAPISVNSLEPVTSKGVELMANYDTGRYFANLSYTHAKSDQPVNINSGHHDFGFTGGGTDRLPTDYWTAEVGTRAFNNKLSLSAQVNYYGKNARLNPDYISLTGEEQLQKMPKNPIITNLFAHYQVNQDLTLRAGIENVFDKLYIHPLNSQNSNYSQLDDNGEPTLFTNYARGRTATIGLEYRF

>CP087848_Bovis1Bovis2_TBDR
MSTSPIVFQKTKLALCLSVVFCVTAYADNELVLEEVTISAKQTINKKPFTTSQAITSIDKETIDRSVTGLDSVVRSTAGAFTSMDTPQGTLNVNVRGMTGFGRVNTMIDGVPQTLFGVTATSEGEGGFHTSPPSSSTFGAVIDSNFLVGADISRGGQGGSHGTNALMGSVNFRTIGVDDIIQDDKNWGVLNKYTYGTNKLGHNAMLAGAVKGELSAGGSLGIMLATSGANKSTDYKRGDGKLASHNDYVISKVQKPRSYLAKLEYQPSDMHSFILSGRDYRTNIGGRQLNNNAYGVDYYFTPDNRLVDLAFKANTTATTQSMNRTAKYQTLENAVAKNRSNYFDLSNISRFDGNFGKLTSRYGVSFLTNDYSRTAVADNEDSYNYTPFSPTGKQTIKSVYMDNTFEKGRFGMDLSLTYADSEFEGFKPACGTEGGVQVPCFPIGEAVVSNRSKDVNGKIALSYQVTDWFMPFVSYARTSRMPNIQEVFFNNQGGGSMNPFLKPEKADIKEVGFNIFKHGILADSDTFGLKATYFHSKIKDYIHAQTFYLRTDGKLTNDINDDIVGFNAPISVNSLEPVTSKGVELMANYDTGRYFANLSYTHAKSDQPVNINSGHHDFGFTGGGTDRLPTDYWTAEVGTRAFNNKLSLSAQVNYYGKNARLNPDYISLTGEEQLQKMPKNPIITNLFAHYQVNQDLTLRAGIENVFDKLYIHPLNSQNSNYSQLDDNGEPTLFTNYARGRTATIGLEYRF

>CP087856_Bovis1Bovis2_TBDR
MSTSPIVFQKTKLALCLSVVFCVTAYADNELVLEEVTISAKQTINKKPFTTSQAITSIDKETIDRSVTGLDSVVRSTAGAFTSMDTPQGTLNVNVRGMTGFGRVNTMIDGVPQTLFGVTATSEGEGGFHTSPPSSSTFGAVIDSNFLVGADISRGGQGGSHGTNALMGSVNFRTIGVDDIIQDDKNWGVLNKYTYGTNKLGHNAMLAGAVKGELSAGGSLGIMLATSGANKSTDYKRGDGKLASHNDYVISKVQKPRSYLAKLEYQPSDMHSFILSGRDYRTNIGGRQLNNNAYGVDYYFTPDNRLVDLAFKANTTATTQSMNRTAKYQTLENAVAKNRSNYFDLSNISRFDGNFGKLTSRYGVSFLTNDYSRTAVADNEDSYNYTPFSPTGKQTIKSVYMDNTFEKGRFGMDLSLTYADSEFEGFKPACGTEGGVQVPCFPIGEAVVSNRSKDVNGKIALSYQVTDWFMPFVSYARTSRMPNIQEVFFNNQGGGSMNPFLKPEKADIKEVGFNIFKHGILADSDTFGLKATYFHSKIKDYIHAQTFYLRTDGKLTNDINDDIVGFNAPISVNSLEPVTSKGVELMANYDTGRYFANLSYTHAKSDQPVNINSGHHDFGFTGGGTDRLPTDYWTAEVGTRAFNNKLSLSAQVNYYGKNARLNPDYISLTGEEQLQKMPKNPIITNLFAHYQVNQDLTLRAGIENVFDKLYIHPLNSQNSNYSQLDDNGEPTLFTNYARGRTATIGLEYRF

>CP087814_Bovis1Bovis2_TBDR
MSTSPIVFQKTKLALCLSVVFCVTAYADNELVLEEVTISAKQTINKKPFTTSQAITSIDKETIDRSVTGLDSVVRSTAGAFTSMDTPQGTLNVNVRGMTGFGRVNTMIDGVPQTLFGVTATSEGEGGFHTSPPSSSTFGAVIDSNFLVGADISRGGQGGSHGTNALMGSVNFRTIGVDDIIQDDKNWGVLNKYTYGTNKLGHNAMLAGAVKGELSAGGSLGIMLATSGANKSTDYKRGDGKLASHNDYVISKVQKPRSYLAKLEYQPSDMHSFILSGRDYRTNIGGRQLNNNAYGVDYYFTPDNRLVDLAFKANTTATTQSMNRTAKYQTLENAVAKNRSNYFDLSNISRFDGNFGKLTSRYGVSFLTNDYSRTAVADNEDSYNYTPFSPTGKQTIKSVYMDNTFEKGRFGMDLSLTYADSEFEGFKPACGTEGGVQVPCFPIGEAVVSNRSKDVNGKIALSYQVTDWFMPFVSYARTSRMPNIQEVFFNNQGGGSMNPFLKPEKADIKEVGFNIFKHGILADSDTFGLKATYFHSKIKDYIHAQTFYLRTDGKLTNDINDDIVGFNAPISVNSLEPVTSKGVELMANYDTGRYFANLSYTHAKSDQPVNINSGHHDFGFTGGGTDRLPTDYWTAEVGTRAFNNKLSLSAQVNYYGKNARLNPDYISLTGEEQLQKMPKNPIITNLFAHYQVNQDLTLRAGIENVFDKLYIHPLNSQNSNYSQLDDNGEPTLFTNYARGRTATIGLEYRF

>CP087798_Bovis1Bovis2_TBDR
MSTSPIVFQKTKLALCLSVVFCVTAYADNELVLEEVTISAKQTINKKPFTTSQAITSIDKETIDRSVTGLDSVVRSTAGAFTSMDTPQGTLNVNVRGMTGFGRVNTMIDGVPQTLFGVTATSEGEGGFHTSPPSSSTFGAVIDSNFLVGADISRGGQGGSHGTNALMGSVNFRTIGVDDIIQDDKNWGVLNKYTYGTNKLGHNAMLAGAVKGELSAGGSLGIMLATSGANKSTDYKRGDGKLASHNDYVISKVQKPRSYLAKLEYQPSDMHSFILSGRDYRTNIGGRQLNNNAYGVDYYFTPDNRLVDLAFKANTTATTQSMNRTAKYQTLENAVAKNRSNYFDLSNISRFDGNFGKLTSRYGVSFLTNDYSRTAVADNEDSYNYTPFSPTGKQTIKSVYMDNTFEKGRFGMDLSLTYADSEFEGFKPACGTEGGVQVPCFPIGEAVVSNRSKDVNGKIALSYQVTDWFMPFVSYARTSRMPNIQEVFFNNQGGGSMNPFLKPEKADIKEVGFNIFKHGILADSDTFGLKATYFHSKIKDYIHAQTFYLRTDGKLTNDINDDIVGFNAPISVNSLEPVTSKGVELMANYDTGRYFANLSYTHAKSDQPVNINSGHHDFGFTGGGTDRLPTDYWTAEVGTRAFNNKLSLSAQVNYYGKNARLNPDYISLTGEEQLQKMPKNPIITNLFAHYQVNQDLTLRAGIENVFDKLYIHPLNSQNSNYSQLDDNGEPTLFTNYARGRTATIGLEYRF

>CP087851_Bovis1Bovis2_TBDR
MSTSPIVFQKTKLALCLSVVFCVTAYADNELVLEEVTISAKQTINKKPFTTSQAITSIDKETIDRSVTGLDSVVRSTAGAFTSMDTPQGTLNVNVRGMTGFGRVNTMIDGVPQTLFGVTATSEGEGGFHTSPPSSSTFGAVIDSNFLVGADISRGGQGGSHGTNALMGSVNFRTIGVDDIIQDDKNWGVLNKYTYGTNKLGHNAMLAGAVKGELSAGGSLGIMLATSGANKSTDYKRGDGKLASHNDYVISKVQKPRSYLAKLEYQPSDMHSFILSGRDYRTNIGGRQLNNNAYGVDYYFTPDNRLVDLAFKANTTATTQSMNRTAKYQTLENAVAKNRSNYFDLSNISRFDGNFGKLTSRYGVSFLTNDYSRTAVADNEDSYNYTPFSPTGKQTIKSVYMDNTFEKGRFGMDLSLTYADSEFEGFKPACGTEGGVQVPCFPIGEAVVSNRSKDVNGKIALSYQVTDWFMPFVSYARTSRMPNIQEVFFNNQGGGSMNPFLKPEKADIKEVGFNIFKHGILADSDTFGLKATYFHSKIKDYIHAQTFYLRTDGKLTNDINDDIVGFNAPISVNSLEPVTSKGVELMANYDTGRYFANLSYTHAKSDQPVNINSGHHDFGFTGGGTDRLPTDYWTAEVGTRAFNNKLSLSAQVNYYGKNARLNPDYISLTGEEQLQKMPKNPIITNLFAHYQVNQDLTLRAGIENVFDKLYIHPLNSQNSNYSQLDDNGEPTLFTNYARGRTATIGLEYRF

>CP087854_Bovis1Bovis2_TBDR
MSTSPIVFQKTKLALCLSVVFCVTAYADNELVLEEVTISAKQTINKKPFTTSQAITSIDKETIDRSVTGLDSVVRSTAGAFTSMDTPQGTLNVNVRGMTGFGRVNTMIDGVPQTLFGVTATSEGEGGFHTSPPSSSTFGAVIDSNFLVGADISRGGQGGSHGTNALMGSVNFRTIGVDDIIQDDKNWGVLNKYTYGTNKLGHNAMLAGAVKGELSAGGSLGIMLATSGANKSTDYKRGDGKLASHNDYVISKVQKPRSYLAKLEYQPSDMHSFILSGRDYRTNIGGRQLNNNAYGVDYYFTPDNRLVDLAFKANTTATTQSMNRTAKYQTLENAVAKNRSNYFDLSNISRFDGNFGKLTSRYGVSFLTNDYSRTAVADNEDSYNYTPFSPTGKQTIKSVYMDNTFEKGRFGMDLSLTYADSEFEGFKPACGTEGGVQVPCFPIGEAVVSNRSKDVNGKIALSYQVTDWFMPFVSYARTSRMPNIQEVFFNNQGGGSMNPFLKPEKADIKEVGFNIFKHGILADSDTFGLKATYFHSKIKDYIHAQTFYLRTDGKLTNDINDDIVGFNAPISVNSLEPVTSKGVELMANYDTGRYFANLSYTHAKSDQPVNINSGHHDFGFTGGGTDRLPTDYWTAEVGTRAFNNKLSLSAQVNYYGKNARLNPDYISLTGEEQLQKMPKNPIITNLFAHYQVNQDLTLRAGIENVFDKLYIHPLNSQNSNYSQLDDNGEPTLFTNYARGRTATIGLEYRF

>CP087771_Bovis1Bovis2_TBDR
MSTSPIVFQKTKLALCLSVVFCVTAYADNELVLEEVTISAKQTINKKPFTTSQAITSIDKETIDRSVTGLDSVVRSTAGAFTSMDTPQGTLNVNVRGMTGFGRVNTMIDGVPQTLFGVTATSEGEGGFHTSPPSSSTFGAVIDSNFLVGADISRGGQGGSHGTNALMGSVNFRTIGVDDIIQDDKNWGVLNKYTYGTNKLGHNAMLAGAVKGELSAGGSLGIMLATSGANKSTDYKRGDGKLASHNDYVISKVQKPRSYLAKLEYQPSDMHSFILSGRDYRTNIGGRQLNNNAYGVDYYFTPDNRLVDLAFKANTTATTQSMNRTAKYQTLENAVAKNRSNYFDLSNISRFDGNFGKLTSRYGVSFLTNDYSRTAVADNEDSYNYTPFSPTGKQTIKSVYMDNTFEKGRFGMDLSLTYADSEFEGFKPACGTEGGVQVPCFPIGEAVVSNRSKDVNGKIALSYQVTDWFMPFVSYARTSRMPNIQEVFFNNQGGGSMNPFLKPEKADIKEVGFNIFKHGILADSDTFGLKATYFHSKIKDYIHAQTFYLRTDGKLTNDINDDIVGFNAPISVNSLEPVTSKGVELMANYDTGRYFANLSYTHAKSDQPVNINSGHHDFGFTGGGTDRLPTDYWTAEVGTRAFNNKLSLSAQVNYYGKNARLNPDYISLTGEEQLQKMPKNPIITNLFAHYQVNQDLTLRAGIENVFDKLYIHPLNSQNSNYSQLDDNGEPTLFTNYARGRTATIGLEYRF

>CP087828_Bovis1Bovis2_TBDR
MSTSPIVFQKTKLALCLSVVFCVTAYADNELVLEEVTISAKQTINKKPFTTSQAITSIDKETIDRSVTGLDSVVRSTAGAFTSMDTPQGTLNVNVRGMTGFGRVNTMIDGVPQTLFGVTATSEGEGGFHTSPPSSSTFGAVIDSNFLVGADISRGGQGGSHGTNALMGSVNFRTIGVDDIIQDDKNWGVLNKYTYGTNKLGHNAMLAGAVKGELSAGGSLGIMLATSGANKSTDYKRGDGKLASHNDYVISKVQKPRSYLAKLEYQPSDMHSFILSGRDYRTNIGGRQLNNNAYGVDYYFTPDNRLVDLAFKANTTATTQSMNRTAKYQTLENAVAKNRSNYFDLSNISRFDGNFGKLTSRYGVSFLTNDYSRTAVADNEDSYNYTPFSPTGKQTIKSVYMDNTFEKGRFGMDLSLTYADSEFEGFKPACGTEGGVQVPCFPIGEAVVSNRSKDVNGKIALSYQVTDWFMPFVSYARTSRMPNIQEVFFNNQGGGSMNPFLKPEKADIKEVGFNIFKHGILADSDTFGLKATYFHSKIKDYIHAQTFYLRTDGKLTNDINDDIVGFNAPISVNSLEPVTSKGVELMANYDTGRYFANLSYTHAKSDQPVNINSGHHDFGFTGGGTDRLPTDYWTAEVGTRAFNNKLSLSAQVNYYGKNARLNPDYISLTGEEQLQKMPKNPIITNLFAHYQVNQDLTLRAGIENVFDKLYIHPLNSQNSNYSQLDDNGEPTLFTNYARGRTATIGLEYRF

>CP030241_Bovis1Bovis2_TBDR
MSTSPIVFQKTKLALCLSVVFCVTAYADNELVLEEVTISAKQTINKKPFTTSQAITSIDKETIDRSVTGLDSVVRSTAGAFTSMDTPQGTLNVNVRGMTGFGRVNTMIDGVPQTLFGVTATSEGEGGFHTSPPSSSTFGAVIDSNFLVGADISRGGQGGSHGTNALMGSVNFRTIGVDDIIQDDKNWGVLNKYTYGTNKLGHNAMLAGAVKGELSAGGSLGIMLATSGANKSTDYKRGDGKLASHNDYVISKVQKPRSYLAKLEYQPSDMHSFILSGRDYRTNIGGRQLNNNAYGVDYYFTPDNRLVDLAFKANTTATTQSMNRTAKYQTLENAVAKNRSNYFDLSNISRFDGNFGKLTSRYGVSFLTNDYSRTAVADNEDSYNYTPFSPTGKQTIKSVYMDNTFEKGRFGMDLSLTYADSEFEGFKPACGTEGGVQVPCFPIGEAVVSNRSKDVNGKIALSYQVTDWFMPFVSYARTSRMPNIQEVFFNNQGGGSMNPFLKPEKADIKEVGFNIFKHGILADSDTFGLKATYFHSKIKDYIHAQTFYLRTDGKLTNDINDDIVGFNAPISVNSLEPVTSKGVELMANYDTGRYFANLSYTHAKSDQPVNINSGHHDFGFTGGGTDRLPTDYWTAEVGTRAFNNKLSLSAQVNYYGKNARLNPDYISLTGEEQLQKMPKNPIITNLFAHYQVNQDLTLRAGIENVFDKLYIHPLNSQNSNYSQLDDNGEPTLFTNYARGRTATIGLEYRF

>CP087773_Bovis1Bovis2_TBDR
MSTSPIVFQKTKLALCLSVVFCVTAYADNELVLEEVTISAKQTINKKPFTTSQAITSIDKETIDRSVTGLDSVVRSTAGAFTSMDTPQGTLNVNVRGMTGFGRVNTMIDGVPQTLFGVTATSEGEGGFHTSPPSSSTFGAVIDSNFLVGADISRGGQGGSHGTNALMGSVNFRTIGVDDIIQDDKNWGVLNKYTYGTNKLGHNAMLAGAVKGELSAGGSLGIMLATSGANKSTDYKRGDGKLASHNDYVISKVQKPRSYLAKLEYQPSDMHSFILSGRDYRTNIGGRQLNNNAYGVDYYFTPDNRLVDLAFKANTTATTQSMNRTAKYQTLENAVAKNRSNYFDLSNISRFDGNFGKLTSRYGVSFLTNDYSRTAVADNEDSYNYTPFSPTGKQTIKSVYMDNTFEKGRFGMDLSLTYADSEFEGFKPACGTEGGVQVPCFPIGEAVVSNRSKDVNGKIALSYQVTDWFMPFVSYARTSRMPNIQEVFFNNQGGGSMNPFLKPEKADIKEVGFNIFKHGILADSDTFGLKATYFHSKIKDYIHAQTFYLRTDGKLTNDINDDIVGFNAPISVNSLEPVTSKGVELMANYDTGRYFANLSYTHAKSDQPVNINSGHHDFGFTGGGTDRLPTDYWTAEVGTRAFNNKLSLSAQVNYYGKNARLNPDYISLTGEEQLQKMPKNPIITNLFAHYQVNQDLTLRAGIENVFDKLYIHPLNSQNSNYSQLDDNGEPTLFTNYARGRTATIGLEYRF

>CP087825_Bovis1Bovis2_TBDR
MSTSPIVFQKTKLALCLSVVFCVTAYADNELVLEEVTISAKQTINKKPFTTSQAITSIDKETIDRSVTGLDSVVRSTAGAFTSMDTPQGTLNVNVRGMTGFGRVNTMIDGVPQTLFGVTATSEGEGGFHTSPPSSSTFGAVIDSNFLVGADISRGGQGGSHGTNALMGSVNFRTIGVDDIIQDDKNWGVLNKYTYGTNKLGHNAMLAGAVKGELSAGGSLGIMLATSGANKSTDYKRGDGKLASHNDYVISKVQKPRSYLAKLEYQPSDMHSFILSGRDYRTNIGGRQLNNNAYGVDYYFTPDNRLVDLAFKANTTATTQSMNRTAKYQTLENAVAKNRSNYFDLSNISRFDGNFGKLTSRYGVSFLTNDYSRTAVADNEDSYNYTPFSPTGKQTIKSVYMDNTFEKGRFGMDLSLTYADSEFEGFKPACGTEGGVQVPCFPIGEAVVSNRSKDVNGKIALSYQVTDWFMPFVSYARTSRMPNIQEVFFNNQGGGSMNPFLKPEKADIKEVGFNIFKHGILADSDTFGLKATYFHSKIKDYIHAQTFYLRTDGKLTNDINDDIVGFNAPISVNSLEPVTSKGVELMANYDTGRYFANLSYTHAKSDQPVNINSGHHDFGFTGGGTDRLPTDYWTAEVGTRAFNNKLSLSAQVNYYGKNARLNPDYISLTGEEQLQKMPKNPIITNLFAHYQVNQDLTLRAGIENVFDKLYIHPLNSQNSNYSQLDDNGEPTLFTNYARGRTATIGLEYRF

>CP087788_Bovis1Bovis2_TBDR
MSTSPIVFQKTKLALCLSVVFCVTAYADNELVLEEVTISAKQTINKKPFTTSQAITSIDKETIDRSVTGLDSVVRSTAGAFTSMDTPQGTLNVNVRGMTGFGRVNTMIDGVPQTLFGVTATSEGEGGFHTSPPSSSTFGAVIDSNFLVGADISRGGQGGSHGTNALMGSVNFRTIGVDDIIQDDKNWGVLNKYTYGTNKLGHNAMLAGAVKGELSAGGSLGIMLATSGANKSTDYKRGDGKLASHNDYVISKVQKPRSYLAKLEYQPSDMHSFILSGRDYRTNIGGRQLNNNAYGVDYYFTPDNRLVDLAFKANTTATTQSMNRTAKYQTLENAVAKNRSNYFDLSNISRFDGNFGKLTSRYGVSFLTNDYSRTAVADNEDSYNYTPFSPTGKQTIKSVYMDNTFEKGRFGMDLSLTYADSEFEGFKPACGTEGGVQVPCFPIGEAVVSNRSKDVNGKIALSYQVTDWFMPFVSYARTSRMPNIQEVFFNNQGGGSMNPFLKPEKADIKEVGFNIFKHGILADSDTFGLKATYFHSKIKDYIHAQTFYLRTDGKLTNDINDDIVGFNAPISVNSLEPVTSKGVELMANYDTGRYFANLSYTHAKSDQPVNINSGHHDFGFTGGGTDRLPTDYWTAEVGTRAFNNKLSLSAQVNYYGKNARLNPDYISLTGEEQLQKMPKNPIITNLFAHYQVNQDLTLRAGIENVFDKLYIHPLNSQNSNYSQLDDNGEPTLFTNYARGRTATIGLEYRF

>CP087863_Bovis1Bovis2_TBDR
MSTSPIVFQKTKLALCLSVVFCVTAYADNELVLEEVTISAKQTINKKPFTTSQAITSIDKETIDRSVTGLDSVVRSTAGAFTSMDTPQGTLNVNVRGMTGFGRVNTMIDGVPQTLFGVTATSEGEGGFHTSPPSSSTFGAVIDSNFLVGADISRGGQGGSHGTNALMGSVNFRTIGVDDIIQDDKNWGVLNKYTYGTNKLGHNAMLAGAVKGELSAGGSLGIMLATSGANKSTDYKRGDGKLASHNDYVISKVQKPRSYLAKLEYQPSDMHSFILSGRDYRTNIGGRQLNNNAYGVDYYFTPDNRLVDLAFKANTTATTQSMNRTAKYQTLENAVAKNRSNYFDLSNISRFDGNFGKLTSRYGVSFLTNDYSRTAVADNEDSYNYTPFSPTGKQTIKSVYMDNTFEKGRFGMDLSLTYADSEFEGFKPACGTEGGVQVPCFPIGEAVVSNRSKDVNGKIALSYQVTDWFMPFVSYARTSRMPNIQEVFFNNQGGGSMNPFLKPEKADIKEVGFNIFKHGILADSDTFGLKATYFHSKIKDYIHAQTFYLRTDGKLTNDINDDIVGFNAPISVNSLEPVTSKGVELMANYDTGRYFANLSYTHAKSDQPVNINSGHHDFGFTGGGTDRLPTDYWTAEVGTRAFNNKLSLSAQVNYYGKNARLNPDYISLTGEEQLQKMPKNPIITNLFAHYQVNQDLTLRAGIENVFDKLYIHPLNSQNSNYSQLDDNGEPTLFTNYARGRTATIGLEYRF

>CP087793_Bovis1Bovis2_TBDR
MSTSPIVFQKTKLALCLSVVFCVTAYADNELVLEEVTISAKQTINKKPFTTSQAITSIDKETIDRSVTGLDSVVRSTAGAFTSMDTPQGTLNVNVRGMTGFGRVNTMIDGVPQTLFGVTATSEGEGGFHTSPPSSSTFGAVIDSNFLVGADISRGGQGGSHGTNALMGSVNFRTIGVDDIIQDDKNWGVLNKYTYGTNKLGHNAMLAGAVKGELSAGGSLGIMLATSGANKSTDYKRGDGKLASHNDYVISKVQKPRSYLAKLEYQPSDMHSFILSGRDYRTNIGGRQLNNNAYGVDYYFTPDNRLVDLAFKANTTATTQSMNRTAKYQTLENAVAKNRSNYFDLSNISRFDGNFGKLTSRYGVSFLTNDYSRTAVADNEDSYNYTPFSPTGKQTIKSVYMDNTFEKGRFGMDLSLTYADSEFEGFKPACGTEGGVQVPCFPIGEAVVSNRSKDVNGKIALSYQVTDWFMPFVSYARTSRMPNIQEVFFNNQGGGSMNPFLKPEKADIKEVGFNIFKHGILADSDTFGLKATYFHSKIKDYIHAQTFYLRTDGKLTNDINDDIVGFNAPISVNSLEPVTSKGVELMANYDTGRYFANLSYTHAKSDQPVNINSGHHDFGFTGGGTDRLPTDYWTAEVGTRAFNNKLSLSAQVNYYGKNARLNPDYISLTGEEQLQKMPKNPIITNLFAHYQVNQDLTLRAGIENVFDKLYIHPLNSQNSNYSQLDDNGEPTLFTNYARGRTATIGLEYRF

>CP087803_Bovis1Bovis2_TBDR
MSTSPIVFQKTKLALCLSVVFCVTAYADNELVLEEVTISAKQTINKKPFTTSQAITSIDKETIDRSVTGLDSVVRSTAGAFTSMDTPQGTLNVNVRGMTGFGRVNTMIDGVPQTLFGVTATSEGEGGFHTSPPSSSTFGAVIDSNFLVGADISRGGQGGSHGTNALMGSVNFRTIGVDDIIQDDKNWGVLNKYTYGTNKLGHNAMLAGAVKGELSAGGSLGIMLATSGANKSTDYKRGDGKLASHNDYVISKVQKPRSYLAKLEYQPSDMHSFILSGRDYRTNIGGRQLNNNAYGVDYYFTPDNRLVDLAFKANTTATTQSMNRTAKYQTLENAVAKNRSNYFDLSNISRFDGNFGKLTSRYGVSFLTNDYSRTAVADNEDSYNYTPFSPTGKQTIKSVYMDNTFEKGRFGMDLSLTYADSEFEGFKPACGTEGGVQVPCFPIGEAVVSNRSKDVNGKIALSYQVTDWFMPFVSYARTSRMPNIQEVFFNNQGGGSMNPFLKPEKADIKEVGFNIFKHGILADSDTFGLKATYFHSKIKDYIHAQTFYLRTDGKLTNDINDDIVGFNAPISVNSLEPVTSKGVELMANYDTGRYFANLSYTHAKSDQPVNINSGHHDFGFTGGGTDRLPTDYWTAEVGTRAFNNKLSLSAQVNYYGKNARLNPDYISLTGEEQLQKMPKNPIITNLFAHYQVNQDLTLRAGIENVFDKLYIHPLNSQNSNYSQLDDNGEPTLFTNYARGRTATIGLEYRF

>CP087796_Bovis1Bovis2_TBDR
MSTSPIVFQKTKLALCLSVVFCVTAYADNELVLEEVTISAKQTINKKPFTTSQAITSIDKETIDRSVTGLDSVVRSTAGAFTSMDTPQGTLNVNVRGMTGFGRVNTMIDGVPQTLFGVTATSEGEGGFHTSPPSSSTFGAVIDSNFLVGADISRGGQGGSHGTNALMGSVNFRTIGVDDIIQDDKNWGVLNKYTYGTNKLGHNAMLAGAVKGELSAGGSLGIMLATSGANKSTDYKRGDGKLASHNDYVISKVQKPRSYLAKLEYQPSDMHSFILSGRDYRTNIGGRQLNNNAYGVDYYFTPDNRLVDLAFKANTTATTQSMNRTAKYQTLENAVAKNRSNYFDLSNISRFDGNFGKLTSRYGVSFLTNDYSRTAVADNEDSYNYTPFSPTGKQTIKSVYMDNTFEKGRFGMDLSLTYADSEFEGFKPACGTEGGVQVPCFPIGEAVVSNRSKDVNGKIALSYQVTDWFMPFVSYARTSRMPNIQEVFFNNQGGGSMNPFLKPEKADIKEVGFNIFKHGILADSDTFGLKATYFHSKIKDYIHAQTFYLRTDGKLTNDINDDIVGFNAPISVNSLEPVTSKGVELMANYDTGRYFANLSYTHAKSDQPVNINSGHHDFGFTGGGTDRLPTDYWTAEVGTRAFNNKLSLSAQVNYYGKNARLNPDYISLTGEEQLQKMPKNPIITNLFAHYQVNQDLTLRAGIENVFDKLYIHPLNSQNSNYSQLDDNGEPTLFTNYARGRTATIGLEYRF

>CP087791_Bovis1Bovis2_TBDR
MSTSPIVFQKTKLALCLSVVFCVTAYADNELVLEEVTISAKQTINKKPFTTSQAITSIDKETIDRSVTGLDSVVRSTAGAFTSMDTPQGTLNVNVRGMTGFGRVNTMIDGVPQTLFGVTATSEGEGGFHTSPPSSSTFGAVIDSNFLVGADISRGGQGGSHGTNALMGSVNFRTIGVDDIIQDDKNWGVLNKYTYGTNKLGHNAMLAGAVKGELSAGGSLGIMLATSGANKSTDYKRGDGKLASHNDYVISKVQKPRSYLAKLEYQPSDMHSFILSGRDYRTNIGGRQLNNNAYGVDYYFTPDNRLVDLAFKANTTATTQSMNRTAKYQTLENAVAKNRSNYFDLSNISRFDGNFGKLTSRYGVSFLTNDYSRTAVADNEDSYNYTPFSPTGKQTIKSVYMDNTFEKGRFGMDLSLTYADSEFEGFKPACGTEGGVQVPCFPIGEAVVSNRSKDVNGKIALSYQVTDWFMPFVSYARTSRMPNIQEVFFNNQGGGSMNPFLKPEKADIKEVGFNIFKHGILADSDTFGLKATYFHSKIKDYIHAQTFYLRTDGKLTNDINDDIVGFNAPISVNSLEPVTSKGVELMANYDTGRYFANLSYTHAKSDQPVNINSGHHDFGFTGGGTDRLPTDYWTAEVGTRAFNNKLSLSAQVNYYGKNARLNPDYISLTGEEQLQKMPKNPIITNLFAHYQVNQDLTLRAGIENVFDKLYIHPLNSQNSNYSQLDDNGEPTLFTNYARGRTATIGLEYRF

>CP087843_Bovis1Bovis2_TBDR
MSTSPIVFQKTKLALCLSVVFCVTAYADNELVLEEVTISAKQTINKKPFTTSQAITSIDKETIDRSVTGLDSVVRSTAGAFTSMDTPQGTLNVNVRGMTGFGRVNTMIDGVPQTLFGVTATSEGEGGFHTSPPSSSTFGAVIDSNFLVGADISRGGQGGSHGTNALMGSVNFRTIGVDDIIQDDKNWGVLNKYTYGTNKLGHNAMLAGAVKGELSAGGSLGIMLATSGANKSTDYKRGDGKLASHNDYVISKVQKPRSYLAKLEYQPSDMHSFILSGRDYRTNIGGRQLNNNAYGVDYYFTPDNRLVDLAFKANTTATTQSMNRTAKYQTLENAVAKNRSNYFDLSNISRFDGNFGKLTSRYGVSFLTNDYSRTAVADNEDSYNYTPFSPTGKQTIKSVYMDNTFEKGRFGMDLSLTYADSEFEGFKPACGTEGGVQVPCFPIGEAVVSNRSKDVNGKIALSYQVTDWFMPFVSYARTSRMPNIQEVFFNNQGGGSMNPFLKPEKADIKEVGFNIFKHGILADSDTFGLKATYFHSKIKDYIHAQTFYLRTDGKLTNDINDDIVGFNAPISVNSLEPVTSKGVELMANYDTGRYFANLSYTHAKSDQPVNINSGHHDFGFTGGGTDRLPTDYWTAEVGTRAFNNKLSLSAQVNYYGKNARLNPDYISLTGEEQLQKMPKNPIITNLFAHYQVNQDLTLRAGIENVFDKLYIHPLNSQNSNYSQLDDNGEPTLFTNYARGRTATIGLEYRF

>CP087840_Bovis1Bovis2_TBDR
MSTSPIVFQKTKLALCLSVVFCVTAYADNELVLEEVTISAKQTINKKPFTTSQAITSIDKETIDRSVTGLDSVVRSTAGAFTSMDTPQGTLNVNVRGMTGFGRVNTMIDGVPQTLFGVTATSEGEGGFHTSPPSSSTFGAVIDSNFLVGADISRGGQGGSHGTNALMGSVNFRTIGVDDIIQDDKNWGVLNKYTYGTNKLGHNAMLAGAVKGELSAGGSLGIMLATSGANKSTDYKRGDGKLASHNDYVISKVQKPRSYLAKLEYQPSDMHSFILSGRDYRTNIGGRQLNNNAYGVDYYFTPDNRLVDLAFKANTTATTQSMNRTAKYQTLENAVAKNRSNYFDLSNISRFDGNFGKLTSRYGVSFLTNDYSRTAVADNEDSYNYTPFSPTGKQTIKSVYMDNTFEKGRFGMDLSLTYADSEFEGFKPACGTEGGVQVPCFPIGEAVVSNRSKDVNGKIALSYQVTDWFMPFVSYARTSRMPNIQEVFFNNQGGGSMNPFLKPEKADIKEVGFNIFKHGILADSDTFGLKATYFHSKIKDYIHAQTFYLRTDGKLTNDINDDIVGFNAPISVNSLEPVTSKGVELMANYDTGRYFANLSYTHAKSDQPVNINSGHHDFGFTGGGTDRLPTDYWTAEVGTRAFNNKLSLSAQVNYYGKNARLNPDYISLTGEEQLQKMPKNPIITNLFAHYQVNQDLTLRAGIENVFDKLYIHPLNSQNSNYSQLDDNGEPTLFTNYARGRTATIGLEYRF

>CP087811_Bovis1Bovis2_TBDR
MSTSPIVFQKTKLALCLSVVFCVTAYADNELVLEEVTISAKQTINKKPFTTSQAITSIDKETIDRSVTGLDSVVRSTAGAFTSMDTPQGTLNVNVRGMTGFGRVNTMIDGVPQTLFGVTATSEGEGGFHTSPPSSSTFGAVIDSNFLVGADISRGGQGGSHGTNALMGSVNFRTIGVDDIIQDDKNWGVLNKYTYGTNKLGHNAMLAGAVKGELSAGGSLGIMLATSGANKSTDYKRGDGKLASHNDYVISKVQKPRSYLAKLEYQPSDMHSFILSGRDYRTNIGGRQLNNNAYGVDYYFTPDNRLVDLAFKANTTATTQSMNRTAKYQTLENAVAKNRSNYFDLSNISRFDGNFGKLTSRYGVSFLTNDYSRTAVADNEDSYNYTPFSPTGKQTIKSVYMDNTFEKGRFGMDLSLTYADSEFEGFKPACGTEGGVQVPCFPIGEAVVSNRSKDVNGKIALSYQVTDWFMPFVSYARTSRMPNIQEVFFNNQGGGSMNPFLKPEKADIKEVGFNIFKHGILADSDTFGLKATYFHSKIKDYIHAQTFYLRTDGKLTNDINDDIVGFNAPISVNSLEPVTSKGVELMANYDTGRYFANLSYTHAKSDQPVNINSGHHDFGFTGGGTDRLPTDYWTAEVGTRAFNNKLSLSAQVNYYGKNARLNPDYISLTGEEQLQKMPKNPIITNLFAHYQVNQDLTLRAGIENVFDKLYIHPLNSQNSNYSQLDDNGEPTLFTNYARGRTATIGLEYRF

>CP087806_Bovis1Bovis2_TBDR
MSTSPIVFQKTKLALCLSVVFCVTAYADNELVLEEVTISAKQTINKKPFTTSQAITSIDKETIDRSVTGLDSVVRSTAGAFTSMDTPQGTLNVNVRGMTGFGRVNTMIDGVPQTLFGVTATSEGEGGFHTSPPSSSTFGAVIDSNFLVGADISRGGQGGSHGTNALMGSVNFRTIGVDDIIQDDKNWGVLNKYTYGTNKLGHNAMLAGAVKGELSAGGSLGIMLATSGANKSTDYKRGDGKLASHNDYVISKVQKPRSYLAKLEYQPSDMHSFILSGRDYRTNIGGRQLNNNAYGVDYYFTPDNRLVDLAFKANTTATTQSMNRTAKYQTLENAVAKNRSNYFDLSNISRFDGNFGKLTSRYGVSFLTNDYSRTAVADNEDSYNYTPFSPTGKQTIKSVYMDNTFEKGRFGMDLSLTYADSEFEGFKPACGTEGGVQVPCFPIGEAVVSNRSKDVNGKIALSYQVTDWFMPFVSYARTSRMPNIQEVFFNNQGGGSMNPFLKPEKADIKEVGFNIFKHGILADSDTFGLKATYFHSKIKDYIHAQTFYLRTDGKLTNDINDDIVGFNAPISVNSLEPVTSKGVELMANYDTGRYFANLSYTHAKSDQPVNINSGHHDFGFTGGGTDRLPTDYWTAEVGTRAFNNKLSLSAQVNYYGKNARLNPDYISLTGEEQLQKMPKNPIITNLFAHYQVNQDLTLRAGIENVFDKLYIHPLNSQNSNYSQLDDNGEPTLFTNYARGRTATIGLEYRF

>CP087781_Bovis1Bovis2_TBDR
MSTSPIVFQKTKLALCLSVVFCVTAYADNELVLEEVTISAKQTINKKPFTTSQAITSIDKETIDRSVTGLDSVVRSTAGAFTSMDTPQGTLNVNVRGMTGFGRVNTMIDGVPQTLFGVTATSEGEGGFHTSPPSSSTFGAVIDSNFLVGADISRGGQGGSHGTNALMGSVNFRTIGVDDIIQDDKNWGVLNKYTYGTNKLGHNAMLAGAVKGELSAGGSLGIMLATSGANKSTDYKRGDGKLASHNDYVISKVQKPRSYLAKLEYQPSDMHSFILSGRDYRTNIGGRQLNNNAYGVDYYFTPDNRLVDLAFKANTTATTQSMNRTAKYQTLENAVAKNRSNYFDLSNISRFDGNFGKLTSRYGVSFLTNDYSRTAVADNEDSYNYTPFSPTGKQTIKSVYMDNTFEKGRFGMDLSLTYADSEFEGFKPACGTEGGVQVPCFPIGEAVVSNRSKDVNGKIALSYQVTDWFMPFVSYARTSRMPNIQEVFFNNQGGGSMNPFLKPEKADIKEVGFNIFKHGILADSDTFGLKATYFHSKIKDYIHAQTFYLRTDGKLTNDINDDIVGFNAPISVNSLEPVTSKGVELMANYDTGRYFANLSYTHAKSDQPVNINSGHHDFGFTGGGTDRLPTDYWTAEVGTRAFNNKLSLSAQVNYYGKNARLNPDYISLTGEEQLQKMPKNPIITNLFAHYQVNQDLTLRAGIENVFDKLYIHPLNSQNSNYSQLDDNGEPTLFTNYARGRTATIGLEYRF

>CP087768_Bovis1Bovis2_TBDR
MSTSPIVFQKTKLALCLSVVFCVTAYADNELVLEEVTISAKQTINKKPFTTSQAITSIDKETIDRSVTGLDSVVRSTAGAFTSMDTPQGTLNVNVRGMTGFGRVNTMIDGVPQTLFGVTATSEGEGGFHTSPPSSSTFGAVIDSNFLVGADISRGGQGGSHGTNALMGSVNFRTIGVDDIIQDDKNWGVLNKYTYGTNKLGHNAMLAGAVKGELSAGGSLGIMLATSGANKSTDYKRGDGKLASHNDYVISKVQKPRSYLAKLEYQPSDMHSFILSGRDYRTNIGGRQLNNNAYGVDYYFTPDNRLVDLAFKANTTATTQSMNRTAKYQTLENAVAKNRSNYFDLSNISRFDGNFGKLTSRYGVSFLTNDYSRTAVADNEDSYNYTPFSPTGKQTIKSVYMDNTFEKGRFGMDLSLTYADSEFEGFKPACGTEGGVQVPCFPIGEAVVSNRSKDVNGKIALSYQVTDWFMPFVSYARTSRMPNIQEVFFNNQGGGSMNPFLKPEKADIKEVGFNIFKHGILADSDTFGLKATYFHSKIKDYIHAQTFYLRTDGKLTNDINDDIVGFNAPISVNSLEPVTSKGVELMANYDTGRYFANLSYTHAKSDQPVNINSGHHDFGFTGGGTDRLPTDYWTAEVGTRAFNNKLSLSAQVNYYGKNARLNPDYISLTGEEQLQKMPKNPIITNLFAHYQVNQDLTLRAGIENVFDKLYIHPLNSQNSNYSQLDDNGEPTLFTNYARGRTATIGLEYRF

>CP087805_Bovis1Bovis2_TBDR
MSTSPIVFQKTKLALCLSVVFCVTAYADNELVLEEVTISAKQTINKKPFTTSQAITSIDKETIDRSVTGLDSVVRSTAGAFTSMDTPQGTLNVNVRGMTGFGRVNTMIDGVPQTLFGVTATSEGEGGFHTSPPSSSTFGAVIDSNFLVGADISRGGQGGSHGTNALMGSVNFRTIGVDDIIQDDKNWGVLNKYTYGTNKLGHNAMLAGAVKGELSAGGSLGIMLATSGANKSTDYKRGDGKLASHNDYVISKVQKPRSYLAKLEYQPSDMHSFILSGRDYRTNIGGRQLNNNAYGVDYYFTPDNRLVDLAFKANTTATTQSMNRTAKYQTLENAVAKNRSNYFDLSNISRFDGNFGKLTSRYGVSFLTNDYSRTAVADNEDSYNYTPFSPTGKQTIKSVYMDNTFEKGRFGMDLSLTYADSEFEGFKPACGTEGGVQVPCFPIGEAVVSNRSKDVNGKIALSYQVTDWFMPFVSYARTSRMPNIQEVFFNNQGGGSMNPFLKPEKADIKEVGFNIFKHGILADSDTFGLKATYFHSKIKDYIHAQTFYLRTDGKLTNDINDDIVGFNAPISVNSLEPVTSKGVELMANYDTGRYFANLSYTHAKSDQPVNINSGHHDFGFTGGGTDRLPTDYWTAEVGTRAFNNKLSLSAQVNYYGKNARLNPDYISLTGEEQLQKMPKNPIITNLFAHYQVNQDLTLRAGIENVFDKLYIHPLNSQNSNYSQLDDNGEPTLFTNYARGRTATIGLEYRF

>CP087859_Bovis1Bovis2_TBDR
MSTSPIVFQKTKLALCLSVVFCVTAYADNELVLEEVTISAKQTINKKPFTTSQAITSIDKETIDRSVTGLDSVVRSTAGAFTSMDTPQGTLNVNVRGMTGFGRVNTMIDGVPQTLFGVTATSEGEGGFHTSPPSSSTFGAVIDSNFLVGADISRGGQGGSHGTNALMGSVNFRTIGVDDIIQDDKNWGVLNKYTYGTNKLGHNAMLAGAVKGELSAGGSLGIMLATSGANKSTDYKRGDGKLASHNDYVISKVQKPRSYLAKLEYQPSDMHSFILSGRDYRTNIGGRQLNNNAYGVDYYFTPDNRLVDLAFKANTTATTQSMNRTAKYQTLENAVAKNRSNYFDLSNISRFDGNFGKLTSRYGVSFLTNDYSRTAVADNEDSYNYTPFSPTGKQTIKSVYMDNTFEKGRFGMDLSLTYADSEFEGFKPACGTEGGVQVPCFPIGEAVVSNRSKDVNGKIALSYQVTDWFMPFVSYARTSRMPNIQEVFFNNQGGGSMNPFLKPEKADIKEVGFNIFKHGILADSDTFGLKATYFHSKIKDYIHAQTFYLRTDGKLTNDINDDIVGFNAPISVNSLEPVTSKGVELMANYDTGRYFANLSYTHAKSDQPVNINSGHHDFGFTGGGTDRLPTDYWTAEVGTRAFNNKLSLSAQVNYYGKNARLNPDYISLTGEEQLQKMPKNPIITNLFAHYQVNQDLTLRAGIENVFDKLYIHPLNSQNSNYSQLDDNGEPTLFTNYARGRTATIGLEYRF

>CP087844_Bovis1Bovis2_TBDR
MSTSPIVFQKTKLALCLSVVFCVTAYADNELVLEEVTISAKQTINKKPFTTSQAITSIDKETIDRSVTGLDSVVRSTAGAFTSMDTPQGTLNVNVRGMTGFGRVNTMIDGVPQTLFGVTATSEGEGGFHTSPPSSSTFGAVIDSNFLVGADISRGGQGGSHGTNALMGSVNFRTIGVDDIIQDDKNWGVLNKYTYGTNKLGHNAMLAGAVKGELSAGGSLGIMLATSGANKSTDYKRGDGKLASHNDYVISKVQKPRSYLAKLEYQPSDMHSFILSGRDYRTNIGGRQLNNNAYGVDYYFTPDNRLVDLAFKANTTATTQSMNRTAKYQTLENAVAKNRSNYFDLSNISRFDGNFGKLTSRYGVSFLTNDYSRTAVADNEDSYNYTPFSPTGKQTIKSVYMDNTFEKGRFGMDLSLTYADSEFEGFKPACGTEGGVQVPCFPIGEAVVSNRSKDVNGKIALSYQVTDWFMPFVSYARTSRMPNIQEVFFNNQGGGSMNPFLKPEKADIKEVGFNIFKHGILADSDTFGLKATYFHSKIKDYIHAQTFYLRTDGKLTNDINDDIVGFNAPISVNSLEPVTSKGVELMANYDTGRYFANLSYTHAKSDQPVNINSGHHDFGFTGGGTDRLPTDYWTAEVGTRAFNNKLSLSAQVNYYGKNARLNPDYISLTGEEQLQKMPKNPIITNLFAHYQVNQDLTLRAGIENVFDKLYIHPLNSQNSNYSQLDDNGEPTLFTNYARGRTATIGLEYRF

>CP087821_Bovis1Bovis2_TBDR
MSTSPIVFQKTKLALCLSVVFCVTAYADNELVLEEVTISAKQTINKKPFTTSQAITSIDKETIDRSVTGLDSVVRSTAGAFTSMDTPQGTLNVNVRGMTGFGRVNTMIDGVPQTLFGVTATSEGEGGFHTSPPSSSTFGAVIDSNFLVGADISRGGQGGSHGTNALMGSVNFRTIGVDDIIQDDKNWGVLNKYTYGTNKLGHNAMLAGAVKGELSAGGSLGIMLATSGANKSTDYKRGDGKLASHNDYVISKVQKPRSYLAKLEYQPSDMHSFILSGRDYRTNIGGRQLNNNAYGVDYYFTPDNRLVDLAFKANTTATTQSMNRTAKYQTLENAVAKNRSNYFDLSNISRFDGNFGKLTSRYGVSFLTNDYSRTAVADNEDSYNYTPFSPTGKQTIKSVYMDNTFEKGRFGMDLSLTYADSEFEGFKPACGTEGGVQVPCFPIGEAVVSNRSKDVNGKIALSYQVTDWFMPFVSYARTSRMPNIQEVFFNNQGGGSMNPFLKPEKADIKEVGFNIFKHGILADSDTFGLKATYFHSKIKDYIHAQTFYLRTDGKLTNDINDDIVGFNAPISVNSLEPVTSKGVELMANYDTGRYFANLSYTHAKSDQPVNINSGHHDFGFTGGGTDRLPTDYWTAEVGTRAFNNKLSLSAQVNYYGKNARLNPDYISLTGEEQLQKMPKNPIITNLFAHYQVNQDLTLRAGIENVFDKLYIHPLNSQNSNYSQLDDNGEPTLFTNYARGRTATIGLEYRF

>CP087765_Bovis1Bovis2_TBDR
MSTSPIVFQKTKLALCLSVVFCVTAYADNELVLEEVTISAKQTINKKPFTTSQAITSIDKETIDRSVTGLDSVVRSTAGAFTSMDTPQGTLNVNVRGMTGFGRVNTMIDGVPQTLFGVTATSEGEGGFHTSPPSSSTFGAVIDSNFLVGADISRGGQGGSHGTNALMGSVNFRTIGVDDIIQDDKNWGVLNKYTYGTNKLGHNAMLAGAVKGELSAGGSLGIMLATSGANKSTDYKRGDGKLASHNDYVISKVQKPRSYLAKLEYQPSDMHSFILSGRDYRTNIGGRQLNNNAYGVDYYFTPDNRLVDLAFKANTTATTQSMNRTAKYQTLENAVAKNRSNYFDLSNISRFDGNFGKLTSRYGVSFLTNDYSRTAVADNEDSYNYTPFSPTGKQTIKSVYMDNTFEKGRFGMDLSLTYADSEFEGFKPACGTEGGVQVPCFPIGEAVVSNRSKDVNGKIALSYQVTDWFMPFVSYARTSRMPNIQEVFFNNQGGGSMNPFLKPEKADIKEVGFNIFKHGILADSDTFGLKATYFHSKIKDYIHAQTFYLRTDGKLTNDINDDIVGFNAPISVNSLEPVTSKGVELMANYDTGRYFANLSYTHAKSDQPVNINSGHHDFGFTGGGTDRLPTDYWTAEVGTRAFNNKLSLSAQVNYYGKNARLNPDYISLTGEEQLQKMPKNPIITNLFAHYQVNQDLTLRAGIENVFDKLYIHPLNSQNSNYSQLDDNGEPTLFTNYARGRTATIGLEYRF

>CP087784_Bovis1Bovis2_TBDR
MSTSPIVFQKTKLALCLSVVFCVTAYADNELVLEEVTISAKQTINKKPFTTSQAITSIDKETIDRSVTGLDSVVRSTAGAFTSMDTPQGTLNVNVRGMTGFGRVNTMIDGVPQTLFGVTATSEGEGGFHTSPPSSSTFGAVIDSNFLVGADISRGGQGGSHGTNALMGSVNFRTIGVDDIIQDDKNWGVLNKYTYGTNKLGHNAMLAGAVKGELSAGGSLGIMLATSGANKSTDYKRGDGKLASHNDYVISKVQKPRSYLAKLEYQPSDMHSFILSGRDYRTNIGGRQLNNNAYGVDYYFTPDNRLVDLAFKANTTATTQSMNRTAKYQTLENAVAKNRSNYFDLSNISRFDGNFGKLTSRYGVSFLTNDYSRTAVADNEDSYNYTPFSPTGKQTIKSVYMDNTFEKGRFGMDLSLTYADSEFEGFKPACGTEGGVQVPCFPIGEAVVSNRSKDVNGKIALSYQVTDWFMPFVSYARTSRMPNIQEVFFNNQGGGSMNPFLKPEKADIKEVGFNIFKHGILADSDTFGLKATYFHSKIKDYIHAQTFYLRTDGKLTNDINDDIVGFNAPISVNSLEPVTSKGVELMANYDTGRYFANLSYTHAKSDQPVNINSGHHDFGFTGGGTDRLPTDYWTAEVGTRAFNNKLSLSAQVNYYGKNARLNPDYISLTGEEQLQKMPKNPIITNLFAHYQVNQDLTLRAGIENVFDKLYIHPLNSQNSNYSQLDDNGEPTLFTNYARGRTATIGLEYRF

>CP087776_Bovis1Bovis2_TBDR
MSTSPIVFQKTKLALCLSVVFCVTAYADNELVLEEVTISAKQTINKKPFTTSQAITSIDKETIDRSVTGLDSVVRSTAGAFTSMDTPQGTLNVNVRGMTGFGRVNTMIDGVPQTLFGVTATSEGEGGFHTSPPSSSTFGAVIDSNFLVGADISRGGQGGSHGTNALMGSVNFRTIGVDDIIQDDKNWGVLNKYTYGTNKLGHNAMLAGAVKGELSAGGSLGIMLATSGANKSTDYKRGDGKLASHNDYVISKVQKPRSYLAKLEYQPSDMHSFILSGRDYRTNIGGRQLNNNAYGVDYYFTPDNRLVDLAFKANTTATTQSMNRTAKYQTLENAVAKNRSNYFDLSNISRFDGNFGKLTSRYGVSFLTNDYSRTAVADNEDSYNYTPFSPTGKQTIKSVYMDNTFEKGRFGMDLSLTYADSEFEGFKPACGTEGGVQVPCFPIGEAVVSNRSKDVNGKIALSYQVTDWFMPFVSYARTSRMPNIQEVFFNNQGGGSMNPFLKPEKADIKEVGFNIFKHGILADSDTFGLKATYFHSKIKDYIHAQTFYLRTDGKLTNDINDDIVGFNAPISVNSLEPVTSKGVELMANYDTGRYFANLSYTHAKSDQPVNINSGHHDFGFTGGGTDRLPTDYWTAEVGTRAFNNKLSLSAQVNYYGKNARLNPDYISLTGEEQLQKMPKNPIITNLFAHYQVNQDLTLRAGIENVFDKLYIHPLNSQNSNYSQLDDNGEPTLFTNYARGRTATIGLEYRF

>CP087817_Bovis1Bovis2_TBDR
MSTSPIVFQKTKLALCLSVVFCVTAYADNELVLEEVTISAKQTINKKPFTTSQAITSIDKETIDRSVTGLDSVVRSTAGAFTSMDTPQGTLNVNVRGMTGFGRVNTMIDGVPQTLFGVTATSEGEGGFHTSPPSSSTFGAVIDSNFLVGADISRGGQGGSHGTNALMGSVNFRTIGVDDIIQDDKNWGVLNKYTYGTNKLGHNAMLAGAVKGELSAGGSLGIMLATSGANKSTDYKRGDGKLASHNDYVISKVQKPRSYLAKLEYQPSDMHSFILSGRDYRTNIGGRQLNNNAYGVDYYFTPDNRLVDLAFKANTTATTQSMNRTAKYQTLENAVAKNRSNYFDLSNISRFDGNFGKLTSRYGVSFLTNDYSRTAVADNEDSYNYTPFSPTGKQTIKSVYMDNTFEKGRFGMDLSLTYADSEFEGFKPACGTEGGVQVPCFPIGEAVVSNRSKDVNGKIALSYQVTDWFMPFVSYARTSRMPNIQEVFFNNQGGGSMNPFLKPEKADIKEVGFNIFKHGILADSDTFGLKATYFHSKIKDYIHAQTFYLRTDGKLTNDINDDIVGFNAPISVNSLEPVTSKGVELMANYDTGRYFANLSYTHAKSDQPVNINSGHHDFGFTGGGTDRLPTDYWTAEVGTRAFNNKLSLSAQVNYYGKNARLNPDYISLTGEEQLQKMPKNPIITNLFAHYQVNQDLTLRAGIENVFDKLYIHPLNSQNSNYSQLDDNGEPTLFTNYARGRTATIGLEYRF

>CP087800_Bovis1Bovis2_TBDR
MSTSPIVFQKTKLALCLSVVFCVTAYADNELVLEEVTISAKQTINKKPFTTSQAITSIDKETIDRSVTGLDSVVRSTAGAFTSMDTPQGTLNVNVRGMTGFGRVNTMIDGVPQTLFGVTATSEGEGGFHTSPPSSSTFGAVIDSNFLVGADISRGGQGGSHGTNALMGSVNFRTIGVDDIIQDDKNWGVLNKYTYGTNKLGHNAMLAGAVKGELSAGGSLGIMLATSGANKSTDYKRGDGKLASHNDYVISKVQKPRSYLAKLEYQPSDMHSFILSGRDYRTNIGGRQLNNNAYGVDYYFTPDNRLVDLAFKANTTATTQSMNRTAKYQTLENAVAKNRSNYFDLSNISRFDGNFGKLTSRYGVSFLTNDYSRTAVADNEDSYNYTPFSPTGKQTIKSVYMDNTFEKGRFGMDLSLTYADSEFEGFKPACGTEGGVQVPCFPIGEAVVSNRSKDVNGKIALSYQVTDWFMPFVSYARTSRMPNIQEVFFNNQGGGSMNPFLKPEKADIKEVGFNIFKHGILADSDTFGLKATYFHSKIKDYIHAQTFYLRTDGKLTNDINDDIVGFNAPISVNSLEPVTSKGVELMANYDTGRYFANLSYTHAKSDQPVNINSGHHDFGFTGGGTDRLPTDYWTAEVGTRAFNNKLSLSAQVNYYGKNARLNPDYISLTGEEQLQKMPKNPIITNLFAHYQVNQDLTLRAGIENVFDKLYIHPLNSQNSNYSQLDDNGEPTLFTNYARGRTATIGLEYRF

>CP011381_Bovo1Bovo2_FepA-TBDR
MNDNWTLKAGVARAYKAPNLYQSSNGYLLGTRGQGCPIYLVPAGQWCVLQGNENLKPKTSLNTELGIQYRDAMTNASLTYFHSDYKDKITAGNTLIDSVTLPYTARRTTSDMTYNLLQWENIPEAKIEGVEGSLTWNWGDARWTNNVTYMMESIDKRSGNPLSMIPNYTWNPIFGYDIDDNWDVNFTFTQYGRQKPRQFAENNIENSAKDDLLHNKEVKSHNIVSLNTGYRFNDYLSGRIGVNNLFDKQKLRDNTISQTYNEPGRSYFARLKYEF

>CP011380_Bovo1Bovo2_FepA-TBDR
MIGGDSKFTLQYDQTKNTRLDESLAGGPEGVIRSVNNEAPTFEDTELKTWRAHGETSIPFTCGVPQKITIGAECVKDELTDTANMDESNLTGTDANALYADAFVTGDRSKSTSKITSAYIEDNLELNENTNLVLALRYDHHNKSGSDLSPALNLTHHLNDNWTLKAGVARAYKAPNLYQISNDYLLGTRGQGCPIYLVPAGQWCVLQGNENLKPKTSLNTELGIQYRDAMTNASLTYFHSDYKDKIAAGNTLIDSVTLPYTARRTTSDMTYNLLQWQNIPEAKIEGVEGSLTWNWGDARWTNNVTYMMESIDKRSGNPLSMIPNYTWNSIFGYDIDDNWDVNFTFTQYGRQKPRQFAENNIENSAKDDLLHNKEVKSHNIVSLNTGYRFNDYLSGRIGVNNLFDKQKLRDNTISQIYNEPGRSYFASLKYEF

>CP011374_Bovo1Bovo2_FepA-TBDR
MEGSLTWNWGDARWTNNVTYMMESIDKRSGNPLSMIPNYTWNSIFGYDIDDNWDVNFTFTQYGRQKPRQFAESNIENSAKDGLLHNKEVKSHNIVSINTGYRFNDYLSGRIGVNNLFDKQKLHDNTISQTYNEPGRSYFARLKYEF

>CP011377_Bovo1Bovo2_FepA-TBDR
MYGSFNKTDMDAVDINPLVPYTNANGSSYLARAAGREGVENKDAGLRLAYQINPDYALTFDAAYGRQGNEYSGDTQYSNRDSSATTTGNQAQSNALLNSLIGTETNIMRRDSYSLTHDGLYDWGDSKFTLQYDQTKNTRLDEGLAGGPEGVIRSVNNEAPTFEDTELKTWRAHGETSIPFTFGVPQKITIGAEYVKDELTDTANMDESTSTGTDANALYADAFVTGDRSKSTSEITSAYIEDNLELNENTNLVLALRYDHHNKSGSNLSPALNLTHHLNDNWTLKAGVARAYKAPNLYQSSNGYLLGTRGQGCPIDLVPAGQWCVLQGNENLKPETSLNTELGIQYRDAVTNASLTYFHSDYKDKIAAGNTLIDSVTLPYTARGTTSDMTYNLLQWENIPKAKIEGVEGSLTWNWGDARWTNNVTYMMESIDKRSGNPLSMIPNYTWNSIFGYDINDNWDVNFTFTQYGRQKPRQFAESNIENSAKDGLLHNKEVKSYNIVSLNTGYRFNDYLSGRIGVNNLFDKQKLRDNTISQTYNEPGRSYFASLKYEF

>CP011379_Bovo1Bovo2_FepA-TBDR
MYGSFNKTDMDAVDINPLVPYTNANGSSYLARAAGREGVENKDAGLRLAYQINPDYALTFDAAYGRQGNEYSGDTQYSNRDSSATTTGNQAQSNALLNSLIGTETNIMRRDSYSLTHDGLYDWGDSKFTLQYDQTKNTRLDEGLAGGPEGVIRSVNNEAPTFEDTELKTWRAHGETSIPFTFGVPQKITIGAEYVKDELTDTANMDESTSTGTDANALYADAFVTGDRSKSTSEITSAYIEDNLELNENTNLVLALRYDHHNKSGSNLSPALNLTHHLNDNWTLKAGVARAYKAPNLYQSSNGYLLGTRGQGCPIDLVPAGQWCVLQGNENLKPETSLNTELGIQYRDAVTNASLTYFHSDYKDKIAAGNTLIDSVTLPYTARGTTSDMTYNLLQWENIPKAKIEGVEGSLTWNWGDARWTNNVTYMMESIDKRSGNPLSMIPNYTWNSIFGYDINDNWDVNFTFTQYGRQKPRQFAESNIENSAKDGLLHNKEVKSYNIVSLNTGYRFNDYLSGRIGVNNLFDKQKLRDNTISQTYNEPGRSYFASLKYEF

>CP011378_Bovo1Bovo2_FepA-TBDR
MYGSFNKTDMDAVDINPLVPYTNANGSSYLARAAGREGVENKDAGLRLAYQINPDYALTFDAAYGRQGNEYSGDTQYSNRDSSATTTGNQAQSNALLNSLIGTETNIMRRDSYSLTHDGLYDWGDSKFTLQYDQTKNTRLDEGLAGGPEGVIRSVNNEAPTFEDTELKTWRAHGETSIPFTFGVPQKITIGAEYVKDELTDTANMDESTSTGTDANALYADAFVTGDRSKSTSEITSAYIEDNLELNENTNLVLALRYDHHNKSGSNLSPALNLTHHLNDNWTLKAGVARAYKAPNLYQSSNGYLLGTRGQGCPIDLVPAGQWCVLQGNENLKPETSLNTELGIQYRDAVTNASLTYFHSDYKDKIAAGNTLIDSVTLPYTARGTTSDMTYNLLQWENIPKAKIEGVEGSLTWNWGDARWTNNVTYMMESIDKRSGNPLSMIPNYTWNSIFGYDINDNWDVNFTFTQYGRQKPRQFAESNIENSAKDGLLHNKEVKSYNIVSLNTGYRFNDYLSGRIGVNNLFDKQKLRDNTISQTYNEPGRSYFASLKYEF

>CP011376_Bovo1Bovo2_FepA-TBDR
MYGSFNKTDMDAVDINPLVPYTNANGSSYLARAAGREGVENKDAGLRLAYQINPDYALTFDAAYGRQGNEYSGDTQYSNRDSSATTTGNQAQSNALLNSLIGTETNIMRRDSYSLTHDGLYDWGDSKFTLQYDQTKNTRLDEGLAGGPEGVIRSVNNEAPTFEDTELKTWRAHGETSIPFTFGVPQKITIGAEYVKDELTDTANMDESTSTGTDANALYADAFVTGDRSKSTSEITSAYIEDNLELNENTNLVLALRYDHHNKSGSNLSPALNLTHHLNDNWTLKAGVARAYKAPNLYQSSNGYLLGTRGQGCPIDLVPAGQWCVLQGNENLKPETSLNTELGIQYRDAVTNASLTYFHSDYKDKIAAGNTLIDSVTLPYTARGTTSDMTYNLLQWENIPKAKIEGVEGSLTWNWGDARWTNNVTYMMESIDKRSGNPLSMIPNYTWNSIFGYDINDNWDVNFTFTQYGRQKPRQFAESNIENSAKDGLLHNKEVKSYNIVSLNTGYRFNDYLSGRIGVNNLFDKQKLRDNTISQTYNEPGRSYFASLKYEF

>CP011380_Bovo1Bovo2_OuterMembraneBetaBarrelProtein
MKLKNIALALVAATATTAAVAAPAGTWTIGAGAAYVDPKSNPGLELSVDEDVRPSVTFEYFPVKNVGIELLAAHPFKHDIESKGEKVGSVKLLPPTLSLQYHFDNGSKVVPFIGAGVNYTTFFKERLAVSDLELKDNWGAAGHVGVDFKLTDRDAVRLDARYIDLKTDVKIDGANKGELDLSPWVYGVSFVKSF

>CP011374_Bovo1Bovo2_OuterMembraneBetaBarrelProtein
MKLKNIALALVAATATTAAVAAPAGTWTIGAGAAYVDPKSNPGLELSVDEDVRPSVTFEYFPVKNVGIELLAAHPFKHDIESKGEKVGSVKLLPPTLSLQYHFDNGGKVVPFIGAGVNYTTFFKERLAVSDLELKDNWGAAGHVGVDFKLTDRDAVRLDARYIDLKTDVKIDGANKGELDLSPWVYGVSFVKSF

>CP011381_Bovo1Bovo2_OuterMembraneBetaBarrelProtein
MKLKNIALALVAATATTAAVAAPAGTWTIGAGAAYVDPKSNPGLELSVDEDVRPSVTFEYFPVKNVGIELLAAHPFKHDIESKGEKVGSVKLLPPTLSLQYHFDNGGKVVPFIGAGVNYTTFFKERLAVSDLELKDNWGAAGHVGVDFKLTDRDAVRLDARYIDLKTDVKIDGANKGELDLSPWVYGVSFVKSF

>CP011379_Bovo1Bovo2_OuterMembraneBetaBarrelProtein
MLPAGTWVIGAGAAYVDPKSNPDLQLSVDEDLRPSVTFEYFPVKNVGIELLAAYPFKHDIENADGEKVGSAKLLPPTLSLQYHFDNGGKVVPFIGAGVNYTTFFKERLAGSDLELKDNWGAAGHVGVDFKLTDRDAVRLDARYIDLKTDVKIDGVDTGELDLSPWVYGVSFVKSF

>CP011377_Bovo1Bovo2_OuterMembraneBetaBarrelProtein
MLPAGTWAIGAGAAYVDPKSNPDLQLSVDEDLRPSVTFEYFPVKNVGIELLAAYPFKHDIENADGEKVGSAKLLPPTLSLQYHFDNGGKVVPFIGAGVNYTTFFKERLAGSDLELKDNWGAAGHVGVDFKLTDRDAVRLDARYIDLKTDVKIDGVDTGELDLSPWVYGVSFVKSF

>CP011376_Bovo1Bovo2_OuterMembraneBetaBarrelProtein
MLPAGTWAIGAGAAYVDPKSNPDLQLSVDEDLRPSVTFEYFPVKNVGIELLAAYPFKHDIENADGEKVGSAKLLPPTLSLQYHFDNGGKVVPFIGAGVNYTTFFKERLAGSDLELKDNWGAAGHVGVDFKLTDRDAVRLDARYIDLKTDVKIDGVDTGELDLSPWVYGVSFVKSF

>CP011378_Bovo1Bovo2_OuterMembraneBetaBarrelProtein
MLPAGTWAIGAGAAYVDPKSNPDLQLSVDEDLRPSVTFEYFPVKNVGIELLAAYPFKHDIENADGEKVGSAKLLPPTLSLQYHFDNGGKVVPFIGAGVNYTTFFKERLAGSDLELKDNWGAAGHVGVDFKLTDRDAVRLDARYIDLKTDVKIDGVDTGELDLSPWVYGVSFVKSF

>CP011380_NoBovo2_Porin1
-MNTPTFNLTKIALLIGTAIVATNAHAVYNLYKKDGLTLDIGGQVDIQLTKQDRQFTLESPM-NKIVENPELQ-----PAGTKLSTTDKKPRLSQNHGVSYIDFRSSQELPNDWRATGNIGLGYIRGSNFYLSNSSLSLDKKNVGAVSLGRQYLHTNYVNRTGTDTPLDIFSTSALRFDYYGIKGLQASAYYSLAGYNDVTKENNGAVKSGYGASASYRFPVAEGQTLRVAAGYTHSDYNPETSINGDTWKANQNTLNRYPSKTDGLAASLEYQAGKFLVATDIGRKQETMSESNFTPLDKRDTDYLGVKVAYDINPIFQVSAGYGTKKAETKLKKGATPLSNDANALNTIGQQTG--GLQILSYVDAKEQYLYDKANTKEAYVQLDYMARPNVRIYGRYDTELTKFKLGSTNTSKISDDNIRAGVVFNF

>CP011374_NoBovo2_Porin1
-MNTPTFKLTKIALLIGTAIVATNAHAVYNLYKKDGLTLDIGGQVDIQLTKQDRQFTLESPM-NKIVENPELQ-----PAGTKLSTTDKKPRLSQNHGVSYIDFRSSQELPNDWRATGNIGLGYIRGSNFYLSNSSLSLDKKNVGAISLGRQYLHTNYVNRTGTDTPLDIFSTSALRFDYYGIKGLQASAYYSLAGYNDVTKENNGAVKSGYGASASYRFPVAEGQTLRVAAGYTHSDYNPETSINGDTWKANQNTLNRYPSKTDGLAASLEYQAGKFLVATDIGRKQETMSESNFTPLDKRDTDYLGVKVAYDINPIFQVSAGYGTKKAETKLKKGAAPLSNDANALNTIGQQTG--GLQILSYVDAKEQYLYDKANTKEAYVQLDYMARPNVRIYGRYDTELTKFKLGSTNTSKISDDNIRAGVVFNF

>CP011381_NoBovo2_Porin1
-MNTPTFKLTKIALLIGTAIVATNAHAVYNLYKKDGLTLDIGGQVDIQLTKQDRQFTLESPM-NKIVENPELQ-----PAGTKLSTTDKKPRLSQNHGVSYIDFRSSQELPNDWRATGNIGLGYIRGSNFYLSNSSLSLDKKNVGAISLGRQYLHTNYVNRTGTDTPLDIFSTSALRFDYYGIKGLQASAYYSLAGYNDVTKENNGAVKSGYGASASYRFPVAEGQTLRVAAGYTHSDYNPETSINGDTWKANQNTLNRYPSKTDGLAASLEYQAGKFLVATDIGRKQETMSESNFTPLDKRDTDYLGVKVAYDINPIFQVSAGYGTKKAETKLKKGAAPLSNDANALNTIGQQTG--GLQILSYVDAKEQYLYDKANTKEAYVQLDYMARPNVRIYGRYDTELTKFKLGSTNTSKISDDNIRAGVVFNF

>CP087821_NoBovo2_Porin1
MKATQSFQLTKIALMTGVILTATSSQAVYNLYKKDGLSLDISGQIDMQATKQDEKFVLQSPMASAYIDGNSWHWGSNIPAGTELSSTDRKPRLGQNHGVSYVDFRGSQELPNDWRVTGNVGFGYSDGRDFYLSNSSLSFDKRNLGAISLGRQYLHTNYVNRTGTDTPLDIFSTNAVRLDYYGVKGLQTSAYYSFAGYNDVTKENNTEVDSGYGVSASYRFPIADNQSLRVAAGYTHSDFNPVTNIAEAQWTANQNTLNRYPQKVDGVAASLEYQAGKFLIAADIGRKKENMSDSRNTPLDKRTTDYLGAKIAYDINPVFKVSAGYGTKKAETDLKAGASALTNDAGSLYATYRDSGWTDLAMYSYVGAGEQHLYDKADTKEAYVQLDYRIRPNVRVYGRYDTEETVYKVGGKDTGKLTDDNVRVGIVFTF

>CP087865_NoBovo2_Porin1
MKATQSFQLTKIALMTGVILTATSSQAVYNLYKKDGLSLDISGQIDMQATKQDEKFVLQSPMASAYIDGNSWHWGSNIPAGTELSSTDRKPRLGQNHGVSYVDFRGSQELPNDWRVTGNVGFGYSDGRDFYLSNSSLSFDKRNLGAISLGRQYLHTNYVNRTGTDTPLDIFSTNAVRLDYYGVKGLQTSAYYSFAGYNDVTKENNTEVDSGYGVSASYRFPIADNQSLRVAAGYTHSDFNPVTNIAEAQWTANQNTLNRYPQKVDGVAASLEYQAGKFLIAADIGRKKENMSDSRNTPLDKRTTDYLGAKIAYDINPVFKVSAGYGTKKAETDLKAGASALTNDAGSLYATYRDSGWTDLAMYSYVGAGEQHLYDKADTKEAYVQLDYRIRPNVRVYGRYDTEETVYKVGGKDTGKLTDDNVRVGMVFTF

>CP087863_NoBovo2_Porin1
MKATQSFQLTKIALMTGVILTATSSQAVYNLYKKDGLSLDISGQIDMQATKQDEKFVLQSPMASAYIDGNSWHWGSNIPAGTELSSTDRKPRLGQNHGVSYVDFRGSQELPNDWRVTGNVGFGYSDGRDFYLSNSSLSFDKRNLGAISLGRQYLHTNYVNRTGTDTPLDIFSTNAVRLDYYGVKGLQTSAYYSFAGYNDVTKENNTEVDSGYGVSASYRFPIADNQSLRVAAGYTHSDFNPVTNIAEAQWTANQNTLNRYPQKVDGVAASLEYQAGKFLIAADIGRKKENMSDSRNTPLDKRTTDYLGAKIAYDINPVFKVSAGYGTKKAETDLKAGASALTNDAGSLYATYRDSGWTDLAMYSYVGAGEQHLYDKADTKEAYVQLDYRIRPNVRVYGRYDTEETVYKVGGKDTGKLTDDNVRVGMVFTF

>CP087791_NoBovo2_Porin1
MKATQSFQLTKIALMTGVILTATSSQAVYNLYKKDGLSLDISGQIDMQATKQDEKFVLQSPMASAYIDGNSWHWGSNIPAGTELSSTDRKPRLGQNHGVSYVDFRGSQELPNDWRVTGNVGFGYSDGRDFYLSNSSLSFDKRNLGAISLGRQYLHTNYVNRTGTDTPLDIFSTNAVRLDYYGVKGLQTSAYYSFAGYNDVTKENNTEVDSGYGVSASYRFPIADNQSLRVAAGYTHSDFNPVTNIAEAQWTANQNTLNRYPQKVDGVAASLEYQAGKFLIAADIGRKKENMSDSRNTPLDKRTTDYLGAKIAYDINPVFKVSAGYGTKKAETDLKAGASALTNDAGSLYATYRDSGWTDLAMYSYVGAGEQHLYDKADTKEAYVQLDYRIRPNVRVYGRYDTEETVYKVGGKDTGKLTDDNVRVGMVFTF

>CP087776_NoBovo2_Porin1
MKATQSFQLTKIALMTGVILTATSSQAVYNLYKKDGLSLDISGQIDMQATKQDEKFVLQSPMASAYIDGNSWHWGSNIPAGTELSSTDRKPRLGQNHGVSYVDFRGSQELPNDWRVTGNVGFGYSDGRDFYLSNSSLSFDKRNLGAISLGRQYLHTNYVNRTGTDTPLDIFSTNAVRLDYYGVKGLQTSAYYSFAGYNDVTKENNTEVDSGYGVSASYRFPIADNQSLRVAAGYTHSDFNPVTNIAEAQWTANQNTLNRYPQKVDGVAASLEYQAGKFLIAADIGRKKENMSDSRNTPLDKRTTDYLGAKIAYDINPVFKVSAGYGTKKAETDLKAGASALTNDAGSLYATYRDSGWTDLAMYSYVGAGEQHLYDKADTKEAYVQLDYRIRPNVRVYGRYDTEETVYKVGGKDTGKLTDDNVRVGMVFTF

>CP087862_NoBovo2_Porin1
MKATQSFQLTKIALMTGVILTATSSQAVYNLYKKDGLSLDISGQIDMQATKQDEKFVLQSPMASAYIDGNSWHWGSNIPAGTELSSTDRKPRLGQNHGVSYVDFRGSQELPNDWRVTGNVGFGYSDGRDFYLSNSSLSFDKRNLGAISLGRQYLHTNYVNRTGTDTPLDIFSTNAVRLDYYGVKGLQTSAYYSFAGYNDVTKENNTEVDSGYGVSASYRFPIADNQSLRVAAGYTHSDFNPVTNIAEAQWTANQNTLNRYPQKVDGVAASLEYQAGKFLIAADIGRKKENMSDSRNTPLDKRTTDYLGAKIAYDINPVFKVSAGYGTKKAETDLKAGASALTNDAGSLYATYRDSGWTDLAMYSYVGAGEQHLYDKADTKEAYVQLDYRIRPNVRVYGRYDTEETVYKVGGKDTGKLTDDNVRVGMVFTF

>CP087817_NoBovo2_Porin1
MKATQSFQLTKIALMTGVILTATSSQAVYNLYKKDGLSLDISGQIDMQATKQDEKFVLQSPMASAYIDGNSWHWGSNIPAGTELSSTDRKPRLGQNHGVSYVDFRGSQELPNDWRVTGNVGFGYSDGRDFYLSNSSLSFDKRNLGAISLGRQYLHTNYVNRTGTDTPLDIFSTNAVRLDYYGVKGLQTSAYYSFAGYNDVTKENNTEVDSGYGVSASYRFPIADNQSLRVAAGYTHSDFNPVTNIAEAQWTANQNTLNRYPQKVDGVAASLEYQAGKFLIAADIGRKKENMSDSRNTPLDKRTTDYLGAKIAYDINPVFKVSAGYGTKKAETDLKAGASALTNDAGSLYATYRDSGWTDLAMYSYVGAGEQHLYDKADTKEAYVQLDYRIRPNVRVYGRYDTEETVYKVGGKDTGKLTDDNVRVGMVFTF

>CP087796_NoBovo2_Porin1
MKATQSFQLTKIALMTGVILTATSSQAVYNLYKKDGLSLDISGQIDMQATKQDEKFVLQSPMASAYIDGNSWHWGSNIPAGTELSSTDRKPRLGQNHGVSYVDFRGSQELPNDWRVTGNVGFGYSDGRDFYLSNSSLSFDKRNLGAISLGRQYLHTNYVNRTGTDTPLDIFSTNAVRLDYYGVKGLQTSAYYSFAGYNDVTKENNTEVDSGYGVSASYRFPIADNQSLRVAAGYTHSDFNPVTNIAEAQWTANQNTLNRYPQKVDGVAASLEYQAGKFLIAADIGRKKENMSDSRNTPLDKRTTDYLGAKIAYDINPVFKVSAGYGTKKAETDLKAGASALTNDAGSLYATYRDSGWTDLAMYSYVGAGEQHLYDKADTKEAYVQLDYRIRPNVRVYGRYDTEETVYKVGGKDTGKLTDDNVRVGMVFTF

>CP087805_NoBovo2_Porin1
MKATQSFQLTKIALMTGVILTATSSQAVYNLYKKDGLSLDISGQIDMQATKQDEKFVLQSPMASAYIDGNSWHWGSNIPAGTELSSTDRKPRLGQNHGVSYVDFRGSQELPNDWRVTGNVGFGYSDGRDFYLSNSSLSFDKRNLGAISLGRQYLHTNYVNRTGTDTPLDIFSTNAVRLDYYGVKGLQTSAYYSFAGYNDVTKENNTEVDSGYGVSASYRFPIADNQSLRVAAGYTHSDFNPVTNIAEAQWTANQNTLNRYPQKVDGVAASLEYQAGKFLIAADIGRKKENMSDSRNTPLDKRTTDYLGAKIAYDINPVFKVSAGYGTKKAETDLKAGASALTNDAGSLYATYRDSGWTDLAMYSYVGAGEQHLYDKADTKEAYVQLDYRIRPNVRVYGRYDTEETVYKVGGKDTGKLTDDNVRVGMVFTF

>CP087859_NoBovo2_Porin1
MKATQSFQLTKIALMTGVILTATSSQAVYNLYKKDGLSLDISGQIDMQATKQDEKFVLQSPMASAYIDGNSWHWGSNIPAGTELSSTDRKPRLGQNHGVSYVDFRGSQELPNDWRVTGNVGFGYSDGRDFYLSNSSLSFDKRNLGAISLGRQYLHTNYVNRTGTDTPLDIFSTNAVRLDYYGVKGLQTSAYYSFAGYNDVTKENNTEVDSGYGVSASYRFPIADNQSLRVAAGYTHSDFNPVTNIAEAQWTANQNTLNRYPQKVDGVAASLEYQAGKFLIAADIGRKKENMSDSRNTPLDKRTTDYLGAKIAYDINPVFKVSAGYGTKKAETNLKAGASALTNDAGSLYATYRDSGWTDLAMYSYVGAGEQHLYDKADTKEAYVQLDYRIRPNVRVYGRYDTEETVYKVGGKDTGKLTDDNVRVGMVFTF

>CP087781_NoBovo2_Porin1
MKATQSFQLTKIALMTGVILTATSSQAVYNLYKKDGLSLDISGQIDMQATKQDEKFVLQSPMASAYIDGNSWHWGSNIPAGTELSSTDRKPRLGQNHGVSYVDFRGSQELPNDWRVTGNVGFGYSDGRDFYLSNSSLSFDKRNLGAISLGRQYLHTNYVNRTGTDTPLDIFSTNAVRLDYYGVKGLQTSAYYSFAGYNDVTKENNTEVDSGYGVSASYRFPIADNQSLRVAAGYTHSDFNPVTNIAEAQWTANQNTLNRYPQKVDGVAASLEYQAGKFLIAADIGRKKENMSDSRNTPLDKRTTDYLGAKIAYDINPVFKVSAGYGTKKAETNLKAGASALTNDAGSLYATYRDSGWTDLAMYSYVGAGEQHLYDKADTKEAYVQLDYRIRPNVRVYGRYDTEETVYKVGGKDTGKLTDDNVRVGMVFTF

>CP087856_NoBovo2_Porin1
MKATQSFQLTKIALMTGVILTATSSQAVYNLYKKDGLSLDISGQIDMQATKQDEKFVLQSPMASAYIDGNSWHWGSNIPAGTELSSTDRKPRLGQNHGVSYVDFRGSQELPNDWRVTGNVGFGYSDGRDFYLSNSSLSFDKRNLGAISLGRQYLHTNYVNRTGTDTPLDIFSTNAVRLDYYGVKGLQTSAYYSFAGYNDVTKENNTEVDSGYGVSASYRFPIADNQSLRVAAGYTHSDFNPVTNIAEAQWTANQNTLNRYPQKVDGVAASLEYQAGKFLIAADIGRKKENMSDSRNTPLDKRTTDYLGAKIAYDINPVFKVSAGYGTKKAETNLKAGASALTNDAGSLYATYRDSGWTDLAMYSYVGAGEQHLYDKADTKEAYVQLDYRIRPNVRVYGRYDTEETVYKVGGKDTGKLTDDNVRVGMVFTF

>CP087840_NoBovo2_Porin1
MKATQSFQLTKIALMTGVILTATSSQAVYNLYKKDGLSLDISGQIDMQATKQDEKFVLQSPMASAYIDGNSWHWGSNIPAGTELSSTDRKPRLGQNHGVSYVDFRGSQELPNDWRVTGNVGFGYSDGRDFYLSNSSLSFDKRNLGAISLGRQYLHTNYVNRTGTDTPLDIFSTNAVRLDYYGVKGLQTSAYYSFAGYNDVTKENNTEVDSGYGVSASYRFPIADNQSLRVAAGYTHSDFNPVTNIAEAQWTANQNTLNRYPQKVDGVAASLEYQAGKFLIAADIGRKKENMSDSRNTPLDKRTTDYLGAKIAYDINPVFKVSAGYGTKKAETNLKAGASALTNDAGSLYATYRDSGWTDLAMYSYVGAGEQHLYDKADTKEAYVQLDYRIRPNVRVYGRYDTEETVYKVGGKDTGKLTDDNVRVGMVFTF

>CP087843_NoBovo2_Porin1
MKATQSFQLTKIALMTGVILTATSSQAVYNLYKKDGLSLDISGQIDMQATKQDEKFVLQSPMASAYIDGNSWHWGSNIPAGTELSSTDRKPRLGQNHGVSYVDFRGSQELPNDWRVTGNVGFGYSDGRDFYLSNSSLSFDKRNLGAISLGRQYLHTNYVNRTGTDTPLDIFSTNAVRLDYYGVKGLQTSAYYSFAGYNDVTKENNTEVDSGYGVSASYRFPIADNQSLRVAAGYTHSDFNPVTNIAEAQWTANQNTLNRYPQKVDGVAASLEYQAGKFLIAADIGRKKENMSDSRNTPLDKRTTDYLGAKIAYDINPVFKVSAGYGTKKAETNLKAGASALTNDAGSLYATYRDSGWTDLAMYSYVGAGEQHLYDKADTKEAYVQLDYRIRPNVRVYGRYDTEETVYKVGGKDTGKLTDDNVRVGMVFTF

>CP087814_NoBovo2_Porin1
MKATQSFQLTKIALMTGVILTATSSQAVYNLYKKDGLSLDISGQIDMQATKQDEKFVLQSPMASAYIDGNSWHWGSNIPAGTELSSTDRKPRLGQNHGVSYVDFRGSQELPNDWRVTGNVGFGYSDGRDFYLSNSSLSFDKRNLGAISLGRQYLHTNYVNRTGTDTPLDIFSTNAVRLDYYGVKGLQTSAYYSFAGYNDVTKENNTEVDSGYGVSASYRFPIADNQSLRVAAGYTHSDFNPVTNIAEAQWTANQNTLNRYPQKVDGVAASLEYQAGKFLIAADIGRKKENMSDSRNTPLDKRTTDYLGAKIAYDINPVFKVSAGYGTKKAETNLKAGASALTNDAGSLYATYRDSGWTDLAMYSYVGAGEQHLYDKADTKEAYVQLDYRIRPNVRVYGRYDTEETVYKVGGKDTGKLTDDNVRVGMVFTF

>CP087851_NoBovo2_Porin1
MKATQSFQLTKIALMTGVILTATSSQAVYNLYKKDGLSLDISGQIDMQATKQDEKFVLQSPMASAYIDGNSWHWGSNIPAGTELSSTDRKPRLGQNHGVSYVDFRGSQELPNDWRVTGNVGFGYSDGRDFYLSNSSLSFDKRNLGAISLGRQYLHTNYVNRTGTDTPLDIFSTNAVRLDYYGVKGLQTSAYYSFAGYNDVTKENNTEVDSGYGVSASYRFPIADNQSLRVAAGYTHSDFNPVTNIAEAQWTANQNTLNRYPQKVDGVAASLEYQAGKFLIAADIGRKKENMSDSRNTPLDKRTTDYLGAKIAYDINPVFKVSAGYGTKKAETNLKAGASALTNDAGSLYATYRDSGWTDLAMYSYVGAGEQHLYDKADTKEAYVQLDYRIRPNVRVYGRYDTEETVYKVGGKDTGKLTDDNVRVGMVFTF

>CP087854_NoBovo2_Porin1
MKATQSFQLTKIALMTGVILTATSSQAVYNLYKKDGLSLDISGQIDMQATKQDEKFVLQSPMASAYIDGNSWHWGSNIPAGTELSSTDRKPRLGQNHGVSYVDFRGSQELPNDWRVTGNVGFGYSDGRDFYLSNSSLSFDKRNLGAISLGRQYLHTNYVNRTGTDTPLDIFSTNAVRLDYYGVKGLQTSAYYSFAGYNDVTKENNTEVDSGYGVSASYRFPIADNQSLRVAAGYTHSDFNPVTNIAEAQWTANQNTLNRYPQKVDGVAASLEYQAGKFLIAADIGRKKENMSDSRNTPLDKRTTDYLGAKIAYDINPVFKVSAGYGTKKAETNLKAGASALTNDAGSLYATYRDSGWTDLAMYSYVGAGEQHLYDKADTKEAYVQLDYRIRPNVRVYGRYDTEETVYKVGGKDTGKLTDDNVRVGMVFTF

>CP087771_NoBovo2_Porin1
MKATQSFQLTKIALMTGVILTATSSQAVYNLYKKDGLSLDISGQIDMQATKQDEKFVLQSPMASAYIDGNSWHWGSNIPAGTELSSTDRKPRLGQNHGVSYVDFRGSQELPNDWRVTGNVGFGYSDGRDFYLSNSSLSFDKRNLGAISLGRQYLHTNYVNRTGTDTPLDIFSTNAVRLDYYGVKGLQTSAYYSFAGYNDVTKENNTEVDSGYGVSASYRFPIADNQSLRVAAGYTHSDFNPVTNIAEAQWTANQNTLNRYPQKVDGVAASLEYQAGKFLIAADIGRKKENMSDSRNTPLDKRTTDYLGAKIAYDINPVFKVSAGYGTKKAETNLKAGASALTNDAGSLYATYRDSGWTDLAMYSYVGAGEQHLYDKADTKEAYVQLDYRIRPNVRVYGRYDTEETVYKVGGKDTGKLTDDNVRVGMVFTF

>CP087848_NoBovo2_Porin1
MKATQSFQLTKIALMTGVILTATSSQAVYNLYKKDGLSLDISGQIDMQATKQDEKFVLQSPMASAYIDGNSWHWGSNIPAGTELSSTDRKPRLGQNHGVSYVDFRGSQELPNDWRVTGNVGFGYSDGRDFYLSNSSLSFDKRNLGAISLGRQYLHTNYVNRTGTDTPLDIFSTNAVRLDYYGVKGLQTSAYYSFAGYNDVTKENNTEVDSGYGVSASYRFPIADNQSLRVAAGYTHSDFNPVTNIAEAQWTANQNTLNRYPQKVDGVAASLEYQAGKFLIAADIGRKKENMSDSRNTPLDKRTTDYLGAKIAYDINPVFKVSAGYGTKKAETNLKAGASALTNDAGSLYATYRDSGWTDLAMYSYVGAGEQHLYDKADTKEAYVQLDYRIRPNVRVYGRYDTEETVYKVGGKDTGKLTDDNVRVGMVFTF

>CP087844_NoBovo2_Porin1
MKATQSFQLTKIALMTGVILTATSSQAVYNLYKKDGLSLDISGQIDMQATKQDEKFVLQSPMASAYIDGNSWHWGSNIPAGTELSSTDRKPRLGQNHGVSYVDFRGSQELPNDWRVTGNVGFGYSDGRDFYLSNSSLSFDKRNLGAISLGRQYLHTNYVNRTGTDTPLDIFSTNAVRLDYYGVKGLQTSAYYSFAGYNDVTKENNTEVDSGYGVSASYRFPIADNQSLRVAAGYTHSDFNPVTNIAEAQWTANQNTLNRYPQKVDGVAASLEYQAGKFLIAADIGRKKENMSDSRNTPLDKRTTDYLGAKIAYDINPVFKVSAGYGTKKAETNLKAGASALTNDAGSLYATYRDSGWTDLAMYSYVGAGEQHLYDKADTKEAYVQLDYRIRPNVRVYGRYDTEETVYKVGGKDTGKLTDDNVRVGMVFTF

>CP087800_NoBovo2_Porin1
MKATQSFQLTKIALMTGVILTATSSQAVYNLYKKDGLSLDISGQIDMQATKQDEKFVLQSPMASAYIDGNSWHWGSNIPAGTELSSTDRKPRLGQNHGVSYVDFRGSQELPNDWRVTGNVGFGYSDGRDFYLSNSSLSFDKRNLGAISLGRQYLHTNYVNRTGTDTPLDIFSTNAVRLDYYGVKGLQTSAYYSFAGYNDVTKENNTEVDSGYGVSASYRFPIADNQSLRVAAGYTHSDFNPVTNIAEAQWTANQNTLNRYPQKVDGVAASLEYQAGKFLIAADIGRKKENMSDSRNTPLDKRTTDYLGAKIAYDINPVFKVSAGYGTKKAETNLKAGASALTNDAGSLYATYRDSGWTDLAMYSYVGAGEQHLYDKADTKEAYVQLDYRIRPNVRVYGRYDTEETVYKVGGKDTGKLTDDNVRVGMVFTF

>CP087803_NoBovo2_Porin1
MKATQSFQLTKIALMTGVILTATSSQAVYNLYKKDGLSLDISGQIDMQATKQDEKFVLQSPMASAYIDGNSWHWGSNIPAGTELSSTDRKPRLGQNHGVSYVDFRGSQELPNDWRVTGNVGFGYSDGRDFYLSNSSLSFDKRNLGAISLGRQYLHTNYVNRTGTDTPLDIFSTNAVRLDYYGVKGLQTSAYYSFAGYNDVTKENNTEVDSGYGVSASYRFPIADNQSLRVAAGYTHSDFNPVTNIAEAQWTANQNTLNRYPQKVDGVAASLEYQAGKFLIAADIGRKKENMSDSRNTPLDKRTTDYLGAKIAYDINPVFKVSAGYGTKKAETNLKAGASALTNDAGSLYATYRDSGWTDLAMYSYVGAGEQHLYDKADTKEAYVQLDYRIRPNVRVYGRYDTEETVYKVGGKDTGKLTDDNVRVGMVFTF

>CP030241_NoBovo2_Porin1
MKATQSFQLTKIALMTGVILTATSSQAVYNLYKKDGLSLDISGQIDMQATKQDEKFVLQSPMASAYIDGNSWHWGSNIPAGTELSSTDRKPRLGQNHGVSYVDFRGSQELPNDWRVTGNVGFGYSDGRDFYLSNSSLSFDKRNLGAISLGRQYLHTNYVNRTGTDTPLDIFSTNAVRLDYYGVKGLQTSAYYSFAGYNDVTKENNTEVDSGYGVSASYRFPIADNQSLRVAAGYTHSDFNPVTNIAEAQWTANQNTLNRYPQKVDGVAASLEYQAGKFLIAADIGRKKENMSDSRNTPLDKRTTDYLGAKIAYDINPVFKVSAGYGTKKAETNLKAGASALTNDAGSLYATYRDSGWTDLAMYSYVGAGEQHLYDKADTKEAYVQLDYRIRPNVRVYGRYDTEETVYKVGGKDTGKLTDDNVRVGMVFTF

>CP087837_NoBovo2_Porin1
MKATQSFQLTKIALMTGVILTATSSQAVYNLYKKDGLSLDISGQIDMQATKQDEKFVLQSPMASAYIDGNSWHWGSNIPAGTELSSTDRKPRLGQNHGVSYVDFRGSQELPNDWRVTGNVGFGYSDGRDFYLSNSSLSFDKRNLGAISLGRQYLHTNYVNRTGTDTPLDIFSTNAVRLDYYGVKGLQTSAYYSFAGYNDVTKENNTEVDSGYGVSASYRFPIADNQSLRVAAGYTHSDFNPVTNIAEAQWTANQNTLNRYPQKVDGVAASLEYQAGKFLIAADIGRKKENMSDSRNTPLDKRTTDYLGAKIAYDINPVFKVSAGYGTKKAETNLKAGASALTNDAGSLYATYRDSGWTDLAMYSYVGAGEQHLYDKADTKEAYVQLDYRIRPNVRVYGRYDTEETVYKVGGKDTGKLTDDNVRVGMVFTF

>CP087784_NoBovo2_Porin1
MKATQSFQLTKIALMTGVILTATSSQAVYNLYKKDGLSLDISGQIDMQATKQDEKFVLQSPMASAYIDGNSWHWGSNIPAGTELSSTDRKPRLGQNHGVSYVDFRGSQELPNDWRVTGNVGFGYSDGRDFYLSNSSLSFDKRNLGAISLGRQYLHTNYVNRTGTDTPLDIFSTNAVRLDYYGVKGLQTSAYYSFAGYNDVTKENNTEVDSGYGVSASYRFPIADNQSLRVAAGYTHSDFNPVTNIAEAQWTANQNTLNRYPQKVDGVAASLEYQAGKFLIAADIGRKKENMSDSRNTPLDKRTTDYLGAKIAYDINPVFKVSAGYGTKKAETNLKAGASALTNDAGSLYATYRDSGWTDLAMYSYVGAGEQHLYDKADTKEAYVQLDYRIRPNVRVYGRYDTEETVYKVGGKDTGKLTDDNVRVGMVFTF

>CP087830_NoBovo2_Porin1
MKATQSFQLTKIALMTGVILTATSSQAVYNLYKKDGLSLDISGQIDMQATKQDEKFVLQSPMASAYIDGNSWHWGSNIPAGTELSSTDRKPRLGQNHGVSYVDFRGSQELPNDWRVTGNVGFGYSDGRDFYLSNSSLSFDKRNLGAISLGRQYLHTNYVNRTGTDTPLDIFSTNAVRLDYYGVKGLQTSAYYSFAGYNDVTKENNTEVDSGYGVSASYRFPIADNQSLRVAAGYTHSDFNPVTNIAEAQWTANQNTLNRYPQKVDGVAASLEYQAGKFLIAADIGRKKENMSDSRNTPLDKRTTDYLGAKIAYDINPVFKVSAGYGTKKAETNLKAGASALTNDAGSLYATYRDSGWTDLAMYSYVGAGEQHLYDKADTKEAYVQLDYRIRPNVRVYGRYDTEETVYKVGGKDTGKLTDDNVRVGMVFTF

>CP087806_NoBovo2_Porin1
MKATQSFQLTKIALMTGVILTATSSQAVYNLYKKDGLSLDISGQIDMQATKQDEKFVLQSPMASAYIDGNSWHWGSNIPAGTELSSTDRKPRLGQNHGVSYVDFRGSQELPNDWRVTGNVGFGYSDGRDFYLSNSSLSFDKRNLGAISLGRQYLHTNYVNRTGTDTPLDIFSTNAVRLDYYGVKGLQTSAYYSFAGYNDVTKENNTEVDSGYGVSASYRFPIADNQSLRVAAGYTHSDFNPVTNIAEAQWTANQNTLNRYPQKVDGVAASLEYQAGKFLIAADIGRKKENMSDSRNTPLDKRTTDYLGAKIAYDINPVFKVSAGYGTKKAETNLKAGASALTNDAGSLYATYRDSGWTDLAMYSYVGAGEQHLYDKADTKEAYVQLDYRIRPNVRVYGRYDTEETVYKVGGKDTGKLTDDNVRVGMVFTF

>CP087811_NoBovo2_Porin1
MKATQSFQLTKIALMTGVILTATSSQAVYNLYKKDGLSLDISGQIDMQATKQDEKFVLQSPMASAYIDGNSWHWGSNIPAGTELSSTDRKPRLGQNHGVSYVDFRGSQELPNDWRVTGNVGFGYSDGRDFYLSNSSLSFDKRNLGAISLGRQYLHTNYVNRTGTDTPLDIFSTNAVRLDYYGVKGLQTSAYYSFAGYNDVTKENNTEVDSGYGVSASYRFPIADNQSLRVAAGYTHSDFNPVTNIAEAQWTANQNTLNRYPQKVDGVAASLEYQAGKFLIAADIGRKKENMSDSRNTPLDKRTTDYLGAKIAYDINPVFKVSAGYGTKKAETNLKAGASALTNDAGSLYATYRDSGWTDLAMYSYVGAGEQHLYDKADTKEAYVQLDYRIRPNVRVYGRYDTEETVYKVGGKDTGKLTDDNVRVGMVFTF

>CP087798_NoBovo2_Porin1
MKATQSFQLTKIALMTGVILTATSSQAVYNLYKKDGLSLDISGQIDMQATKQDEKFVLQSPMASAYIDGNSWHWGSNIPAGTELSSTDRKPRLGQNHGVSYVDFRGSQELPNDWRVTGNVGFGYSDGRDFYLSNSSLSFDKRNLGAISLGRQYLHTNYVNRTGTDTPLDIFSTNAVRLDYYGVKGLQTSAYYSFAGYNDVTKENNTEVDSGYGVSASYRFPIADNQSLRVAAGYTHSDFNPVTNIAEAQWTANQNTLNRYPQKVDGVAASLEYQAGKFLIAADIGRKKENMSDSRNTPLDKRTTDYLGAKIAYDINPVFKVSAGYGTKKAETNLKAGASALTNDAGSLYATYRDSGWTDLAMYSYVGAGEQHLYDKADTKEAYVQLDYRIRPNVRVYGRYDTEETVYKVGGKDTGKLTDDNVRVGMVFTF

>CP087793_NoBovo2_Porin1
MKATQSFQLTKIALMTGVILTATSSQAVYNLYKKDGLSLDISGQIDMQATKQDEKFVLQSPMASAYIDGNSWHWGSNIPAGTELSSTDRKPRLGQNHGVSYVDFRGSQELPNDWRVTGNVGFGYSDGRDFYLSNSSLSFDKRNLGAISLGRQYLHTNYVNRTGTDTPLDIFSTNAVRLDYYGVKGLQTSAYYSFAGYNDVTKENNTEVDSGYGVSASYRFPIADNQSLRVAAGYTHSDFNPVTNIAEAQWTANQNTLNRYPQKVDGVAASLEYQAGKFLIAADIGRKKENMSDSRNTPLDKRTTDYLGAKIAYDINPVFKVSAGYGTKKAETNLKAGASALTNDAGSLYATYRDSGWTDLAMYSYVGAGEQHLYDKADTKEAYVQLDYRIRPNVRVYGRYDTEETVYKVGGKDTGKLTDDNVRVGMVFTF

>CP087788_NoBovo2_Porin1
MKATQSFQLTKIALMTGVILTATSSQAVYNLYKKDGLSLDISGQIDMQATKQDEKFVLQSPMASAYIDGNSWHWGSNIPAGTELSSTDRKPRLGQNHGVSYVDFRGSQELPNDWRVTGNVGFGYSDGRDFYLSNSSLSFDKRNLGAISLGRQYLHTNYVNRTGTDTPLDIFSTNAVRLDYYGVKGLQTSAYYSFAGYNDVTKENNTEVDSGYGVSASYRFPIADNQSLRVAAGYTHSDFNPVTNIAEAQWTANQNTLNRYPQKVDGVAASLEYQAGKFLIAADIGRKKENMSDSRNTPLDKRTTDYLGAKIAYDINPVFKVSAGYGTKKAETNLKAGASALTNDAGSLYATYRDSGWTDLAMYSYVGAGEQHLYDKADTKEAYVQLDYRIRPNVRVYGRYDTEETVYKVGGKDTGKLTDDNVRVGMVFTF

>CP087828_NoBovo2_Porin1
MKATQSFQLTKIALMTGVILTATSSQAVYNLYKKDGLSLDISGQIDMQATKQDEKFVLQSPMASAYIDGNSWHWGSNIPAGTELSSTDRKPRLGQNHGVSYVDFRGSQELPNDWRVTGNVGFGYSDGRDFYLSNSSLSFDKRNLGAISLGRQYLHTNYVNRTGTDTPLDIFSTNAVRLDYYGVKGLQTSAYYSFAGYNDVTKENNTEVDSGYGVSASYRFPIADNQSLRVAAGYTHSDFNPVTNIAEAQWTANQNTLNRYPQKVDGVAASLEYQAGKFLIAADIGRKKENMSDSRNTPLDKRTTDYLGAKIAYDINPVFKVSAGYGTKKAETNLKAGASALTNDAGSLYATYRDSGWTDLAMYSYVGAGEQHLYDKADTKEAYVQLDYRIRPNVRVYGRYDTEETVYKVGGKDTGKLTDDNVRVGMVFTF

>CP087768_NoBovo2_Porin1
MKATQSFQLTKIALMTGVILTATSSQAVYNLYKKDGLSLDISGQIDMQATKQDEKFVLQSPMASAYIDGNSWHWGSNIPAGTELSSTDRKPRLGQNHGVSYVDFRGSQELPNDWRVTGNVGFGYSDGRDFYLSNSSLSFDKRNLGAISLGRQYLHTNYVNRTGTDTPLDIFSTNAVRLDYYGVKGLQTSAYYSFAGYNDVTKENNTEVDSGYGVSASYRFPIADNQSLRVAAGYTHSDFNPVTNIAEAQWTANQNTLNRYPQKVDGVAASLEYQAGKFLIAADIGRKKENMSDSRNTPLDKRTTDYLGAKIAYDINPVFKVSAGYGTKKAETNLKAGASALTNDAGSLYATYRDSGWTDLAMYSYVGAGEQHLYDKADTKEAYVQLDYRIRPNVRVYGRYDTEETVYKVGGKDTGKLTDDNVRVGMVFTF

>CP087773_NoBovo2_Porin1
MKATQSFQLTKIALMTGVILTATSSQAVYNLYKKDGLSLDISGQIDMQATKQDEKFVLQSPMASAYIDGNSWHWGSNIPAGTELSSTDRKPRLGQNHGVSYVDFRGSQELPNDWRVTGNVGFGYSDGRDFYLSNSSLSFDKRNLGAISLGRQYLHTNYVNRTGTDTPLDIFSTNAVRLDYYGVKGLQTSAYYSFAGYNDVTKENNTEVDSGYGVSASYRFPIADNQSLRVAAGYTHSDFNPVTNIAEAQWTANQNTLNRYPQKVDGVAASLEYQAGKFLIAADIGRKKENMSDSRNTPLDKRTTDYLGAKIAYDINPVFKVSAGYGTKKAETNLKAGASALTNDAGSLYATYRDSGWTDLAMYSYVGAGEQHLYDKADTKEAYVQLDYRIRPNVRVYGRYDTEETVYKVGGKDTGKLTDDNVRVGMVFTF

>CP087823_NoBovo2_Porin1
MKATQSFQLTKIALMTGVILTATSSQAVYNLYKKDGLSLDISGQIDMQATKQDEKFVLQSPMASAYIDGNSWHWGSNIPAGTELSSTDRKPRLGQNHGVSYVDFRGSQELPNDWRVTGNVGFGYSDGRDFYLSNSSLSFDKRNLGAISLGRQYLHTNYVNRTGTDTPLDIFSTNAVRLDYYGVKGLQTSAYYSFAGYNDVTKENNTEVDSGYGVSASYRFPIADNQSLRVAAGYTHSDFNPVTNIAEAQWTANQNTLNRYPQKVDGVAASLEYQAGKFLIAADIGRKKENMSDSRNTPLDKRTTDYLGAKIAYDINPVFKVSAGYGTKKAETNLKAGASALTNDAGSLYATYRDSGWTDLAMYSYVGAGEQHLYDKADTKEAYVQLDYRIRPNVRVYGRYDTEETVYKVGGKDTGKLTDDNVRVGMVFTF

>CP087765_NoBovo2_Porin1
MKATQSFQLTKIALMTGVILTATSSQAVYNLYKKDGLSLDISGQIDMQATKQDEKFVLQSPMASAYIDGNSWHWGSNIPAGTELSSTDRKPRLGQNHGVSYVDFRGSQELPNDWRVTGNVGFGYSDGRDFYLSNSSLSFDKRNLGAISLGRQYLHTNYVNRTGTDTPLDIFSTNAVRLDYYGVKGLQTSAYYSFAGYNDVTKENNTEVDSGYGVSASYRFPIADNQSLRVAAGYTHSDFNPVTNIAEAQWTANQNTLNRYPQKVDGVAASLEYQAGKFLIAADIGRKKENMSDSRNTPLDKRTTDYLGAKIAYDINPVFKVSAGYGTKKAETNLKAGASALTNDAGSLYATYRDSGWTDLAMYSYVGAGEQHLYDKADTKEAYVQLDYRIRPNVRVYGRYDTEETVYKVGGKDTGKLTDDNVRVGMVFTF

>CP087825_NoBovo2_Porin1
MKATQSFQLTKIALMTGVILTATSSQAVYNLYKKDGLSLDISGQIDMQATKQDEKFVLQSPMASAYIDGNSWHWGSNIPAGTELSSTDRKPRLGQNHGVSYVDFRGSQELPNDWRVTGNVGFGYSDGRDFYLSNSSLSFDKRNLGAISLGRQYLHTNYVNRTGTDTPLDIFSTNAVRLDYYGVKGLQTSAYYSFAGYNDVTKENNTEVDSGYGVSASYRFPIADNQSLRVAAGYTHSDFNPVTNIAEAQWTANQNTLNRYPQKVDGVAASLEYQAGKFLIAADIGRKKENMSDSRNTPLDKRTTDYLGAKIAYDINPVFKVSAGYGTKKAETNLKAGASALTNDAGSLYATYRDSGWTDLAMYSYVGAGEQHLYDKADTKEAYVQLDYRIRPNVRVYGRYDTEETVYKVGGKDTGKLTDDNVRVGMVFTF

>CP011380_NoBovo2_Porin2
MNELTPTKRLPKRQSCQALSLSILTMMLATTASAATFEIPAVKNGLNLSINGSANPRLTTEYDKFNYTYGDPKIFGSNGTLADVLMNQDRKDSDEQLRLDGVNWTMLGVNAKQRITPKMTANASVVIEAGEGYVNNWGAYWGAWLDFGTYGEKGRITIGGQNNGLGVSQTGIGIVNTLTDGGTNINGRYMGIPNLTLSAYHMFSQSADINDNTKTGWHDSNGIAAKYDFEFAPRKTLSLAGGYSQSKGHDQIAYFNTSEKANAYLAGVSFQHNDLTVDLDYGKRNETYNGAVTHGVDKDTYGIKVNYEFTPRLQGSISYGRSQTDNKSPAPVQRLVSSKRLEPRGDQEALFFHEVKKDRYSAELSYQLYQGISLTGSITNLKTRNYTDEGEFSNRKHLTFSTGASFSF

>CP011381_NoBovo2_Porin2
MNKLTPTKRLPKRQSCQALSLSILTMMLATTASAATFEIPAVKNGLNLSINGSANPRLTTEYDKFNYTYGDPKIFGSNGTLADVLVNQDRKDSDEQLRLDGVNWTMLGVSAKQRITPKMTANASVVIEAGEGYVNNWGAYWGAWLDFGTYGEKGRITIGGQNNGLGVSQTGIGIVNTLTDGGTNINGRYMGIPNLTLSAYHMFSQSADINDNTKTGWHDSNGIAAKYDFEFAPRKTLSLAGGYSQSKGHDQIAYFNTSEKANAYLAGVSFQHNDLTVGLDYGKRNETYNGAVTHGVDKDTYGVKVNYEFTPRLQGSISYGRSQTDNKSPAPVQRLVSSKRLEPQGDQEALFFHEVKKDRYSAELSYQLYQGISLTGSITNLKTRNYTDEGEFSNRKHLTFSTGASFSF

>CP011374_NoBovo2_Porin2
MNKLTPTKRLPKRQSCQALSLSILTMMLATTASAATFEIPAVKNGLNLSINGSANPRLTTEYDKFNYTYGDPKIFGSNGTLADVLVNQDRKDSDEQLRLDGVNWTMLGVSAKQRITPKMTANASVVIEAGEGYVNNWGAYWGAWLDFGTYGEKGRITIGGQNNGLGVSQTGIGIVNTLTDGGTNINGRYMGIPNLTLSAYHMFSQSADINDNTKTGWHDSNGIAAKYDFEFAPRKTLSLAGGYSQSKGHDQIAYFNTSEKANAYLAGVSFQHNDLTVGLDYGKRNETYNGAVTHGVDKDTYGVKVNYEFTPRLQGSISYGRSQTDNKSPAPVQRLVSSKRLEPQGDQEALFFHEVKKDRYSAELSYQLYQGISLTGSITNLKTRNYTDEGEFSNRKHLTFSTGASFSF

>CP087817_NoBovo2_Porin2
MHTLIHPLHPLARQLRWIVPMSVLALF-AMPAHAAMLEIPSLKDGLSLGIYGSINPNFSTESNKFNYTYGDPRIFGTNGSVADVLANQDRKDSDEQLRLNGLNWGSVEFYASQRLTPKITANSSILIEASESDSRNQGAYWGAWFDFGTYGEQGRLSVGSRFNRLGVSQTGLGMLNTMNDTGTNINARYTGVPNLTLSAYHMLTQSADVNNRRALGWHHSDGVSAKYDFDFAPRKTLTLAGGYSRSKGHDDMAYYDVAEKADAYLLGVGFRHNDWMVGLDYGEREESYNGYVTSGVDKKVYGAKVDYEFTPRLKGTLSYGHSHSKNNSPASFERMVDFGRLEPYSGTEALFFDKVEQDRYSVGLQYELYKGITLNGSVTNLKTTNYVTEGEFSNREQLTANIGASFSF

>CP087854_NoBovo2_Porin2
MHTLIHPLHPLARQLRWIVPMSVLALF-AMPAHAAMLETPSVKDGLSLGIYGSINPNFSTESNKFNYTYGDPRIFGTNGSVADVLANQDRKDSDEQLRLNGLNWGSVEFYASQRLTPKITANSSILIEASESDSRNQGAYWGAWFDFGTYGEQGRLSVGSRFNRLGVSQTGLGMLNTMNDTGTNINARYTGVPNLTLSAYHMLTQSADVNNRRALGWHHSDGVSAKYDFDFAPRKTLTLAGGYSRSKGHDDMAYYDVAEKADAYLLGVGFRHNDWMVGLDYGEREESYNGYVTSGVDKKVYGAKVDYEFTPRLKGTLSYGHSHSKNNLPAPFERMVDFGRLEPYSGTEALFFDKVEQDRYSVGLQYELYKGITLNGSVTNLKTTNYVTEGEFSNREQLTANIGASFSF

>CP087848_NoBovo2_Porin2
MHTLIHPLHPLARQLRWIVPMSVLALF-AMPAHAAMLETPSVKDGLSLGIYGSINPNFSTESNKFNYTYGDPRIFGTNGSVADVLANQDRKDSDEQLRLNGLNWGSVEFYASQRLTPKITANSSILIEASESDSRNQGAYWGAWFDFGTYGEQGRLSVGSRFNRLGVSQTGLGMLNTMNDTGTNINARYTGVPNLTLSAYHMLTQSADVNNRRALGWHHSDGVSAKYDFDFAPRKTLTLAGGYSRSKGHDDMAYYDVAEKADAYLLGVGFRHNDWMVGLDYGEREESYNGYVTSGVDKKVYGAKVDYEFTPRLKGTLSYGHSHSKNNLPAPFERMVDFGRLEPYSGTEALFFDKVEQDRYSVGLQYELYKGITLNGSVTNLKTTNYVTEGEFSNREQLTANIGASFSF

>CP030241_NoBovo2_Porin2
MHTLIHPLHPLARQLRWIVPMSVLALF-AMPAHAAMLETPSVKDGLSLGIYGSINPNFSTESNKFNYTYGDPRIFGTNGSVADVLANQDRKDSDEQLRLNGLNWGSVEFYASQRLTPKITANSSILIEASESDSRNQGAYWGAWFDFGTYGEQGRLSVGSRFNRLGVSQTGLGMLNTMNDTGTNINARYTGVPNLTLSAYHMLTQSADVNNRRALGWHHSDGVSAKYDFDFAPRKTLTLAGGYSRSKGHDDMAYYDVAEKADAYLLGVGFRHNDWMVGLDYGEREESYNGYVTSGVDKKVYGAKVDYEFTPRLKGTLSYGHSHSKNNLPAPFERMVDFGRLEPYSGTEALFFDKVEQDRYSVGLQYELYKGITLNGSVTNLKTTNYVTEGEFSNREQLTANIGASFSF

>CP087803_NoBovo2_Porin2
MHTLIHPLHPLARQLRWIVPMSVLALF-AMPAHAAMLETPSVKDGLSLGIYGSINPNFSTESNKFNYTYGDPRIFGTNGSVADVLANQDRKDSDEQLRLNGLNWGSVEFYASQRLTPKITANSSILIEASESDSRNQGAYWGAWFDFGTYGEQGRLSVGSRFNRLGVSQTGLGMLNTMNDTGTNINARYTGVPNLTLSAYHMLTQSADVNNRRALGWHHSDGVSAKYDFDFAPRKTLTLAGGYSRSKGHDDMAYYDVAEKADAYLLGVGFRHNDWMVGLDYGEREESYNGYVTSGVDKKVYGAKVDYEFTPRLKGTLSYGHSHSKNNLPAPFERMVDFGRLEPYSGTEALFFDKVEQDRYSVGLQYELYKGITLNGSVTNLKTTNYVTEGEFSNREQLTANIGASFSF

>CP087806_NoBovo2_Porin2
MHTLIHPLHPLARQLRWIVPMSVLALF-AMPAHAAMLETPSVKDGLSLGIYGSINPNFSTESNKFNYTYGDPRIFGTNGSVADVLANQDRKDSDEQLRLNGLNWGSVEFYASQRLTPKITANSSILIEASESDSRNQGAYWGAWFDFGTYGEQGRLSVGSRFNRLGVSQTGLGMLNTMNDTGTNINARYTGVPNLTLSAYHMLTQSADVNNRRALGWHHSDGVSAKYDFDFAPRKTLTLAGGYSRSKGHDDMAYYDVAEKADAYLLGVGFRHNDWMVGLDYGEREESYNGYVTSGVDKKVYGAKVDYEFTPRLKGTLSYGHSHSKNNLPAPFERMVDFGRLEPYSGTEALFFDKVEQDRYSVGLQYELYKGITLNGSVTNLKTTNYVTEGEFSNREQLTANIGASFSF

>CP087823_NoBovo2_Porin2
MHTLIHPLHPLARQLRWIVPMSVLALF-AMPAHAAMLETPSVKDGLSLGIYGSINPNFSTESNKFNYTYGDPRIFGTNGSVADVLANQDRKDSDEQLRLNGLNWGSVEFYASQRLTPKITANSSILIEASESDSRNQGAYWGAWFDFGTYGEQGRLSVGSRFNRLGVSQTGLGMLNTMNDTGTNINARYTGVPNLTLSAYHMLTQSADVNNRRALGWHHSDGVSAKYDFDFAPRKTLTLAGGYSRSKGHDDMAYYDVAEKADAYLLGVGFRHNDWMVGLDYGEREESYNGYVTSGVDKKVYGAKVDYEFTPRLKGTLSYGHSHSKNNLPAPFERMVDFGRLEPYSGTEALFFDKVEQDRYSVGLQYELYKGITLNGSVTNLKTTNYVTEGEFSNREQLTANIGASFSF

>CP087828_NoBovo2_Porin2
MHTLIHPLHPLARQLRWIVPMSVLALF-AMPAHAAMLETPSVKDGLSLGIYGSINPNFSTESNKFNYTYGDPRIFGTNGSVADVLANQDRKDSDEQLRLNGLNWGSVEFYASQRLTPKITANSSILIEASESDSRNQGAYWGAWFDFGTYGEQGRLSVGSRFNRLGVSQTGLGMLNTMNDTGTNINARYTGVPNLTLSAYHMLTQSADVNNRRALGWHHSDGVSAKYDFDFAPRKTLTLAGGYSRSKGHDDMAYYDVAEKADAYLLGVGFRHNDWMVGLDYGEREESYNGYVTSGVDKKVYGAKVDYEFTPRLKGTLSYGHSHSKNNLPAPFERMVDFGRLEPYSGTEALFFDKVEQDRYSVGLQYELYKGITLNGSVTNLKTTNYVTEGEFSNREQLTANIGASFSF

>CP087768_NoBovo2_Porin2
MHTLIHPLHPLARQLRWIVPMSVLALF-AMPAHAAMLETPSVKDGLSLGIYGSINPNFSTESNKFNYTYGDPRIFGTNGSVADVLANQDRKDSDEQLRLNGLNWGSVEFYASQRLTPKITANSSILIEASESDSRNQGAYWGAWFDFGTYGEQGRLSVGSRFNRLGVSQTGLGMLNTMNDTGTNINARYTGVPNLTLSAYHMLTQSADVNNRRALGWHHSDGVSAKYDFDFAPRKTLTLAGGYSRSKGHDDMAYYDVAEKADAYLLGVGFRHNDWMVGLDYGEREESYNGYVTSGVDKKVYGAKVDYEFTPRLKGTLSYGHSHSKNNSPAPFERMVDFGRLEPYSGTEALFFDKVEQDRYSVGLQYELYKGITLNGSVTNLKTTNYVTEGEFSNREQLTANIGASFSF

>CP087773_NoBovo2_Porin2
MHTLIHPLHPLARQLRWIIPMSVLALF-AMPAHAAMLETPSVKDGLSLGIYGSINPNFSTESNKFNYTYGDPRIFGTNGSVADVLANQDRKDSDEQLRLNGLNWGSVEFYASQRLTPKITANSSILIEASESDSRNQGAYWGAWFDFGTYGEQGRLSVGSRFNRLGVSQTGLGMLNTMNDTGTNINARYTGVPNLTLSAYHMLTQSADVNNRRALGWHHSDGVSAKYDFDFAPRKTLTLAGGYSRSKGHDDMAYYDVAEKADAYLLGVGFRHNDWMVGLDYGEREESYNGYVTSGVDKKVYGAKVDYEFTPRLKGTLSYGHSHSKNNSPAPFERMVDFGRLEPYSGTEALFFDKVEQDRYSVGLQYELYKGITLNGSVTNLKTTNYVTEGEFSNREQLTANIGASFSF

>CP087825_NoBovo2_Porin2
MHTLIHPLHPLARQLRWIVPMSVLALF-AMPAHAAMLETPSVKDGLSLGIYGSINPNFSTESNKFNYTYGDPRIFGTNGSVADVLANQDRKDSDEQLRLNGLNWGSVEFYASQRLTPKITANSSILIEASESDSRNQGAYWGAWFDFGTYGEQGRLSVGSRFNRLGVSQTGLGMLNTMNDTGTNINARYTGVPNLTLSAYHMLTQSADVNNRRALGWHHSDGVSAKYDFDFAPRKTLTLAGGYSRSKGHDDMAYYDVAEKADAYLLGVGFRHNDWMVGLDYGEREESYNGYVTSGVDKKVYGAKVDYEFTPRLKGTLSYGHSHSKNNSPAPFERMVDFGRLEPYSGTEALFFDKVEQDRYSVGLQYELYKGITLNGSVTNLKTTNYVTEGEFSNREQLTANIGASFSF

>CP087830_NoBovo2_Porin2
MHTLIHPLHPLARQLRWIVPMSVLALF-AMPAHAAMLETPSVKDGLSLGIYGSINPNFSTESNKFNYTYGDPRIFGTNGSVADVLANQDRKDSDEQLRLNGLNWGSVEFYASQRLTPKITANSSILIEASESDSRNQGAYWGAWFDFGTYGEQGRLSVGSRFNRLGVSQTGLGMLNTMNDTGTNINARYTGVPNLTLSAYHMLTQSADVNNRRALGWHHSDGVSAKYDFDFAPRKTLTLAGGYSRSKGHDDMAYYDVAEKADAYLLGVGFRHNDWMVGLDYGEREESYNGYVTSGVDKKVYGAKVDYEFTPRLKGTLSYGHSHSKNNSPAPFERMVDFGRLEPYSGTEALFFDKVEQDRYSVGLQYELYKGITLNGSVTNLKTTNYVTEGEFSNREQLTANIGASFSF

>CP087765_NoBovo2_Porin2
MHTLIHPLHPLARQLRWIVPMSVLALF-AMPAHAAMLETPSVKDGLSLGIYGSINPNFSTESNKFNYTYGDPRIFGTNGSVADVLANQDRKDSDEQLRLNGLNWGSVEFYASQRLTPKITANSSILIEASESDSRNQGAYWGAWFDFGTYGEQGRLSVGSRFNRLGVSQTGLGMLNTMNDTGTNINARYTGVPNLTLSAYHMLTQSADVNNRRALGWHHSDGVSAKYDFDFAPRKTLTLAGGYSRSKGHDDMAYYDVAEKADAYLLGVGFRHNDWMVGLDYGEREESYNGYVTSGVDKKVYGAKVDYEFTPRLKGTLSYGHSHSKNNSPAPFERMVDFGRLEPYSGTEALFFDKVEQDRYSVGLQYELYKGITLNGSVTNLKTTNYVTEGEFSNREQLTANIGASFSF

>CP087811_NoBovo2_Porin2
MHTLIHPLHPLARQLRWIVPMSVLALF-AMPAHAAMLETPSVKDGLSLGIYGSINPNFSTESNKFNYTYGDPRIFGTNGSVADVLANQDRKDSDEQLRLNGLNWGSVEFYASQRLTPKITANSSILIEASESDSRNQGAYWGAWFDFGTYGEQGRLSVGSRFNRLGVSQTGLGMLNTMNDTGTNINARYTGVPNLTLSAYHMLTQSADVNNRRALGWHHSDGVSAKYDFDFAPRKTLTLAGGYSRSKGHDDMAYYDVAEKADAYLLGVGFRHNDWMVGLDYGEREESYNGYVTSGVDKKVYGAKVDYEFTPRLKGTLSYGHSHSKNNSPAPFERMVDFGRLEPYSGTEALFFDKVEQDRYSVGLQYELYKGITLNGSVTNLKTTNYVTEGEFSNREQLTANIGASFSF

>CP087800_NoBovo2_Porin2
MHTLIHPLHPLARQLRWIVPMSVLALF-AMPAHAAMLETPSVKDGLSLGIYGSINPNFSTESNKFNYTYGDPRIFGTNGSVADVLANQDRKDSDEQLRLNGLNWGSVEFYASQRLTPKITANSSILIEASESDSRNQGAYWGAWFDFGTYGEQGRLSVGSRFNRLGVSQTGLGMLNTMNDTGTNINARYTGVPNLTLSAYHMLTQSADVNNRRALGWHHSDGVSAKYDFDFAPRKTLTLAGGYSRSKGHDDMAYYDVAEKADAYLLGVGFRHNDWMVGLDYGEREESYNGYVTSGVDKKVYGAKVDYEFTPRLKGTLSYGHSHSKNNSPAPFERMVDFGRLEPYSGTEALFFDKVEQDRYSVGLQYELYKGITLNGSVTNLKTTNYVTEGEFSNREQLTANIGASFSF

>CP087798_NoBovo2_Porin2
MHTLIHPLHPLARQLRWIVPMSVLALF-AMPAHAAMLETPSVKDGLSLGIYGSINPNFSTESNKFNYTYGDPRIFGTNGSVADVLANQDRKDSDEQLRLNGLNWGSVEFYASQRLTPKITANSSILIEASESDSRNQGAYWGAWFDFGTYGEQGRLSVGSRFNRLGVSQTGLGMLNTMNDTGTNINARYTGVPNLTLSAYHMLTQSADVNNRRALGWHHSDGVSAKYDFDFAPRKTLTLAGGYSRSKGHDDMAYYDVAEKADAYLLGVGFRHNDWMVGLDYGEREESYNGYVTSGVDKKVYGAKVDYEFTPRLKGTLSYGHSHSKNNSPAPFERMVDFGRLEPYSGTEALFFDKVEQDRYSVGLQYELYKGITLNGSVTNLKTTNYVTEGEFSNREQLTANIGASFSF

>CP087793_NoBovo2_Porin2
MHTLIHPLHPLARQLRWIVPMSVLALF-AMPAHAAMLETPSVKDGLSLGIYGSINPNFSTESNKFNYTYGDPRIFGTNGSVADVLANQDRKDSDEQLRLNGLNWGSVEFYASQRLTPKITANSSILIEASESDSRNQGAYWGAWFDFGTYGEQGRLSVGSRFNRLGVSQTGLGMLNTMNDTGTNINARYTGVPNLTLSAYHMLTQSADVNNRRALGWHHSDGVSAKYDFDFAPRKTLTLAGGYSRSKGHDDMAYYDVAEKADAYLLGVGFRHNDWMVGLDYGEREESYNGYVTSGVDKKVYGAKVDYEFTPRLKGTLSYGHSHSKNNSPAPFERMVDFGRLEPYSGTEALFFDKVEQDRYSVGLQYELYKGITLNGSVTNLKTTNYVTEGEFSNREQLTANIGASFSF

>CP087796_NoBovo2_Porin2
MHTLIHPLHPLARQLRWIVPMSVLALF-AMPAHAAMLETPSVKDGLSLGIYGSINPNFSTESNKFNYTYGDPRIFGTNGSVADVLANQDRKDSDEQLRLNGLNWGSVEFYASQRLTPKITANSSILIEASESDSRNQGAYWGAWFDFGTYGEQGRLSVGSRFNRLGVSQTGLGMLNTMNDTGTNINARYTGVPNLTLSAYHMLTQSADVNNRRALGWHHSDGVSAKYDFDFAPRKTLTLAGGYSRSKGHDDMAYYDVAEKADAYLLGVGFRHNDWMVGLDYGEREESYNGYVTSGVDKKVYGAKVDYEFTPRLKGTLSYGHSHSKNNSPAPFERMVDFGRLEPYSGTEALFFDKVEQDRYSVGLQYELYKGITLNGSVTNLKTTNYVTEGEFSNREQLTANIGASFSF

>CP087837_NoBovo2_Porin2
MHTLIHPLHPLARQLRWIVPMSVLALF-AMPAHAAMLETPSVKDGLSLGIYGSINPNFSTESNKFNYTYGDPRIFGTNGSVADVLANQDRKDSDEQLRLNGLNWGSVEFYASQRLTPKITANSSILIEASESDSRNQGAYWGAWFDFGTYGEQGRLSVGSRFNRLGVSQTGLGMLNTMNDTGTNINARYTGVPNLTLSAYHMLTQSADVNNRRALGWHHSDGVSAKYDFDFAPRKTLTLAGGYSRSKGHDDMAYYDVAEKADAYLLGVGFRHNDWMVGLDYGEREESYNGYVTSGVDKKVYGAKVDYEFTPRLKGTLSYGHSHSKNNSPAPFERMVDFGRLEPYSGTEALFFDKVEQDRYSVGLQYELYKGITLNGSVTNLKTTNYVTEGEFSNREQLTANIGASFSF

>CP087863_NoBovo2_Porin2
MHTLIHPLHPLARQLRWIVPMSVLALF-AMPAHAAMLETPSVKDGLSLGIYGSINPNFSTESNKFNYTYGDPRIFGTNGSVADVLANQDRKDSDEQLRLNGLNWGSVEFYASQRLTPKITANSSILIEASESDSRNQGAYWGAWFDFGTYGEQGRLSVGSRFNRLGVSQTGLGMLNTMNDTGTNINARYTGVPNLTLSAYHMLTQSADVNNRRALGWHHSDGVSAKYDFDFAPRKTLTLAGGYSRSKGHDDMAYYDVAEKADAYLLGVGFRHNDWMVGLDYGEREESYNGYVTSGVDKKVYGAKVDYEFTPRLKGTLSYGHSHSKNNSPAPFERMVDFGRLEPYSGTEALFFDKVEQDRYSVGLQYELYKGITLNGSVTNLKTTNYVTEGEFSNREQLTANIGASFSF

>CP087865_NoBovo2_Porin2
MHTLIHPLHPLARQLRWIFPMSVLALF-AMPAHAAMLETPSVKDGLSLGIYGSINPNFSTESNKFNYTYGDPRIFGTNGSVADVLANQDRKDSDEQLRLNGLNWGSVEFYASQRLTPKITANSSILIEASESDSRNQGAYWGAWFDFGTYGEQGRLSVGSRFNRLGVSQTGLGMLNTMNDTGTNINARYTGVPNLTLSAYHMLTQSADVNNRRALGWHHSDGVSAKYDFDFAPRKTLTLAGGYSRSKGHDDMAYYDVAEKADAYLLGVGFRHNDWMVGLDYGEREESYNGYVTSGVDKKVYGAKVDYEFTPRLKGTLSYGHSHSKNNSPAPFERMVDFGRLEPYSGTEALFFDKVEQDRYSVGLQYELYKGITLNGSVTNLKTTNYVTEGEFSNREQLTANIGASFSF

>CP087821_NoBovo2_Porin2
MHTLIHPLHPLARQLRWIVPMSVLALF-AMPAHAAMLETPSVKDGLSLGIYGSINPNFSTESNKFNYTYGDPRIFGTNGSVADVLANQDRKDSDEQLRLNGLNWGSVEFYASQRLTPKITANSSILIEASESDSRNQGAYWGAWFDFGTYGEQGRLSVGSRFNRLGVSQTGLGMLNTMNDTGTNINARYTGVPNLTLSAYHMLTQSADVNNRRALGWHHSDGVSAKYDFDFAPRKTLTLAGGYSRSKGHDDMAYYDVAEKADAYLLGVGFRHNDWMVGLDYGEREESYNGYVTSGVDKKVYGAKVDYEFTPRLKGTLSYGHSHSKNNSPAPFERMVDFGRLEPYSGTEALFFDKVEQDRYSVGLQYELYKGITLNGSVTNLKTTNYVTEGEFSNREQLTANIGASFSF

>CP087805_NoBovo2_Porin2
MHTLIHPLHPLARQLRWIVPMSVLALF-AMPAHAAMLETPSVKDGLSLGIYGSINPNFSTESNKFNYTYGDPRIFGTNGSVADVLANQDRKDSDEQLRLNGLNWGSVEFYASQRLTPKITANSSILIEASESDSRNQGAYWGAWFDFGTYGEQGRLSVGSRFNRLGVSQTGLGMLNTMNDTGTNINARYTGVPNLTLSAYHMLTQSADVNNRRALGWHHSDGVSAKYDFDFAPRKTLTLAGGYSRSKGHDDMAYYDVAEKADAYLLGVGFRHNDWMVGLDYGEREESYNGYVTSGVDKKVYGAKVDYEFTPRLKGTLSYGHSHSKNNSPAPFERMVDFGRLEPYSGTEALFFDKVEQDRYSVGLQYELYKGITLNGSVTNLKTTNYVTEGEFSNREQLTANIGASFSF

>CP087788_NoBovo2_Porin2
MHTLIHPLHPLARQLRWIVPMSVLALF-AMPAHAAMLETPSVKDGLSLGIYGSINPNFSTESNKFNYTYGDPRIFGTNGSVADVLANQDRKDSDEQLRLNGLNWGSVEFYASQRLTPKITANSSILIEASESDSRNQGAYWGAWFDFGTYGEQGRLSVGSRFNRLGVSQTGLGMLNTMNDTGTNINARYTGVPNLTLSAYHMLTQSADVNNRRALGWHHSDGVSAKYDFDFAPRKTLTLAGGYSRSKGHDDMAYYDVAEKADAYLLGVGFRHNDWMVGLDYGEREESYNGYVTSGVDKKVYGAKVDYEFTPRLKGTLSYGHSHSKNNSPAPFERMVDFGRLEPYSGTEALFFDKVEQDRYSVGLQYELYKGITLNGSVTNLKTTNYVTEGEFSNREQLTANIGASFSF

>CP087791_NoBovo2_Porin2
MHTLIHPLHPLARQLRWIVPMSVLALF-AMPAHAAMLETPSVKDGLSLGIYGSINPNFSTESNKFNYTYGDPRIFGTNGSVADVLANQDRKDSDEQLRLNGLNWGSVEFYASQRLTPKITANSSILIEASESDSRNQGAYWGAWFDFGTYGEQGRLSVGSRFNRLGVSQTGLGMLNTMNDTGTNINARYTGVPNLTLSAYHMLTQSADVNNRRALGWHHSDGVSAKYDFDFAPRKTLTLAGGYSRSKGHDDMAYYDVAEKADAYLLGVGFRHNDWMVGLDYGEREESYNGYVTSGVDKKVYGAKVDYEFTPRLKGTLSYGHSHSKNNSPAPFERMVDFGRLEPYSGTEALFFDKVEQDRYSVGLQYELYKGITLNGSVTNLKTTNYVTEGEFSNREQLTANIGASFSF

>CP087862_NoBovo2_Porin2
MHTLIHPLHPLARQLRWIVPMSVLALF-AMPAHAAMLETPSVKDGLSLGIYGSINPNFSTESNKFNYTYGDPRIFGTNGSVADVLANQDRKDSDEQLRLNGLNWGSVEFYASQRLTPKITANSSILIEASESDSRNQGAYWGAWFDFGTYGEQGRLSVGSRFNRLGVSQTGLGMLNTMNDTGTNINARYTGVPNLTLSAYHMLTQSADVNNRRALGWHHSDGVSAKYDFDFAPRKTLTLAGGYSRSKGHDDMAYYDVAEKADAYLLGVGFRHNDWMVGLDYGEREESYNGYVTSGVDKKVYGAKVDYEFTPRLKGTLSYGHSHSKNNSPAPFERMVDFGRLEPYSGTEALFFDKVEQDRYSVGLQYELYKGITLNGSVTNLKTTNYVTEGEFSNREQLTANIGASFSF

>CP087776_NoBovo2_Porin2
MHTLIHPLHPLARQLRWIVPMSVLALF-AMPAHAAMLETPSVKDGLSLGIYGSINPNFSTESNKFNYTYGDPRIFGTNGSVADVLANQDRKDSDEQLRLNGLNWGSVEFYASQRLTPKITANSSILIEASESDSRNQGAYWGAWFDFGTYGEQGRLSVGSRFNRLGVSQTGLGMLNTMNDTGTNINARYTGVPNLTLSAYHMLTQSADVNNRRALGWHHSDGVSAKYDFDFAPRKTLTLAGGYSRSKGHDDMAYYDVAEKADAYLLGVGFRHNDWMVGLDYGEREESYNGYVTSGVDKKVYGAKVDYEFTPRLKGTLSYGHSHSKNNSPAPFERMVDFGRLEPYSGTEALFFDKVEQDRYSVGLQYELYKGITLNGSVTNLKTTNYVTEGEFSNREQLTANIGASFSF

>CP087814_NoBovo2_Porin2
MHTLIHPLHPLARQLRWIVPMSVLALF-AMPAHAAMLETPSVKDGLSLGIYGSINPNFSTESNKFNYTYGDPRIFGTNGSVADVLANQDRKDSDEQLRLNGLNWGSVEFYASQRLTPKITANSSILIEASESDSRNQGAYWGAWFDFGTYGEQGRLSVGSRFNRLGVSQTGLGMLNTMNDTGTNINARYTGVPNLTLSAYHMLTQSADVNNRRALGWHHSDGVSAKYDFDFAPRKTLTLAGGYSRSKGHDDMAYYDVAEKADAYLLGVGFRHNDWMVGLDYGEREESYNGYVTSGVDKKVYGAKVDYEFTPRLKGTLSYGHSHSKNNSPAPFERMVDFGRLEPYSGTEALFFDKVEQDRYSVGLQYELYKGITLNGSVTNLKTTNYVTEGEFSNREQLTANIGASFSF

>CP087840_NoBovo2_Porin2
MHTLIHPLHPLARQLRWIVPMSVLALF-AMPAHAAMLETPSVKDGLSLGIYGSINPNFSTESNKFNYTYGDPRIFGTNGSVADVLANQDRKDSDEQLRLNGLNWGSVEFYASQRLTPKITANSSILIEASESDSRNQGAYWGAWFDFGTYGEQGRLSVGSRFNRLGVSQTGLGMLNTMNDTGTNINARYTGVPNLTLSAYHMLTQSADVNNRRALGWHHSDGVSAKYDFDFAPRKTLTLAGGYSRSKGHDDMAYYDVAEKADAYLLGVGFRHNDWMVGLDYGEREESYNGYVTSGVDKKVYGAKVDYEFTPRLKGTLSYGHSHSKNNSPAPFERMVDFGRLEPYSGTEALFFDKVEQDRYSVGLQYELYKGITLNGSVTNLKTTNYVTEGEFSNREQLTANIGASFSF

>CP087851_NoBovo2_Porin2
MHTLIHPLHPLARQLRWIVPMSVLALF-AMPAHAAMLETPSVKDGLSLGIYGSINPNFSTESNKFNYTYGDPRIFGTNGSVADVLANQDRKDSDEQLRLNGLNWGSVEFYASQRLTPKITANSSILIEASESDSRNQGAYWGAWFDFGTYGEQGRLSVGSRFNRLGVSQTGLGMLNTMNDTGTNINARYTGVPNLTLSAYHMLTQSADVNNRRALGWHHSDGVSAKYDFDFAPRKTLTLAGGYSRSKGHDDMAYYDVAEKADAYLLGVGFRHNDWMVGLDYGEREESYNGYVTSGVDKKVYGAKVDYEFTPRLKGTLSYGHSHSKNNSPAPFERMVDFGRLEPYSGTEALFFDKVEQDRYSVGLQYELYKGITLNGSVTNLKTTNYVTEGEFSNREQLTANIGASFSF

>CP087844_NoBovo2_Porin2
MHTLIHPLHPLARQLRWIVPMSVLALF-AMPAHAAMLETPSVKDGLSLGIYGSINPNFSTESNKFNYTYGDPRIFGTNGSVADVLANQDRKDSDEQLRLNGLNWGSVEFYASQRLTPKITANSSILIEASESDSRNQGAYWGAWFDFGTYGEQGRLSVGSRFNRLGVSQTGLGMLNTMNDTGTNINARYTGVPNLTLSAYHMLTQSADVNNRRALGWHHSDGVSAKYDFDFAPRKTLTLAGGYSRSKGHDDMAYYDVAEKADAYLLGVGFRHNDWMVGLDYGEREESYNGYVTSGVDKKVYGAKVDYEFTPRLKGTLSYGHSHSKNNSPAPFERMVDFGRLEPYSGTEALFFDKVEQDRYSVGLQYELYKGITLNGSVTNLKTTNYVTEGEFSNREQLTANIGASFSF

>CP087784_NoBovo2_Porin2
MHTLIHPLHPLARQLRWIVPMSVLALF-AMPAHAAMLETPSVKDGLSLGIYGSINPNFSTESNKFNYTYGDPRIFGTNGSVADVLANQDRKDSDEQLRLNGLNWGSVEFYASQRLTPKITANSSILIEASESDSRNQGAYWGAWFDFGTYGEQGRLSVGSRFNRLGVSQTGLGMLNTMNDTGTNINARYTGVPNLTLSAYHMLTQSADVNNRRALGWHHSDGVSAKYDFDFAPRKTLTLAGGYSRSKGHDDMAYYDVAEKADAYLLGVGFRHNDWMVGLDYGEREESYNGYVTSGVDKKVYGAKVDYEFTPRLKGTLSYGHSHSKNNSPAPFERMVDFGRLEPYSGTEALFFDKVEQDRYSVGLQYELYKGITLNGSVTNLKTTNYVTEGEFSNREQLTANIGASFSF

>CP087843_NoBovo2_Porin2
MHTLIHPLHPLARQLRWIVPMSVLALF-AMPAHAAMLETPSVKDGLSLGIYGSINPNFSTESNKFNYTYGDPRIFGTNGSVADVLANQDRKDSDEQLRLNGLNWGSVEFYASQRLTPKITANSSILIEASESDSRNQGAYWGAWFDFGTYGEQGRLSVGSRFNRLGVSQTGLGMLNTMNDTGTNINARYTGVPNLTLSAYHMLTQSADVNNRRALGWHHSDGVSAKYDFDFAPRKTLTLAGGYSRSKGHDDMAYYDVAEKADAYLLGVGFRHNDWMVGLDYGEREESYNGYVTSGVDKKVYGAKVDYEFTPRLKGTLSYGHSHSKNNSPAPFERMVDFGRLEPYSGTEALFFDKVEQDRYSVGLQYELYKGITLNGSVTNLKTTNYVTEGEFSNREQLTANIGASFSF

>CP087771_NoBovo2_Porin2
MHTLIHPLHPLARQLRWIVPMSVLALF-AMPAHAAMLETPSVKDGLSLGIYGSINPNFSTESNKFNYTYGDPRIFGTNGSVADVLANQDRKDSDEQLRLNGLNWGSVEFYASQRLTPKITANSSILIEASESDSRNQGAYWGAWFDFGTYGEQGRLSVGSRFNRLGVSQTGLGMLNTMNDTGTNINARYTGVPNLTLSAYHMLTQSADVNNRRALGWHHSDGVSAKYDFDFAPRKTLTLAGGYSRSKGHDDMAYYDVAEKADAYLLGVGFRHNDWMVGLDYGEREESYNGYVTSGVDKKVYGAKVDYEFTPRLKGTLSYGHSHSKNNSPAPFERMVDFGRLEPYSGTEALFFDKVEQDRYSVGLQYELYKGITLNGSVTNLKTTNYVTEGEFSNREQLTANIGASFSF

>CP087859_NoBovo2_Porin2
MHTLIHPLHPLARQLRWIVPMSVLALF-AMPAHAAMLETPSVKDGLSLGIYGSINPNFSTESNKFNYTYGDPRIFGTNGSVADVLANQDRKDSDEQLRLNGLNWGSVEFYASQRLTPKITANSSILIEASESDSRNQGAYWGAWFDFGTYGEQGRLSVGSRFNRLGVSQTGLGMLNTMNDTGTNINARYTGVPNLTLSAYHMLTQSADVNNRRALGWHHSDGVSAKYDFDFAPRKTLTLAGGYSRSKGHDDMAYYDVAEKADAYLLGVGFRHNDWMVGLDYGEREESYNGYVTSGVDKKVYGAKVDYEFTPRLKGTLSYGHSHSKNNSPAPFERMVDFGRLEPYSGTEALFFDKVEQDRYSVGLQYELYKGITLNGSVTNLKTTNYVTEGEFSNREQLTANIGASFSF

>CP087781_NoBovo2_Porin2
MHTLIHPLHPLARQLRWIVPMSVLALF-AMPAHAAMLETPSVKDGLSLGIYGSINPNFSTESNKFNYTYGDPRIFGTNGSVADVLANQDRKDSDEQLRLNGLNWGSVEFYASQRLTPKITANSSILIEASESDSRNQGAYWGAWFDFGTYGEQGRLSVGSRFNRLGVSQTGLGMLNTMNDTGTNINARYTGVPNLTLSAYHMLTQSADVNNRRALGWHHSDGVSAKYDFDFAPRKTLTLAGGYSRSKGHDDMAYYDVAEKADAYLLGVGFRHNDWMVGLDYGEREESYNGYVTSGVDKKVYGAKVDYEFTPRLKGTLSYGHSHSKNNSPAPFERMVDFGRLEPYSGTEALFFDKVEQDRYSVGLQYELYKGITLNGSVTNLKTTNYVTEGEFSNREQLTANIGASFSF

>CP087856_NoBovo2_Porin2
MHTLIHPLHPLARQLRWIVPMSVLALF-AMPAHAAMLETPSVKDGLSLGIYGSINPNFSTESNKFNYTYGDPRIFGTNGSVADVLANQDRKDSDEQLRLNGLNWGSVEFYASQRLTPKITANSSILIEASESDSRNQGAYWGAWFDFGTYGEQGRLSVGSRFNRLGVSQTGLGMLNTMNDTGTNINARYTGVPNLTLSAYHMLTQSADVNNRRALGWHHSDGVSAKYDFDFAPRKTLTLAGGYSRSKGHDDMAYYDVAEKADAYLLGVGFRHNDWMVGLDYGEREESYNGYVTSGVDKKVYGAKVDYEFTPRLKGTLSYGHSHSKNNSPAPFERMVDFGRLEPYSGTEALFFDKVEQDRYSVGLQYELYKGITLNGSVTNLKTTNYVTEGEFSNREQLTANIGASFSF

>CP011380_NoBovo2_TBDR
MTVTKLRLALVAILLPLSLSAFADDTDDEIPTAHLGTLKVTTTQAKHLANLLGKRANVSDQTVRADELKKRATTLGDALDGELGIHSNQFGGGASAPIIRGQEGKRITILQNNADVIDMAHLSPDHTVMVDTVLANRAEVVRGVSTLLYKSGNSAGAVNIVDNKIPTKLPAKPITGEAGVRFNTGNNEKLGTGAITFGLGQNFAVHLEGLHKSAGNYRTPNYQYTTFDNENQIDRYVKAPERLASLEKEWQAIKNGTPLSWRDKTYFISDEAGYLAQKAILEQDLSTIQYYQFDYLPESWADSKAGSLGLSWIGNKGYVGVAISERKDKYGLPAHNAIYEGCGVISIFDSLWDRPYLATYPQLINEDDVNYINPRPDCADHAHTNFNHSHGVHKKHDKHGTPFVDLTARRYDLRSEWDNPVPFVDKVRTNVGYVDYRHDEKEGDVVNTSFMNKGKVARAELTHTPFKNAKALWGVQYTEQDNSALSPQTEWRQRQLLTQNMLKNKALFAMGQYNVGNVELELGTRLEKQSVAMDYDTKHIDWIMRERSNLQSNPEKLQQAIDDAINATKPHKNTAHSYALGVHWKFLPDYTLSFNASHQERLPNSQELYTHGMHLATNSFEIGNRHLTKEKSNNYELGLKFVGDKLDYKVAGYLYDFDNYIYLSTINEYLGTARVNHLKKLRINRYDQSPAKFYGAEASVGYQFNDNYYASVFGDYIKGKLHDMPPIVSDYTPASWGRPAIKTYTDQEDRTTPRLPPMRLGAKVKADFDDKWSGSMEYVRTFDQNKVSKFEAPTKGHHLLNMGVNYQNYKGGLDYSIFFNANNLLDQKVYAHETHLPYIPQMGRNFSLGVNVKY

>CP011381_NoBovo2_TBDR
MTVTKLRLALVAILLPLSLSAFADDTDDEIPTAHLGTLKVTTTQAKHLANLLGKRANVSDQTVRADELKKRATTLGDALDGELGIHSNQFGGGASAPIIRGQEGKRITILQNNADVIDMAHLSPDHTVMVDTVLANRAEVVRGVSTLLYKSGNSAGAVNIVDNKIPTKLPAKPITGEAGVRFNTGNNEKLGTGAITFGLGQNFAVHLEGLHKSAGNYRTPNYQYTTFDNENQIDRYVKAPERLASLEKEWQAIKNGTPLSWRDKTYFISDEAGYLAQKAILEQDLSTIQHYQFDYLPESWADSKAGSLGLSWIGNKGYVGVAISERKDKYGLPAHNAIYEGCGVISIFDSLWDRPYLATYPQLINEDDVNYINPRPDCADHAHTNFNHSHGVHKKHDKHGTPFVDLTARRYDLRSEWDNPVPFVDKVRANVGYVDYRHDEKEGDVVNTSFMNKGKVARAELTHTPFKNAKALWGVQYTEQDNSALSPQTEWRQRQLLTQNMLKNKALFAMGQYNVGNVELELGTRLEKQSVAMDYDTKHIDWIMRERSNLQSNPEKLQQAIDDAINATKPHKNTAHSYALGVHWKFLPDYTLSFNASHQERLPNSQELYTHGMHLATNSFEIGNRHLTKEKSNNYELGLKFVGDKLDYKVAGYLYDFDNYIYLSTINEYLGTARVNHLKKLRINRYDQSPAKFYGAEASVGYQFNDNYYASVFGDYIKGKLHDMPPIVSDYTPASWGRPAIKTYTDQEDRTTPRLPPMRLGAKVKADFDDKWSGSMEYVRTFDQNKVSKFEAPTKGHHLLNMGVNYQNYKGGLDYSIFFNANNLLDQKVYAHETHLPYIPQMGRNFSLGVNVKY

>CP011374_NoBovo2_TBDR
MTVTKLRLALVAILLPLSLSAFADDTDDEIPTAHLGTLKVTTTQAKHLANLLGKRANVSDQTVRADELKKRATTLGDALDGELGIHSNQFGGGASAPIIRGQEGKRITILQNNADVIDMAHLSPDHTVMVDTVLANRAEVVRGVSTLLYKSGNSAGAVNIVDNKIPTKLPAKPITGEAGVRFNTGNNEKLGTGAITFGLGQNFAVHLEGLHKSADNYRTPNYQYTTFDNENQIDRYVKAPERLASLAKEWQAIKNGTPLSWRDKTYFISDEAGYLAQKAILEQDLSTIQHYQFDYLPESWADSKAGSLGLSWIGNKGYVGVAISERKDKYGLPAHNAIYEGCGVISIFDSLWDRPYLATYPQLINEDDVNYINPRPDCADHAHTNFNHSHGVHKKHDKHGTPFVDLTARRYDLRSEWDNPVPFVDKVRANVGYVDYRHDEKEGDVVNTSFMNKGKVARAELTHTPFKNAKALWGVQYTEQDNSALSPQTEWRQRQLLTQNMLKNKALFAMGQYNVGNVELELGTRLEKQSVAMDYDTKHIDWIMRERSNLQSNPEKLQQAIDDAINATKPHKNTAHSYALGVHWKFLPDYTLSFNASHQERLPNSQELYTHGMHLATNSFEIGNRHLTKEKSNNYELGLKFVGDKLDYKVAGYLYDFDNYIYLSTINEYLGTARVNHLKKLRINRYDQSPAKFYGAEASVGYQFNDNYYASVFGDYIKGKLHDMPPIVSDYTPASWGRPAIKTYTDQEDRTTPRLPPMRLGAKVKADFDDKWSGSMEYVRTFDQNKVSKFEAPTKGHHLLNMGVNYQNYKGGLDYSIFFNANNLLDQKVYAHETHLPYIPQMGRNFSLGVNVKY

>CP087776_NoBovo2_TBDR
--MTAYKRLPLAILLILSHHALADD----VPTVQLEHEIINIKHQPLESLALGGTRKVGDTVIKSEVLKQRAVTLGDALDGELGIHSNQFGGGASAPIIRGQEGKRITILQNNADVIDMAHLSPDHAVMVDTVLARQAEVVRGVSTLLYKSGNSAGAVNIVDNKIPTKLPTKPITGEAGIRFNTGNNEKLGTGAITFGLGQNFAVHLEGLHKSAGNYRTPNYQYTTFDNENQIDRYVKAPERLASLDKEWQAIKNGTPLSWRDKTYFISDEAGYLAQKAILEQDLSTIQHYQFDYLPESWADSKAGSLGLSWIGNKGYVGVAISERKDKYGLPAHNAIYEGCGVISIFDSLWDRPYLATYPQLINEDDVNYINPRPDCADHAHTNFNHSHGVHKKHDKHGTPFVDLTARRYDLRSEWDNPVPFVDKVRTNVGYVDYRHDEKEGDVVNTSFMNKGKVARAELTHTPFKNAKALWGVQYTEQDNSALSPQTEWRQRQLLTQNMLKNKALFAMGQYNVGNVELELGTRLEKQSVAMDYDTKHIDWIMRERSNLQSNPEKLQQAIDDAINATKPHKNTAHSYALGVHWKFLPDYTLSFNASHQERLPNSQELYTHGMHLATNSFEIGNRHLTKEKSNNYELGLKFVGDKLDYKVAGYLYDFDNYIYLSTINEYLGTARVNHLKKLRINRYDQSPAKFYGAEASVGYQFNDNYYASVFGDYIKGKLHDMPPIVSDYTPASWGRPAIKTYTDQEDRTTPRLPPMRLGAKVKADFDDKWSGSMEYVRTFDQNKVSKFEAPTKGHHLLNMGVNYQNYKGGLDYSIFFNANNLLDQKVYAHETHLPYIPQMGRNFSMGINFKF

>CP087863_NoBovo2_TBDR
--MTAYKRLPLAILLILSHHALADD----VPTVQLEHEIINIKHQPLESLALGGTRKVGDTVIKSEVLKQRAVTLGDALDGELGIHSNQFGGGASAPIIRGQEGKRITILQNNADVIDMAHLSPDHAVMVDTVLARQAEVVRGVSTLLYKSGNSAGAVNIVDNKIPTKLPTKPITGEAGIRFNTGNNEKLGTGAITFGLGQNFAVHLEGLHKSAGNYRTPNYQYTTFDNENQIDRYVKAPERLASLDKEWQAIKNGTPLSWRDKTYFISDEAGYLAQKAILEQDLSTIQHYQFDYLPESWADSKSGSAGLSWIGNKGYVGVAISERKDKYGLPAHNTIYEGCGVISIFDSLWDRPYLATYPQLINEDDVNYINPRPDCADHAHENFNHSHGVHKKHNKHGTPFVDLTTRRYDLRSEWDNPVPFVDKVRANVGYVDYKHDEKEGDVVNTSFMNKGKVARVELTHTPFNNAKALWGVQYTEQDNSALSPQTEWRQRQLLTQNVLKNKALFAMGQYNVGNVELELGTRLEKQTVTMDYDTDHIIQTMKDRSRLRLDADKLKEATDYAINATKPHQKTAHSYALGVHWKFLPNYTLSFNASHQERLPNSQELYTHGMHLATNSFEIGNRHLTKEKSNNYELGLKFVGDKLDYKVTGYLYDFDNYIYLSTINEYLGTARVNHLKKLRINRYDQSPAKFYGAEASIGYQLNDTYYASVFGDYVKGKLHDMPPIVSDYTPASWGRPAIKTYTDQEDRTTPRLPPMRLGAKVKADFDDKWSGSMEYVRTFDQNKVSKFEAPTKGHHLLNMGVNYQNYKGGLDYSIFFNANNLLDQKVYAHETHLPYIPQMGRNFSMGINFKF

>CP087862_NoBovo2_TBDR
--MTAYKRLPLAILLILSHHALADD----VPTVQLEHEIINIKHQPLESLALGGTRKVGDTVIKSEVLKQRAVTLGDALDGELGIHSNQFGGGASAPIIRGQEGKRITILQNNADVIDMAHLSPDHAVMVDTVLARQAEVVRGVSTLLYKSGNSAGAVNIVDNKIPTKLPTKPITGEAGIRFNTGNNEKLGTGAITFGLGQNFAVHLEGLHKSAGNYRTPNYQYTTFDNENQIDRYVKAPERLASLDKEWQAIKNGTPLSWRDKTYFISDEAGYLAQKAILEQDLSTIQHYQFDYLPESWADSKSGSAGLSWIGNKGYVGVAISERKDKYGLPAHNTIYEGCGVISIFDSLWDRPYLATYPQLINEDDVNYINPRPDCADHAHENFNHSHGVHKKHNKHGTPFVDLTTRRYDLRSEWDNPVPFVDKVRANVGYVDYKHDEKEGDVVNTSFMNKGKVARVELTHTPFNNAKALWGVQYTEQDNSALSPQTEWRQRQLLTQNVLKNKALFAMGQYNVGNVELELGTRLEKQTVTMDYDTDHIIQTMKDRSRLRLDADKLKEATDYAINATKPHQKTAHSYALGVHWKFLPNYTLSFNASHQERLPNSQELYTHGMHLATNSFEIGNRHLTKEKSNNYELGLKFVGDKLDYKVTGYLYDFDNYIYLSTINEYLGTARVNHLKKLRINRYDQSPAKFYGAEASIGYQLNDTYYASVFGDYVKGKLHDMPPIVSDYTPASWGRPAIKTYTDQEDRTTPRLPPMRLGAKVKADFDDKWSGSMEYVRTFDQNKVSKFEAPTKGHHLLNMGVNYQNYKGGLDYSIFFNANNLLDQKVYAHETHLPYIPQMGRNFSMGINFKF

>CP087805_NoBovo2_TBDR
--MTAYKRLPLAILLILSHHALADD----VPTVQLEHEIINIKHQPLESLALGGTRKVGDTVIKSEVLKQRAVTLGDALDGELGIHSNQFGGGASAPIIRGQEGKRITILQNNADVIDMAHLSPDHAVMVDTVLARQAEVVRGVSTLLYKSGNSAGAVNIVDNKIPTKLPTKPITGEAGIRFNTGNNEKLGTGAITFGLGQNFAVHLEGLHKSAGNYRTPNYQYTTFDNENQIDRYVKAPERLASLDKEWQAIKNGTPLSWRDKTYFISDEAGYLAQKAILEQDLSTIQHYQFDYLPESWADSKSGSAGLSWIGNKGYVGVAISERKDKYGLPAHNTIYEGCGVISIFDSLWDRPYLATYPQLINEDDVNYINPRPDCADHAHENFNHSHGVHKKHNKHGTPFVDLTTRRYDLRSEWDNPVPFVDKVRANVGYVDYKHDEKEGDVVNTSFMNKGKVARVELTHTPFNNAKALWGVQYTEQDNSALSPQTEWRQRQLLTQNVLKNKALFAMGQYNVGNVELELGTRLEKQTVTMDYDTDHIIQTMKDRSRLRLDADKLKEATDYAINATKPHQKTAHSYALGVHWKFLPNYTLSFNASHQERLPNSQELYTHGMHLATNSFEIGNRHLTKEKSNNYELGLKFVGDKLDYKVTGYLYDFDNYIYLSTINEYLGTARVNHLKKLRINRYDQSPAKFYGAEASIGYQLNDTYYASVFGDYVKGKLHDMPPIVSDYTPASWGRPAIKTYTDQEDRTTPRLPPMRLGAKVKADFDDKWSGSMEYVRTFDQNKVSKFEAPTKGHHLLNMGVNYQNYKGGLDYSIFFNANNLLDQKVYAHETHLPYIPQMGRNFSMGINFKF

>CP087796_NoBovo2_TBDR
--MTAYKRLPLAILLILSHHALADD----VPTVQLEHEIINIKHQPLESLALGGTRKVGDTVIKSEVLKQRAVTLGDALDGELGIHSNQFGGGASAPIIRGQEGKRITILQNNADVIDMAHLSPDHAVMVDTVLARQAEVVRGVSTLLYKSGNSAGAVNIVDNKIPTKLPTKPITGEAGIRFNTGNNEKLGTGAITFGLGQNFAVHLEGLHKSAGNYRTPNYQYTTFDNENQIDRYVKAPERLASLDKEWQAIKNGTPLSWRDKTYFISDEAGYLAQKAILEQDLSTIQHYQFDYLPESWADSKSGSAGLSWIGNKGYVGVAISERKDKYGLPAHNTIYEGCGVISIFDSLWDRPYLATYPQLINEDDVNYINPRPDCADHAHENFNHSHGVHKKHNKHGTPFVDLTTRRYDLRSEWDNPVPFVDKVRANVGYVDYKHDEKEGDVVNTSFMNKGKVARVELTHTPFNNAKALWGVQYTEQDNSALSPQTEWRQRQLLTQNVLKNKALFAMGQYNVGNVELELGTRLEKQTVTMDYDTDHIIQTMKDRSRLRLDADKLKEATDYAINATKPHQKTAHSYALGVHWKFLPNYTLSFNASHQERLPNSQELYTHGMHLATNSFEIGNRHLTKEKSNNYELGLKFVGDKLDYKVTGYLYDFDNYIYLSTINEYLGTARVNHLKKLRINRYDQSPAKFYGAEASIGYQLNDTYYASVFGDYVKGKLHDMPPIVSDYTPASWGRPAIKTYTDQEDRTTPRLPPMRLGAKVKADFDDKWSGSMEYVRTFDQNKVSKFEAPTKGHHLLNMGVNYQNYKGGLDYSIFFNANNLLDQKVYAHETHLPYIPQMGRNFSMGINFKF

>CP087821_NoBovo2_TBDR
--MTAYKRLPLAILLILSHHALADD----VPTVQLEHEIINIKHQPLESLALGGTRKVGDTVIKSEVLKQRAVTLGDALDGELGIHSNQFGGGASAPIIRGQEGKRITILQNNADVIDMAHLSPDHAVMVDTVLARQAEVVRGVSTLLYKSGNSAGAVNIVDNKIPTKLPTKPITGEAGIRFNTGNNEKLGTGAITFGLGQNFAVHLEGLHKSAGNYRTPNYQYTTFDNENQIDRYVKAPERLASLDKEWQAIKNGTPLSWRDKTYFISDEAGYLAQKAILEQDLSTIQHYQFDYLPESWADSKSGSAGLSWIGNKGYVGVAISERKDKYGLPAHNTIYEGCGVISIFDSLWDRPYLATYPQLINEDDVNYINPRPDCADHAHENFNHSHGVHKKHNKHGTPFVDLTTRRYDLRSEWDNPVPFVDKVRANVGYVDYKHDEKEGDVVNTSFMNKGKVARVELTHTPFNNAKALWGVQYTEQDNSALSPQTEWRQRQLLTQNVLKNKALFAMGQYNVGNVELELGTRLEKQTVTMDYDTDHIIQTMKDRSRLRLDADKLKEATDYAINATKPHQKTAHSYALGVHWKFLPNYTLSFNASHQERLPNSQELYTHGMHLATNSFEIGNRHLTKEKSNNYELGLKFVGDKLDYKVTGYLYDFDNYIYLSTINEYLGTARVNHLKKLRINRYDQSPAKFYGAEASIGYQLNDTYYASVFGDYVKGKLHDMPPIVSDYTPASWGRPAIKTYTDQEDRTTPRLPPMRLGAKVKADFDDKWSGSMEYVRTFDQNKVSKFEAPTKGHHLLNMGVNYQNYKGGLDYSIFFNANNLLDQKVYAHETHLPYIPQMGRNFSMGINFKF

>CP087865_NoBovo2_TBDR
--MTAYKRLPLAILLILSHHALADD----VPTVQLEHEIINIKHQPLESLALGGTRKVGDTVIKSEVLKQRAVTLGDALDGELGIHSNQFGGGASAPIIRGQEGKRITILQNNADVIDMAHLSPDHAVMVDTVLARQAEVVRGVSTLLYKSGNSAGAVNIVDNKIPTKLPTKPITGEAGIRFNTGNNEKLGTGAITFGLGQNFAVHLEGLHKSAGNYRTPNYQYTTFDNENQIDRYVKAPERLASLDKEWQAIKNGTPLSWRDKTYFISDEAGYLAQKAILEQDLSTIQHYQFDYLPESWADSKSGSAGLSWIGNKGYVGVAISERKDKYGLPAHNTIYEGCGVISIFDSLWDRPYLATYPQLINEDDVNYINPRPDCADHAHENFNHSHGVHKKHNKHGTPFVDLTTRRYDLRSEWDNPVPFVDKVRANVGYVDYKHDEKEGDVVNTSFMNKGKVARVELTHTPFNNAKALWGVQYTEQDNSALSPQTEWRQRQLLTQNVLKNKALFAMGQYNVGNVELELGTRLEKQTVTMDYDTDHIIQTMKDRSRLRLDADKLKEATDYAINATKPHQKTAHSYALGVHWKFLPNYTLSFNASHQERLPNSQELYTHGMHLATNSFEIGNRHLTKEKSNNYELGLKFVGDKLDYKVTGYLYDFDNYIYLSTINEYLGTARVNHLKKLRINRYDQSPAKFYGAEASIGYQLNDTYYASVFGDYVKGKLHDMPPIVSDYTPASWGRPAIKTYTDQEDRTTPRLPPMRLGAKVKADFDDKWSGSMEYVRTFDQNKVSKFEAPTKGHHLLNMGVNYQNYKGGLDYSIFFNANNLLDQKVYAHETHLPYIPQMGRNFSMGINFKF

>CP087791_NoBovo2_TBDR
--MTAYKRLPLAILLILSHHALADD----VPTVQLEHEIINIKHQPLESLALGGTRKVGDTVIKSEVLKQRAVTLGDALDGELGIHSNQFGGGASAPIIRGQEGKRITILQNNADVIDMAHLSPDHAVMVDTVLARQAEVVRGVSTLLYKSGNSAGAVNIVDNKIPTKLPTKPITGEAGIRFNTGNNEKLGTGAITFGLGQNFAVHLEGLHKSAGNYRTPNYQYTTFDNENQIDRYVKAPERLASLDKEWQAIKNGTPLSWRDKTYFISDEAGYLAQKAILEQDLSTIQHYQFDYLPESWADSKSGSAGLSWIGNKGYVGVAISERKDKYGLPAHNTIYEGCGVISIFDSLWDRPYLATYPQLINEDDVNYINPRPDCADHAHENFNHSHGVHKKHNKHGTPFVDLTTRRYDLRSEWDNPVPFVDKVRANVGYVDYKHDEKEGDVVNTSFMNKGKVARVELTHTPFNNAKALWGVQYTEQDNSALSPQTEWRQRQLLTQNVLKNKALFAMGQYNVGNVELELGTRLEKQTVTMDYDTDHIIQTMKDRSRLRLDADKLKEATDYAINATKPHQKTAHSYALGVHWKFLPNYTLSFNASHQERLPNSQELYTHGMHLATNSFEIGNRHLTKEKSNNYELGLKFVGDKLDYKVTGYLYDFDNYIYLSTINEYLGTARVNHLKKLRINRYDQSPAKFYGAEASIGYQLNDTYYASVFGDYVKGKLHDMPPIVSDYTPASWGRPAIKTYTDQEDRTTPRLPPMRLGAKVKADFDDKWSGSMEYVRTFDQNKVSKFEAPTKGHHLLNMGVNYQNYKGGLDYSIFFNANNLLDQKVYAHETHLPYIPQMGRNFSMGINFKF

>CP087798_NoBovo2_TBDR
--MTAYKRLPLAILLILSHHALADD----VPTVQLEHEIINIKHQPLESLALGGTRKVGDTVIKSEVLKQRAVTLGDALDGELGIHSNQFGGGASAPIIRGQEGKRITILQNNADVIDMAHLSPDHAVMVDTVLARQAEVVRGVSTLLYKSGNSAGAVNIVDNKIPTKLPNKPITGEAGIRFNTGNNEKLGTGAITFGLGQNVAVHLEGLHKSAGNYRTPNYQYTTFDNENQIDRYVKAPERLAALEKEWQAIKNGTPLSWRDKTYFISDEAGYLAQKAILEQDLSTIQHYHFDYLPESWADSKSGSAGLSWIGNKGYVGVAISERKDKYGLPAHNAIYEGCGVISIFDSLWDRPYLATYPQLIDESDVNYINPRPDCADHAHENFNHSHGVHKKHDKHGTPFVDLTTRRYDLRSEWDNPVPFVDKVRANVGYVDYKHDEKEGDVVNTSFMNKGKVARVELTHTPFKNAKALWGVQYTEQDNSALSPQTEWRKRQLLTQNVLKNTALFAMGQYNVGNVELELGTRLEKQKVAMDYDTDHIVQIMQDRSRLRLDADKLKEATDYAINATKPHKNTAHSYALGVHWKFLPNYTLSFNASHQERLPNSQELYTHGMHLATNSFEIGNRHLTKEKSNNYELGLKFVGDKLDYKVTGYLYDFDNYIYLSTINEYLGTARVNHLKKLRINRYDQSPAKFYGAEASIGYQLNDTYYASVFGDYVKGKLHDMPPIVSDYTPASWGKPAIKTYTDQEDRTTPRLPPMRLGAKVKADFDDKWSGSMEYVRTFNQNKVSKFEAPTKGHHLLNMGVNYQNYKGGLDYSIFFNANNLLDQKVYAHETHLPYIPQMGRNFSLGINFKF

>CP087843_NoBovo2_TBDR
--MTAYKRLPLAILLILSHHALADD----VPTVQLEHEIINIKHQPLESLALGGTRKVGDTVIKSEVLKQRAVTLGDALDGELGIHSNQFGGGASAPIIRGQEGKRITILQNNADVIDMAHLSPDHAVMVDTVLARQAEVVRGVSTLLYKSGNSAGAVNIVDNKIPTKLPNKPITGEAGIRFNTGNNEKLGTGAITFGLGQNVAVHLEGLHKSAGNYRTPNYQYTTFDNENQIDRYVKAPERLAALEKEWQAIKNGTPLSWRDKTYFISDEAGYLAQKAILEQDLSTIQHYHFDYLPESWADSKSGSAGLSWIGNKGYVGVAISERKDKYGLPAHNAIYEGCGVISIFDSLWDRPYLATYPQLIDESDVNYINPRPDCADHAHENFNHSHGVHKKHDKHGTPFVDLTTRRYDLRSEWDNPVPFVDKVRANVGYVDYKHDEKEGDVVNTSFMNKGKVARVELTHTPFKNAKALWGVQYTEQDNSALSPQTEWRKRQLLTQNVLKNTALFAMGQYNVGNVELELGTRLEKQKVAMDYDTDHIVQIMQDRSRLRLDADKLKEATDYAINATKPHKNTAHSYALGVHWKFLPNYTLSFNASHQERLPNSQELYTHGMHLATNSFEIGNRHLTKEKSNNYELGLKFVGDKLDYKVTGYLYDFDNYIYLSTINEYLGTARVNHLKKLRINRYDQSPAKFYGAEASIGYQLNDTYYASVFGDYVKGKLHDMPPIVSDYTPASWGKPAIKTYTDQEDRTTPRLPPMRLGAKVKADFDDKWSGSMEYVRTFDQNKVSKFEAPTKGHHLLNMGVNYQNYKGGLDYSIFFNANNLLDQKVYAHETHLPYIPQMGRNFSLGINFKF

>CP087844_NoBovo2_TBDR
--MTAYKRLPLAILLILSHHALADD----VPTVQLEHEIINIKHQPLESLALGGTRKVGDTVIKSEVLKQRAVTLGDALDGELGIHSNQFGGGASAPIIRGQEGKRITILQNNADVIDMAHLSPDHAVMVDTVLARQAEVVRGVSTLLYKSGNSAGAVNIVDNKIPTKLPNKPITGEAGIRFNTGNNEKLGTGAITFGLGQNVAVHLEGLHKSAGNYRTPNYQYTTFDNENQIDRYVKAPERLAALEKEWQAIKNGTPLSWRDKTYFISDEAGYLAQKAILEQDLSTIQHYHFDYLPESWADSKSGSAGLSWIGNKGYVGVAISERKDKYGLPAHNAIYEGCGVISIFDSLWDRPYLATYPQLIDESDVNYINPRPDCADHAHENFNHSHGVHKKHDKHGTPFVDLTTRRYDLRSEWDNPVPFVDKVRANVGYVDYKHDEKEGDVVNTSFMNKGKVARVELTHTPFKNAKALWGVQYTEQDNSALSPQTEWRKRQLLTQNVLKNTALFAMGQYNVGNVELELGTRLEKQKVAMDYDTDHIVQIMQDRSRLRLDADKLKEATDYAINATKPHKNTAHSYALGVHWKFLPNYTLSFNASHQERLPNSQELYTHGMHLATNSFEIGNRHLTKEKSNNYELGLKFVGDKLDYKVTGYLYDFDNYIYLSTINEYLGTARVNHLKKLRINRYDQSPAKFYGAEASIGYQLNDTYYASVFGDYVKGKLHDMPPIVSDYTPASWGKPAIKTYTDQEDRTTPRLPPMRLGAKVKADFDDKWSGSMEYVRTFDQNKVSKFEAPTKGHHLLNMGVNYQNYKGGLDYSIFFNANNLLDQKVYAHETHLPYIPQMGRNFSLGINFKF

>CP087848_NoBovo2_TBDR
--MTAYKRLPLAILLILSHHALADD----VPTVQLEHEIINIKHQPLESLALGGTRKVGDTVIKSEVLKQRAVTLGDALDGELGIHSNQFGGGASAPIIRGQEGKRITILQNNADVIDMAHLSPDHAVMVDTVLARQAEVVRGVSTLLYKSGNSAGAVNIVDNKIPTKLPNKPITGEAGIRFNTGNNEKLGTGAITFGLGQNVAVHLEGLHKSAGNYRTPNYQYTTFDNENQIDRYVKAPERLAALEKEWQAIKNGTPLSWRDKTYFISDEAGYLAQKAILEQDLSTIQHYHFDYLPESWADSKSGSAGLSWIGNKGYVGVAISERKDKYGLPAHNAIYEGCGVISIFDSLWDRPYLATYPQLIDESDVNYINPRPDCADHAHENFNHSHGVHKKHDKHGTPFVDLTTRRYDLRSEWDNPVPFVDKVRANVGYVDYKHDEKEGDVVNTSFMNKGKVARVELTHTPFKNAKALWGVQYTEQDNSALSPQTEWRKRQLLTQNVLKNTALFAMGQYNVGNVELELGTRLEKQKVAMDYDTDHIVQIMQDRSRLRLDADKLKEATDYAINATKPHKNTAHSYALGVHWKFLPNYTLSFNASHQERLPNSQELYTHGMHLATNSFEIGNRHLTKEKSNNYELGLKFVGDKLDYKVTGYLYDFDNYIYLSTINEYLGTARVNHLKKLRINRYDQSPAKFYGAEASIGYQLNDTYYASVFGDYVKGKLHDMPPIVSDYTPASWGKPAIKTYTDQEDRTTPRLPPMRLGAKVKADFDDKWSGSMEYVRTFDQNKVSKFEAPTKGHHLLNMGVNYQNYKGGLDYSIFFNANNLLDQKVYAHETHLPYIPQMGRNFSLGINFKF

>CP087851_NoBovo2_TBDR
--MTAYKRLPLAILLILSHHALADD----VPTVQLEHEIINIKHQPLESLALGGTRKVGDTVIKSEVLKQRAVTLGDALDGELGIHSNQFGGGASAPIIRGQEGKRITILQNNADVIDMAHLSPDHAVMVDTVLARQAEVVRGVSTLLYKSGNSAGAVNIVDNKIPTKLPNKPITGEAGIRFNTGNNEKLGTGAITFGLGQNVAVHLEGLHKSAGNYRTPNYQYTTFDNENQIDRYVKAPERLAALEKEWQAIKNGTPLSWRDKTYFISDEAGYLAQKAILEQDLSTIQHYHFDYLPESWADSKSGSAGLSWIGNKGYVGVAISERKDKYGLPAHNAIYEGCGVISIFDSLWDRPYLATYPQLIDESDVNYINPRPDCADHAHENFNHSHGVHKKHDKHGTPFVDLTTRRYDLRSEWDNPVPFVDKVRANVGYVDYKHDEKEGDVVNTSFMNKGKVARVELTHTPFKNAKALWGVQYTEQDNSALSPQTEWRKRQLLTQNVLKNTALFAMGQYNVGNVELELGTRLEKQKVAMDYDTDHIVQIMQDRSRLRLDADKLKEATDYAINATKPHKNTAHSYALGVHWKFLPNYTLSFNASHQERLPNSQELYTHGMHLATNSFEIGNRHLTKEKSNNYELGLKFVGDKLDYKVTGYLYDFDNYIYLSTINEYLGTARVNHLKKLRINRYDQSPAKFYGAEASIGYQLNDTYYASVFGDYVKGKLHDMPPIVSDYTPASWGKPAIKTYTDQEDRTTPRLPPMRLGAKVKADFDDKWSGSMEYVRTFDQNKVSKFEAPTKGHHLLNMGVNYQNYKGGLDYSIFFNANNLLDQKVYAHETHLPYIPQMGRNFSLGINFKF

>CP087765_NoBovo2_TBDR
--MTAYKRLPLAILLILSHHALADD----VPTVQLEHEIINIKHQPLESLALGGTRKVGDTVIKSEVLKQRAVTLGDALDGELGIHSNQFGGGASAPIIRGQEGKRITILQNNADVIDMAHLSPDHAVMVDTVLARQAEVVRGVSTLLYKSGNSAGAVNIVDNKIPTKLPNKPITGEAGIRFNTGNNEKLGTGAITFGLGQNVAVHLEGLHKSAGNYRTPNYQYTTFDNENQIDRYVKAPERLAALEKEWQAIKNGTPLSWRDKTYFISDEAGYLAQKAILEQDLSTIQHYHFDYLPESWADSKSGSAGLSWIGNKGYVGVAISERKDKYGLPAHNAIYEGCGVISIFDSLWDRPYLATYPQLIDESDVNYINPRPDCADHAHENFNHSHGVHKKHDKHGTPFVDLTTRRYDLRSEWDNPVPFVDKVRANVGYVDYKHDEKEGDVVNTSFMNKGKVARVELTHTPFKNAKALWGVQYTEQDNSALSPQTEWRKRQLLTQNVLKNTALFAMGQYNVGNVELELGTRLEKQKVAMDYDTDHIVQIMQDRSRLRLDADKLKEATDYAINATKPHKNTAHSYALGVHWKFLPNYTLSFNASHQERLPNSQELYTHGMHLATNSFEIGNRHLTKEKSNNYELGLKFVGDKLDYKVTGYLYDFDNYIYLSTINEYLGTARVNHLKKLRINRYDQSPAKFYGAEASIGYQLNDTYYASVFGDYVKGKLHDMPPIVSDYTPASWGKPAIKTYTDQEDRTTPRLPPMRLGAKVKADFDDKWSGSMEYVRTFDQNKVSKFEAPTKGHHLLNMGVNYQNYKGGLDYSIFFNANNLLDQKVYAHETHLPYIPQMGRNFSLGINFKF

>CP087768_NoBovo2_TBDR
--MTAYKRLPLAILLILSHHALADD----VPTVQLEHEIINIKHQPLESLALGGTRKVGDTVIKSEVLKQRAVTLGDALDGELGIHSNQFGGGASAPIIRGQEGKRITILQNNADVIDMAHLSPDHAVMVDTVLARQAEVVRGVSTLLYKSGNSAGAVNIVDNKIPTKLPNKPITGEAGIRFNTGNNEKLGTGAITFGLGQNVAVHLEGLHKSAGNYRTPNYQYTTFDNENQIDRYVKAPERLAALEKEWQAIKNGTPLSWRDKTYFISDEAGYLAQKAILEQDLSTIQHYHFDYLPESWADSKSGSAGLSWIGNKGYVGVAISERKDKYGLPAHNAIYEGCGVISIFDSLWDRPYLATYPQLIDESDVNYINPRPDCADHAHENFNHSHGVHKKHDKHGTPFVDLTTRRYDLRSEWDNPVPFVDKVRANVGYVDYKHDEKEGDVVNTSFMNKGKVARVELTHTPFKNAKALWGVQYTEQDNSALSPQTEWRKRQLLTQNVLKNTALFAMGQYNVGNVELELGTRLEKQKVAMDYDTDHIVQIMQDRSRLRLDADKLKEATDYAINATKPHKNTAHSYALGVHWKFLPNYTLSFNASHQERLPNSQELYTHGMHLATNSFEIGNRHLTKEKSNNYELGLKFVGDKLDYKVTGYLYDFDNYIYLSTINEYLGTARVNHLKKLRINRYDQSPAKFYGAEASIGYQLNDTYYASVFGDYVKGKLHDMPPIVSDYTPASWGKPAIKTYTDQEDRTTPRLPPMRLGAKVKADFDDKWSGSMEYVRTFDQNKVSKFEAPTKGHHLLNMGVNYQNYKGGLDYSIFFNANNLLDQKVYAHETHLPYIPQMGRNFSLGINFKF

>CP087773_NoBovo2_TBDR
--MTAYKRLPLAILLILSHHALADD----VPTVQLEHEIINIKHQPLESLALGGTRKVGDTVIKSEVLKQRAVTLGDALDGELGIHSNQFGGGASAPIIRGQEGKRITILQNNADVIDMAHLSPDHAVMVDTVLARQAEVVRGVSTLLYKSGNSAGAVNIVDNKIPTKLPNKPITGEAGIRFNTGNNEKLGTGAITFGLGQNVAVHLEGLHKSAGNYRTPNYQYTTFDNENQIDRYVKAPERLAALEKEWQAIKNGTPLSWRDKTYFISDEAGYLAQKAILEQDLSTIQHYHFDYLPESWADSKSGSAGLSWIGNKGYVGVAISERKDKYGLPAHNAIYEGCGVISIFDSLWDRPYLATYPQLIDESDVNYINPRPDCADHAHENFNHSHGVHKKHDKHGTPFVDLTTRRYDLRSEWDNPVPFVDKVRANVGYVDYKHDEKEGDVVNTSFMNKGKVARVELTHTPFKNAKALWGVQYTEQDNSALSPQTEWRKRQLLTQNVLKNTALFAMGQYNVGNVELELGTRLEKQKVAMDYDTDHIVQIMQDRSRLRLDADKLKEATDYAINATKPHKNTAHSYALGVHWKFLPNYTLSFNASHQERLPNSQELYTHGMHLATNSFEIGNRHLTKEKSNNYELGLKFVGDKLDYKVTGYLYDFDNYIYLSTINEYLGTARVNHLKKLRINRYDQSPAKFYGAEASIGYQLNDTYYASVFGDYVKGKLHDMPPIVSDYTPASWGKPAIKTYTDQEDRTTPRLPPMRLGAKVKADFDDKWSGSMEYVRTFDQNKVSKFEAPTKGHHLLNMGVNYQNYKGGLDYSIFFNANNLLDQKVYAHETHLPYIPQMGRNFSLGINFKF

>CP087823_NoBovo2_TBDR
--MTAYKRLPLAILLILSHHALADD----VPTVQLEHEIINIKHQPLESLALGGTRKVGDTVIKSEVLKQRAVTLGDALDGELGIHSNQFGGGASAPIIRGQEGKRITILQNNADVIDMAHLSPDHAVMVDTVLARQAEVVRGVSTLLYKSGNSAGAVNIVDNKIPTKLPNKPITGEAGIRFNTGNNEKLGTGAITFGLGQNVAVHLEGLHKSAGNYRTPNYQYTTFDNENQIDRYVKAPERLAALEKEWQAIKNGTPLSWRDKTYFISDEAGYLAQKAILEQDLSTIQHYHFDYLPESWADSKSGSAGLSWIGNKGYVGVAISERKDKYGLPAHNAIYEGCGVISIFDSLWDRPYLATYPQLIDESDVNYINPRPDCADHAHENFNHSHGVHKKHDKHGTPFVDLTTRRYDLRSEWDNPVPFVDKVRANVGYVDYKHDEKEGDVVNTSFMNKGKVARVELTHTPFKNAKALWGVQYTEQDNSALSPQTEWRKRQLLTQNVLKNTALFAMGQYNVGNVELELGTRLEKQKVAMDYDTDHIVQIMQDRSRLRLDADKLKEATDYAINATKPHKNTAHSYALGVHWKFLPNYTLSFNASHQERLPNSQELYTHGMHLATNSFEIGNRHLTKEKSNNYELGLKFVGDKLDYKVTGYLYDFDNYIYLSTINEYLGTARVNHLKKLRINRYDQSPAKFYGAEASIGYQLNDTYYASVFGDYVKGKLHDMPPIVSDYTPASWGKPAIKTYTDQEDRTTPRLPPMRLGAKVKADFDDKWSGSMEYVRTFDQNKVSKFEAPTKGHHLLNMGVNYQNYKGGLDYSIFFNANNLLDQKVYAHETHLPYIPQMGRNFSLGINFKF

>CP087825_NoBovo2_TBDR
--MTAYKRLPLAILLILSHHALADD----VPTVQLEHEIINIKHQPLESLALGGTRKVGDTVIKSEVLKQRAVTLGDALDGELGIHSNQFGGGASAPIIRGQEGKRITILQNNADVIDMAHLSPDHAVMVDTVLARQAEVVRGVSTLLYKSGNSAGAVNIVDNKIPTKLPNKPITGEAGIRFNTGNNEKLGTGAITFGLGQNVAVHLEGLHKSAGNYRTPNYQYTTFDNENQIDRYVKAPERLAALEKEWQAIKNGTPLSWRDKTYFISDEAGYLAQKAILEQDLSTIQHYHFDYLPESWADSKSGSAGLSWIGNKGYVGVAISERKDKYGLPAHNAIYEGCGVISIFDSLWDRPYLATYPQLIDESDVNYINPRPDCADHAHENFNHSHGVHKKHDKHGTPFVDLTTRRYDLRSEWDNPVPFVDKVRANVGYVDYKHDEKEGDVVNTSFMNKGKVARVELTHTPFKNAKALWGVQYTEQDNSALSPQTEWRKRQLLTQNVLKNTALFAMGQYNVGNVELELGTRLEKQKVAMDYDTDHIVQIMQDRSRLRLDADKLKEATDYAINATKPHKNTAHSYALGVHWKFLPNYTLSFNASHQERLPNSQELYTHGMHLATNSFEIGNRHLTKEKSNNYELGLKFVGDKLDYKVTGYLYDFDNYIYLSTINEYLGTARVNHLKKLRINRYDQSPAKFYGAEASIGYQLNDTYYASVFGDYVKGKLHDMPPIVSDYTPASWGKPAIKTYTDQEDRTTPRLPPMRLGAKVKADFDDKWSGSMEYVRTFDQNKVSKFEAPTKGHHLLNMGVNYQNYKGGLDYSIFFNANNLLDQKVYAHETHLPYIPQMGRNFSLGINFKF

>CP087830_NoBovo2_TBDR
--MTAYKRLPLAILLILSHHALADD----VPTVQLEHEIINIKHQPLESLALGGTRKVGDTVIKSEVLKQRAVTLGDALDGELGIHSNQFGGGASAPIIRGQEGKRITILQNNADVIDMAHLSPDHAVMVDTVLARQAEVVRGVSTLLYKSGNSAGAVNIVDNKIPTKLPNKPITGEAGIRFNTGNNEKLGTGAITFGLGQNVAVHLEGLHKSAGNYRTPNYQYTTFDNENQIDRYVKAPERLAALEKEWQAIKNGTPLSWRDKTYFISDEAGYLAQKAILEQDLSTIQHYHFDYLPESWADSKSGSAGLSWIGNKGYVGVAISERKDKYGLPAHNAIYEGCGVISIFDSLWDRPYLATYPQLIDESDVNYINPRPDCADHAHENFNHSHGVHKKHDKHGTPFVDLTTRRYDLRSEWDNPVPFVDKVRANVGYVDYKHDEKEGDVVNTSFMNKGKVARVELTHTPFKNAKALWGVQYTEQDNSALSPQTEWRKRQLLTQNVLKNTALFAMGQYNVGNVELELGTRLEKQKVAMDYDTDHIVQIMQDRSRLRLDADKLKEATDYAINATKPHKNTAHSYALGVHWKFLPNYTLSFNASHQERLPNSQELYTHGMHLATNSFEIGNRHLTKEKSNNYELGLKFVGDKLDYKVTGYLYDFDNYIYLSTINEYLGTARVNHLKKLRINRYDQSPAKFYGAEASIGYQLNDTYYASVFGDYVKGKLHDMPPIVSDYTPASWGKPAIKTYTDQEDRTTPRLPPMRLGAKVKADFDDKWSGSMEYVRTFDQNKVSKFEAPTKGHHLLNMGVNYQNYKGGLDYSIFFNANNLLDQKVYAHETHLPYIPQMGRNFSLGINFKF

>CP087840_NoBovo2_TBDR
--MTAYKRLPLAILLILSHHALADD----VPTVQLEHEIINIKHQPLESLALGGTRKVGDTVIKSEVLKQRAVTLGDALDGELGIHSNQFGGGASAPIIRGQEGKRITILQNNADVIDMAHLSPDHAVMVDTVLARQAEVVRGVSTLLYKSGNSAGAVNIVDNKIPTKLPNKPITGEAGIRFNTGNNEKLGTGAITFGLGQNVAVHLEGLHKSAGNYRTPNYQYTTFDNENQIDRYVKAPERLAALEKEWQAIKNGTPLSWRDKTYFISDEAGYLAQKAILEQDLSTIQHYHFDYLPESWADSKSGSAGLSWIGNKGYVGVAISERKDKYGLPAHNAIYEGCGVISIFDSLWDRPYLATYPQLIDESDVNYINPRPDCADHAHENFNHSHGVHKKHDKHGTPFVDLTTRRYDLRSEWDNPVPFVDKVRANVGYVDYKHDEKEGDVVNTSFMNKGKVARVELTHTPFKNAKALWGVQYTEQDNSALSPQTEWRKRQLLTQNVLKNTALFAMGQYNVGNVELELGTRLEKQKVAMDYDTDHIVQIMQDRSRLRLDADKLKEATDYAINATKPHKNTAHSYALGVHWKFLPNYTLSFNASHQERLPNSQELYTHGMHLATNSFEIGNRHLTKEKSNNYELGLKFVGDKLDYKVTGYLYDFDNYIYLSTINEYLGTARVNHLKKLRINRYDQSPAKFYGAEASIGYQLNDTYYASVFGDYVKGKLHDMPPIVSDYTPASWGKPAIKTYTDQEDRTTPRLPPMRLGAKVKADFDDKWSGSMEYVRTFDQNKVSKFEAPTKGHHLLNMGVNYQNYKGGLDYSIFFNANNLLDQKVYAHETHLPYIPQMGRNFSLGINFKF

>CP087811_NoBovo2_TBDR
--MTAYKRLPLAILLILSHHALADD----VPTVQLEHEIINIKHQPLESLALGGTRKVGDTVIKSEVLKQRAVTLGDALDGELGIHSNQFGGGASAPIIRGQEGKRITILQNNADVIDMAHLSPDHAVMVDTVLARQAEVVRGVSTLLYKSGNSAGAVNIVDNKIPTKLPNKPITGEAGIRFNTGNNEKLGTGAITFGLGQNVAVHLEGLHKSAGNYRTPNYQYTTFDNENQIDRYVKAPERLAALEKEWQAIKNGTPLSWRDKTYFISDEAGYLAQKAILEQDLSTIQHYHFDYLPESWADSKSGSAGLSWIGNKGYVGVAISERKDKYGLPAHNAIYEGCGVISIFDSLWDRPYLATYPQLIDESDVNYINPRPDCADHAHENFNHSHGVHKKHDKHGTPFVDLTTRRYDLRSEWDNPVPFVDKVRANVGYVDYKHDEKEGDVVNTSFMNKGKVARVELTHTPFKNAKALWGVQYTEQDNSALSPQTEWRKRQLLTQNVLKNTALFAMGQYNVGNVELELGTRLEKQKVAMDYDTDHIVQIMQDRSRLRLDADKLKEATDYAINATKPHKNTAHSYALGVHWKFLPNYTLSFNASHQERLPNSQELYTHGMHLATNSFEIGNRHLTKEKSNNYELGLKFVGDKLDYKVTGYLYDFDNYIYLSTINEYLGTARVNHLKKLRINRYDQSPAKFYGAEASIGYQLNDTYYASVFGDYVKGKLHDMPPIVSDYTPASWGKPAIKTYTDQEDRTTPRLPPMRLGAKVKADFDDKWSGSMEYVRTFDQNKVSKFEAPTKGHHLLNMGVNYQNYKGGLDYSIFFNANNLLDQKVYAHETHLPYIPQMGRNFSLGINFKF

>CP087856_NoBovo2_TBDR
--MTAYKRLPLAILLILSHHALADD----VPTVQLEHEIINIKHQPLESLALGGTRKVGDTVIKSEVLKQRAVTLGDALDGELGIHSNQFGGGASAPIIRGQEGKRITILQNNADVIDMAHLSPDHAVMVDTVLARQAEVVRGVSTLLYKSGNSAGAVNIVDNKIPTKLPNKPITGEAGIRFNTGNNEKLGTGAITFGLGQNVAVHLEGLHKSAGNYRTPNYQYTTFDNENQIDRYVKAPERLAALEKEWQAIKNGTPLSWRDKTYFISDEAGYLAQKAILEQDLSTIQHYHFDYLPESWADSKSGSAGLSWIGNKGYVGVAISERKDKYGLPAHNAIYEGCGVISIFDSLWDRPYLATYPQLIDESDVNYINPRPDCADHAHENFNHSHGVHKKHDKHGTPFVDLTTRRYDLRSEWDNPVPFVDKVRANVGYVDYKHDEKEGDVVNTSFMNKGKVARVELTHTPFKNAKALWGVQYTEQDNSALSPQTEWRKRQLLTQNVLKNTALFAMGQYNVGNVELELGTRLEKQKVAMDYDTDHIVQIMQDRSRLRLDADKLKEATDYAINATKPHKNTAHSYALGVHWKFLPNYTLSFNASHQERLPNSQELYTHGMHLATNSFEIGNRHLTKEKSNNYELGLKFVGDKLDYKVTGYLYDFDNYIYLSTINEYLGTARVNHLKKLRINRYDQSPAKFYGAEASIGYQLNDTYYASVFGDYVKGKLHDMPPIVSDYTPASWGKPAIKTYTDQEDRTTPRLPPMRLGAKVKADFDDKWSGSMEYVRTFDQNKVSKFEAPTKGHHLLNMGVNYQNYKGGLDYSIFFNANNLLDQKVYAHETHLPYIPQMGRNFSLGINFKF

>CP087859_NoBovo2_TBDR
--MTAYKRLPLAILLILSHHALADD----VPTVQLEHEIINIKHQPLESLALGGTRKVGDTVIKSEVLKQRAVTLGDALDGELGIHSNQFGGGASAPIIRGQEGKRITILQNNADVIDMAHLSPDHAVMVDTVLARQAEVVRGVSTLLYKSGNSAGAVNIVDNKIPTKLPNKPITGEAGIRFNTGNNEKLGTGAITFGLGQNVAVHLEGLHKSAGNYRTPNYQYTTFDNENQIDRYVKAPERLAALEKEWQAIKNGTPLSWRDKTYFISDEAGYLAQKAILEQDLSTIQHYHFDYLPESWADSKSGSAGLSWIGNKGYVGVAISERKDKYGLPAHNAIYEGCGVISIFDSLWDRPYLATYPQLIDESDVNYINPRPDCADHAHENFNHSHGVHKKHDKHGTPFVDLTTRRYDLRSEWDNPVPFVDKVRANVGYVDYKHDEKEGDVVNTSFMNKGKVARVELTHTPFKNAKALWGVQYTEQDNSALSPQTEWRKRQLLTQNVLKNTALFAMGQYNVGNVELELGTRLEKQKVAMDYDTDHIVQIMQDRSRLRLDADKLKEATDYAINATKPHKNTAHSYALGVHWKFLPNYTLSFNASHQERLPNSQELYTHGMHLATNSFEIGNRHLTKEKSNNYELGLKFVGDKLDYKVTGYLYDFDNYIYLSTINEYLGTARVNHLKKLRINRYDQSPAKFYGAEASIGYQLNDTYYASVFGDYVKGKLHDMPPIVSDYTPASWGKPAIKTYTDQEDRTTPRLPPMRLGAKVKADFDDKWSGSMEYVRTFDQNKVSKFEAPTKGHHLLNMGVNYQNYKGGLDYSIFFNANNLLDQKVYAHETHLPYIPQMGRNFSLGINFKF

>CP087788_NoBovo2_TBDR
--MTAYKRLPLAILLILSHHALADD----VPTVQLEHEIINIKHQPLESLALGGTRKVGDTVIKSEVLKQRAVTLGDALDGELGIHSNQFGGGASAPIIRGQEGKRITILQNNADVIDMAHLSPDHAVMVDTVLARQAEVVRGVSTLLYKSGNSAGAVNIVDNKIPTKLPNKPITGEAGIRFNTGNNEKLGTGAITFGLGQNVAVHLEGLHKSAGNYRTPNYQYTTFDNENQIDRYVKAPERLAALEKEWQAIKNGTPLSWRDKTYFISDEAGYLAQKAILEQDLSTIQHYHFDYLPESWADSKSGSAGLSWIGNKGYVGVAISERKDKYGLPAHNAIYEGCGVISIFDSLWDRPYLATYPQLIDESDVNYINPRPDCADHAHENFNHSHGVHKKHDKHGTPFVDLTTRRYDLRSEWDNPVPFVDKVRANVGYVDYKHDEKEGDVVNTSFMNKGKVARVELTHTPFKNAKALWGVQYTEQDNSALSPQTEWRKRQLLTQNVLKNTALFAMGQYNVGNVELELGTRLEKQKVAMDYDTDHIVQIMQDRSRLRLDADKLKEATDYAINATKPHKNTAHSYALGVHWKFLPNYTLSFNASHQERLPNSQELYTHGMHLATNSFEIGNRHLTKEKSNNYELGLKFVGDKLDYKVTGYLYDFDNYIYLSTINEYLGTARVNHLKKLRINRYDQSPAKFYGAEASIGYQLNDTYYASVFGDYVKGKLHDMPPIVSDYTPASWGKPAIKTYTDQEDRTTPRLPPMRLGAKVKADFDDKWSGSMEYVRTFDQNKVSKFEAPTKGHHLLNMGVNYQNYKGGLDYSIFFNANNLLDQKVYAHETHLPYIPQMGRNFSLGINFKF

>CP087837_NoBovo2_TBDR
--MTAYKRLPLAILLILSHHALADD----VPTVQLEHEIINIKHQPLESLALGGTRKVGDTVIKSEVLKQRAVTLGDALDGELGIHSNQFGGGASAPIIRGQEGKRITILQNNADVIDMAHLSPDHAVMVDTVLARQAEVVRGVSTLLYKSGNSAGAVNIVDNKIPTKLPNKPITGEAGIRFNTGNNEKLGTGAITFGLGQNVAVHLEGLHKSAGNYRTPNYQYTTFDNENQIDRYVKAPERLAALEKEWQAIKNGTPLSWRDKTYFISDEAGYLAQKAILEQDLSTIQHYHFDYLPESWADSKSGSAGLSWIGNKGYVGVAISERKDKYGLPAHNAIYEGCGVISIFDSLWDRPYLATYPQLIDESDVNYINPRPDCADHAHENFNHSHGVHKKHDKHGTPFVDLTTRRYDLRSEWDNPVPFVDKVRANVGYVDYKHDEKEGDVVNTSFMNKGKVARVELTHTPFKNAKALWGVQYTEQDNSALSPQTEWRKRQLLTQNVLKNTALFAMGQYNVGNVELELGTRLEKQKVAMDYDTDHIVQIMQDRSRLRLDADKLKEATDYAINATKPHKNTAHSYALGVHWKFLPNYTLSFNASHQERLPNSQELYTHGMHLATNSFEIGNRHLTKEKSNNYELGLKFVGDKLDYKVTGYLYDFDNYIYLSTINEYLGTARVNHLKKLRINRYDQSPAKFYGAEASIGYQLNDTYYASVFGDYVKGKLHDMPPIVSDYTPASWGKPAIKTYTDQEDRTTPRLPPMRLGAKVKADFDDKWSGSMEYVRTFDQNKVSKFEAPTKGHHLLNMGVNYQNYKGGLDYSIFFNANNLLDQKVYAHETHLPYIPQMGRNFSLGINFKF

>CP087817_NoBovo2_TBDR
--MTAYKRLPLAILLILSHHALADD----VPTVQLEHEIINIKHQPLESLALGGTRKVGDTVIKSEVLKQRAVTLGDALDGELGIHSNQFGGGASAPIIRGQEGKRITILQNNADVIDMAHLSPDHAVMVDTVLARQAEVVRGVSTLLYKSGNSAGAVNIVDNKIPTKLPNKPITGEAGIRFNTGNNEKLGTGAITFGLGQNVAVHLEGLHKSAGNYRTPNYQYTTFDNENQIDRYVKAPERLAALEKEWQAIKNGTPLSWRDKTYFISDEAGYLAQKAILEQDLSTIQHYHFDYLPESWADSKSGSAGLSWIGNKGYVGVAISERKDKYGLPAHNAIYEGCGVISIFDSLWDRPYLATYPQLIDESDVNYINPRPDCADHAHENFNHSHGVHKKHDKHGTPFVDLTTRRYDLRSEWDNPVPFVDKVRANVGYVDYKHDEKEGDVVNTSFMNKGKVARVELTHTPFKNAKALWGVQYTEQDNSALSPQTEWRKRQLLTQNVLKNTALFAMGQYNVGNVELELGTRLEKQKVAMDYDTDHIVQIMQDRSRLRLDADKLKEATDYAINATKPHKNTAHSYALGVHWKFLPNYTLSFNASHQERLPNSQELYTHGMHLATNSFEIGNRHLTKEKSNNYELGLKFVGDKLDYKVTGYLYDFDNYIYLSTINEYLGTARVNHLKKLRINRYDQSPAKFYGAEASIGYQLNDTYYASVFGDYVKGKLHDMPPIVSDYTPASWGKPAIKTYTDQEDRTTPRLPPMRLGAKVKADFDDKWSGSMEYVRTFDQNKVSKFEAPTKGHHLLNMGVNYQNYKGGLDYSIFFNANNLLDQKVYAHETHLPYIPQMGRNFSLGINFKF

>CP087781_NoBovo2_TBDR
--MTAYKRLPLAILLILSHHALADD----VPTVQLEHEIINIKHQPLESLALGGTRKVGDTVIKSEVLKQRAVTLGDALDGELGIHSNQFGGGASAPIIRGQEGKRITILQNNADVIDMAHLSPDHAVMVDTVLARQAEVVRGVSTLLYKSGNSAGAVNIVDNKIPTKLPNKPITGEAGIRFNTGNNEKLGTGAITFGLGQNVAVHLEGLHKSAGNYRTPNYQYTTFDNENQIDRYVKAPERLAALEKEWQAIKNGTPLSWRDKTYFISDEAGYLAQKAILEQDLSTIQHYHFDYLPESWADSKSGSAGLSWIGNKGYVGVAISERKDKYGLPAHNAIYEGCGVISIFDSLWDRPYLATYPQLIDESDVNYINPRPDCADHAHENFNHSHGVHKKHDKHGTPFVDLTTRRYDLRSEWDNPVPFVDKVRANVGYVDYKHDEKEGDVVNTSFMNKGKVARVELTHTPFKNAKALWGVQYTEQDNSALSPQTEWRKRQLLTQNVLKNTALFAMGQYNVGNVELELGTRLEKQKVAMDYDTDHIVQIMQDRSRLRLDADKLKEATDYAINATKPHKNTAHSYALGVHWKFLPNYTLSFNASHQERLPNSQELYTHGMHLATNSFEIGNRHLTKEKSNNYELGLKFVGDKLDYKVTGYLYDFDNYIYLSTINEYLGTARVNHLKKLRINRYDQSPAKFYGAEASIGYQLNDTYYASVFGDYVKGKLHDMPPIVSDYTPASWGKPAIKTYTDQEDRTTPRLPPMRLGAKVKADFDDKWSGSMEYVRTFDQNKVSKFEAPTKGHHLLNMGVNYQNYKGGLDYSIFFNANNLLDQKVYAHETHLPYIPQMGRNFSLGINFKF

>CP087793_NoBovo2_TBDR
--MTAYKRLPLAILLILSHHALADD----VPTVQLEHEIINIKHQPLESLALGGTRKVGDTVIKSEVLKQRAVTLGDALDGELGIHSNQFGGGASAPIIRGQEGKRITILQNNADVIDMAHLSPDHAVMVDTVLARQAEVVRGVSTLLYKSGNSAGAVNIVDNKIPTKLPNKPITGEAGIRFNTGNNEKLGTGAITFGLGQNVAVHLEGLHKSAGNYRTPNYQYTTFDNENQIDRYVKAPERLAALEKEWQAIKNGTPLSWRDKTYFISDEAGYLAQKAILEQDLSTIQHYHFDYLPESWADSKSGSAGLSWIGNKGYVGVAISERKDKYGLPAHNAIYEGCGVISIFDSLWDRPYLATYPQLIDESDVNYINPRPDCADHAHENFNHSHGVHKKHDKHGTPFVDLTTRRYDLRSEWDNPVPFVDKVRANVGYVDYKHDEKEGDVVNTSFMNKGKVARVELTHTPFKNAKALWGVQYTEQDNSALSPQTEWRKRQLLTQNVLKNTALFAMGQYNVGNVELELGTRLEKQKVAMDYDTDHIVQIMQDRSRLRLDADKLKEATDYAINATKPHKNTAHSYALGVHWKFLPNYTLSFNASHQERLPNSQELYTHGMHLATNSFEIGNRHLTKEKSNNYELGLKFVGDKLDYKVTGYLYDFDNYIYLSTINEYLGTARVNHLKKLRINRYDQSPAKFYGAEASIGYQLNDTYYASVFGDYVKGKLHDMPPIVSDYTPASWGKPAIKTYTDQEDRTTPRLPPMRLGAKVKADFDDKWSGSMEYVRTFDQNKVSKFEAPTKGHHLLNMGVNYQNYKGGLDYSIFFNANNLLDQKVYAHETHLPYIPQMGRNFSLGINFKF

>CP087800_NoBovo2_TBDR
--MTAYKRLPLAILLILSHHALADD----VPTVQLEHEIINIKHQPLESLALGGTRKVGDTVIKSEVLKQRAVTLGDALDGELGIHSNQFGGGASAPIIRGQEGKRITILQNNADVIDMAHLSPDHAVMVDTVLARQAEVVRGVSTLLYKSGNSAGAVNIVDNKIPTKLPNKPITGEAGIRFNTGNNEKLGTGAITFGLGQNVAVHLEGLHKSAGNYRTPNYQYTTFDNENQIDRYVKAPERLAALEKEWQAIKNGTPLSWRDKTYFISDEAGYLAQKAILEQDLSTIQHYHFDYLPESWADSKSGSAGLSWIGNKGYVGVAISERKDKYGLPAHNAIYEGCGVISIFDSLWDRPYLATYPQLIDESDVNYINPRPDCADHAHENFNHSHGVHKKHDKHGTPFVDLTTRRYDLRSEWDNPVPFVDKVRANVGYVDYKHDEKEGDVVNTSFMNKGKVARVELTHTPFKNAKALWGVQYTEQDNSALSPQTEWRKRQLLTQNVLKNTALFAMGQYNVGNVELELGTRLEKQKVAMDYDTDHIVQIMQDRSRLRLDADKLKEATDYAINATKPHKNTAHSYALGVHWKFLPNYTLSFNASHQERLPNSQELYTHGMHLATNSFEIGNRHLTKEKSNNYELGLKFVGDKLDYKVTGYLYDFDNYIYLSTINEYLGTARVNHLKKLRINRYDQSPAKFYGAEASIGYQLNDTYYASVFGDYVKGKLHDMPPIVSDYTPASWGKPAIKTYTDQEDRTTPRLPPMRLGAKVKADFDDKWSGSMEYVRTFDQNKVSKFEAPTKGHHLLNMGVNYQNYKGGLDYSIFFNANNLLDQKVYAHETHLPYIPQMGRNFSLGINFKF

>CP087806_NoBovo2_TBDR
--MTAYKRLPLAILLILSHHALADD----VPTVQLEHEIINIKHQPLESLALGGTRKVGDTVIKSEVLKQRAVTLGDALDGELGIHSNQFGGGASAPIIRGQEGKRITILQNNADVIDMAHLSPDHAVMVDTVLARQAEVVRGVSTLLYKSGNSAGAVNIVDNKIPTKLPNKPITGEAGIRFNTGNNEKLGTGAITFGLGQNVAVHLEGLHKSAGNYRTPNYQYTTFDNENQIDRYVKAPERLAALEKEWQAIKNGTPLSWRDKTYFISDEAGYLAQKAILEQDLSTIQHYHFDYLPESWADSKSGSAGLSWIGNKGYVGVAISERKDKYGLPAHNAIYEGCGVISIFDSLWDRPYLATYPQLIDESDVNYINPRPDCADHAHENFNHSHGVHKKHDKHGTPFVDLTTRRYDLRSEWDNPVPFVDKVRANVGYVDYKHDEKEGDVVNTSFMNKGKVARVELTHTPFKNAKALWGVQYTEQDNSALSPQTEWRKRQLLTQNVLKNTALFAMGQYNVGNVELELGTRLEKQKVAMDYDTDHIVQIMQDRSRLRLDADKLKEATDYAINATKPHKNTAHSYALGVHWKFLPNYTLSFNASHQERLPNSQELYTHGMHLATNSFEIGNRHLTKEKSNNYELGLKFVGDKLDYKVTGYLYDFDNYIYLSTINEYLGTARVNHLKKLRINRYDQSPAKFYGAEASIGYQLNDTYYASVFGDYVKGKLHDMPPIVSDYTPASWGKPAIKTYTDQEDRTTPRLPPMRLGAKVKADFDDKWSGSMEYVRTFDQNKVSKFEAPTKGHHLLNMGVNYQNYKGGLDYSIFFNANNLLDQKVYAHETHLPYIPQMGRNFSLGINFKF

>CP087854_NoBovo2_TBDR
--MTAYKRLPLAILLILSHHALADD----VPTVQLEHEIINIKHQPLESLALGGTRKVGDTVIKSEVLKQRAVTLGDALDGELGIHSNQFGGGASAPIIRGQEGKRITILQNNADVIDMAHLSPDHAVMVDTVLARQAEVVRGVSTLLYKSGNSAGAVNIVDNKIPTKLPNKPITGEAGIRFNTGNNEKLGTGAITFGLGQNVAVHLEGLHKSAGNYRTPNYQYTTFDNENQIDRYVKAPERLAALEKEWQAIKNGTPLSWRDKTYFISDEAGYLAQKAILEQDLSTIQHYHFDYLPESWADSKSGSAGLSWIGNKGYVGVAISERKDKYGLPAHNAIYEGCGVISIFDSLWDRPYLATYPQLIDESDVNYINPRPDCADHAHENFNHSHGVHKKHDKHGTPFVDLTTRRYDLRSEWDNPVPFVDKVRANVGYVDYKHDEKEGDVVNTSFMNKGKVARVELTHTPFKNAKALWGVQYTEQDNSALSPQTEWRKRQLLTQNVLKNTALFAMGQYNVGNVELELGTRLEKQKVAMDYDTDHIVQIMQDRSRLRLDADKLKEATDYAINATKPHKNTAHSYALGVHWKFLPNYTLSFNASHQERLPNSQELYTHGMHLATNSFEIGNRHLTKEKSNNYELGLKFVGDKLDYKVTGYLYDFDNYIYLSTINEYLGTARVNHLKKLRINRYDQSPAKFYGAEASIGYQLNDTYYASVFGDYVKGKLHDMPPIVSDYTPASWGKPAIKTYTDQEDRTTPRLPPMRLGAKVKADFDDKWSGSMEYVRTFDQNKVSKFEAPTKGHHLLNMGVNYQNYKGGLDYSIFFNANNLLDQKVYAHETHLPYIPQMGRNFSLGINFKF

>CP087828_NoBovo2_TBDR
--MTAYKRLPLAILLILSHHALADD----VPTVQLEHEIINIKHQPLESLALGGTRKVGDTVIKSEVLKQRAVTLGDALDGELGIHSNQFGGGASAPIIRGQEGKRITILQNNADVIDMAHLSPDHAVMVDTVLARQAEVVRGVSTLLYKSGNSAGAVNIVDNKIPTKLPNKPITGEAGIRFNTGNNEKLGTGAITFGLGQNVAVHLEGLHKSAGNYRTPNYQYTTFDNENQIDRYVKAPERLAALEKEWQAIKNGTPLSWRDKTYFISDEAGYLAQKAILEQDLSTIQHYHFDYLPESWADSKSGSAGLSWIGNKGYVGVAISERKDKYGLPAHNAIYEGCGVISIFDSLWDRPYLATYPQLIDESDVNYINPRPDCADHAHENFNHSHGVHKKHDKHGTPFVDLTTRRYDLRSEWDNPVPFVDKVRANVGYVDYKHDEKEGDVVNTSFMNKGKVARVELTHTPFKNAKALWGVQYTEQDNSALSPQTEWRKRQLLTQNVLKNTALFAMGQYNVGNVELELGTRLEKQKVAMDYDTDHIVQIMQDRSRLRLDADKLKEATDYAINATKPHKNTAHSYALGVHWKFLPNYTLSFNASHQERLPNSQELYTHGMHLATNSFEIGNRHLTKEKSNNYELGLKFVGDKLDYKVTGYLYDFDNYIYLSTINEYLGTARVNHLKKLRINRYDQSPAKFYGAEASIGYQLNDTYYASVFGDYVKGKLHDMPPIVSDYTPASWGKPAIKTYTDQEDRTTPRLPPMRLGAKVKADFDDKWSGSMEYVRTFDQNKVSKFEAPTKGHHLLNMGVNYQNYKGGLDYSIFFNANNLLDQKVYAHETHLPYIPQMGRNFSLGINFKF

>CP030241_NoBovo2_TBDR
--MTAYKRLPLAILLILSHHALADD----VPTVQLEHEIINIKHQPLESLALGGTRKVGDTVIKSEVLKQRAVTLGDALDGELGIHSNQFGGGASAPIIRGQEGKRITILQNNADVIDMAHLSPDHAVMVDTVLARQAEVVRGVSTLLYKSGNSAGAVNIVDNKIPTKLPNKPITGEAGIRFNTGNNEKLGTGAITFGLGQNVAVHLEGLHKSAGNYRTPNYQYTTFDNENQIDRYVKAPERLAALEKEWQAIKNGTPLSWRDKTYFISDEAGYLAQKAILEQDLSTIQHYHFDYLPESWADSKSGSAGLSWIGNKGYVGVAISERKDKYGLPAHNAIYEGCGVISIFDSLWDRPYLATYPQLIDESDVNYINPRPDCADHAHENFNHSHGVHKKHDKHGTPFVDLTTRRYDLRSEWDNPVPFVDKVRANVGYVDYKHDEKEGDVVNTSFMNKGKVARVELTHTPFKNAKALWGVQYTEQDNSALSPQTEWRKRQLLTQNVLKNTALFAMGQYNVGNVELELGTRLEKQKVAMDYDTDHIVQIMQDRSRLRLDADKLKEATDYAINATKPHKNTAHSYALGVHWKFLPNYTLSFNASHQERLPNSQELYTHGMHLATNSFEIGNRHLTKEKSNNYELGLKFVGDKLDYKVTGYLYDFDNYIYLSTINEYLGTARVNHLKKLRINRYDQSPAKFYGAEASIGYQLNDTYYASVFGDYVKGKLHDMPPIVSDYTPASWGKPAIKTYTDQEDRTTPRLPPMRLGAKVKADFDDKWSGSMEYVRTFDQNKVSKFEAPTKGHHLLNMGVNYQNYKGGLDYSIFFNANNLLDQKVYAHETHLPYIPQMGRNFSLGINFKF

>CP087771_NoBovo2_TBDR
--MTAYKRLPLAILLILSHHALADD----VPTVQLEHEIINIKHQPLESLALGGTRKVGDTVIKSEVLKQRAVTLGDALDGELGIHSNQFGGGASAPIIRGQEGKRITILQNNADVIDMAHLSPDHAVMVDTVLARQAEVVRGVSTLLYKSGNSAGAVNIVDNKIPTKLPNKPITGEAGIRFNTGNNEKLGTGAITFGLGQNVAVHLEGLHKSAGNYRTPNYQYTTFDNENQIDRYVKAPERLAALEKEWQAIKNGTPLSWRDKTYFISDEAGYLAQKAILEQDLSTIQHYHFDYLPESWADSKSGSAGLSWIGNKGYVGVAISERKDKYGLPAHNAIYEGCGVISIFDSLWDRPYLATYPQLIDESDVNYINPRPDCADHAHENFNHSHGVHKKHDKHGTPFVDLTTRRYDLRSEWDNPVPFVDKVRANVGYVDYKHDEKEGDVVNTSFMNKGKVARVELTHTPFKNAKALWGVQYTEQDNSALSPQTEWRKRQLLTQNVLKNTALFAMGQYNVGNVELELGTRLEKQKVAMDYDTDHIVQIMQDRSRLRLDADKLKEATDYAINATKPHKNTAHSYALGVHWKFLPNYTLSFNASHQERLPNSQELYTHGMHLATNSFEIGNRHLTKEKSNNYELGLKFVGDKLDYKVTGYLYDFDNYIYLSTINEYLGTARVNHLKKLRINRYDQSPAKFYGAEASIGYQLNDTYYASVFGDYVKGKLHDMPPIVSDYTPASWGKPAIKTYTDQEDRTTPRLPPMRLGAKVKADFDDKWSGSMEYVRTFDQNKVSKFEAPTKGHHLLNMGVNYQNYKGGLDYSIFFNANNLLDQKVYAHETHLPYIPQMGRNFSLGINFKF

>CP087784_NoBovo2_TBDR
--MTAYKRLPLAILLILSHHALADD----VPTVQLEHEIINIKHQPLESLALGGTRKVGDTVIKSEVLKQRAVTLGDALDGELGIHSNQFGGGASAPIIRGQEGKRITILQNNADVIDMAHLSPDHAVMVDTVLARQAEVVRGVSTLLYKSGNSAGAVNIVDNKIPTKLPNKPITGEAGIRFNTGNNEKLGTGAITFGLGQNVAVHLEGLHKSAGNYRTPNYQYTTFDNENQIDRYVKAPERLAALEKEWQAIKNGTPLSWRDKTYFISDEAGYLAQKAILEQDLSTIQHYHFDYLPESWADSKSGSAGLSWIGNKGYVGVAISERKDKYGLPAHNAIYEGCGVISIFDSLWDRPYLATYPQLIDESDVNYINPRPDCADHAHENFNHSHGVHKKHDKHGTPFVDLTTRRYDLRSEWDNPVPFVDKVRANVGYVDYKHDEKEGDVVNTSFMNKGKVARVELTHTPFKNAKALWGVQYTEQDNSALSPQTEWRKRQLLTQNVLKNTALFAMGQYNVGNVELELGTRLEKQKVAMDYDTDHIVQIMQDRSRLRLDADKLKEATDYAINATKPHKNTAHSYALGVHWKFLPNYTLSFNASHQERLPNSQELYTHGMHLATNSFEIGNRHLTKEKSNNYELGLKFVGDKLDYKVTGYLYDFDNYIYLSTINEYLGTARVNHLKKLRINRYDQSPAKFYGAEASIGYQLNDTYYASVFGDYVKGKLHDMPPIVSDYTPASWGKPAIKTYTDQEDRTTPRLPPMRLGAKVKADFDDKWSGSMEYVRTFDQNKVSKFEAPTKGHHLLNMGVNYQNYKGGLDYSIFFNANNLLDQKVYAHETHLPYIPQMGRNFSLGINFKF

>CP087814_NoBovo2_TBDR
--MTAYKRLPLAILLILSHHALADD----VPTVQLEHEIINIKHQPLESLALGGTRKVGDTVIKSEVLKQRAVTLGDALDGELGIHSNQFGGGASAPIIRGQEGKRITILQNNADVIDMAHLSPDHAVMVDTVLARQAEVVRGVSTLLYKSGNSAGAVNIVDNKIPTKLPNKPITGEAGIRFNTGNNEKLGTGAITFGLGQNVAVHLEGLHKSAGNYRTPNYQYTTFDNENQIDRYVKAPERLAALEKEWQAIKNGTPLSWRDKTYFISDEAGYLAQKAILEQDLSTIQHYHFDYLPESWADSKSGSAGLSWIGNKGYVGVAISERKDKYGLPAHNAIYEGCGVISIFDSLWDRPYLATYPQLIDESDVNYINPRPDCADHAHENFNHSHGVHKKHDKHGTPFVDLTTRRYDLRSEWDNPVPFVDKVRANVGYVDYKHDEKEGDVVNTSFMNKGKVARVELTHTPFKNAKALWGVQYTEQDNSALSPQTEWRKRQLLTQNVLKNTALFAMGQYNVGNVELELGTRLEKQKVAMDYDTDHIVQIMQDRSRLRLDADKLKEATDYAINATKPHKNTAHSYALGVHWKFLPNYTLSFNASHQERLPNSQELYTHGMHLATNSFEIGNRHLTKEKSNNYELGLKFVGDKLDYKVTGYLYDFDNYIYLSTINEYLGTARVNHLKKLRINRYDQSPAKFYGAEASIGYQLNDTYYASVFGDYVKGKLHDMPPIVSDYTPASWGKPAIKTYTDQEDRTTPRLPPMRLGAKVKADFDDKWSGSMEYVRTFDQNKVSKFEAPTKGHHLLNMGVNYQNYKGGLDYSIFFNANNLLDQKVYAHETHLPYIPQMGRNFSLGINFKF

>CP087803_NoBovo2_TBDR
--MTAYKRLPLAILLILSHHALADD----VPTVQLEHEIINIKHQPLESLALGGTRKVGDTVIKSEVLKQRAVTLGDALDGELGIHSNQFGGGASAPIIRGQEGKRITILQNNADVIDMAHLSPDHAVMVDTVLARQAEVVRGVSTLLYKSGNSAGAVNIVDNKIPTKLPNKPITGEAGIRFNTGNNEKLGTGAITFGLGQNVAVHLEGLHKSAGNYRTPNYQYTTFDNENQIDRYVKAPERLAALEKEWQAIKNGTPLSWRDKTYFISDEAGYLAQKAILEQDLSTIQHYHFDYLPESWADSKSGSAGLSWIGNKGYVGVAISERKDKYGLPAHNAIYEGCGVISIFDSLWDRPYLATYPQLIDESDVNYINPRPDCADHAHENFNHSHGVHKKHDKHGTPFVDLTTRRYDLRSEWDNPVPFVDKVRANVGYVDYKHDEKEGDVVNTSFMNKGKVARVELTHTPFKNAKALWGVQYTEQDNSALSPQTEWRKRQLLTQNVLKNTALFAMGQYNVGNVELELGTRLEKQKVAMDYDTDHIVQIMQDRSRLRLDADKLKEATDYAINATKPHKNTAHSYALGVHWKFLPNYTLSFNASHQERLPNSQELYTHGMHLATNSFEIGNRHLTKEKSNNYELGLKFVGDKLDYKVTGYLYDFDNYIYLSTINEYLGTARVNHLKKLRINRYDQSPAKFYGAEASIGYQLNDTYYASVFGDYVKGKLHDMPPIVSDYTPASWGKPAIKTYTDQEDRTTPRLPPMRLGAKVKADFDDKWSGSMEYVRTFDQNKVSKFEAPTKGHHLLNMGVNYQNYKGGLDYSIFFNANNLLDQKVYAHETHLPYIPQMGRNFSLGINFKF

>CP011380_Core_Autotransporter
MNKSYRVIFNHATGVYQCVSELAKAKGKTKSIKVLALASSLVVSGISFGANIEFTNGRTHTIEGNRAFDGEVLISNPNTKATIKGQLVFGNGDDTNATISNQAVVESNNDIAISAGQNATVVVDNASLANKSGILALGLTPSNTAKLIGGNGAKITASGIVSIANIDNSTATVELTGQDTLLSGTIINVGEQAGAKGTLTLSDKANIKADQLLIGRGNKATGTLNANHASIDADSMAVGVYGDGVAKLTSSTLNLSDSYILADSEGSTADVVSVNSAILAQSAVIATTGNANLNSSNDTYRIQKSLIVGQMADSKGNVSFENNNMSVKDMNLGIFDGSQADVVIKGSDSNFQIDNELIIANGGTGSLTLDKTSLHHVGNVRAGAVYVGGGSDGGTAGTQGGTGTLNLKDSTLVTKEVIVGNTGSGTLRLEAENTDDYLTGLYTEQISRNAGSRLSEIYINGAEIGITADQPNLFANFTKDNKIELGKKGVAFETRQNGKVQVGTHVIINPNAVLTGNVGTINLDNPESGSFGKYGAGTLEINENSKKFTGDIAVTQGVLKINGNYTMNGENLFIGILDWNKNGVLDTTNEYGKLVVTGTADISKGNLKVYAEELITDAPKDSVWRDVVSAGTLNGQFASLDDNSPLVDFEADYSDANKVHLKLKAQDTKPEPQPEPQPEPQPEPQPEPQPEPQPEPQPEPQPEPQPEPQPEPQPEPQPEPQPEPQPEPQPEPQPEPQPEPQPEPQPEPQPEPQPEPQPRIIGTFENAVNSQNRHLMQDLAQILDKSVADKVAGNNNALANALIGDTINHNQADLANFATNLQPLLSGSVNRIVADGASNFGRAVFEREFDPKKTVWAKLIGNESNLDKHEGGLTGFDGREMGVIIGADTYIGQGSLGLAVAYSQHDIDSKGFVRHHADSDTIMGFVYGNQKMGNTTAHAHIGAGVASIDGERHIAHTGKIAKSDHDANIIQASLSVSHQIGTDARHIAPFAKVNFTQVKSDGYAETGADAYNLAVYKATYQNFISTLGVRGHAAITPRLSLNATASVGVDNGDVRSNTQASLLGFEGQRFGVLGHEVGKTITGAGLGISYHPTANSTLSLSYQGQWRKNYDNQGVALGFEMKF

>CP011381_Core_Autotransporter
MNKSYRVIFNHATGVYQCVSEFAKAKGKTKSVKALALASSLVVSGTSFGANIEFTDGQTHTIEGNRAFDGEVLISNPNTKATIKGQLVFGNGDDTNATISNQAVVESNNDIAISAGQNATVVIDNASLANKSGILALGLTPSNTAKLIGRNGAKITASGIVSIASIDNSTATVELIGQDTLLSATIINVGEQAGAKGTLTLSDEANIKADQLLIGRGDKATGTLNANNASIDADSMAAGVYGDGVAKLTSSKLNLSDSYILADGQGSTADVVSVNSAILAQSAVIATTGNANLNSSSDTYRIQKSLIVGQMAGSKGNVNFENNNMSVKDMNLGIFDGSQADVVIKGGDSNFQIDNELIIANGGTGSLTLDKTSLHHVGNVRAGAVYVGGGSDGGTAGTQGGTGTLNLKDSTLVTKEVIVGNTGSGTLRLEAENTDDYLTGLYTNQISRNAGSRLSEIYINGAEIGITTDQPNLFANFTKDNKIELGNKGVYFETANVQSGTNVAINPNAVLTGHVGAININNPDDSAGFWKSGAGTLEINEDSKKFTGDIAVTQGVLKINGNYTMNGENLVIGILDWNEDGVLDTINEHGKLVVTGTADISKGNLKVYAEELIANTTKDSVWRDVVSAGTLNGQFASLDDNSPLVDFEADYSDANKVHLKLKAQDTKPEPQPEPQPEPQPEPQPEPQPEPQPEPQPEPQPEPQPEPQPEPQPRIIGTFENAVNSQTQHSMQNLAQILDRAVADRVSGNANDLADSLIADTINYGQADLANLVINLQPLLSGSVNRIVADSGSAFGSILSTRDFDPKKTVWVKVIGNESNLDQHASGLTGFDSREAGVIVGADTRVDRGNIGLALAYSQNDVDSQGFVNHHADIDTKMAYIYANTVAGASGKTAARAHIGAGVASIEGKRHIINNQIAHSNYDADVITASLGVTHQIGTAERHITPFAKIDFIQAKSDGYTETGAGAYGLTVDKATYESLISTVGVRGSANITPRLAITGVASVGLDNGDRRSDISATFAGFEGQRFGVLGHEVGKTITGAGLGISYHPTANSTLSLSYQGQWRDNYDNQGAALGFEMKF

>CP011374_Core_Autotransporter
MNKSYRVIFNHATGVYQCVSEFAKAKGKTKSVKALALASSLVVSGTSFGANIEFTDGQTHTIEGNRAFDGEVLISNPNTKATIKGQLVFGNGDDTNATISNQAVVESNNDIAISAGQNATVVIDNASLANKSGILALGLTPSNTAKLIGRNGAKITASGIVSIASIDNSTATVELIGQDTLLSATIINVGEQAGAKGTLTLSDEANIKADQLLIGRGDKATGTLNANNASIDADSMAAGVYGDGVAKLTSSKLNLSDSYILADGQGSTADVVSVNSAILAQSAVIATTGNANLNSSSDTYRIQKSLIVGQMAGSKGNVNFENNNMSVKDMNLGIFDGSQADVVIKGGDSNFQIDNELIIANGGTGSLTLDKTSLHHVGNVRAGAVYVGGGSDGGTAGTQGGTGTLNLKDSTLVTKEVIVGNTGSGTLRLEAENTDDYLTGLYTNQISRNAGSRLSEIYINGAEIGITTDQPNLFANFTKDNKIELGNKGVYFETANVQSGTNVAINPNAVLTGHVGAININNPDDSAGFWKSGAGTLEINEDSKKFTGDIAVTQGVLKINGNYTMNGENLVIGILDWNEDGVLDTINEHGKLVVTGTADISKGNLKVYAEELIANTTKDSVWRDVVSAGTLNGQFASLDDNSPLVDFEADYSDANKVHLKLKAQDTKPEPQPEPQPEPQPEPQPEPQPEPQPEPQPEPQPEPQPEPQPEPQPEPQPEPQPEPQPEPQPEPQPEPQPEPQPEPQPEPQPEPQPEPQPEPQPEPQPEPQPEPQPEPQPEPQPEPQPEPQPRIIGTFENAVNSQTQHSMQNLAQILDRAVADRVSGNANDLADSLIADTINYGQADLANLVINLQPLLSGSVNRIVADSGSAFGSILSTRDFDPKKTVWVKVIGNESNLDQHASGLTGFDSREAGVIVGADTRVDRGNIGLALAYSQNDVDSQGFVNHHADIDTKMAYIYANTVAGASGKTAARAHIGAGVASIEGKRHIINNQIAHSNYDADVITASLGVTHQIGTAERHITPFAKIDFIQAKSDGYTETGAGAYGLTVDKATYESLISTVGVRGSANITPRLAITGVASVGLDNGDRRSDISATFAGFEGQRFGVLGHEVGKTITGAGLGISYHPTANSTLSLSYQGQWRDNYDNQGAALGFEMKF

>CP011376_Core_Autotransporter
MNKSYRVIFNHATGTYQCVSEFAKAKGKTKSIKALALASSLVVSGISFGANIEFTDGQTHTTEGNRAVRAFDGEVLISNPNTKVTIKGQLVFGNGDDTNATVSNQAVVESNDDIAISAGQNATVVVDNASLASKKGILALGLTPSNTAKLIGRNGAKITAYNIVSIANIDNSTATVELTGQDTVLSGTGTGTVINVGEQAGAKGTLTLSDKANIKANQLLIGRGNKATGTLNANNASIDADSMAVGVYGDGVARLTDSTLNLSDSYILADGQGSTADVVSVNSAILAQSAVIATTGSANLNSSNDTYRIQKSLIVGQMAGSKGNVSFENSDMSVKDMNLGIFDGSQADVAIKGSDSDFQIDNELIIANDGTGSLTLDKTSLYYVGNVRAGAVYVGGGSDGGTAGTQGGTGTLTLKDSTLVTKEVIVGNTGSGTLRLEAENTDDYLTGLYTEQISRNAGSKLSEIYINGAEIGITADQPNLFANFTKDNKIELGNKGVYFETANVQSGTNVTINPNAVLTGHVGAININNPDDSAGFWKSGAGTLEINENSKKFTGDIAVTQGVLKINGNYTMNGENLVIGILDWNENGVLDTTNEHGKLVVTGTANISKGSLKVYAEELIADTPKDSVWRDVVSAGTLNGQFVSLDDNSPLVDFEADYSDANKVHLKLAQQGPTPTPTPTPTPTPTPTPTPTPTPTPTPTPTPTPTPTPTPTPTPTPTPTPTPTPTPTPTPTPTPTPTPTPTPGIVGAFENAVNSQTQHSMQNLAQILDRAVADRVSGNANDLADSLIADTINYGQADLANLAINLQPLLSGSVNRIVADSGSTFGSILSTRDFDPKKTVWVKAIGNESNLDQHASGLTGFDSREAGVIVGADTRVDRGNIGLALAYSQNDVDSQGFVNHHADIDTKMAYIYANTVAGASGKTAARAHIGAGVASIEGERHVINNQIAHSNYDADVITASLGVAHQIGTAERHITPFAKIDFIQAKSDGYTETGAGAYGLTVDKATYESLISTVGVRGSANITPRLAITGVASVGLDNGDRRSDISATFAGFEGQRFGVLGHEVGKTITGAGLGISYQPTANSTLSLNYQGQWRKNYDNQGVALGFEMKF

>CP011377_Core_Autotransporter
MNKSYRVIFNHATGTYQCVSEFAKAKGKTKSIKALALASSLVVSGISFGANIEFTDGQTHTTEGNRAVRAFDGEVLISNPNTKVTIKGQLVFGNGDDTNATVSNQAVVESNDDIAISAGQNATVVVDNASLASKKGILALGLTPSNTAKLIGRNGAKITAYNIVSIANIDNSTATVELTGQDTVLSGTGTGTVINVGEQAGAKGTLTLSDKANIKANQLLIGRGNKATGTLNANNASIDADSMAVGVYGDGVARLTDSTLNLSDSYILADGQGSTADVVSVNSAILAQSAVIATTGSANLNSSNDTYRIQKSLIVGQMAGSKGNVSFENSDMSVKDMNLGIFDGSQADVAIKGSDSDFQIDNELIIANDGTGSLTLDKTSLYYVGNVRAGAVYVGGGSDGGTAGTQGGTGTLTLKDSTLVTKEVIVGNTGSGTLRLEAENTDDYLTGLYTEQISRNAGSKLSEIYINGAEIGITADQPNLFANFTKDNKIELGNKGVYFETANVQSGTNVTINPNAVLTGHVGAININNPDDSAGFWKSGAGTLEINENSKKFTGDIAVTQGVLKINGNYTMNGENLVIGILDWNENGVLDTTNEHGKLVVTGTANISKGSLKVYAEELIADTPKDSVWRDVVSAGTLNGQFVSLDDNSPLVDFEADYSDANKVHLKLAQQGPTPTPTPTPTPTPTPTPTPTPTPTPTPTPTPTPTPTPTPTPTPTPTPTPTPTPTPTPTPTPTPTPTPTPGIVGAFENAVNSQTQHSMQNLAQILDRAVADRVSGNANDLADSLIADTINYGQADLANLAINLQPLLSGSVNRIVADSGSTFGSILSTRDFDPKKTVWVKAIGNESNLDQHASGLTGFDSREAGVIVGADTRVDRGNIGLALAYSQNDVDSQGFVNHHADIDTKMAYIYANTVAGASGKTAARAHIGAGVASIEGERHVINNQIAHSNYDADVITASLGVAHQIGTAERHITPFAKIDFIQAKSDGYTETGAGAYGLTVDKATYESLISTVGVRGSANITPRLAITGVASVGLDNGDRRSDISATFAGFEGQRFGVLGHEVGKTITGAGLGISYQPTANSTLSLNYQGQWRKNYDNQGVALGFEMKF

>CP011378_Core_Autotransporter
MNKSYRVIFNHATGTYQCVSEFAKAKGKTKSIKALALASSLVVSGISFGANIEFTDGQTHTTEGNRAVRAFDGEVLISNPNTKVTIKGQLVFGNGDDTNATVSNQAVVESNDDIAISAGQNATVVVDNASLASKKGILALGLTPSNTAKLIGRNGAKITAYNIVSIANIDNSTATVELTGQDTVLSGTGTGTVINVGEQAGAKGTLTLSDKANIKANQLLIGRGNKATGTLNANNASIDADSMAVGVYGDGVARLTDSTLNLSDSYILADGQGSTADVVSVNSAILAQSAVIATTGSANLNSSNDTYRIQKSLIVGQMAGSKGNVSFENSDMSVKDMNLGIFDGSQADVAIKGSDSDFQIDNELIIANDGTGSLTLDKTSLYYVGNVRAGAVYVGGGSDGGTAGTQGGTGTLTLKDSTLVTKEVIVGNTGSGTLRLEAENTDDYLTGLYTEQISRNAGSKLSEIYINGAEIGITADQPNLFANFTKDNKIELGNKGVYFETANVQSGTNVTINPNAVLTGHVGAININNPDDSAGFWKSGAGTLEINENSKKFTGDIAVTQGVLKINGNYTMNGENLVIGILDWNENGVLDTTNEHGKLVVTGTANISKGSLKVYAEELIADTPKDSVWRDVVSAGTLNGQFVSLDDNSPLVDFEADYSDANKVHLKLAQQGPTPTPTPTPTPTPTPTPTPTPTPTPTPTPTPTPTPTPTPTPTPTPTPTPTPTPTPTPTPTPTPTPTPTPTPGIVGAFENAVNSQTQHSMQNLAQILDRAVADRVSGNANDLADSLIADTINYGQADLANLAINLQPLLSGSVNRIVADSGSTFGSILSTRDFDPKKTVWVKAIGNESNLDQHASGLTGFDSREAGVIVGADTRVDRGNIGLALAYSQNDVDSQGFVNHHADIDTKMAYIYANTVAGASGKTAARAHIGAGVASIEGERHVINNQIAHSNYDADVITASLGVAHQIGTAERHITPFAKIDFIQAKSDGYTETGAGAYGLTVDKATYESLISTVGVRGSANITPRLAITGVASVGLDNGDRRSDISATFAGFEGQRFGVLGHEVGKTITGAGLGISYQPTANSTLSLNYQGQWRKNYDNQGVALGFEMKF

>CP011378_Core_Autotransporter
MNKSYRVIFNHATGTYQCVSEFAKAKGKTKSIKALALASSLVVSGISFGANIEFTDGQTHTTEGNRAVRAFDGEVLISNPNTKVTIKGQLVFGNGDDTNATVSNQAVVESNDDIAISAGQNATVVVDNASLASKKGILALGLTPSNTAKLIGRNGAKITAYNIVSIANIDNSTATVELTGQDTVLSGTGTGTVINVGEQAGAKGTLTLSDKANIKANQLLIGRGNKATGTLNANNASIDADSMAVGVYGDGVARLTDSTLNLSDSYILADGQGSTADVVSVNSAILAQSAVIATTGSANLNSSNDTYRIQKSLIVGQMAGSKGNVSFENSDMSVKDMNLGIFDGSQADVAIKGSDSDFQIDNELIIANDGTGSLTLDKTSLYYVGNVRAGAVYVGGGSDGGTAGTQGGTGTLTLKDSTLVTKEVIVGNTGSGTLRLEAENTDDYLTGLYTEQISRNAGSKLSEIYINGAEIGITADQPNLFANFTKDNKIELGNKGVYFETANVQSGTNVTINPNAVLTGHVGAININNPDDSAGFWKSGAGTLEINENSKKFTGDIAVTQGVLKINGNYTMNGENLVIGILDWNENGVLDTTNEHGKLVVTGTANISKGSLKVYAEELIADTPKDSVWRDVVSAGTLNGQFVSLDDNSPLVDFEADYSDANKVHLKLAQQGPTPTPTPTPTPTPTPTPTPTPTPTPTPTPTPTPTPTPTPTPTPTPTPTPTPTPTPTPTPTPTPTPTPTPTPGIVGAFENAVNSQTQHSMQNLAQILDRAVADRVSGNANDLADSLIADTINYGQADLANLAINLQPLLSGSVNRIVADSGSTFGSILSTRDFDPKKTVWVKAIGNESNLDQHASGLTGFDSREAGVIVGADTRVDRGNIGLALAYSQNDVDSQGFVNHHADIDTKMAYIYANTVAGASGKTAARAHIGAGVASIEGERHVINNQIAHSNYDADVITASLGVAHQIGTAERHITPFAKIDFIQAKSDGYTETGAGAYGLTVDKATYESLISTVGVRGSANITPRLAITGVASVGLDNGDRRSDISATFAGFEGQRFGVLGHEVGKTITGAGLGISYQPTANSTLSLNYQGQWRKNYDNQGVALGFEMKF

>CP087821_Core_Autotransporter
MNHIYRVVFNHATGTYQCVSEFAKAKGKTKSIKALAVASSLVVSGISFGANIEFTDGQTHTIKGNRAFDGEVLISNPNTKVTIKGQLVFGNGDDTDATISNQAVVESNNDIAISAGQNATVVVDNASLANKSGILALGLTPSNTAKLIGRNGAKITASGIVSIANIDNSTATVELTGQDTVLSGTVINVGEQSSATGTLTLSGKANIKADQLLIGRGNGATGTLNIDNATIDAQSVIVGVYGKGVANLTDGRLNLSESYTLADGVGSTAQVTSNNTTIDTKFVMIGTSGNATLDSANDVYRIQTSLGIGQVAGSKGVASFDNSSIRAETIVLGVLEGSQADVLIKGANSQLNVDNNLVVGSGGVGKLTLESASAYSVGHLRVGDTVYVGGGGENGTAGTTGGTGTLTIKDSTLVAKEMVVGNTGKGTLHLEAQDVDNYLTGLYVEQIGRDANSAQSDIYINGAKIGITADQPNLFANFTKDNKIELGNKGVYFETANVQSGTNVTINPNAVLTGHVGAININTPDDSAGFWKSGAGTLEINENSKKFTGDIGVTQGVLKINGNYTMNGENLVIGILDWNEDGVLDTINEHGKLVVTGTADISKGSLKVYAEELIADTPKDSVWRDVVSAGTLNGQFASLDDNSPLVDFEADYSDANKVHLKLAQQGSTPTPTPTPTPTPTPTPTPTPTPTPTPTPTPTPTPTPTPTPTPTPTPTPTPTPTPTPTPTPTPTPTPTPTPTPTPTPTPTPTPTPTPTPTPTPTPTPTPTPTPTPTPTPTPTPTPTPTPTPTPTPTPTPTPTPTPTPTPTPTPTPTPTPTPTPTPTPTPTPTPTPTPTPTPTPTPTPTPTPTPTPTPTPTPTPTPTPTPTPTPTPTPTPTPTPTPTPTPTPTPTPTPTPTPTPTPTPTPTPTPTIVGTFETAVKAHGYHSSENLAKILDKSVADRVASNDNDLANSLIADTINYNQANLASLANNLQPLLSGSVNRIVADSSHGFGNAIFERAFDPNRTIWAKAIGNNTSLDQHSSGLTGFNSNETGIIVGADTAMANNSLGVAVAYSQNDIDSKGFVNHNAKADTVMGFVYGNHHMDKTTAHVHIGAGVANIDGERRIAQAGLGNGRIAKSDYNINIIQAGLGISHQIGAPDRHITPFAKMEFTQSKSDGYTEAGADGYNLAVQKATYQSLKSTIGVRGHNAITPRLALKSMLSAGVDNGDVRSDIHAEFTDFANHGFTVTGHDIGKTFGAVGLGMTYKPKANTTLSLGYQGQWRKNHDNQEAVLGFEIKF

>CP087865_Core_Autotransporter
MNHIYRVVFNHATGTYQCVSEFAKAKGKTKSIKALAVASSLVVSGISFGANIEFTDGQTHTIKGNRAFDGEVLISNPNTKVTIKGQLVFGNGDDTDATISNQAVVESNNDIAISAGQNATVVVDNASLANKSGILALGLTPSNTAKLIGRNGAKITASGIVSIANIDNSTATVELTGQDTVLSGTVINVGEQSSATGTLTLSGKANIKADQLLIGRGNGATGTLNIDNATIDAQSVIVGVYGKGVANLTDGRLNLSESYTLADGVGSTAQVTSNNTTIDTKFVMIGTSGNATLDSANDVYRIQTSLGIGQVAGSKGVASFDNSSIRAETIVLGVLEGSQADVLIKGANSQLNVDNNLVVGSGGVGKLTLESASAYSVGHLRVGDTVYVGGGGENGTAGTTGGTGTLTIKDSTLVAKEMVVGNTGKGTLHLEAQDVDNYLTGLYVEQIGRDANSAQSDIYINGAKIGITADQPNLFANFTKDNKIELGNKGVYFETANVQSGTNVTINPNAVLTGHVGAININTPDDSAGFWKSGAGTLEINENSKKFTGDIGVTQGVLKINGNYTMNGENLVIGILDWNEDGVLDTINEHGKLVVTGTADISKGSLKVYAEELIADTPKDSVWRDVVSAGTLNGQFASLDDNSPLVDFEADYSDANKVHLKLAQQGSTPTPTPTPTPTPTPTPTPTPTPTPTPTPTPTPTPTPTPTPTPTPTPTPTPTPTPTPTPTPTPTPTPTPTPTPTPTPTPTPTPTPTPTPTPTPTPTPTIVGTFETAVKAHGYHSSENLAKILDKSVADRVASNDNDLANSLIADTINYNQANLASLANNLQPLLSGSVNRIVADSSHGFGNAIFERAFDPNRTIWAKAIGNNTSLDQHSSGLTGFNSNETGIIVGADTAMANNSLGVAVAYSQNDIDSKGFVNHNAKADTVMGFVYGNHHMDKTTAHVHIGAGVANIDGERRIAQAGLGNGRIAKSDYNINIIQAGLGISHQIGAPDRHITPFAKMEFTQSKSDGYTEAGADGYNLAVQKATYQSLKSTIGVRGHNAITPRLALKSMLSAGVDNGDVRSDIHAEFTDFANHGFTVTGHDIGKTFGAVGLGMTYKPKANTTLSLGYQGQWRKNHDNQEAVLGFEIKF

>CP087796_Core_Autotransporter
MNHIYRVVFNHATGTYQCVSEFAKAKGKTKSIKALAVASSLVVSGISFGANIEFTDGQTHTIKGNRAFDGEVLISNPNTKVTIKGQLVFGNGDDTDATISNQAVVESNNDIAISAGQNATVVVDNASLANKSGILALGLTPSNTAKLIGRNGAKITASGIVSIANIDNSTATVELTGQDTVLSGTVINVGEQSSATGTLTLSGKANIKADQLLIGRGNGATGTLNIDNATIDAQSVIVGVYGKGVANLTDGRLNLSESYTLADGVGSTAQVTSNNTTIDTKFVMIGTSGNATLDSANDVYRIQTSLGIGQVAGSKGVASFDNSSIRAETIVLGVLEGSQADVLIKGANSQLNVDNNLVVGSGGVGKLTLESASAYSVGHLRVGDTVYVGGGGENGTAGTTGGTGTLTIKDSTLVAKEMVVGNTGKGTLHLEAQDVDNYLTGLYVEQIGRDANSAQSDIYINGAKIGITADQPNLFANFTKDNKIELGNKGVYFETANVQSGTNVTINPNAVLTGHVGAININTPDDSAGFWKSGAGTLEINENSKKFTGDIGVTQGVLKINGNYTMNGENLVIGILDWNEDGVLDTINEHGKLVVTGTADISKGSLKVYAEELIADTPKDSVWRDVVSAGTLNGQFASLDDNSPLVDFEADYSDANKVHLKLAQQGSTPTPTPTPTPTPTPTPTPTPTPTPTPTPTPTPTPTPTPTPTPTPTPTPTPTPTPTPTPTPTPTPTPTPTPTPTPTPTPTPTPTPTPTPTPTPTIVGTFETAVKAHGYHSSENLAKILDKSVADRVASNDNDLANSLIADTINYNQANLASLANNLQPLLSGSVNRIVADSSHGFGNAIFERAFDPNRTIWAKAIGNNTSLDQHSSGLTGFNSNETGIIVGADTAMANNSLGVAVAYSQNDIDSKGFVNHNAKADTVMGFVYGNHHMDKTTAHVHIGAGVANIDGERRIAQAGLGNGRIAKSDYNINIIQAGLGISHQIGAPDRHITPFAKMEFTQSKSDGYTEAGADGYNLAVQKATYQSLKSTIGVRGHNAITPRLALKSMLSAGVDNGDVRSDIHAEFTDFANHGFTVTGHDIGKTFGAVGLGMTYKPKANTTLSLGYQGQWRKNHDNQEAVLGFEIKF

>CP087862_Core_Autotransporter
MNHIYRVVFNHATGTYQCVSEFAKAKGKTKSIKALAVASSLVVSGISFGANIEFTDGQTHTIKGNRAFDGEVLISNPNTKVTIKGQLVFGNGDDTDATISNQAVVESNNDIAISAGQNATVVVDNASLANKSGILALGLTPSNTAKLIGRNGAKITASGIVSIANIDNSTATVELTGQDTVLSGTVINVGEQSSATGTLTLSGKANIKADQLLIGRGNGATGTLNIDNATIDAQSVIVGVYGKGVANLTDGRLNLSESYTLADGVGSTAQVTSNNTTIDTKFVMIGTSGNATLDSANDVYRIQTSLGIGQVAGSKGVASFDNSSIRAETIVLGVLEGSQADVLIKGANSQLNVDNNLVVGSGGVGKLTLESASAYSVGHLRVGDTVYVGGGGENGTAGTTGGTGTLTIKDSTLVAKEMVVGNTGKGTLHLEAQDVDNYLTGLYVEQIGRDANSAQSDIYINGAKIGITADQPNLFANFTKDNKIELGNKGVYFETANVQSGTNVTINPNAVLTGHVGAININTPDDSAGFWKSGAGTLEINENSKKFTGDIGVTQGVLKINGNYTMNGENLVIGILDWNEDGVLDTINEHGKLVVTGTADISKGSLKVYAEELIADTPKDSVWRDVVSAGTLNGQFASLDDNSPLVDFEADYSDANKVHLKLAQQGSTPTPTPTPTPTPTPTPTPTPTPTPTPTPTPTPTPTPTPTPTPTPTPTPTPTPTPTPTPTPTPTPTPTPTPTPTPTPTPTPTPTPTPTPTPTPTPTIVGTFETAVKAHGYHSSENLAKILDKSVADRVASNDNDLANSLIADTINYNQANLASLANNLQPLLSGSVNRIVADSSHGFGNAIFERAFDPNRTIWAKAIGNNTSLDQHSSGLTGFNSNETGIIVGADTAMANNSLGVAVAYSQNDIDSKGFVNHNAKADTVMGFVYGNHHMDKTTAHVHIGAGVANIDGERRIAQAGLGNGRIAKSDYNINIIQAGLGISHQIGAPDRHITPFAKMEFTQSKSDGYTEAGADGYNLAVQKATYQSLKSTIGVRGHNAITPRLALKSMLSAGVDNGDVRSDIHAEFTDFANHGFTVTGHDIGKTFGAVGLGMTYKPKANTTLSLGYQGQWRKNHDNQEAVLGFEIKF

>CP087805_Core_Autotransporter
MNHIYRVVFNHATGTYQCVSEFAKAKGKTKSIKALAVASSLVVSGISFGANIEFTDGQTHTIKGNRAFDGEVLISNPNTKVTIKGQLVFGNGDDTDATISNQAVVESNNDIAISAGQNATVVVDNASLANKSGILALGLTPSNTAKLIGRNGAKITASGIVSIANIDNSTATVELTGQDTVLSGTVINVGEQSSATGTLTLSGKANIKADQLLIGRGNGATGTLNIDNATIDAQSVIVGVYGKGVANLTDGRLNLSESYTLADGVGSTAQVTSNNTTIDTKFVMIGTSGNATLDSANDVYRIQTSLGIGQVAGSKGVASFDNSSIRAETIVLGVLEGSQADVLIKGANSQLNVDNNLVVGSGGVGKLTLESASAYSVGHLRVGDTVYVGGGGENGTAGTTGGTGTLTIKDSTLVAKEMVVGNTGKGTLHLEAQDVDNYLTGLYVEQIGRDANSAQSDIYINGAKIGITADQPNLFANFTKDNKIELGNKGVYFETANVQSGTNVTINPNAVLTGHVGAININTPDDSAGFWKSGAGTLEINENSKKFTGDIGVTQGVLKINGNYTMNGENLVIGILDWNEDGVLDTINEHGKLVVTGTADISKGSLKVYAEELIADTPKDSVWRDVVSAGTLNGQFASLDDNSPLVDFEADYSDANKVHLKLAQQGSTPTPTPTPTPTPTPTPTPTPTPTPTPTPTPTPTPTPTPTPTPTPTPTPTPTPTPTPTPTPTPTPTPTPTPTPTPTPTPTPTPTPTPTPTPTPTPTPTPTIVGTFETAVKAHGYHSSENLAKILDKSVADRVASNDNDLANSLIADTINYNQANLASLANNLQPLLSGSVNRIVADSSHGFGNAIFERAFDPNRTIWAKAIGNNTSLDQHSSGLTGFNSNETGIIVGADTAMANNSLGVAVAYSQNDIDSKGFVNHNAKADTVMGFVYGNHHMDKTTAHVHIGAGVANIDGERRIAQAGLGNGRIAKSDYNINIIQAGLGISHQIGAPDRHITPFAKMEFTQSKSDGYTEAGADGYNLAVQKATYQSLKSTIGVRGHNAITPRLALKSMLSAGVDNGDVRSDIHAEFTDFANHGFTVTGHDIGKTFGAVGLGMTYKPKANTTLSLGYQGQWRKNHDNQEAVLGFEIKF

>CP087863_Core_Autotransporter
MNHIYRVVFNHATGTYQCVSEFAKAKGKTKSIKALAVASSLVVSGISFGANIEFTDGQTHTIKGNRAFDGEVLISNPNTKVTIKGQLVFGNGDDTDATISNQAVVESNNDIAISAGQNATVVVDNASLANKSGILALGLTPSNTAKLIGRNGAKITASGIVSIANIDNSTATVELTGQDTVLSGTVINVGEQSSATGTLTLSGKANIKADQLLIGRGNGATGTLNIDNATIDAQSVIVGVYGKGVANLTDGRLNLSESYTLADGVGSTAQVTSNNTTIDTKFVMIGTSGNATLDSANDVYRIQTSLGIGQVAGSKGVASFDNSSIRAETIVLGVLEGSQADVLIKGANSQLNVDNNLVVGSGGVGKLTLESASAYSVGHLRVGDTVYVGGGGENGTAGTTGGTGTLTIKDSTLVAKEMVVGNTGKGTLHLEAQDVDNYLTGLYVEQIGRDANSAQSDIYINGAKIGITADQPNLFANFTKDNKIELGNKGVYFETANVQSGTNVTINPNAVLTGHVGAININTPDDSAGFWKSGAGTLEINENSKKFTGDIGVTQGVLKINGNYTMNGENLVIGILDWNEDGVLDTINEHGKLVVTGTADISKGSLKVYAEELIADTPKDSVWRDVVSAGTLNGQFASLDDNSPLVDFEADYSDANKVHLKLAQQGSTPTPTPTPTPTPTPTPTPTPTPTPTPTPTPTPTPTPTPTPTPTPTPTPTPTPTPTPTPTPTPTPTPTPTPTPTPTPTPTPTPTPTPTPTPTPTPTPTPTPTPTPTPTPTPTPTPTPTPTPTPTPTPTPTPTPTPTPTPTPTPTPTPTPTPTPTIVGTFETAVKAHGYHSSENLAKILDKSVADRVASNDNDLANSLIADTINYNQANLASLANNLQPLLSGSVNRIVADSSHGFGNAIFERAFDPNRTIWAKAIGNNTSLDQHSSGLTGFNSNETGIIVGADTAMANNSLGVAVAYSQNDIDSKGFVNHNAKADTVMGFVYGNHHMDKTTAHVHIGAGVANIDGERRIAQAGLGNGRIAKSDYNINIIQAGLGISHQIGAPDRHITPFAKMEFTQSKSDGYTEAGADGYNLAVQKATYQSLKSTIGVRGHNAITPRLALKSMLSAGVDNGDVRSDIHAEFTDFANHGFTVTGHDIGKTFGAVGLGMTYKPKANTTLSLGYQGQWRKNHDNQEAVLGFEIKF

>CP087776_Core_Autotransporter
MNHIYRVVFNHATGTYQCVSEFAKAKGKTKSIKALAVASSLVVSGISFGANIEFTDGQTHTIKGNRAFDGEVLISNPNTKVTIKGQLVFGNGDDTDATISNQAVVESNNDIAISAGQNATVVVDNASLANKSGILALGLTPSNTAKLIGRNGAKITASGIVSIANIDNSTATVELTGQDTVLSGTVINVGEQSSATGTLTLSGKANIKADQLLIGRGNGATGTLNIDNATIDAQSVIVGVYGKGVANLTDGRLNLSESYTLADGVGSTAQVTSNNTTIDTKFVMIGTSGNATLDSANDVYRIQTSLGIGQVAGSKGVASFDNSSIRAETIVLGVLEGSQADVLIKGANSQLNVDNNLVVGSGGVGKLTLESASAYSVGHLRVGDTVYVGGGGENGTAGTTGGTGTLTIKDSTLVAKEMVVGNTGKGTLHLEAQDVDNYLTGLYVEQIGRDANSAQSDIYINGAKIGITADQPNLFANFTKDNKIELGNKGVYFETANVQSGTNVTINPNAVLTGHVGAININTPDDSAGFWKSGAGTLEINENSKKFTGDIGVTQGVLKINGNYTMNGENLVIGILDWNEDGVLDTINEHGKLVVTGTADISKGSLKVYAEELIADTPKDSVWRDVVSAGTLNGQFASLDDNSPLVDFEADYSDANKVHLKLAQQGSTPTPTPTPTPTPTPTPTPTPTPTPTPTPTPTPTPTPTPTPTPTPTPTPTPTPTPTPTPTPTPTPTPTPTPTPTPTPTPTPTPTPTPTPTPTPTPTPTPTPTPTPTPTIVGTFETAVKAHGYHSSENLAKILDKSVADRVASNDNDLANSLIADTINYNQANLASLANNLQPLLSGSVNRIVADSSHGFGNAIFERAFDPNRTIWAKAIGNNTSLDQHSSGLTGFNSNETGIIVGADTAMANNSLGVAVAYSQNDIDSKGFVNHNAKADTVMGFVYGNHHMDKTTAHVHIGAGVANIDGERRIAQAGLGNGRIAKSDYNINIIQAGLGISHQIGAPDRHITPFAKMEFTQSKSDGYTEAGADGYNLAVQKATYQSLKSTIGVRGHNAITPRLALKSMLSAGVDNGDVRSDIHAEFTDFANHGFTVTGHDIGKTFGAVGLGMTYKPKANTTLSLGYQGQWRKNHDNQEAVLGFEIKF

>CP087837_Core_Autotransporter
MNHIYRVVFNHATGTYQCVSEFAKAKGKTKSIKALAVASSLVVSGISFGANIEFTDGQTHTIKGNRAFDGEVLISNPNTKVTIKGQLVFGNGDDTDATISNQAVVESNNDIAISAGQNATVVVDNASLANKSGILALGLTPSNTAKLIGRNGAKITASGIVSIANIDNSTATVELTGQDTVLSGTVINVGEQSSATGTLTLSGKANIKADQLLIGRGNGATGTLNIDNATIDAQSVIVGVYGKGVANLTDGRLNLSESYTLADGVGSTAQVTSNNTTIDTKFVMIGTSGNATLDSANDVYRIQTSLGIGQVAGSKGVASFDNSSIRAETIVLGVLEGSQADVLIKGANSQLNVDNNLVVGSGGVGKLTLESASAYSVGHLRVGDTVYVGGGGENGTAGTTGGTGTLTIKDSTLVAKEMVVGNTGKGTLHLEAQDVDNYLTGLYVEQIGRDANSAQSDIYINGAKIGITADQPNLFANFTKDNKIELGNKGVYFETANVQSGTNVTINPNAVLTGHVGAININTPDDSAGFWKSGAGTLEINENSKKFTGDIGVTQGVLKINGNYTMNGENLVIGILDWNEDGVLDTINEHGKLVVTGTADISKGSLKVYAEELIADTPKDSVWRDVVSAGTLNGQFASLDDNSPLVDFEADYSDANKVHLKLAQQGSTPTPTPTPTPTPTPTPTPTPTPTPTPTPTPTPTPTPTPTPTPTPTPTPTPTPTPTPTPTPTPTPTPTPTPTPTPTPTPTPTPTPTPTPTPTIVGTFETAVKAHGYHSSENLAKILDKSVADRVASNDNDLANSLIADTINYNQANLASLANNLQPLLSGSVNRIVADSSHGFGNAIFERAFDPNRTIWAKAIGNNTSLDQHSSGLTGFNSNETGIIVGADTAMANNSLGVAVAYSQNDIDSKGFVNHNAKADTVMGFVYGNHHMDKTTAHVHIGAGVANIDGERRIAQTGLGNGRIAKSDYNINIIQAGLGISHQIGTPDRHITPFAKMEFTQSKSDGYTEAGADGYNLAVQKATYQSLKSTIGVRGHNAITPRLALKSMLSAGVDNGDVRSDIHAEFTDFANHGFTVTGHDIGKTFGAVGLGMTYKPKANTTLSLGYQGQWRKNHDNQGVVLGFEIKF

>CP087856_Core_Autotransporter
MNHIYRVVFNHATGTYQCVSEFAKAKGKTKSIKALAVASSLVVSGISFGANIEFTDGQTHTIKGNRAFDGEVLISNPNTKVTIKGQLVFGNGDDTDATISNQAVVESNNDIAISAGQNATVVVDNASLANKSGILALGLTPSNTAKLIGRNGAKITASGIVSIANIDNSTATVELTGQDTVLSGTVINVGEQSSATGTLTLSGKANIKADQLLIGRGNGATGTLNIDNATIDAQSVIVGVYGKGVANLTDGRLNLSESYTLADGVGSTAQVTSNNTTIDTKFVMIGTSGNATLDSANDVYRIQTSLGIGQVAGSKGVASFDNSSIRAETIVLGVLEGSQADVLIKGANSQLNVDNNLVVGSGGVGKLTLESASAYSVGHLRVGDTVYVGGGGENGTAGTTGGTGTLTIKDSTLVAKEMVVGNTGKGTLHLEAQDVDNYLTGLYVEQIGRDANSAQSDIYINGAKIGITADQPNLFANFTKDNKIELGNKGVYFETANVQSGTNVTINPNAVLTGHVGAININTPDDSAGFWKSGAGTLEINENSKKFTGDIGVTQGVLKINGNYTMNGENLVIGILDWNEDGVLDTINEHGKLVVTGTADISKGSLKVYAEELIADTPKDSVWRDVVSAGTLNGQFASLDDNSPLVDFEADYSDANKVHLKLAQQGSTPTPTPTPTPTPTPTPTPTPTPTPTPTPTPTPTPTPTPTPTPTPTPTPTPTPTPTPTPTPTPTPTPTPTPTPTPTPTPTPTPTPTPTPTPTPTPTPTPTPTPTPTPTPTPTPTPTPTPTPTPTPTPTPTPTPTPTPTIVGTFETAVKAHGYHSSENLAKILDKSVADRVASNDNDLANSLIADTINYNQANLASLANNLQPLLSGSVNRIVADSSHGFGNAIFERAFDPNRTIWAKAIGNNTSLDQHSSGLTGFNSNETGIIVGADTAMANNSLGVAVAYSQNDIDSKGFVNHNAKADTVMGFVYGNHHMDKTTAHVHIGAGVANIDGERRIAQTGLGNGRIAKSDYNINIIQAGLGISHQIGTPDRHITPFAKMEFTQSKSDGYTEAGADGYNLAVQKATYQSLKSTIGVRGHNAITPRLALKSMLSAGVDNGDVRSDIHAEFTDFANHGFTVTGHDIGKTFGAVGLGMTYKPKANTTLSLGYQGQWRKNHDNQGVVLGFEIKF

>CP087854_Core_Autotransporter
MNHIYRVVFNHATGTYQCVSEFAKAKGKTKSIKALAVASSLVVSGISFGANIEFTDGQTHTIKGNRAFDGEVLISNPNTKVTIKGQLVFGNGDDTDATISNQAVVESNNDIAISAGQNATVVVDNASLANKSGILALGLTPSNTAKLIGRNGAKITASGIVSIANIDNSTATVELTGQDTVLSGTVINVGEQSSATGTLTLSGKANIKADQLLIGRGNGATGTLNIDNATIDAQSVIVGVYGKGVANLTDGRLNLSESYTLADGVGSTAQVTSNNTTIDTKFVMIGTSGNATLDSANDVYRIQTSLGIGQVAGSKGVASFDNSSIRAETIVLGVLEGSQADVLIKGANSQLNVDNNLVVGSGGVGKLTLESASAYSVGHLRVGDTVYVGGGGENGTAGTTGGTGTLTIKDSTLVAKEMVVGNTGKGTLHLEAQDVDNYLTGLYVEQIGRDANSAQSDIYINGAKIGITADQPNLFANFTKDNKIELGNKGVYFETANVQSGTNVTINPNAVLTGHVGAININTPDDSAGFWKSGAGTLEINENSKKFTGDIGVTQGVLKINGNYTMNGENLVIGILDWNEDGVLDTINEHGKLVVTGTADISKGSLKVYAEELIADTPKDSVWRDVVSAGTLNGQFASLDDNSPLVDFEADYSDANKVHLKLAQQGSTPTPTPTPTPTPTPTPTPTPTPTPTPTPTPTPTPTPTPTPTPTPTPTPTPTPTPTPTPTPTPTPTPTPTPTPTPTPTPTPTPTPTPTPTPTPTPTPTIVGTFETAVKAHGYHSSENLAKILDKSVADRVASNDNDLANSLIADTINYNQANLASLANNLQPLLSGSVNRIVADSSHGFGNAIFERAFDPNRTIWAKAIGNNTSLDQHSSGLTGFNSNETGIIVGADTAMANNSLGVAVAYSQNDIDSKGFVNHNAKADTVMGFVYGNHHMDKTTAHVHIGAGVANIDGERRIAQTGLGNGRIAKSDYNINIIQAGLGISHQIGTPDRHITPFAKMEFTQSKSDGYTEAGADGYNLAVQKATYQSLKSTIGVRGHNAITPRLALKSMLSAGVDNGDVRSDIHAEFTDFANHGFTVTGHDIGKTFGAVGLGMTYKPKANTTLSLGYQGQWRKNHDNQGVVLGFEIKF

>CP087793_Core_Autotransporter
MNHIYRVVFNHATGTYQCVSEFAKAKGKTKSIKALAVASSLVVSGISFGANIEFTDGQTHTIKGNRAFDGEVLISNPNTKVTIKGQLVFGNGDDTDATISNQAVVESNNDIAISAGQNATVVVDNASLANKSGILALGLTPSNTAKLIGRNGAKITASGIVSIANIDNSTATVELTGQDTVLSGTVINVGEQSSATGTLTLSGKANIKADQLLIGRGNGATGTLNIDNATIDAQSVIVGVYGKGVANLTDGRLNLSESYTLADGVGSTAQVTSNNTTIDTKFVMIGTSGNATLDSANDVYRIQTSLGIGQVAGSKGVASFDNSSIRAETIVLGVLEGSQADVLIKGANSQLNVDNNLVVGSGGVGKLTLESASAYSVGHLRVGDTVYVGGGGENGTAGTTGGTGTLTIKDSTLVAKEMVVGNTGKGTLHLEAQDVDNYLTGLYVEQIGRDANSAQSDIYINGAKIGITADQPNLFANFTKDNKIELGNKGVYFETANVQSGTNVTINPNAVLTGHVGAININTPDDSAGFWKSGAGTLEINENSKKFTGDIGVTQGVLKINGNYTMNGENLVIGILDWNEDGVLDTINEHGKLVVTGTADISKGSLKVYAEELIADTPKDSVWRDVVSAGTLNGQFASLDDNSPLVDFEADYSDANKVHLKLAQQGSTPTPTPTPTPTPTPTPTPTPTPTPTPTPTPTPTPTPTPTPTPTPTPTPTPTPTPTPTPTPTPTPTPTPTPTPTPTPTPTPTPTPTPTPTPTPTPTPTPTPTPTPTPTPTPTPTPTPTPTPTPTPTPTPTPTPTPTPTPTPTPTIVGTFETAVKAHGYHSSENLAKILDKSVADRVASNDNDLANSLIADTINYNQANLASLANNLQPLLSGSVNRIVADSSHGFGNAIFERAFDPNRTIWAKAIGNNTSLDQHSSGLTGFNSNETGIIVGADTAMANNSLGVAVAYSQNDIDSKGFVNHNAKADTVMGFVYGNHHMDKTTAHVHIGAGVANIDGERRIAQTGLGNGRIAKSDYNINIIQAGLGISHQIGTPDRHITPFAKMEFTQSKSDGYTEAGADGYNLAVQKATYQSLKSTIGVRGHNAITPRLALKSMLSAGVDNGDVRSDIHAEFTDFANHGFTVTGHDIGKTFGAVGLGMTYKPKANTTLSLGYQGQWRKNHDNQGVVLGFEIKF

>CP087788_Core_Autotransporter
MNHIYRVVFNHATGTYQCVSEFAKAKGKTKSIKALAVASSLVVSGISFGANIEFTDGQTHTIKGNRAFDGEVLISNPNTKVTIKGQLVFGNGDDTDATISNQAVVESNNDIAISAGQNATVVVDNASLANKSGILALGLTPSNTAKLIGRNGAKITASGIVSIANIDNSTATVELTGQDTVLSGTVINVGEQSSATGTLTLSGKANIKADQLLIGRGNGATGTLNIDNATIDAQSVIVGVYGKGVANLTDGRLNLSESYTLADGVGSTAQVTSNNTTIDTKFVMIGTSGNATLDSANDVYRIQTSLGIGQVAGSKGVASFDNSSIRAETIVLGVLEGSQADVLIKGANSQLNVDNNLVVGSGGVGKLTLESASAYSVGHLRVGDTVYVGGGGENGTAGTTGGTGTLTIKDSTLVAKEMVVGNTGKGTLHLEAQDVDNYLTGLYVEQIGRDANSAQSDIYINGAKIGITADQPNLFANFTKDNKIELGNKGVYFETANVQSGTNVTINPNAVLTGHVGAININTPDDSAGFWKSGAGTLEINENSKKFTGDIGVTQGVLKINGNYTMNGENLVIGILDWNEDGVLDTINEHGKLVVTGTADISKGSLKVYAEELIADTPKDSVWRDVVSAGTLNGQFASLDDNSPLVDFEADYSDANKVHLKLAQQGSTPTPTPTPTPTPTPTPTPTPTPTPTPTPTPTPTPTPTPTPTPTPTPTPTPTPTPTPTPTPTPTPTPTPTPTPTPTPTPTPTPTPTPTPTPTPTPTPTPTPTPTPTPTPTPTIVGTFETAVKAHGYHSSENLAKILDKSVADRVASNDNDLANSLIADTINYNQANLASLANNLQPLLSGSVNRIVADSSHGFGNAIFERAFDPNRTIWAKAIGNNTSLDQHSSGLTGFNSNETGIIVGADTAMANNSLGVAVAYSQNDIDSKGFVNHNAKADTVMGFVYGNHHMDKTTAHVHIGAGVANIDGERRIAQTGLGNGRIAKSDYNINIIQAGLGISHQIGTPDRHITPFAKMEFTQSKSDGYTEAGADGYNLAVQKATYQSLKSTIGVRGHNAITPRLALKSMLSAGVDNGDVRSDIHAEFTDFANHGFTVTGHDIGKTFGAVGLGMTYKPKANTTLSLGYQGQWRKNHDNQGVVLGFEIKF

>CP087840_Core_Autotransporter
MNHIYRVVFNHATGTYQCVSEFAKAKGKTKSIKALAVASSLVVSGISFGANIEFTDGQTHTIKGNRAFDGEVLISNPNTKVTIKGQLVFGNGDDTDATISNQAVVESNNDIAISAGQNATVVVDNASLANKSGILALGLTPSNTAKLIGRNGAKITASGIVSIANIDNSTATVELTGQDTVLSGTVINVGEQSSATGTLTLSGKANIKADQLLIGRGNGATGTLNIDNATIDAQSVIVGVYGKGVANLTDGRLNLSESYTLADGVGSTAQVTSNNTTIDTKFVMIGTSGNATLDSANDVYRIQTSLGIGQVAGSKGVASFDNSSIRAETIVLGVLEGSQADVLIKGANSQLNVDNNLVVGSGGVGKLTLESASAYSVGHLRVGDTVYVGGGGENGTAGTTGGTGTLTIKDSTLVAKEMVVGNTGKGTLHLEAQDVDNYLTGLYVEQIGRDANSAQSDIYINGAKIGITADQPNLFANFTKDNKIELGNKGVYFETANVQSGTNVTINPNAVLTGHVGAININTPDDSAGFWKSGAGTLEINENSKKFTGDIGVTQGVLKINGNYTMNGENLVIGILDWNEDGVLDTINEHGKLVVTGTADISKGSLKVYAEELIADTPKDSVWRDVVSAGTLNGQFASLDDNSPLVDFEADYSDANKVHLKLAQQGSTPTPTPTPTPTPTPTPTPTPTPTPTPTPTPTPTPTPTPTPTPTPTPTPTPTPTPTPTPTPTPTPTPTPTPTPTPTPTPTPTPTPTPTPTPTPTPTPTPTPTPTPTPTPTPTPTPTPTPTPTPTPTPTPTPTPTPTPTPTPTPTPTPTPTPTPTPTPTPTPTPTPTPTPTPTPTIVGTFETAVKAHGYHSSENLAKILDKSVADRVASNDNDLANSLIADTINYNQANLASLANNLQPLLSGSVNRIVADSSHGFGNAIFERAFDPNRTIWAKAIGNNTSLDQHSSGLTGFNSNETGIIVGADTAMANNSLGVAVAYSQNDIDSKGFVNHNAKADTVMGFVYGNHHMDKTTAHVHIGAGVANIDGERRIAQTGLGNGRIAKSDYNINIIQAGLGISHQIGTPDRHITPFAKMEFTQSKSDGYTEAGADGYNLAVQKATYQSLKSTIGVRGHNAITPRLALKSMLSAGVDNGDVRSDIHAEFTDFANHGFTVTGHDIGKTFGAVGLGMTYKPKANTTLSLGYQGQWRKNHDNQGVVLGFEIKF

>CP087817_Core_Autotransporter
MNHIYRVVFNHATGTYQCVSEFAKAKGKTKSIKALAVASSLVVSGISFGANIEFTDGQTHTIKGNRAFDGEVLISNPNTKVTIKGQLVFGNGDDTDATISNQAVVESNNDIAISAGQNATVVVDNASLANKSGILALGLTPSNTAKLIGRNGAKITASGIVSIANIDNSTATVELTGQDTVLSGTVINVGEQSSATGTLTLSGKANIKADQLLIGRGNGATGTLNIDNATIDAQSVIVGVYGKGVANLTDGRLNLSESYTLADGVGSTAQVTSNNTTIDTKFVMIGTSGNATLDSANDVYRIQTSLGIGQVAGSKGVASFDNSSIRAETIVLGVLESSQADVLIKGANSQLNVDNNLVVGSGGVGKLTLESASAYSVGHLRVGDTVYVGGGGENGTAGTTGGTGTLTIKDSTLVAKEMVVGNTGKGTLHLEAQDVDNYLTGLYVEQIGRDANSAQSDIYINGAKIGITADQPNLFANFTKDNKIELGNKGVYFETANVQSGTNVTINPNAVLTGHVGAININTPDDSAGFWKSGAGTLEINENSKKFTGDIGVTQGVLKINGNYTMNGENLVIGILDWNEDGVLDTINEHGKLVVTGTADISKGSLKVYAEELIADTPKDSVWRDVVSAGTLNGQFASLDDNSPLVDFEADYSDANKVHLKLAQQGSTPTPTPTPTPTPTPTPTPTPTPTPTPTPTPTPTPTPTPTPTPTPTPTPTPTPTPTPTPTPTPTPTPTPTPTPTPTPTPTIVGTFETAVKAHGYHSSENLAKILDKSVADRVASNDNDLANSLIADTINYNQANLASLANNLQPLLSGSVNRIVADSSHGFGNAIFERAFDPNRTIWAKAIGNNTSLDQHSSGLTGFNSNETGIIVGADTAMANNSLGVAVAYSQNDIDSKGFVNHNAKADTVMGFVYGNHHMDKTTAHVHIGAGVANIDGERRIAQTGLGNGRIAKSDYNINIIQAGLGISHQIGTPDRHITPFAKMEFTQSKSDGYTEAGADGYNLAVQKATYQSLKSTIGVRGHNAITPRLALKSMLSAGVDNGDVRSDIHAEFTDFANHGFTVTGHDIGKTFGAVGLGMTYKPKANTTLSLGYQGQWRKNHDNQGVVLGFEIKF

>CP087771_Core_Autotransporter
MNHIYRVVFNHATGTYQCVSEFAKAKGKTKSIKALAVASSLVVSGISFGANIEFTDGQTHTIKGNRAFDGEVLISNPNTKVTIKGQLVFGNGDDTDATISNQAVVESNNDIAISAGQNATVVVDNASLANKSGILALGLTPSNTAKLIGRNGAKITASGIVSIANIDNSTATVELTGQDTVLSGTVINVGEQSSATGTLTLSGKANIKADQLLIGRGNGATGTLNIDNATIDAQSVIVGVYGKGVANLTDGRLNLSESYTLADGVGSTAQVTSNNTTIDTKFVMIGTSGNATLDSANDVYRIQTSLGIGQVAGSKGVASFDNSSIRAETIVLGVLEGSQADVLIKGANSQLNVDNNLVVGSGGVGKLTLESASAYSVGHLRVGDTVYVGGGGENGTAGTTGGTGTLTIKDSTLVAKEMVVGNTGKGTLHLEAQDVDNYLTGLYVEQIGRDANSAQSDIYINGAKIGITADQPNLFANFTKDNKIELGNKGVYFETANVQSGTNVTINPNAVLTGHVGAININTPDDSAGFWKSGAGTLEINENSKKFTGDIGVTQGVLKINGNYTMNGENLVIGILDWNEDGVLDTINEHGKLVVTGTADISKGSLKVYAEELIADTPKDSVWRDVVSAGTLNGQFASLDDNSPLVDFEADYSDANKVHLKLAQQGSTPTPTPTPTPTPTPTPTPTPTPTPTPTPTPTPTPTPTPTPTPTPTPTPTPTPTPTPTPTPTPTPTPTPTPTPTPTPTPTPTPTPTPTPTPTPTPTPTPTPTPTIVGTFETAVKAHGYHSSENLAKILDKSVADRVASNDNDLANSLIADTINYNQANLASLANNLQPLLSGSVNRIVADSSHGFGNAIFERAFDPNRTIWAKAIGNNTSLDQHSSGLTGFNSNETGIIVGADTAMANNSLGVAVAYSQNDIDSKGFVNHNAKADTVMGFVYGNHHMDKTTAHVHIGAGVANIDGERRIAQTGLGNGRIAKSDYNINIIQAGLGISHQIGTPDRHITPFAKMEFTQSKSDGYTEAGADGYNLAVQKATYQSLKSTIGVRGHNAITPRLALKSMLSAGVDNGDVRSDIHAEFTDFANHGFTVTGHDIGKTFGAVGLGMTYKPKANTTLSLGYQGQWRKNHDNQGVVLGFEIKF

>CP087814_Core_Autotransporter
MNHIYRVVFNHATGTYQCVSEFAKAKGKTKSIKALAVASSLVVSGISFGANIEFTDGQTHTIKGNRAFDGEVLISNPNTKVTIKGQLVFGNGDDTDATISNQAVVESNNDIAISAGQNATVVVDNASLANKSGILALGLTPSNTAKLIGRNGAKITASGIVSIANIDNSTATVELTGQDTVLSGTVINVGEQSSATGTLTLSGKANIKADQLLIGRGNGATGTLNIDNATIDAQSVIVGVYGKGVANLTDGRLNLSESYTLADGVGSTAQVTSNNTTIDTKFVMIGTSGNATLDSANDVYRIQTSLGIGQVAGSKGVASFDNSSIRAETIVLGVLEGSQADVLIKGANSQLNVDNNLVVGSGGVGKLTLESASAYSVGHLRVGDTVYVGGGGENGTAGTTGGTGTLTIKDSTLVAKEMVVGNTGKGTLHLEAQDVDNYLTGLYVEQIGRDANSAQSDIYINGAKIGITADQPNLFANFTKDNKIELGNKGVYFETANVQSGTNVTINPNAVLTGHVGAININTPDDSAGFWKSGAGTLEINENSKKFTGDIGVTQGVLKINGNYTMNGENLVIGILDWNEDGVLDTINEHGKLVVTGTADISKGSLKVYAEELIADTPKDSVWRDVVSAGTLNGQFASLDDNSPLVDFEADYSDANKVHLKLAQQGSTPTPTPTPTPTPTPTPTPTPTPTPTPTPTPTPTPTPTPTPTPTPTPTPTPTPTPTPTPTPTPTPTPTPTPTPTPTPTPTPTPTPTPTPTPTPTPTPTIVGTFETAVKAHGYHSSENLAKILDKSVADRVASNDNDLANSLIADTINYNQANLASLANNLQPLLSGSVNRIVADSSHGFGNAIFERAFDPNRTIWAKAIGNNTSLDQHSSGLTGFNSNETGIIVGADTAMANNSLGVAVAYSQNDIDSKGFVNHNAKADTVMGFVYGNHHMDKTTAHVHIGAGVANIDGERRIAQTGLGNGRIAKSDYNINIIQAGLGISHQIGTPDRHITPFAKMEFTQSKSDGYTEAGADGYNLAVQKATYQSLKSTIGVRGHNAITPRLALKSMLSAGVDNGDVRSDIHAEFTDFANHGFTVTGHDIGKTFGAVGLGMTYKPKANTTLSLGYQGQWRKNHDNQGVVLGFEIKF

>CP087851_Core_Autotransporter
MNHIYRVVFNHATGTYQCVSEFAKAKGKTKSIKALAVASSLVVSGISFGANIEFTDGQTHTIKGNRAFDGEVLISNPNTKVTIKGQLVFGNGDDTDATISNQAVVESNNDIAISAGQNATVVVDNASLANKSGILALGLTPSNTAKLIGRNGAKITASGIVSIANIDNSTATVELTGQDTVLSGTVINVGEQSSATGTLTLSGKANIKADQLLIGRGNGATGTLNIDNATIDAQSVIVGVYGKGVANLTDGRLNLSESYTLADGVGSTAQVTSNNTTIDTKFVMIGTSGNATLDSANDVYRIQTSLGIGQVAGSKGVASFDNSSIRAETIVLGVLEGSQADVLIKGANSQLNVDNNLVVGSGGVGKLTLESASAYSVGHLRVGDTVYVGGGGENGTAGTTGGTGTLTIKDSTLVAKEMVVGNTGKGTLHLEAQDVDNYLTGLYVEQIGRDANSAQSDIYINGAKIGITADQPNLFANFTKDNKIELGNKGVYFETANVQSGTNVTINPNAVLTGHVGAININTPDDSAGFWKSGAGTLEINENSKKFTGDIGVTQGVLKINGNYTMNGENLVIGILDWNEDGVLDTINEHGKLVVTGTADISKGSLKVYAEELIADTPKDSVWRDVVSAGTLNGQFASLDDNSPLVDFEADYSDANKVHLKLAQQGSTPTPTPTPTPTPTPTPTPTPTPTPTPTPTPTPTPTPTPTPTPTPTPTPTPTPTPTPTPTPTPTPTPTPTPTPTPTPTPTPTPTIVGTFETAVKAHGYHSSENLAKILDKSVADRVASNDNDLANSLIADTINYNQANLASLANNLQPLLSGSVNRIVADSSHGFGNAIFERAFDPNRTIWAKAIGNNTSLDQHSSGLTGFNSNETGIIVGADTAMANNSLGVAVAYSQNDIDSKGFVNHNAKADTVMGFVYGNHHMDKTTAHVHIGAGVANIDGERRIAQTGLGNGRIAKSDYNINIIQAGLGISHQIGTPDRHITPFAKMEFTQSKSDGYTEAGADGYNLAVQKATYQSLKSTIGVRGHNAITPRLALKSMLSAGVDNGDVRSDIHAEFTDFANHGFTVTGHDIGKTFGAVGLGMTYKPKANTTLSLGYQGQWRKNHDNQGVVLGFEIKF

>CP087848_Core_Autotransporter
MNHIYRVVFNHATGTYQCVSEFAKAKGKTKSIKALAVASSLVVSGISFGANIEFTDGQTHTIKGNRAFDGEVLISNPNTKVTIKGQLVFGNGDDTDATISNQAVVESNNDIAISAGQNATVVVDNASLANKSGILALGLTPSNTAKLIGRNGAKITASGIVSIANIDNSTATVELTGQDTVLSGTVINVGEQSSATGTLTLSGKANIKADQLLIGRGNGATGTLNIDNATIDAQSVIVGVYGKGVANLTDGRLNLSESYTLADGVGSTAQVTSNNTTIDTKFVMIGTSGNATLDSANDVYRIQTSLGIGQVAGSKGVASFDNSSIRAETIVLGVLEGSQADVLIKGANSQLNVDNNLVVGSGGVGKLTLESASAYSVGHLRVGDTVYVGGGGENGTAGTTGGTGTLTIKDSTLVAKEMVVGNTGKGTLHLEAQDVDNYLTGLYVEQIGRDANSAQSDIYINGAKIGITADQPNLFANFTKDNKIELGNKGVYFETANVQSGTNVTINPNAVLTGHVGAININTPDDSAGFWKSGAGTLEINENSKKFTGDIGVTQGVLKINGNYTMNGENLVIGILDWNEDGVLDTINEHGKLVVTGTADISKGSLKVYAEELIADTPKDSVWRDVVSAGTLNGQFASLDDNSPLVDFEADYSDANKVHLKLAQQGSTPTPTPTPTPTPTPTPTPTPTPTPTPTPTPTPTPTPTPTPTPTPTPTPTPTPTPTPTPTPTPTPTPTPTPTPTPTPTPTPTPTPTPTPTPTPTPTPTPTPTPTPTPTPTPTPTPTPTPTPTPTPTPTPTPTPTPTPTIVGTFETAVKAHGYHSSENLAKILDKSVADRVASNDNDLANSLIADTINYNQANLASLANNLQPLLSGSVNRIVADSSHGFGNAIFERAFDPNRTIWAKAIGNNTSLDQHSSGLTGFNSNETGIIVGADTAMANNSLGVAVAYSQNDIDSKGFVNHNAKADTVMGFVYGNHHMDKTTAHVHIGAGVANIDGERRIAQTGLGNGRIAKSDYNINIIQAGLGISHQIGTPDRHITPFAKMEFTQSKSDGYTEAGADGYNLAVQKATYQSLKSTIGVRGHNAITPRLALKSMLSAGVDNGDVRSDIHAEFTDFANHGFTVTGHDIGKTFGAVGLGMTYKPKANTTLSLGYQGQWRKNHDNQGVVLGFEIKF

>CP087843_Core_Autotransporter
MNHIYRVVFNHATGTYQCVSEFAKAKGKTKSIKALAVASSLVVSGISFGANIEFTDGQTHTIKGNRAFDGEVLISNPNTKVTIKGQLVFGNGDDTDATISNQAVVESNNDIAISAGQNATVVVDNASLANKSGILALGLTPSNTAKLIGRNGAKITASGIVSIANIDNSTATVELTGQDTVLSGTVINVGEQSSATGTLTLSGKANIKADQLLIGRGNGATGTLNIDNATIDAQSVIVGVYGKGVANLTDGRLNLSESYTLADGVGSTAQVTSNNTTIDTKFVMIGTSGNATLDSANDVYRIQTSLGIGQVAGSKGVASFDNSSIRAETIVLGVLEGSQADVLIKGANSQLNVDNNLVVGSGGVGKLTLESASAYSVGHLRVGDTVYVGGGGENGTAGTTGGTGTLTIKDSTLVAKEMVVGNTGKGTLHLEAQDVDNYLTGLYVEQIGRDANSAQSDIYINGAKIGITADQPNLFANFTKDNKIELGNKGVYFETANVQSGTNVTINPNAVLTGHVGAININTPDDSAGFWKSGAGTLEINENSKKFTGDIGVTQGVLKINGNYTMNGENLVIGILDWNEDGVLDTINEHGKLVVTGTADISKGSLKVYAEELIADTPKDSVWRDVVSAGTLNGQFASLDDNSPLVDFEADYSDANKVHLKLAQQGSTPTPTPTPTPTPTPTPTPTPTPTPTPTPTPTPTPTPTPTPTPTPTPTPTPTPTPTPTIVGTFETAVKAHGYHSSENLAKILDKSVADRVASNDNDLANSLIADTINYNQANLASLANNLQPLLSGSVNRIVADSSHGFGNAIFERAFDPNRTIWAKAIGNNTSLDQHSSGLTGFNSNETGIIVGADTAMANNSLGVAVAYSQNDIDSKGFVNHNAKADTVMGFVYGNHHMDKTTAHVHIGAGVANIDGERRIAQTGLGNGRIAKSDYNINIIQAGLGISHQIGTPDRHITPFAKMEFTQSKSDGYTEAGADGYNLAVQKATYQSLKSTIGVRGHNAITPRLALKSMLSAGVDNGDVRSDIHAEFTDFANHGFTVTGHDIGKTFGAVGLGMTYKPKANTTLSLGYQGQWRKNHDNQGVVLGFEIKF

>CP087844_Core_Autotransporter
MNHIYRVVFNHATGTYQCVSEFAKAKGKTKSIKALAVASSLVVSGISFGANIEFTDGQTHTIKGNRAFDGEVLISNPNTKVTIKGQLVFGNGDDTDATISNQAVVESNNDIAISAGQNATVVVDNASLANKSGILALGLTPSNTAKLIGRNGAKITASGIVSIANIDNSTATVELTGQDTVLSGTVINVGEQSSATGTLTLSGKANIKADQLLIGRGNGATGTLNIDNATIDAQSVIVGVYGKGVANLTDGRLNLSESYTLADGVGSTAQVTSNNTTIDTKFVMIGTSGNATLDSANDVYRIQTSLGIGQVAGSKGVASFDNSSIRAETIVLGVLEGSQADVLIKGANSQLNVDNNLVVGSGGVGKLTLESASAYSVGHLRVGDTVYVGGGGENGTAGTTGGTGTLTIKDSTLVAKEMVVGNTGKGTLHLEAQDVDNYLTGLYVEQIGRDANSAQSDIYINGAKIGITADQPNLFANFTKDNKIELGNKGVYFETANVQSGTNVTINPNAVLTGHVGAININTPDDSAGFWKSGAGTLEINENSKKFTGDIGVTQGVLKINGNYTMNGENLVIGILDWNEDGVLDTINEHGKLVVTGTADISKGSLKVYAEELIADTPKDSVWRDVVSAGTLNGQFASLDDNSPLVDFEADYSDANKVHLKLAQQGSTPTPTPTPTPTPTPTPTPTPTPTPTPTPTPTPTPTPTPTPTPTPTPTPTPTPTPTPTPTPTPTPTPTPTPTPTPTPTPTPTPTPTPTPTPTPTPTPTPTPTIVGTFETAVKAHGYHSSENLAKILDKSVADRVASNDNDLANSLIADTINYNQANLASLANNLQPLLSGSVNRIVADSSHGFGNAIFERAFDPNRTIWAKAIGNNTSLDQHSSGLTGFNSNETGIIVGADTAMANNSLGVAVAYSQNDIDSKGFVNHNAKADTVMGFVYGNHHMDKTTAHVHIGAGVANIDGERRIAQTGLGNGRIAKSDYNINIIQAGLGISHQIGTPDRHITPFAKMEFTQSKSDGYTEAGADGYNLAVQKATYQSLKSTIGVRGHNAITPRLALKSMLSAGVDNGDVRSDIHAEFTDFANHGFTVTGHDIGKTFGAVGLGMTYKPKANTTLSLGYQGQWRKNHDNQGVVLGFEIKF

>CP087811_Core_Autotransporter
MNHIYRVVFNHATGTYQCVSEFAKAKGKTKSIKALAVASSLVVSGISFGANIEFTDGQTHTIKGNRAFDGEVLISNPNTKVTIKGQLVFGNGDDTDATISNQAVVESNNDIAISAGQNATVVVDNASLANKSGILALGLTPSNTAKLIGRNGAKITASGIVSIANIDNSTATVELTGQDTVLSGTVINVGEQSSATGTLTLSGKANIKADQLLIGRGNGATGTLNIDNATIDAQSVIVGVYGKGVANLTDGRLNLSESYTLADGVGSTAQVTSNNTTIDTKFVMIGTSGNATLDSANDVYRIQTSLGIGQVAGSKGVASFDNSSIRAETIVLGVLEGSQADVLIKGANSQLNVDNNLVVGSGGVGKLTLESASAYSVGHLRVGDTVYVGGGGENGTAGTTGGTGTLTIKDSTLVAKEMVVGNTGKGTLHLEAQDVDNYLTGLYVEQIGRDANSAQSDIYINGAKIGITADQPNLFANFTKDNKIELGNKGVYFETANVQSGTNVTINPNAVLTGHVGAININTPDDSAGFWKSGAGTLEINENSKKFTGDIGVTQGVLKINGNYTMNGENLVIGILDWNEDGVLDTINEHGKLVVTGTADISKGSLKVYAEELIADTPKDSVWRDVVSAGTLNGQFASLDDNSPLVDFEADYSDANKVHLKLAQQGSTPTPTPTPTPTPTPTPTPTPTPTPTPTPTPTPTPTPTPTPTPTPTPTPTPTPTPTPTPTIVGTFETAVKAHGYHSSENLAKILDKSVADRVASNDNDLANSLIADTINYNQANLASLANNLQPLLSGSVNRIVADSSHGFGNAIFERAFDPNRTIWAKAIGNNTSLDQHSSGLTGFNSNETGIIVGADTAMANNSLGVAVAYSQNDIDSKGFVNHNAKADTVMGFVYGNHHMDKTTAHVHIGAGVANIDGERRIAQTGLGNGRIAKSDYNINIIQAGLGISHQIGTPDRHITPFAKMEFTQSKSDGYTEAGADGYNLAVQKATYQSLKSTIGVRGHNAITPRLALKSMLSAGVDNGDVRSDIHAEFTDFANHGFTVTGHDIGKTFGAVGLGMTYKPKANTTLSLGYQGQWRKNHDNQGVVLGFEIKF

>CP087765_Core_Autotransporter
MNHIYRVVFNHATGTYQCVSEFAKAKGKTKSIKALAVASSLVVSGISFGANIEFTDGQTHTIKGNRAFDGEVLISNPNTKVTIKGQLVFGNGDDTDATISNQAVVESNNDIAISAGQNATVVVDNASLANKSGILALGLTPSNTAKLIGRNGAKITASGIVSIANIDNSTATVELTGQDTVLSGTVINVGEQSSATGTLTLSGKANIKADQLLIGRGNGATGTLNIDNATIDAQSVIVGVYGKGVANLTDGRLNLSESYTLADGVGSTAQVTSNNTTIDTKFVMIGTSGNATLDSANDVYRIQTSLGIGQVAGSKGVASFDNSSIRAETIVLGVLEGSQADVLIKGANSQLNVDNNLVVGSGGVGKLTLESASAYSVGHLRVGDTVYVGGGGENGTAGTTGGTGTLTIKDSTLVAKEMVVGNTGKGTLHLEAQDVDNYLTGLYVEQIGRDANSAQSDIYINGAKIGITADQPNLFANFTKDNKIELGNKGVYFETANVQSGTNVTINPNAVLTGHVGAININTPDDSAGFWKSGAGTLEINENSKKFTGDIGVTQGVLKINGNYTMNGENLVIGILDWNEDGVLDTINEHGKLVVTGTADISKGSLKVYAEELIADTPKDSVWRDVVSAGTLNGQFASLDDNSPLVDFEADYSDANKVHLKLAQQGSTPTPTPTPTPTPTPTPTPTPTPTPTPTPTPTPTPTPTPTPTPTPTPTIVGTFETAVKAHGYHSSENLAKILDKSVADRVASNDNDLANSLIADTINYNQANLASLANNLQPLLSGSVNRIVADSSHGFGNAIFERAFDPNRTIWAKAIGNNTSLDQHSSGLTGFNSNETGIIVGADTAMANNSLGVAVAYSQNDIDSKGFVNHNAKADTVMGFVYGNHHMDKTTAHVHIGAGVANIDGERRIAQTGLGNGRIAKSDYNINIIQAGLGISHQIGTPDRHITPFAKMEFTQSKSDGYTEAGADGYNLAVQKATYQSLKSTIGVRGHNAITPRLALKSMLSAGVDNGDVRSDIHAEFTDFANHGFTVTGHDIGKTFGAVGLGMTYKPKANTTLSLGYQGQWRKNHDNQGVVLGFEIKF

>CP087773_Core_Autotransporter
MNHIYRVVFNHATGTYQCVSEFAKAKGKTKSIKALAVASSLVVSGISFGANIEFTDGQTHTIKGNRAFDGEVLISNPNTKVTIKGQLVFGNGDDTDATISNQAVVESNNDIAISAGQNATVVVDNASLANKSGILALGLTPSNTAKLIGRNGAKITASGIVSIANIDNSTATVELTGQDTVLSGTVINVGEQSSATGTLTLSGKANIKADQLLIGRGNGATGTLNIDNATIDAQSVIVGVYGKGVANLTDGRLNLSESYTLADGVGSTAQVTSNNTTIDTKFVMIGTSGNATLDSANDVYRIQTSLGIGQVAGSKGVASFDNSSIRAETIVLGVLEGSQADVLIKGANSQLNVDNNLVVGSGGVGKLTLESASAYSVGHLRVGDTVYVGGGGENGTAGTTGGTGTLTIKDSTLVAKEMVVGNTGKGTLHLEAQDVDNYLTGLYVEQIGRDANSAQSDIYINGAKIGITADQPNLFANFTKDNKIELGNKGVYFETANVQSGTNVTINPNAVLTGHVGAININTPDDSAGFWKSGAGTLEINENSKKFTGDIGVTQGVLKINGNYTMNGENLVIGILDWNEDGVLDTINEHGKLVVTGTADISKGSLKVYAEELIADTPKDSVWRDVVSAGTLNGQFASLDDNSPLVDFEADYSDANKVHLKLAQQGSTPTPTPTPTPTPTPTPTPTPTPTPTPTPTPTPTPTPTPTPTPTPTPTPTPTPTPTPTPTPTPTPTPTPTPTPTPTPTPTPTPTPTPTPTPTPTPTIVGTFETAVKAHGYHSSENLAKILDKSVADRVASNDNDLANSLIADTINYNQANLASLANNLQPLLSGSVNRIVADSSHGFGNAIFERAFDPNRTIWAKAIGNNTSLDQHSSGLTGFNSNETGIIVGADTAMANNSLGVAVAYSQNDIDSKGFVNHNAKADTVMGFVYGNHHMDKTTAHVHIGAGVANIDGERRIAQTGLGNGRIAKSDYNINIIQAGLGISHQIGTPDRHITPFAKMEFTQSKSDGYTEAGADGYNLAVQKATYQSLKSTIGVRGHNAITPRLALKSMLSAGVDNGDVRSDIHAEFTDFANHGFTVTGHDIGKTFGAVGLGMTYKPKANTTLSLGYQGQWRKNHDNQGVVLGFEIKF

>CP087806_Core_Autotransporter
MNHIYRVVFNHATGTYQCVSEFAKAKGKTKSIKALAVASSLVVSGISFGANIEFTDGQTHTIKGNRAFDGEVLISNPNTKVTIKGQLVFGNGDDTDATISNQAVVESNNDIAISAGQNATVVVDNASLANKSGILALGLTPSNTAKLIGRNGAKITASGIVSIANIDNSTATVELTGQDTVLSGTVINVGEQSSATGTLTLSGKANIKADQLLIGRGNGATGTLNIDNATIDAQSVIVGVYGKGVANLTDGRLNLSESYTLADGVGSTAQVTSNNTTIDTKFVMIGTSGNATLDSANDVYRIQTSLGIGQVAGSKGVASFDNSSIRAETIVLGVLEGSQADVLIKGANSQLNVDNNLVVGSGGVGKLTLESASAYSVGHLRVGDTVYVGGGGENGTAGTTGGTGTLTIKDSTLVAKEMVVGNTGKGTLHLEAQDVDNYLTGLYVEQIGRDANSAQSDIYINGAKIGITADQPNLFANFTKDNKIELGNKGVYFETANVQSGTNVTINPNAVLTGHVGAININTPDDSAGFWKSGAGTLEINENSKKFTGDIGVTQGVLKINGNYTMNGENLVIGILDWNEDGVLDTINEHGKLVVTGTADISKGSLKVYAEELIADTPKDSVWRDVVSAGTLNGQFASLDDNSPLVDFEADYSDANKVHLKLAQQGSTPTPTPTPTPTPTPTPTPTPTPTPTPTPTPTPTPTPTPTPTPTPTPTPTPTPTPTPTPTPTPTPTPTPTPTPTPTPTPTPTPTPTPTPTPTPTPTPTPTPTPTPTPTPTPTPTPTPTPTPTPTPTPTPTPTPTPTPTPTPTPTPTPTPTIVGTFETAVKAHGYHSSENLAKILDKSVADRVASNDNDLANSLIADTINYNQANLASLANNLQPLLSGSVNRIVADSSHGFGNAIFERAFDPNRTIWAKAIGNNTSLDQHSSGLTGFNSNETGIIVGADTAMANNSLGVAVAYSQNDIDSKGFVNHNAKADTVMGFVYGNHHMDKTTAHVHIGAGVANIDGERRIAQTGLGNGRIAKSDYNINIIQAGLGISHQIGTPDRHITPFAKMEFTQSKSDGYTEAGADGYNLAVQKATYQSLKSTIGVRGHNAITPRLALKSMLSAGVDNGDVRSDIHAEFTDFANHGFTVTGHDIGKTFGAVGLGMTYKPKANTTLSLGYQGQWRKNHDNQGVVLGFEIKF

>CP087768_Core_Autotransporter
MNHIYRVVFNHATGTYQCVSEFAKAKGKTKSIKALAVASSLVVSGISFGANIEFTDGQTHTIKGNRAFDGEVLISNPNTKVTIKGQLVFGNGDDTDATISNQAVVESNNDIAISAGQNATVVVDNASLANKSGILALGLTPSNTAKLIGRNGAKITASGIVSIANIDNSTATVELTGQDTVLSGTVINVGEQSSATGTLTLSGKANIKADQLLIGRGNGATGTLNIDNATIDAQSVIVGVYGKGVANLTDGRLNLSESYTLADGVGSTAQVTSNNTTIDTKFVMIGTSGNATLDSANDVYRIQTSLGIGQVAGSKGVASFDNSSIRAETIVLGVLEGSQADVLIKGANSQLNVDNNLVVGSGGVGKLTLESASAYSVGHLRVGDTVYVGGGGENGTAGTTGGTGTLTIKDSTLVAKEMVVGNTGKGTLHLEAQDVDNYLTGLYVEQIGRDANSAQSDIYINGAKIGITADQPNLFANFTKDNKIELGNKGVYFETANVQSGTNVTINPNAVLTGHVGAININTPDDSAGFWKSGAGTLEINENSKKFTGDIGVTQGVLKINGNYTMNGENLVIGILDWNEDGVLDTINEHGKLVVTGTADISKGSLKVYAEELIADTPKDSVWRDVVSAGTLNGQFASLDDNSPLVDFEADYSDANKVHLKLAQQGSTPTPTPTPTPTPTPTPTPTPTPTPTPTPTPTPTPTPTPTPTPTPTPTPTPTPTPTIVGTFETAVKAHGYHSSENLAKILDKSVADRVASNDNDLANSLIADTINYNQANLASLANNLQPLLSGSVNRIVADSSHGFGNAIFERAFDPNRTIWAKAIGNNTSLDQHSSGLTGFNSNETGIIVGADTAMANNSLGVAVAYSQNDIDSKGFVNHNAKADTVMGFVYGNHHMDKTTAHVHIGAGVANIDGERRIAQTGLGNGRIAKSDYNINIIQAGLGISHQIGTPDRHITPFAKMEFTQSKSDGYTEAGADGYNLAVQKATYQSLKSTIGVRGHNAITPRLALKSMLSAGVDNGDVRSDIHAEFTDFANHGFTVTGHDIGKTFGAVGLGMTYKPKANTTLSLGYQGQWRKNHDNQGVVLGFEIKF

>CP087800_Core_Autotransporter
MNHIYRVVFNHATGTYQCVSEFAKAKGKTKSIKALAVASSLVVSGISFGANIEFTDGQTHTIKGNRAFDGEVLISNPNTKVTIKGQLVFGNGDDTDATISNQAVVESNNDIAISAGQNATVVVDNASLANKSGILALGLTPSNTAKLIGRNGAKITASGIVSIANIDNSTATVELTGQDTVLSGTVINVGEQSSATGTLTLSGKANIKADQLLIGRGNGATGTLNIDNATIDAQSVIVGVYGKGVANLTDGRLNLSESYTLADGVGSTAQVTSNNTTIDTKFVMIGTSGNATLDSANDVYRIQTSLGIGQVAGSKGVASFDNSSIRAETIVLGVLEGSQADVLIKGANSQLNVDNNLVVGSGGVGKLTLESASAYSVGHLRVGDTVYVGGGGENGTAGTTGGTGTLTIKDSTLVAKEMVVGNTGKGTLHLEAQDVDNYLTGLYVEQIGRDANSAQSDIYINGAKIGITADQPNLFANFTKDNKIELGNKGVYFETANVQSGTNVTINPNAVLTGHVGAININTPDDSAGFWKSGAGTLEINENSKKFTGDIGVTQGVLKINGNYTMNGENLVIGILDWNEDGVLDTINEHGKLVVTGTADISKGSLKVYAEELIADTPKDSVWRDVVSAGTLNGQFASLDDNSPLVDFEADYSDANKVHLKLAQQGSTPTPTPTPTPTPTPTPTPTPTPTPTPTPTPTPTPTPTPTPTIVGTFETAVKAHGYHSSENLAKILDKSVADRVASNDNDLANSLIADTINYNQANLASLANNLQPLLSGSVNRIVADSSHGFGNAIFERAFDPNRTIWAKAIGNNTSLDQHSSGLTGFNSNETGIIVGADTAMANNSLGVAVAYSQNDIDSKGFVNHNAKADTVMGFVYGNHHMDKTTAHVHIGAGVANIDGERRIAQTGLGNGRIAKSDYNINIIQAGLGISHQIGTPDRHITPFAKMEFTQSKSDGYTEAGADGYNLAVQKATYQSLKSTIGVRGHNAITPRLALKSMLSAGVDNGDVRSDIHAEFTDFANHGFTVTGHDIGKTFGAVGLGMTYKPKANTTLSLGYQGQWRKNHDNQGVVLGFEIKF

>CP087830_Core_Autotransporter
MNHIYRVVFNHATGTYQCVSEFAKAKGKTKSIKALAVASSLVVSGISFGANIEFTDGQTHTIKGNRAFDGEVLISNPNTKVTIKGQLVFGNGDDTDATISNQAVVESNNDIAISAGQNATVVVDNASLANKSGILALGLTPSNTAKLIGRNGAKITASGIVSIANIDNSTATVELTGQDTVLSGTVINVGEQSSATGTLTLSGKANIKADQLLIGRGNGATGTLNIDNATIDAQSVIVGVYGKGVANLTDGRLNLSESYTLADGVGSTAQVTSNNTTIDTKFVMIGTSGNATLDSANDVYRIQTSLGIGQVAGSKGVASFDNSSIRAETIVLGVLEGSQADVLIKGANSQLNVDNNLVVGSGGVGKLTLESASAYSVGHLRVGDTVYVGGGGENGTAGTTGGTGTLTIKDSTLVAKEMVVGNTGKGTLHLEAQDVDNYLTGLYVEQIGRDANSAQSDIYINGAKIGITADQPNLFANFTKDNKIELGNKGVYFETANVQSGTNVTINPNAVLTGHVGAININTPDDSAGFWKSGAGTLEINENSKKFTGDIGVTQGVLKINGNYTMNGENLVIGILDWNEDGVLDTINEHGKLVVTGTADISKGSLKVYAEELIADTPKDSVWRDVVSAGTLNGQFASLDDNSPLVDFEADYSDANKVHLKLAQQGSTPTPTPTPTPTPTPTPTPTPTPTPTPTPTPTPTPTPTPTPTPTPTPTPTPTPTPTPTPTPTPTPTPTPTPTPTPTPTPTPTPTPTPTPTPTPTPTPTPTPTPTPTPTPTIVGTFETAVKAHGYHSSENLAKILDKSVADRVASNDNDLANSLIADTINYNQANLASLANNLQPLLSGSVNRIVADSSHGFGNAIFERAFDPNRTIWAKAIGNNTSLDQHSSGLTGFNSNETGIIVGADTAMANNSLGVAVAYSQNDIDSKGFVNHNAKADTVMGFVYGNHHMDKTTAHVHIGAGVANIDGERRIAQTGLGNGRIAKSDYNINIIQAGLGISHQIGTPDRHITPFAKMEFTQSKSDGYTEAGADGYNLAVQKATYQSLKSTIGVRGHNAITPRLALKSMLSAGVDNGDVRSDIHAEFTDFANHGFTVTGHDIGKTFGAVGLGMTYKPKANTTLSLGYQGQWRKNHDNQGVVLGFEIKF

>CP087823_Core_Autotransporter
MNHIYRVVFNHATGTYQCVSEFAKAKGKTKSIKALAVASSLVVSGISFGANIEFTDGQTHTIKGNRAFDGEVLISNPNTKVTIKGQLVFGNGDDTDATISNQAVVESNNDIAISAGQNATVVVDNASLANKSGILALGLTPSNTAKLIGRNGAKITASGIVSIANIDNSTATVELTGQDTVLSGTVINVGEQSSATGTLTLSGKANIKADQLLIGRGNGATGTLNIDNATIDAQSVIVGVYGKGVANLTDGRLNLSESYTLADGVGSTAQVTSNNTTIDTKFVMIGTSGNATLDSANDVYRIQTSLGIGQVAGSKGVASFDNSSIRAETIVLGVLEGSQADVLIKGANSQLNVDNNLVVGSGGVGKLTLESASAYSVGHLRVGDTVYVGGGGENGTAGTTGGTGTLTIKDSTLVAKEMVVGNTGKGTLHLEAQDVDNYLTGLYVEQIGRDANSAQSDIYINGAKIGITADQPNLFANFTKDNKIELGNKGVYFETANVQSGTNVTINPNAVLTGHVGAININTPDDSAGFWKSGAGTLEINENSKKFTGDIGVTQGVLKINGNYTMNGENLVIGILDWNEDGVLDTINEHGKLVVTGTADISKGSLKVYAEELIADTPKDSVWRDVVSAGTLNGQFASLDDNSPLVDFEADYSDANKVHLKLAQQGSTPTPTPTPTPTPTPTPTPTPTPTPTPTPTPTPTPTPTPTPTPTPTPTPTPTPTPTPTPTPTPTPTPTPTPTPTPTPTPTPTPTPTPTPTPTPTPTPTPTPTPTPTPTPTPTIVGTFETAVKAHGYHSSENLAKILDKSVADRVASNDNDLANSLIADTINYNQANLASLANNLQPLLSGSVNRIVADSSHGFGNAIFERAFDPNRTIWAKAIGNNTSLDQHSSGLTGFNSNETGIIVGADTAMANNSLGVAVAYSQNDIDSKGFVNHNAKADTVMGFVYGNHHMDKTTAHVHIGAGVANIDGERRIAQTGLGNGRIAKSDYNINIIQAGLGISHQIGTPDRHITPFAKMEFTQSKSDGYTEAGADGYNLAVQKATYQSLKSTIGVRGHNAITPRLALKSMLSAGVDNGDVRSDIHAEFTDFANHGFTVTGHDIGKTFGAVGLGMTYKPKANTTLSLGYQGQWRKNHDNQGVVLGFEIKF

>CP087828_Core_Autotransporter
MNHIYRVVFNHATGTYQCVSEFAKAKGKTKSIKALAVASSLVVSGISFGANIEFTDGQTHTIKGNRAFDGEVLISNPNTKVTIKGQLVFGNGDDTDATISNQAVVESNNDIAISAGQNATVVVDNASLANKSGILALGLTPSNTAKLIGRNGAKITASGIVSIANIDNSTATVELTGQDTVLSGTVINVGEQSSATGTLTLSGKANIKADQLLIGRGNGATGTLNIDNATIDAQSVIVGVYGKGVANLTDGRLNLSESYTLADGVGSTAQVTSNNTTIDTKFVMIGTSGNATLDSANDVYRIQTSLGIGQVAGSKGVASFDNSSIRAETIVLGVLEGSQADVLIKGANSQLNVDNNLVVGSGGVGKLTLESASAYSVGHLRVGDTVYVGGGGENGTAGTTGGTGTLTIKDSTLVAKEMVVGNTGKGTLHLEAQDVDNYLTGLYVEQIGRDANSAQSDIYINGAKIGITADQPNLFANFTKDNKIELGNKGVYFETANVQSGTNVTINPNAVLTGHVGAININTPDDSAGFWKSGAGTLEINENSKKFTGDIGVTQGVLKINGNYTMNGENLVIGILDWNEDGVLDTINEHGKLVVTGTADISKGSLKVYAEELIADTPKDSVWRDVVSAGTLNGQFASLDDNSPLVDFEADYSDANKVHLKLAQQGSTPTPTPTPTPTPTPTPTPTPTPTPTPTPTPTPTPTPTPTPTPTPTPTPTPTPTPTPTPTPTPTPTPTPTPTPTPTPTPTPTPTPTPTPTPTPTPTPTPTPTPTPTPTPTPTPTPTIVGTFETAVKAHGYHSSENLAKILDKSVADRVASNDNDLANSLIADTINYNQANLASLANNLQPLLSGSVNRIVADSSHGFGNAIFERAFDPNRTIWAKAIGNNTSLDQHSSGLTGFNSNETGIIVGADTAMANNSLGVAVAYSQNDIDSKGFVNHNAKADTVMGFVYGNHHMDKTTAHVHIGAGVANIDGERRIAQTGLGNGRIAKSDYNINIIQAGLGISHQIGTPDRHITPFAKMEFTQSKSDGYTEAGADGYNLAVQKATYQSLKSTIGVRGHNAITPRLALKSMLSAGVDNGDVRSDIHAEFTDFANHGFTVTGHDIGKTFGAVGLGMTYKPKANTTLSLGYQGQWRKNHDNQGVVLGFEIKF

>CP087825_Core_Autotransporter
MNHIYRVVFNHATGTYQCVSEFAKAKGKTKSIKALAVASSLVVSGISFGANIEFTDGQTHTIKGNRAFDGEVLISNPNTKVTIKGQLVFGNGDDTDATISNQAVVESNNDIAISAGQNATVVVDNASLANKSGILALGLTPSNTAKLIGRNGAKITASGIVSIANIDNSTATVELTGQDTVLSGTVINVGEQSSATGTLTLSGKANIKADQLLIGRGNGATGTLNIDNATIDAQSVIVGVYGKGVANLTDGRLNLSESYTLADGVGSTAQVTSNNTTIDTKFVMIGTSGNATLDSANDVYRIQTSLGIGQVAGSKGVASFDNSSIRAETIVLGVLEGSQADVLIKGANSQLNVDNNLVVGSGGVGKLTLESASAYSVGHLRVGDTVYVGGGGENGTAGTTGGTGTLTIKDSTLVAKEMVVGNTGKGTLHLEAQDVDNYLTGLYVEQIGRDANSAQSDIYINGAKIGITADQPNLFANFTKDNKIELGNKGVYFETANVQSGTNVTINPNAVLTGHVGAININTPDDSAGFWKSGAGTLEINENSKKFTGDIGVTQGVLKINGNYTMNGENLVIGILDWNEDGVLDTINEHGKLVVTGTADISKGSLKVYAEELIADTPKDSVWRDVVSAGTLNGQFASLDDNSPLVDFEADYSDANKVHLKLAQQGSTPTPTPTPTPTPTPTPTPTPTPTPTPTPTPTPTPTPTPTPTPTPTPTPTPTPTPTPTPTPTPTPTPTPTPTPTPTPTPTPTIVGTFETAVKAHGYHSSENLAKILDKSVADRVASNDNDLANSLIADTINYNQANLASLANNLQPLLSGSVNRIVADSSHGFGNAIFERAFDPNRTIWAKAIGNNTSLDQHSSGLTGFNSNETGIIVGADTAMANNSLGVAVAYSQNDIDSKGFVNHNAKADTVMGFVYGNHHMDKTTAHVHIGAGVANIDGERRIAQTGLGNGRIAKSDYNINIIQAGLGISHQIGTPDRHITPFAKMEFTQSKSDGYTEAGADGYNLAVQKATYQSLKSTIGVRGHNAITPRLALKSMLSAGVDNGDVRSDIHAEFTDFANHGFTVTGHDIGKTFGAVGLGMTYKPKANTTLSLGYQGQWRKNHDNQGVVLGFEIKF

>CP087803_Core_Autotransporter
MNHIYRVVFNHATGTYQCVSEFAKAKGKTKSIKALAVASSLVVSGISFGANIEFTDGQTHTIKGNRAFDGEVLISNPNTKVTIKGQLVFGNGDDTDATISNQAVVESNNDIAISAGQNATVVVDNASLANKSGILALGLTPSNTAKLIGRNGAKITASGIVSIANIDNSTATVELTGQDTVLSGTVINVGEQSSATGTLTLSGKANIKADQLLIGRGNGATGTLNIDNATIDAQSVIVGVYGKGVANLTDGRLNLSESYTLADGVGSTAQVTSNNTTIDTKFVMIGTSGNATLDSANDVYRIQTSLGIGQVAGSKGVASFDNSSIRAETIVLGVLEGSQADVLIKGANSQLNVDNNLVVGSGGVGKLTLESASAYSVGHLRVGDTVYVGGGGENGTAGTTGGTGTLTIKDSTLVAKEMVVGNTGKGTLHLEAQDVDNYLTGLYVEQIGRDANSAQSDIYINGAKIGITADQPNLFANFTKDNKIELGNKGVYFETANVQSGTNVTINPNAVLTGHVGAININTPDDSAGFWKSGAGTLEINENSKKFTGDIGVTQGVLKINGNYTMNGENLVIGILDWNEDGVLDTINEHGKLVVTGTADISKGSLKVYAEELIADTPKDSVWRDVVSAGTLNGQFASLDDNSPLVDFEADYSDANKVHLKLAQQGSTPTPTPTPTPTPTPTPTPTPTPTPTPTPTPTPTPTPTPTPTPTPTPTPTPTPTPTPTPTPTPTPTPTPTPTPTPTPTPTPTPTPTPTPTPTPTPTPTPTPTPTPTPTPTPTPTPTPTPTPTPTPTPTPTPTPTPTPTPTPTPTPTPTIVGTFETAVKAHGYHSSENLAKILDKSVADRVASNDNDLANSLIADTINYNQANLASLANNLQPLLSGSVNRIVADSSHGFGNAIFERAFDPNRTIWAKAIGNNTSLDQHSSGLTGFNSNETGIIVGADTAMANNSLGVAVAYSQNDIDSKGFVNHNAKADTVMGFVYGNHHMDKTTAHVHIGAGVANIDGERRIAQTGLGNGRIAKSDYNINIIQAGLGISHQIGTPDRHITPFAKMEFTQSKSDGYTEAGADGYNLAVQKATYQSLKSTIGVRGHNAITPRLALKSMLSAGVDNGDVRSDIHAEFTDFANHGFTVTGHDIGKTFGAVGLGMTYKPKANTTLSLGYQGQWRKNHDNQGVVLGFEIKF

>CP087798_Core_Autotransporter
MNHIYRVVFNHATGTYQCVSEFAKAKGKTKSIKALAVASSLVVSGISFGANIEFTDGQTHTIKGNRAFDGEVLISNPNTKVTIKGQLVFGNGDDTDATISNQAVVESNNDIAISAGQNATVVVDNASLANKSGILALGLTPSNTAKLIGRNGAKITASGIVSIANIDNSTATVELTGQDTVLSGTVINVGEQSSATGTLTLSGKANIKADQLLIGRGNGATGTLNIDNATIDAQSVIVGVYGKGVANLTDGRLNLSESYTLADGVGSTAQVTSNNTTIDTKFVMIGTSGNATLDSANDVYRIQTSLGIGQVAGSKGVASFDNSSIRAETIVLGVLEGSQADVLIKGANSQLNVDNNLVVGSGGVGKLTLESASAYSVGHLRVGDTVYVGGGGENGTAGTTGGTGTLTIKDSTLVAKEMVVGNTGKGTLHLEAQDVDNYLTGLYVEQIGRDANSAQSDIYINGAKIGITADQPNLFANFTKDNKIELGNKGVYFETANVQSGTNVTINPNAVLTGHVGAININTPDDSAGFWKSGAGTLEINENSKKFTGDIGVTQGVLKINGNYTMNGENLVIGILDWNEDGVLDTINEHGKLVVTGTADISKGSLKVYAEELIADTPKDSVWRDVVSAGTLNGQFASLDDNSPLVDFEADYSDANKVHLKLAQQGSTPTPTPTPTPTPTPTPTPTPTPTPTPTPTPTPTPTPTPTPTPTPTPTPTPTPTPTPTPTIVGTFETAVKAHGYHSSENLAKILDKSVADRVASNDNDLANSLIADTINYNQANLASLANNLQPLLSGSVNRIVADSSHGFGNAIFERAFDPNRTIWAKAIGNNTSLDQHSSGLTGFNSNETGIIVGADTAMANNSLGVAVAYSQNDIDSKGFVNHNAKADTVMGFVYGNHHMDKTTAHVHIGAGVANIDGERRIAQTGLGNGRIAKSDYNINIIQAGLGISHQIGTPDRHITPFAKMEFTQSKSDGYTEAGADGYNLAVQKATYQSLKSTIGVRGHNAITPRLALKSMLSAGVDNGDVRSDIHAEFTDFANHGFTVTGHDIGKTFGAVGLGMTYKPKANTTLSLGYQGQWRKNHDNQGVVLGFEIKF

>CP087859_Core_Autotransporter
MNHIYRVVFNHATGTYQCVSEFAKAKGKTKSIKALAVASSLVVSGISFGANIEFTDGQTHTIKGNRAFDGEVLISNPNTKVTIKGQLVFGNGDDTDATISNQAVVESNNDIAISAGQNATVVVDNASLANKSGILALGLTPSNTAKLIGRNGAKITASGIVSIANIDNSTATVELTGQDTVLSGTVINVGEQSSATGTLTLSGKANIKADQLLIGRGNGATGTLNIDNATIDAQSVIVGVYGKGVANLTDGRLNLSESYTLADGVGSTAQVTSNNTTIDTKFVMIGTSGNATLDSANDVYRIQTSLGIGQVAGSKGVASFDNSSIRAETIVLGVLEGSQADVLIKGANSQLNVDNNLVVGSGGVGKLTLESASAYSVGHLRVGDTVYVGGGGENGTAGTTGGTGTLTIKDSTLVAKEMVVGNTGKGTLHLEAQDVDNYLTGLYVEQIGRDANSAQSDIYINGAKIGITADQPNLFANFTKDNKIELGNKGVYFETANVQSGTNVTINPNAVLTGHVGAININTPDDSAGFWKSGAGTLEINENSKKFTGDIGVTQGVLKINGNYTMNGENLVIGILDWNEDGVLDTINEHGKLVVTGTADISKGSLKVYAEELIADTPKDSVWRDVVSAGTLNGQFASLDDNSPLVDFEADYSDANKVHLKLAQQGSTPTPTPTPTPTPTPTPTPTPTPTPTPTPTPTPTPTPTPTPTPTPTPTPTPTPTPTPTPTIVGTFETAVKAHGYHSSENLAKILDKSVADRVASNDNDLANSLIADTINYNQANLASLANNLQPLLSGSVNRIVADSSHGFGNAIFERAFDPNRTIWAKAIGNNTSLDQHSSGLTGFNSNETGIIVGADTAMANNSLGVAVAYSQNDIDSKGFVNHNAKADTVMGFVYGNHHMDKTTAHVHIGAGVANIDGERRIAQTGLGNGRIAKSDYNINIIQAGLGISHQIGTPDRHITPFAKMEFTQSKSDGYTEAGADGYNLAVQKATYQSLKSTIGVRGHNAITPRLALKSMLSAGVDNGDVRSDIHAEFTDFANHGFTVTGHDIGKTFGAVGLGMTYKPKANTTLSLGYQGQWRKNHDNQGVVLGFEIKF

>CP087781_Core_Autotransporter
MNHIYRVVFNHATGTYQCVSEFAKAKGKTKSIKALAVASSLVVSGISFGANIEFTDGQTHTIKGNRAFDGEVLISNPNTKVTIKGQLVFGNGDDTDATISNQAVVESNNDIAISAGQNATVVVDNASLANKSGILALGLTPSNTAKLIGRNGAKITASGIVSIANIDNSTATVELTGQDTVLSGTVINVGEQSSATGTLTLSGKANIKADQLLIGRGNGATGTLNIDNATIDAQSVIVGVYGKGVANLTDGRLNLSESYTLADGVGSTAQVTSNNTTIDTKFVMIGTSGNATLDSANDVYRIQTSLGIGQVAGSKGVASFDNSSIRAETIVLGVLEGSQADVLIKGANSQLNVDNNLVVGSGGVGKLTLESASAYSVGHLRVGDTVYVGGGGENGTAGTTGGTGTLTIKDSTLVAKEMVVGNTGKGTLHLEAQDVDNYLTGLYVEQIGRDANSAQSDIYINGAKIGITADQPNLFANFTKDNKIELGNKGVYFETANVQSGTNVTINPNAVLTGHVGAININTPDDSAGFWKSGAGTLEINENSKKFTGDIGVTQGVLKINGNYTMNGENLVIGILDWNEDGVLDTINEHGKLVVTGTADISKGSLKVYAEELIADTPKDSVWRDVVSAGTLNGQFASLDDNSPLVDFEADYSDANKVHLKLAQQGSTPTPTPTPTPTPTPTPTPTPTPTPTPTPTPTPTPTPTPTPTIVGTFETAVKAHGYHSSENLAKILDKSVADRVASNDNDLANSLIADTINYNQANLASLANNLQPLLSGSVNRIVADSSHGFGNAIFERAFDPNRTIWAKAIGNNTSLDQHSSGLTGFNSNETGIIVGADTAMANNSLGVAVAYSQNDIDSKGFVNHNAKADTVMGFVYGNHHMDKTTAHVHIGAGVANIDGERRIAQTGLGNGRIAKSDYNINIIQAGLGISHQIGTPDRHITPFAKMEFTQSKSDGYTEAGADGYNLAVQKATYQSLKSTIGVRGHNAITPRLALKSMLSAGVDNGDVRSDIHAEFTDFANHGFTVTGHDIGKTFGAVGLGMTYKPKANTTLSLGYQGQWRKNHDNQGVVLGFEIKF

>CP030241_Core_Autotransporter
MNHIYRVVFNHATGTYQCVSEFAKAKGKTKSIKALAVASSLVVSGISFGANIEFTDGQTHTIKGNRAFDGEVLISNPNTKVTIKGQLVFGNGDDTDATISNQAVVESNNDIAISAGQNATVVVDNASLANKSGILALGLTPSNTAKLIGRNGAKITASGIVSIANIDNSTATVELTGQDTVLSGTVINVGEQSSATGTLTLSGKANIKADQLLIGRGNGATGTLNIDNATIDAQSVIVGVYGKGVANLTDGRLNLSESYTLADGVGSTAQVTSNNTTIDTKFVMIGTSGNATLDSANDVYRIQTSLGIGQVAGSKGVASFDNSSIRAETIVLGVLEGSQADVLIKGANSQLNVDNNLVVGSGGVGKLTLESASAYSVGHLRVGDTVYVGGGGENGTAGTTGGTGTLTIKDSTLVAKEMVVGNTGKGTLHLEAQDVDNYLTGLYVEQIGRDANSAQSDIYINGAKIGITADQPNLFANFTKDNKIELGNKGVYFETANVQSGTNVTINPNAVLTGHVGAININTPDDSAGFWKSGAGTLEINENSKKFTGDIGVTQGVLKINGNYTMNGENLVIGILDWNEDGVLDTINEHGKLVVTGTADISKGSLKVYAEELIADTPKDSVWRDVVSAGTLNGQFASLDDNSPLVDFEADYSDANKVHLKLAQQGSTPTPTPTPTPTPTPTPTPTPTPTPTPTPTPTPTPTPTPTPTPTPTPTPTPTPTPTPTPTPTPTPTPTPTIVGTFETAVKAHGYHSSENLAKILDKSVADRVASNDNDLANSLIADTINYNQANLASLANNLQPLLSGSVNRIVADSSHGFGNAIFERAFDPNRTIWAKAIGNNTSLDQHSSGLTGFNSNETGIIVGADTAMANNSLGVAVAYSQNDIDSKGFVNHNAKADTVMGFVYGNHHMDKTTAHVHIGAGVANIDGERRIAQTGLGNGRIAKSDYNINIIQAGLGISHQIGTPDRHITPFAKMEFTQSKSDGYTEAGADGYNLAVQKATYQSLKSTIGVRGHNAITPRLALKSMLSAGVDNGDVRSDIHAEFTDFANHGFTVTGHDIGKTFGAVGLGMTYKPKANTTLSLGYQGQWRKNHDNQGVVLGFEIKF

>CP087859_Core_Autotransporter
MNHIYRVVFNHATGTYQCVSEFAKAKGKTKSIKALAVASSLVVSGISFGANIEFTDGQTHTIKGNRAFDGEVLISNPNTKVTIKGQLVFGNGDDTDATISNQAVVESNNDIAISAGQNATVVVDNASLANKSGILALGLTPSNTAKLIGRNGAKITASGIVSIANIDNSTATVELTGQDTVLSGTVINVGEQSSATGTLTLSGKANIKADQLLIGRGNGATGTLNIDNATIDAQSVIVGVYGKGVANLTDGRLNLSESYTLADGVGSTAQVTSNNTTIDTKFVMIGTSGNATLDSANDVYRIQTSLGIGQVAGSKGVASFDNSSIRAETIVLGVLEGSQADVLIKGANSQLNVDNNLVVGSGGVGKLTLESASAYSVGHLRVGDTVYVGGGGENGTAGTTGGTGTLTIKDSTLVAKEMVVGNTGKGTLHLEAQDVDNYLTGLYVEQIGRDANSAQSDIYINGAKIGITADQPNLFANFTKDNKIELGNKGVYFETANVQSGTNVTINPNAVLTGHVGAININTPDDSAGFWKSGAGTLEINENSKKFTGDIGVTQGVLKINGNYTMNGENLVIGILDWNEDGVLDTINEHGKLVVTGTADISKGSLKVYAEELIADTPKDSVWRDVVSAGTLNGQFASLDDNSPLVDFEADYSDANKVHLKLAQQGSTPTPTPTPTPTPTPTPTPTPTPTPTPTPTPTPTPTPTPTPTPTPTPTPTPTPTPTPTPTIVGTFETAVKAHGYHSSENLAKILDKSVADRVASNDNDLANSLIADTINYNQANLASLANNLQPLLSGSVNRIVADSSHGFGNAIFERAFDPNRTIWAKAIGNNTSLDQHSSGLTGFNSNETGIIVGADTAMANNSLGVAVAYSQNDIDSKGFVNHNAKADTVMGFVYGNHHMDKTTAHVHIGAGVANIDGERRIAQTGLGNGRIAKSDYNINIIQAGLGISHQIGTPDRHITPFAKMEFTQSKSDGYTEAGADGYNLAVQKATYQSLKSTIGVRGHNAITPRLALKSMLSAGVDNGDVRSDIHAEFTDFANHGFTVTGHDIGKTFGAVGLGMTYKPKANTTLSLGYQGQWRKNHDNQGVVLGFEIKF

>CP011381_Core_BamA
MRMSNFTGFATTSITAAVIMAMSASAHAETFIANDIAIDGLQRVTVESLQTTLPIRIGQSVTDELLADSIRALYATEHFSNVQADVQGDRVVFYVTERPVIAELNFEGNKLIPKAGLEEGLKTTGLMVGNVLKQSTVNSIENELKNQYISQGYYNSDIKVKQTQLDGNRVKLDIEFIEGKAARVVDVNIIGNQHFSDETIKDEFALKDKNWNPLSKSDRYSQEKLNASLEALQALYMNEGFVRFKVDNSTLNIDEEKNKVFVEVALTEGQQYNFGKTQFLGNVTYDVAELNKLVNFKEGETFSQAKLEEVTANVASKFGDDGYYYAQIRPITRINDETRTVDIDYYIDPVRAVYVRRINFSGNIKTKDEVLRREMRQLEGALASNSKIQLSRARLMRTGFFKNVTVDVRPVPNTPDQVDINYVVEEQPSGSSTIAAGYSQSGGMTFQVDLSQSNFMGTGNRVNASFSRSETREVYSLGVTNPYFTENGVSQSISAYSRKTKYDKKNISNYVLDSYGASLTYGYPINENQRISGGINIDNTKVRGGRQMRISNVKQLLDDGGSIDTSGSVASFSTDYKTYNAMLGWSYSSLDKPVFPTKGMSHSVDLTLGFGDKTYQKAVYNGNIYIPFWRGSTLRGYTRLGYGNNLPFYENFYAGGYGSVRGYDSSSLGPRSQPYEVASVGKRYALGESVGGNALATFGTELILPMPFKGDWVDQVRPVIFFEGGQVFDTTGMDKETVNLNELTNGAATSTRYPVLEQDKDLRYSAGVGATWYTPIGPLSISYAKPIGSKDGDKTEKVQFQIGSVF

>CP011374_Core_BamA
MRMSNFTGFATTSITAAVIMAMSASAHAETFIANDIAIDGLQRVTVESLQTTLPIRIGQSVTDELLADSIRALYATEHFSNVQADVQGDRVVFYVTERPVIAELNFEGNKLIPKAGLEEGLKTTGLMVGNVLKQSTVNSIENELKNQYISQGYYNSDIKVKQTQLDGNRVKLDIEFIEGKAARVVDVNIIGNQHFSDETIKDEFALKDKNWNPLSKSDRYSQEKLNASLEALQALYMNEGFVRFKVDNSTLNIDEEKNKVFVEVVLTEGQQYNFGKTQFLGNVTYDVAELNKLVNFKEGETFSQAKLEEVTANVASKFGDDGYYYAQIRPITRINDETRTVDIDYYIDPVRAVYVRRINFSGNIKTKDEVLRREMRQLEGALASNSKIQLSRARLMRTGFFKNVTVDVRPVPNTPDQVDINYVVEEQPSGSSTIAAGYSQSGGMTFQVDLSQSNFMGTGNRVNASFSRSETREVYSLGVTNPYFTENGVSQSISAYSRKTKYDKKNISNYVLDSYGASLTYGYPINENQRISGGINIDNTKVRGGRQMRISNVKQLLDDGGSIDTSGSVASFSTDYKTYNAMLGWSYSSLDKPVFPTKGMSHSVDLTLGFGDKTYQKAVYNGNIYIPFWRGSTLRGYTRLGYGNNLPFYENFYAGGYGSVRGYDSSSLGPRSQPYEVASVGKRYALGESVGGNALATFGTELILPMPFKGDWVDQVRPVIFFEGGQVFDTTGMDKETVNLNELTNGAATSTRYPVLEQDKDLRYSAGVGATWYTPIGPLSISYAKPIGSKDGDKTEKVQFQIGSVF

>CP011380_Core_BamA
MRMSNFTGFATTSITAAVIMAMSASAHAETFIANDIAIDGLQRVTVESLQTTLPIRIGQSVTDELLADSIRALYATEHFSNVQADVQGDRVVFYVTERPVIAELNFEGNKLIPKAGLEEGLKTTGLMVGNVLKQSTVNSIENELKNQYISQGYYNSDIKVKQTQLDGNRVKLDIEFIEGKAARVVDVNIIGNQHFSDETIKDEFALKDKNWNPLSKSDRYSQEKLNASLEALQALYMNEGFVRFKVDNSTLNIDEEKNKVFVEVVLTEGQQYNFGKTQFLGNVTYDVAELNKLVNFKEGETFSQAKLEEVTANVASKFGDDGYYYAQIRPITRINDETRTVDIDYYIDPVRAVYVRRINFSGNIKTKDEVLRREMRQLEGALASNSKIQLSRARLMRTGFFKNVTVDVRPVPNTPDQVDINYVVEEQPSGSSTIAAGYSQSGGMTFQVDLSQSNFMGTGNRVNASFSRSETREVYSLGVTNPYFTENGVSQSISAYSRKTKYDKKNISNYVLDSYGASLTYGYPINENQRISGGINIDNTKVRGGRQMRISNVKQLLDDGGSIDTSGSVASFSTDYKTYNAMLGWSYSSLDKPVFPTKGMSHSVDLTLGFGDKTYQKAVYNGNIYIPFWRGSTLRGYTRLGYGNNLPFYENFYAGGYGSVRGYDSSSLGPRSQPYEVASVGKRYALGESVGGNALATFGTELILPMPFKGDWVDQVRPVIFFEGGQVFDTTGMDKETVNLNELTNGAATSTRYPVLEQDKDLRYSAGVGATWYTPIGPLSISYAKPIGSKDGDKTEKVQFQIGSVF

>CP011376_Core_BamA
MRMSNFTGFATTSITAAVIMAMSAYAHAETFIANDIAIDGLQRVTVESLQTTLPIHIGQSVTDELLADSIRALYATEHFSNVQADVQGDRVVFYVTERPVIAELNFEGNKLIPKAGLEEGLKTTGLMVGNVLKQSTVNSIENELKNQYISQGYYNSDIKVKQTQLDGNRVKLDIEFIEGKAARVVDVNIIGNQHFSDETIKDEFALKDKKWNPLSKSDRYSQEKLNASLEALQALYMNEGFVRFKVDNSTLNIDEEKNKVFVEVALTEGQQYNFGKTQFLGNVTYDVAELNELVNFKEGETFSQAKLEEVTANVASKFGDDGYYYAQIRPITRINDETRTVDIDYYIDPVRPVYVRRINFSGNMKTKDEVLRREMRQLEGALASNSKIQLSRARLMRTGFFKNVTVDVRPVPNTPDQVDINYVVEEQPSGSSTIAAGYSQSGGMTFQVDLSQSNFMGTGNRVNASFSRSETRGVYSLSVTNPYFTENGVSQSISAYSRKTKYDKKNISNYVLDSYGASLTYGYPINENQRISGGINIDNTEVRGGRYMGISNVKQLLDDGGSIDTSGNVASFSKDYTTYNAMLGWSYSSLDKPVFPTKGMSHSVDLTLGFGDKTYQKAVYNGNIYIPFWKGSTLRGYTRLGYGNDLPFYENFYAGGYGSVRGYDSSSLGPRSQPYEVAKVASVDKRYALGENVGGNALATFGTELILPMPFKGDWVDQVRPVIFFEGGQVFDTTGMDKETVNLNELTNGAATSTSYPLLEQDKDLRYSAGVGATWYTPIGPLSISYAKPIGSKDGDETEKVQFQIGSVF

>CP011377_Core_BamA
MRMSNFTGFATTSITAAVIMAMSAYAHAETFIANDIAIDGLQRVTVESLQTTLPIHIGQSVTDELLADSIRALYATEHFSNVQADVQGDRVVFYVTERPVIAELNFEGNKLIPKAGLEEGLKTTGLMVGNVLKQSTVNSIENELKNQYISQGYYNSDIKVKQTQLDGNRVKLDIEFIEGKAARVVDVNIIGNQHFSDETIKDEFALKDKKWNPLSKSDRYSQEKLNASLEALQALYMNEGFVRFKVDNSTLNIDEEKNKVFVEVALTEGQQYNFGKTQFLGNVTYDVAELNELVNFKEGETFSQAKLEEVTANVASKFGDDGYYYAQIRPITRINDETRTVDIDYYIDPVRPVYVRRINFSGNMKTKDEVLRREMRQLEGALASNSKIQLSRARLMRTGFFKNVTVDVRPVPNTPDQVDINYVVEEQPSGSSTIAAGYSQSGGMTFQVDLSQSNFMGTGNRVNASFSRSETRGVYSLSVTNPYFTENGVSQSISAYSRKTKYDKKNISNYVLDSYGASLTYGYPINENQRISGGINIDNTEVRGGRYMGISNVKQLLDDGGSIDTSGNVASFSKDYTTYNAMLGWSYSSLDKPVFPTKGMSHSVDLTLGFGDKTYQKAVYNGNIYIPFWKGSTLRGYTRLGYGNDLPFYENFYAGGYGSVRGYDSSSLGPRSQPYEVAKVASVDKRYALGENVGGNALATFGTELILPMPFKGDWVDQVRPVIFFEGGQVFDTTGMDKETVNLNELTNGAATSTSYPLLEQDKDLRYSAGVGATWYTPIGPLSISYAKPIGSKDGDETEKVQFQIGSVF

>CP011378_Core_BamA
MRMSNFTGFATTSITAAVIMAMSAYAHAETFIANDIAIDGLQRVTVESLQTTLPIHIGQSVTDELLADSIRALYATEHFSNVQADVQGDRVVFYVTERPVIAELNFEGNKLIPKAGLEEGLKTTGLMVGNVLKQSTVNSIENELKNQYISQGYYNSDIKVKQTQLDGNRVKLDIEFIEGKAARVVDVNIIGNQHFSDETIKDEFALKDKKWNPLSKSDRYSQEKLNASLEALQALYMNEGFVRFKVDNSTLNIDEEKNKVFVEVALTEGQQYNFGKTQFLGNVTYDVAELNELVNFKEGETFSQAKLEEVTANVASKFGDDGYYYAQIRPITRINDETRTVDIDYYIDPVRPVYVRRINFSGNMKTKDEVLRREMRQLEGALASNSKIQLSRARLMRTGFFKNVTVDVRPVPNTPDQVDINYVVEEQPSGSSTIAAGYSQSGGMTFQVDLSQSNFMGTGNRVNASFSRSETRGVYSLSVTNPYFTENGVSQSISAYSRKTKYDKKNISNYVLDSYGASLTYGYPINENQRISGGINIDNTEVRGGRYMGISNVKQLLDDGGSIDTSGNVASFSKDYTTYNAMLGWSYSSLDKPVFPTKGMSHSVDLTLGFGDKTYQKAVYNGNIYIPFWKGSTLRGYTRLGYGNDLPFYENFYAGGYGSVRGYDSSSLGPRSQPYEVAKVASVDKRYALGENVGGNALATFGTELILPMPFKGDWVDQVRPVIFFEGGQVFDTTGMDKETVNLNELTNGAATSTSYPLLEQDKDLRYSAGVGATWYTPIGPLSISYAKPIGSKDGDETEKVQFQIGSVF

>CP011379_Core_BamA
MRMSNFTGFATTSITAAVIMAMSAYAHAETFIANDIAIDGLQRVTVESLQTTLPIHIGQSVTDELLADSIRALYATEHFSNVQADVQGDRVVFYVTERPVIAELNFEGNKLIPKAGLEEGLKTTGLMVGNVLKQSTVNSIENELKNQYISQGYYNSDIKVKQTQLDGNRVKLDIEFIEGKAARVVDVNIIGNQHFSDETIKDEFALKDKKWNPLSKSDRYSQEKLNASLEALQALYMNEGFVRFKVDNSTLNIDEEKNKVFVEVALTEGQQYNFGKTQFLGNVTYDVAELNELVNFKEGETFSQAKLEEVTANVASKFGDDGYYYAQIRPITRINDETRTVDIDYYIDPVRPVYVRRINFSGNMKTKDEVLRREMRQLEGALASNSKIQLSRARLMRTGFFKNVTVDVRPVPNTPDQVDINYVVEEQPSGSSTIAAGYSQSGGMTFQVDLSQSNFMGTGNRVNASFSRSETRGVYSLSVTNPYFTENGVSQSISAYSRKTKYDKKNISNYVLDSYGASLTYGYPINENQRISGGINIDNTEVRGGRYMGISNVKQLLDDGGSIDTSGNVASFSKDYTTYNAMLGWSYSSLDKPVFPTKGMSHSVDLTLGFGDKTYQKAVYNGNIYIPFWKGSTLRGYTRLGYGNDLPFYENFYAGGYGSVRGYDSSSLGPRSQPYEVAKVASVDKRYALGENVGGNALATFGTELILPMPFKGDWVDQVRPVIFFEGGQVFDTTGMDKETVNLNELTNGAATSTSYPLLEQDKDLRYSAGVGATWYTPIGPLSISYAKPIGSKDGDETEKVQFQIGSVF

>CP087843_Core_BamA
MATTAYADDTVSSIAFDGLSRVTPQSLQVALPLGVGQALTSDALADSIRALYATEQFSNVQADVDGGRVVFHVAERPIIAELNFDGNKLIPDDGLKQGLESTGLAVGKVLKQATIQTLESELENQYISQGYYNADIEVKQTELDGNRVKLDINFVEGKPAKVVDVNIIGNEHFSDEELKDEFVLKDKKWNPLSKADRYSQEKLNASLENVKAKYLNDGFVRVNVDNATLNIDDEKKKVFIETTISEGQQYKFGQTQFLGNPTYSADELAEKIKFTQGGTYSQKELDETTADIANKFGDDGYYYAQIRPISRINDETLTVDVDYYIDPVRPVYVRRINFTGNLKTKDEVLRREMRQLEGALASNQKIQLSRARLMRTGFFKDVKVDVKPVPNSPDQVDINYMVEEQPSGSSTIAAGYSQSGGMTFQVDLSQSNFMGTGNRANMSFSRSETRDNYSLGMTDPYFTVNGVSQSVNAYYRKTKYDDKNISNYVLDSYGASLIYGYPIDEKQRISGGFTMDKTKVRGGQWMGISNVKQLLVDGGKADIDTNGVSFTNDYTTYGGVLGWSYSSLDKPVFPTKGVSHNVDLNLGFGDQNYQKVSYRLNAYYPLWKGTVLRGHARLGYGNNLPFYENFYAGGYGSVRGFEASSLGPQSQAYRHLANGTRSTRGEEVGGNALATFGAELILPVPFKGDWADQVRPVLFFDAGQVFDTTKLDKELVNLPAVGVSNNNLTYIEQDKELRYSVGAGVTWYTPIGPISLSYAKPLNAKEGDQTEKVQFQIGSVF

>CP087803_Core_BamA
MDYYIDPVRPVYVRRINFTGNLKTKDEVLRREMRQLEGALASNQKIQLSRARLMRTGFFKDVKVDVKPVPNSPDQVDINYMVEEQPSGSSTIAAGYSQSGGMTFQVDLSQSNFMGTGNRANMSFSRSETRDNYSLGMTDPYFTVNGVSQSVNAYYRKTKYDDKNISNYVLDSYGASLIYGYPIDEKQRISGGFTMDKTKVRGGQWMGISNVKQLLEDGGKADIDTNGVSFTNDYTTYGGVLGWSYSSLDKPVFPTKGVSHNVDLNLGFGDQNYQKVSYRLNAYYPLWKGTVLRGHARLGYGNNLPFYENFYAGGYGSVRGFEASSLGPQSQAYRHLANGTRSTRGEEVGGNALATFGAELILPVPFKGDWADQVRPVLFFDAGQVFDTTKLDKELVNLPAVGVSNNNLTYIEQDKELRYSVGAGVTWYTPIGPISLSYAKPLNAKEGDQTEKVQFQIGSVF

>CP087814_Core_BamA
MATTAYADDTVSSIAFDGLSRVTPQSLQVALPLGVGQALTSDALADSIRALYATEQFSNVQADVDGGRVVFHVAERPIIAELNFDGNKLIPDDGLKQGLESTGLAVGKVLKQATIQTLESELENQYISQGYYNADIEVKQTELDGNRVKLDINFVEGKPAKVVDVNIIGNEHFSDEELKDEFVLKDKKWNPLSKADRYSQEKLNASLENVKAKYLNDGFVRVNVDNATLNIDDEKKKVFIETTISEGQQYKFGQTQFLGNPTYSADELAEKIKFTQGGTYSQKELDETTADIANKFGDDGYYYAQIRPISRINDETLTVDVDYYIDPVRPVYVRRINFTGNLKTKDEVLRREMRQLEGALASNQKIQLSRARLMRTGFFKDVKVDVKPVPNSPDQVDINYMVEEQPSGSSTIAAGYSQSGGMTFQVDLSQSNFMGTGNRANMSFSRSETRDNYSLGMTDPYFTVNGVSQSVNAYYRKTKYDDKNISNYVLDSYGASLIYGYPIDEKQRISGGFTMDKTKVRGGQWMGISNVKQLLEDGGKADIDTNGVSFTNDYTTYGGVLGWSYSSLDKPVFPTKGVSHNVDLNLGFGDQNYQKVSYRLNAYYPLWKGTVLRGHARLGYGNNLPFYENFYAGGYGSVRGFEASSLGPQSQAYRHLANGTRSTRGEEVGGNALATFGAELILPVPFKGDWADQVRPVLFFDAGQVFDTTKLDKELVNLPAVGVSNNNLTYIEQDKELRYSVGAGVTWYTPIGPISLSYAKPLNAKEGDQTEKVQFQIGSVF

>CP087848_Core_BamA
MATTAYADDTVSSIAFDGLSRVTPQSLQVALPLGVGQALTSDALADSIRALYATEQFSNVQADVDGGRVVFHVAERPIIAELNFDGNKLIPDDGLKQGLESTGLAVGKVLKQATIQTLESELENQYISQGYYNADIEVKQTELDGNRVKLDINFVEGKPAKVVDVNIIGNEHFSDEELKDEFVLKDKKWNPLSKADRYSQEKLNASLENVKAKYLNDGFVRVNVDNATLNIDDEKKKVFIETTISEGQQYKFGQTQFLGNPTYSADELAEKIKFTQGGTYSQKELDETTADIANKFGDDGYYYAQIRPISRINDETLTVDVDYYIDPVRPVYVRRINFTGNLKTKDEVLRREMRQLEGALASNQKIQLSRARLMRTGFFKDVKVDVKPVPNSPDQVDINYMVEEQPSGSSTIAAGYSQSGGMTFQVDLSQSNFMGTGNRANMSFSRSETRDNYSLGMTDPYFTVNGVSQSVNAYYRKTKYDDKNISNYVLDSYGASLIYGYPIDEKQRISGGFTMDKTKVRGGQWMGISNVKQLLVDGGKADIDTNGVSFTNDYTTYGGVLGWSYSSLDKPVFPTKGVSHNVDLNLGFGDQNYQKVSYRLNAYYPLWKGTVLRGHARLGYGNNLPFYENFYAGGYGSVRGFEASSLGPQSQAYRHLANGTRSTRGEEVGGNALATFGAELILPVPFKGDWADQVRPVLFFDAGQVFDTTKLDKELVNLPAVGVSNNNLTYIEQDKELRYSVGAGVTWYTPIGPISLSYAKPLNAKEGDQTEKVQFQIGSVF

>CP087788_Core_BamA
MATTAYADDTVSSIAFDGLSRVTPQSLQVALPLGVGQALTSDALADSIRALYATEQFSNVQADVDGGRVVFHVAERPIIAELNFDGNKLIPDDGLKQGLESTGLAVGKVLKQATIQTLESELENQYISQGYYNADIEVKQTELDGNRVKLDINFVEGKPAKVVDVNIIGNEHFSDEELKDEFVLKDKKWNPLSKADRYSQEKLNASLENVKAKYLNDGFVRVNVDNATLNIDDEKKKVFIETTISEGQQYKFGQTQFLGNPTYSADELAEKIKFTQGGTYSQKELDETTADIANKFGDDGYYYAQIRPISRINDETLTVDVDYYIDPVRPVYVRRINFTGNLKTKDEVLRREMRQLEGALASNQKIQLSRARLMRTGFFKDVKVDVKPVPNSPDQVDINYMVEEQPSGSSTIAAGYSQSGGMTFQVDLSQSNFMGTGNRANMSFSRSETRDNYSLGMTDPYFTVNGVSQSVNAYYRKTKYDDKNISNYVLDSYGASLIYGYPIDEKQRISGGFTMDKTKVRGGQWMGISNVKQLLEDGGKADIDTNGVSFTNDYTTYGGVLGWSYSSLDKPVFPTKGVSHNVDLNLGFGDQNYQKVSYRLNAYYPLWKGTVLRGHARLGYGNNLPFYENFYAGGYGSVRGFEASSLGPQSQAYRHLANGTRSTRGEEVGGNALATFGAELILPVPFKGDWADQVRPVLFFDAGQVFDTTKLDKELVNLPAVGVSNNNLTYIEQDKELRYSVGAGVTWYTPIGPISLSYAKPLNAKEGDQTEKVQFQIGSVF

>CP087825_Core_BamA
MATTAYADDTVSSIAFDGLSRVTPQSLQVALPLGVGQALTSDALADSIRALYATEQFSNVQADVDGGRVVFHVAERPIIAELNFDGNKLIPDDGLKQGLESTGLAVGKVLKQATIQTLESELENQYISQGYYNADIEVKQTELDGNRVKLDINFVEGKPAKVVDVNIIGNEHFSDEELKDEFVLKDKKWNPLSKADRYSQEKLNASLENVKAKYLNDGFVRVNVDNATLNIDDEKKKVFIETTISEGQQYKFGQTQFLGNPTYSADELAEKIKFTQGGTYSQKELDETTADIANKFGDDGYYYAQIRPISRINDETLTVDVDYYIDPVRPVYVRRINFTGNLKTKDEVLRREMRQLEGALASNQKIQLSRARLMRTGFFKDVKVDVKPVPNSPDQVDINYMVEEQPSGSSTIAAGYSQSGGMTFQVDLSQSNFMGTGNRANMSFSRSETRDNYSLGMTDPYFTVNGVSQSVNAYYRKTKYDDKNISNYVLDSYGASLIYGYPIDEKQRISGGFTMDKTKVRGGQWMGISNVKQLLEDGGKADIDTNGVSFTNDYTTYGGVLGWSYSSLDKPVFPTKGVSHNVDLNLGFGDQNYQKVSYRLNAYYPLWKGTVLRGHARLGYGNNLPFYENFYAGGYGSVRGFEASSLGPQSQAYRHLANGTRSTRGEEVGGNALATFGAELILPVPFKGDWADQVRPVLFFDAGQVFDTTKLDKELVNLPAVGVSNNNLTYIEQDKELRYSVGAGVTWYTPIGPISLSYAKPLNAKEGDQTEKVQFQIGSVF

>CP087798_Core_BamA
MATTAYADDTVSSIAFDGLSRVTPQSLQVALPLGVGQALTSDALADSIRALYATEQFSNVQADVDGGRVVFHVAERPIIAELNFDGNKLIPDDGLKQGLESTGLAVGKVLKQATIQTLESELENQYISQGYYNADIEVKQTELDGNRVKLDINFVEGKPAKVVDVNIIGNEHFSDEELKDEFVLKDKKWNPLSKADRYSQEKLNASLENVKAKYLNDGFVRVNVDNATLNIDDEKKKVFIETTISEGQQYKFGQTQFLGNPTYSADELAEKIKFTQGGTYSQKELDETTADIANKFGDDGYYYAQIRPISRINDETLTVDVDYYIDPVRPVYVRRINFTGNLKTKDEVLRREMRQLEGALASNQKIQLSRARLMRTGFFKDVKVDVKPVPNSPDQVDINYMVEEQPSGSSTIAAGYSQSGGMTFQVDLSQSNFMGTGNRANMSFSRSETRDNYSLGMTDPYFTVNGVSQSVNAYYRKTKYDDKNISNYVLDSYGASLIYGYPIDEKQRISGGFTMDKTKVRGGQWMGISNVKQLLEDGGKADIDTNGVSFTNDYTTYGGVLGWSYSSLDKPVFPTKGVSHNVDLNLGFGDQNYQKVSYRLNAYYPLWKGTVLRGHARLGYGNNLPFYENFYAGGYGSVRGFEASSLGPQSQAYRHLANGTRSTRGEEVGGNALATFGAELILPVPFKGDWADQVRPVLFFDAGQVFDTTKLDKELVNLPAVGVSNNNLTYIEQDKELRYSVGAGVTWYTPIGPISLSYAKPLNAKEGDQTEKVQFQIGSVF

>CP030241_Core_BamA
MATTAYADDTVSSIAFDGLSRVTPQSLQVALPLGVGQALTSDALADSIRALYATEQFSNVQADVDGGRVVFHVAERPIIAELNFDGNKLIPDDGLKQGLESTGLAVGKVLKQATIQTLESELENQYISQGYYNADIEVKQTELDGNRVKLDINFVEGKPAKVVDVNIIGNEHFSDEELKDEFVLKDKKWNPLSKADRYSQEKLNASLENVKAKYLNDGFVRVNVDNATLNIDDEKKKVFIETTISEGQQYKFGQTQFLGNPTYSADELAEKIKFTQGGTYSQKELDETTADIANKFGDDGYYYAQIRPISRINDETLTVDVDYYIDPVRPVYVRRINFTGNLKTKDEVLRREMRQLEGALASNQKIQLSRARLMRTGFFKDVKVDVKPVPNSPDQVDINYMVEEQPSGSSTIAAGYSQSGGMTFQVDLSQSNFMGTGNRANMSFSRSETRDNYSLGMTDPYFTVNGVSQSVNAYYRKTKYDDKNISNYVLDSYGASLIYGYPIDEKQRISGGFTMDKTKVRGGQWMGISNVKQLLEDGGKADIDTNGVSFTNDYTTYGGVLGWSYSSLDKPVFPTKGVSHNVDLNLGFGDQNYQKVSYRLNAYYPLWKGTVLRGHARLGYGNNLPFYENFYAGGYGSVRGFEASSLGPQSQAYRHLANGTRSTRGEEVGGNALATFGAELILPVPFKGDWADQVRPVLFFDAGQVFDTTKLDKELVNLPAVGVSNNNLTYIEQDKELRYSVGAGVTWYTPIGPISLSYAKPLNAKEGDQTEKVQFQIGSVF

>CP087843_Core_BamA
MATTAYADDTVSSIAFDGLSRVTPQSLQVALPLGVGQALTSDALADSIRALYATEQFSNVQADVDGGRVVFHVAERPIIAELNFDGNKLIPDDGLKQGLESTGLAVGKVLKQATIQTLESELENQYISQGYYNADIEVKQTELDGNRVKLDINFVEGKPAKVVDVNIIGNEHFSDEELKDEFVLKDKKWNPLSKADRYSQEKLNASLENVKAKYLNDGFVRVNVDNATLNIDDEKKKVFIETTISEGQQYKFGQTQFLGNPTYSADELAEKIKFTQGGTYSQKELDETTADIANKFGDDGYYYAQIRPISRINDETLTVDVDYYIDPVRPVYVRRINFTGNLKTKDEVLRREMRQLEGALASNQKIQLSRARLMRTGFFKDVKVDVKPVPNSPDQVDINYMVEEQPSGSSTIAAGYSQSGGMTFQVDLSQSNFMGTGNRANMSFSRSETRDNYSLGMTDPYFTVNGVSQSVNAYYRKTKYDDKNISNYVLDSYGASLIYGYPIDEKQRISGGFTMDKTKVRGGQWMGISNVKQLLVDGGKADIDTNGVSFTNDYTTYGGVLGWSYSSLDKPVFPTKGVSHNVDLNLGFGDQNYQKVSYRLNAYYPLWKGTVLRGHARLGYGNNLPFYENFYAGGYGSVRGFEASSLGPQSQAYRHLANGTRSTRGEEVGGNALATFGAELILPVPFKGDWADQVRPVLFFDAGQVFDTTKLDKELVNLPAVGVSNNNLTYIEQDKELRYSVGAGVTWYTPIGPISLSYAKPLNAKEGDQTEKVQFQIGSVF

>CP087784_Core_BamA
MATTAYADDTVSSIAFDGLSRVTPQSLQVALPLGVGQALTSDALADSIRALYATEQFSNVQADVDGGRVVFHVAERPIIAELNFDGNKLIPDDGLKQGLESTGLAVGKVLKQATIQTLESELENQYISQGYYNADIEVKQTELDGNRVKLDINFVEGKPAKVVDVNIIGNEHFSDEELKDEFVLKDKKWNPLSKADRYSQEKLNASLENVKAKYLNDGFVRVNVDNATLNIDDEKKKVFIETTISEGQQYKFGQTQFLGNPTYSADELAEKIKFTQGGTYSQKELDETTADIANKFGDDGYYYAQIRPISRINDETLTVDVDYYIDPVRPVYVRRINFTGNLKTKDEVLRREMRQLEGALASNQKIQLSRARLMRTGFFKDVKVDVKPVPNSPDQVDINYMVEEQPSGSSTIAAGYSQSGGMTFQVDLSQSNFMGTGNRANMSFSRSETRDNYSLGMTDPYFTVNGVSQSVNAYYRKTKYDDKNISNYVLDSYGASLIYGYPIDEKQRISGGFTMDKTKVRGGQWMGISNVKQLLEDGGKADIDTNGVSFTNDYTTYGGVLGWSYSSLDKPVFPTKGVSHNVDLNLGFGDQNYQKVSYRLNAYYPLWKGTVLRGHARLGYGNNLPFYENFYAGGYGSVRGFEASSLGPQSQAYRHLANGTRSTRGEEVGGNALATFGAELILPVPFKGDWADQVRPVLFFDAGQVFDTTKLDKELVNLPAVGVSNNNLTYIEQDKELRYSVGAGVTWYTPIGPISLSYAKPLNAKEGDQTEKVQFQIGSVF

>CP087851_Core_BamA
MATTAYADDTVSSIAFDGLSRVTPQSLQVALPLGVGQALTSDALADSIRALYATEQFSNVQADVDGGRVVFHVAERPIIAELNFDGNKLIPDDGLKQGLESTGLAVGKVLKQATIQTLESELENQYISQGYYNADIEVKQTELDGNRVKLDINFVEGKPAKVVDVNIIGNEHFSDEELKDEFVLKDKKWNPLSKADRYSQEKLNASLENVKAKYLNDGFVRVNVDNATLNIDDEKKKVFIETTISEGQQYKFGQTQFLGNPTYSADELAEKIKFTQGGTYSQKELDETTADIANKFGDDGYYYAQIRPISRINDETLTVDVDYYIDPVRPVYVRRINFTGNLKTKDEVLRREMRQLEGALASNQKIQLSRARLMRTGFFKDVKVDVKPVPNSPDQVDINYMVEEQPSGSSTIAAGYSQSGGMTFQVDLSQSNFMGTGNRANMSFSRSETRDNYSLGMTDPYFTVNGVSQSVNAYYRKTKYDDKNISNYVLDSYGASLIYGYPIDEKQRISGGFTMDKTKVRGGQWMGISNVKQLLEDGGKADIDTNGVSFTNDYTTYGGVLGWSYSSLDKPVFPTKGVSHNVDLNLGFGDQNYQKVSYRLNAYYPLWKGTVLRGHARLGYGNNLPFYENFYAGGYGSVRGFEASSLGPQSQAYRHLANGTRSTRGEEVGGNALATFGAELILPVPFKGDWADQVRPVLFFDAGQVFDTTKLDKELVNLPAVGVSNNNLTYIEQDKELRYSVGAGVTWYTPIGPISLSYAKPLNAKEGDQTEKVQFQIGSVF

>CP087844_Core_BamA
MATTAYADDTVSSIAFDGLSRVTPQSLQVALPLGVGQALTSDALADSIRALYATEQFSNVQADVDGGRVVFHVAERPIIAELNFDGNKLIPDDGLKQGLESTGLAVGKVLKQATIQTLESELENQYISQGYYNADIEVKQTELDGNRVKLDINFVEGKPAKVVDVNIIGNEHFSDEELKDEFVLKDKKWNPLSKADRYSQEKLNASLENVKAKYLNDGFVRVNVDNATLNIDDEKKKVFIETTISEGQQYKFGQTQFLGNPTYSADELAEKIKFTQGGTYSQKELDETTADIANKFGDDGYYYAQIRPISRINDETLTVDVDYYIDPVRPVYVRRINFTGNLKTKDEVLRREMRQLEGALASNQKIQLSRARLMRTGFFKDVKVDVKPVPNSPDQVDINYMVEEQPSGSSTIAAGYSQSGGMTFQVDLSQSNFMGTGNRANMSFSRSETRDNYSLGMTDPYFTVNGVSQSVNAYYRKTKYDDKNISNYVLDSYGASLIYGYPIDEKQRISGGFTMDKTKVRGGQWMGISNVKQLLEDGGKADIDTNGVSFTNDYTTYGGVLGWSYSSLDKPVFPTKGVSHNVDLNLGFGDQNYQKVSYRLNAYYPLWKGTVLRGHARLGYGNNLPFYENFYAGGYGSVRGFEASSLGPQSQAYRHLANGTRSTRGEEVGGNALATFGAELILPVPFKGDWADQVRPVLFFDAGQVFDTTKLDKELVNLPAVGVSNNNLTYIEQDKELRYSVGAGVTWYTPIGPISLSYAKPLNAKEGDQTEKVQFQIGSVF

>CP087781_Core_BamA
MATTAYADDTVSSIAFDGLSRVTPQSLQVALPLGVGQALTSDALADSIRALYATEQFSNVQADVDGGRVVFHVAERPIIAELNFDGNKLIPDDGLKQGLESTGLAVGKVLKQATIQTLESELENQYISQGYYNADIEVKQTELDGNRVKLDINFVEGKPAKVVDVNIIGNEHFSDEELKDEFVLKDKKWNPLSKADRYSQEKLNASLENVKAKYLNDGFVRVNVDNATLNIDDEKKKVFIETTISEGQQYKFGQTQFLGNPTYSADELAEKIKFTQGGTYSQKELDETTADIANKFGDDGYYYAQIRPISRINDETLTVDVDYYIDPVRPVYVRRINFTGNLKTKDEVLRREMRQLEGALASNQKIQLSRARLMRTGFFKDVKVDVKPVPNSPDQVDINYMVEEQPSGSSTIAAGYSQSGGMTFQVDLSQSNFMGTGNRANMSFSRSETRDNYSLGMTDPYFTVNGVSQSVNAYYRKTKYDDKNISNYVLDSYGASLIYGYPIDEKQRISGGFTMDKTKVRGGQWMGISNVKQLLEDGGKADIDTNGVSFTNDYTTYGGVLGWSYSSLDKPVFPTKGVSHNVDLNLGFGDQNYQKVSYRLNAYYPLWKGTVLRGHARLGYGNNLPFYENFYAGGYGSVRGFEASSLGPQSQAYRHLANGTRSTRGEEVGGNALATFGAELILPVPFKGDWADQVRPVLFFDAGQVFDTTKLDKELVNLPAVGVSNNNLTYIEQDKELRYSVGAGVTWYTPIGPISLSYAKPLNAKEGDQTEKVQFQIGSVF

>CP087776_Core_BamA
MATTAYADDTVSSIAFDGLSRVTPQSLQVALPLGVGQALTSDALADSIRALYATEQFSNVQADVDGGRVVFHVAERPIIAELNFDGNKLIPDDGLKQGLESTGLAVGKVLKQATIQTLESELENQYISQGYYNADIEVKQTELDGNRVKLDINFVEGKPAKVVDVNIIGNEHFSDEELKDEFVLKDKKWNPLSKADRYSQEKLNASLENVKAKYLNDGFVRVNVDNATLNIDDEKKKVFIETTISEGRQYKFGQTQFLGNPTYSADELAEKIKFTQGGTYSQKELDETTADIANKFGDDGYYYAQIRPISRINDETLTVDVDYYIDPVRPVYVRRINFTGNLKTKDEVLRREMRQLEGALASNQKIQLSRARLMRTGFFKDVKVDVKPVPNSPDQVDINYMVEEQPSGSSTIAAGYSQSGGMTFQVDLSQSNFMGTGNRANMSFSRSETRDNYSLGMTDPYFTVNGVSQSVNAYYRKTKYDDKNISNYVLDSYGASLIYGYPIDEKQRISGGFTMDKTKVRGGQWMGISNVKQLLVDGGKADIDTNGVSFTNDYTTYGGVLGWSYSSLDKPVFPTKGVSHNVDLNLGFGDQNYQKVSYRLNAYYPLWKGTVLRGHARLGYGNNLPFYENFYAGGYGSVRGFEASSLGPQSQAYRHLANGTRSTRGEEVGGNALATFGAELILPVPFKGDWADQVRPVLFFDAGQVFDTTKLDKELVNLPAVGVSNNNLTYIEQDKELRYSVGAGVTWYTPIGPISLSYAKPLNAKEGDQTEKVQFQIGSVF

>CP087805_Core_BamA
MATTAYADDTVSSIAFDGLSRVTPQSLQVALPLGVGQALTSDALADSIRALYATEQFSNVQADVDGGRVVFHVAERPIIAELNFDGNKLIPDDGLKQGLESTGLAVGKVLKQATIQTLESELENQYISQGYYNADIEVKQTELDGNRVKLDINFVEGKPAKVVDVNIIGNEHFSDEELKDEFVLKDKKWNPLSKADRYSQEKLNASLENVKAKYLNDGFVRVNVDNATLNIDDEKKKVFIETTISEGRQYKFGQTQFLGNPTYSADELAEKIKFTQGGTYSQKELDETTADIANKFGDDGYYYAQIRPISRINDETLTVDVDYYIDPVRPVYVRRINFTGNLKTKDEVLRREMRQLEGALASNQKIQLSRARLMRTGFFKDVKVDVKPVPNSPDQVDINYMVEEQPSGSSTIAAGYSQSGGMTFQVDLSQSNFMGTGNRANMSFSRSETRDNYSLGMTDPYFTVNGVSQSVNAYYRKTKYDDKNISNYVLDSYGASLIYGYPIDEKQRISGGFTMDKTKVRGGQWMGISNVKQLLVDGGKADIDTNGVSFTNDYTTYGGVLGWSYSSLDKPVFPTKGVSHNVDLNLGFGDQNYQKVSYRLNAYYPLWKGTVLRGHARLGYGNNLPFYENFYAGGYGSVRGFEASSLGPQSQAYRHLANGTRSTRGEEVGGNALATFGAELILPVPFKGDWADQVRPVLFFDAGQVFDTTKLDKELVNLPAVGVSNNNLTYIEQDKELRYSVGAGVTWYTPIGPISLSYAKPLNAKEGDQTEKVQFQIGSVF

>CP087796_Core_BamA
MATTAYADDTVSSIAFDGLSRVTPQSLQVALPLGVGQALTSDALADSIRALYATEQFSNVQADVDGGRVVFHVAERPIIAELNFDGNKLIPDDGLKQGLESTGLAVGKVLKQATIQTLESELENQYISQGYYNADIEVKQTELDGNRVKLDINFVEGKPAKVVDVNIIGNEHFSDEELKDEFVLKDKKWNPLSKADRYSQEKLNASLENVKAKYLNDGFVRVNVDNATLNIDDEKKKVFIETTISEGRQYKFGQTQFLGNPTYSADELAEKIKFTQGGTYSQKELDETTADIANKFGDDGYYYAQIRPISRINDETLTVDVDYYIDPVRPVYVRRINFTGNLKTKDEVLRREMRQLEGALASNQKIQLSRARLMRTGFFKDVKVDVKPVPNSPDQVDINYMVEEQPSGSSTIAAGYSQSGGMTFQVDLSQSNFMGTGNRANMSFSRSETRDNYSLGMTDPYFTVNGVSQSVNAYYRKTKYDDKNISNYVLDSYGASLIYGYPIDEKQRISGGFTMDKTKVRGGQWMGISNVKQLLVDGGKADIDTNGVSFTNDYTTYGGVLGWSYSSLDKPVFPTKGVSHNVDLNLGFGDQNYQKVSYRLNAYYPLWKGTVLRGHARLGYGNNLPFYENFYAGGYGSVRGFEASSLGPQSQAYRHLANGTRSTRGEEVGGNALATFGAELILPVPFKGDWADQVRPVLFFDAGQVFDTTKLDKELVNLPAVGVSNNNLTYIEQDKELRYSVGAGVTWYTPIGPISLSYAKPLNAKEGDQTEKVQFQIGSVF

>CP087865_Core_BamA
MATTAYADDTVSSIAFDGLSRVTPQSLQVALPLGVGQALTSDALADSIRALYATEQFSNVQADVDGGRVVFHVAERPIIAELNFDGNKLIPDDGLKQGLESTGLAVGKVLKQATIQTLESELENQYISQGYYNADIEVKQTELDGNRVKLDINFVEGKPAKVVDVNIIGNEHFSDEELKDEFVLKDKKWNPLSKADRYSQEKLNASLENVKAKYLNDGFVRVNVDNATLNIDDEKKKVFIETTISEGRQYKFGQTQFLGNPTYSADELAEKIKFTQGGTYSQKELDETTADIANKFGDDGYYYAQIRPISRINDETLTVDVDYYIDPVRPVYVRRINFTGNLKTKDEVLRREMRQLEGALASNQKIQLSRARLMRTGFFKDVKVDVKPVPNSPDQVDINYMVEEQPSGSSTIAAGYSQSGGMTFQVDLSQSNFMGTGNRANMSFSRSETRDNYSLGMTDPYFTVNGVSQSVNAYYRKTKYDDKNISNYVLDSYGASLIYGYPIDEKQRISGGFTMDKTKVRGGQWMGISNVKQLLVDGGKADIDTNGVSFTNDYTTYGGVLGWSYSSLDKPVFPTKGVSHNVDLNLGFGDQNYQKVSYRLNAYYPLWKGTVLRGHARLGYGNNLPFYENFYAGGYGSVRGFEASSLGPQSQAYRHLANGTRSTRGEEVGGNALATFGAELILPVPFKGDWADQVRPVLFFDAGQVFDTTKLDKELVNLPAVGVSNNNLTYIEQDKELRYSVGAGVTWYTPIGPISLSYAKPLNAKEGDQTEKVQFQIGSVF

>CP087821_Core_BamA
MAITAYADDTVSSIAFDGLSRVTPQSLQVALPLGVGQALTSDALADSIRALYATEQFSNVQADVDGGRVVFHVAERPIIAELNFDGNKLIPDDGLKQGLESTGLAVGKVLKQATIQTLESELENQYISQGYYNADIEVKQTELDGNRVKLDINFVEGKPAKVVDVNIIGNEHFSDEELKDEFVLKDKKWNPLSKADRYSQEKLNASLENVKAKYLNDGFVRVNVDNATLNIDDEKKKVFIETTISEGQQYKFGQTQFLGNPTYSADELAEKIKFTQGGTYSQKELDETTADIANKFGDDGYYYAQIRPISRINDETLTVDVDYYIDPVRPVYVRRINFTGNLKTKDEVLRREMRQLEGALASNQKIQLSRARLMRTGFFKDVKVDVKPVPNSPDQVDINYMVEEQPSGSSTIAAGYSQSGGMTFQVDLSQSNFMGTGNRANMSFSRSETRDNYSLGMTDPYFTVNGVSQSVNAYYRKTKYDDKNISNYVLDSYGASLIYGYPIDEKQRISGGFTMDKTKVRGGQWMGISNVKQLLVDGGKADIDTNGVSFTNDYTTYGGVLGWSYSSLDKPVFPTKGVSHNVDLNLGFGDQNYQKVSYRLNAYYPLWKGTVLRGHARLGYGNNLPFYENFYAGGYGSVRGFEASSLGPQSQAYRHLANGTRSTRGEEVGGNALATFGAELILPVPFKGDWADQVRPVLFFDAGQVFDTTKLDKELVNLPAVGVSNNNLTYIEQDKELRYSVGAGVTWYTPIGPISLSYAKPLNAKEGDQTEKVQFQIGSVF

>CP087862_Core_BamA
MAITAYADDTVSSIAFDGLSRVTPQSLQVALPLGVGQALTSDALADSIRALYATEQFSNVQADVDGGRVVFHVAERPIIAELNFDGNKLIPDDGLKQGLESTGLAVGKVLKQATIQTLESELENQYISQGYYNADIEVKQTELDGNRVKLDINFVEGKPAKVVDVNIIGNEHFSDEELKDEFVLKDKKWNPLSKADRYSQEKLNASLENVKAKYLNDGFVRVNVDNATLNIDDEKKKVFIETTISEGQQYKFGQTQFLGNPTYSADELAEKIKFTQGGTYSQKELDETTADIANKFGDDGYYYAQIRPISRINDETLTVDVDYYIDPVRPVYVRRINFTGNLKTKDEVLRREMRQLEGALASNQKIQLSRARLMRTGFFKDVKVDVKPVPNSPDQVDINYMVEEQPSGSSTIAAGYSQSGGMTFQVDLSQSNFMGTGNRANMSFSRSETRDNYSLGMTDPYFTVNGVSQSVNAYYRKTKYDDKNISNYVLDSYGASLIYGYPIDEKQRISGGFTMDKTKVRGGQWMGISNVKQLLVDGGKADIDTNGVSFTNDYTTYGGVLGWSYSSLDKPVFPTKGVSHNVDLNLGFGDQNYQKVSYRLNAYYPLWKGTVLRGHARLGYGNNLPFYENFYAGGYGSVRGFEASSLGPQSQAYRHLANGTRSTRGEEVGGNALATFGAELILPVPFKGDWADQVRPVLFFDAGQVFDTTKLDKELVNLPAVGVSNNNLTYIEQDKELRYSVGAGVTWYTPIGPISLSYAKPLNAKEGDQTEKVQFQIGSVF

>CP087863_Core_BamA
MAITAYADDTVSSIAFDGLSRVTPQSLQVALPLGVGQALTSDALADSIRALYATEQFSNVQADVDGGRVVFHVAERPIIAELNFDGNKLIPDDGLKQGLESTGLAVGKVLKQATIQTLESELENQYISQGYYNADIEVKQTELDGNRVKLDINFVEGKPAKVVDVNIIGNEHFSDEELKDEFVLKDKKWNPLSKADRYSQEKLNASLENVKAKYLNDGFVRVNVDNATLNIDDEKKKVFIETTISEGQQYKFGQTQFLGNPTYSADELAEKIKFTQGGTYSQKELDETTADIANKFGDDGYYYAQIRPISRINDETLTVDVDYYIDPVRPVYVRRINFTGNLKTKDEVLRREMRQLEGALASNQKIQLSRARLMRTGFFKDVKVDVKPVPNSPDQVDINYMVEEQPSGSSTIAAGYSQSGGMTFQVDLSQSNFMGTGNRANMSFSRSETRDNYSLGMTDPYFTVNGVSQSVNAYYRKTKYDDKNISNYVLDSYGASLIYGYPIDEKQRISGGFTMDKTKVRGGQWMGISNVKQLLVDGGKADIDTNGVSFTNDYTTYGGVLGWSYSSLDKPVFPTKGVSHNVDLNLGFGDQNYQKVSYRLNAYYPLWKGTVLRGHARLGYGNNLPFYENFYAGGYGSVRGFEASSLGPQSQAYRHLANGTRSTRGEEVGGNALATFGAELILPVPFKGDWADQVRPVLFFDAGQVFDTTKLDKELVNLPAVGVSNNNLTYIEQDKELRYSVGAGVTWYTPIGPISLSYAKPLNAKEGDQTEKVQFQIGSVF

>CP087791_Core_BamA
MAITAYADDTVSSIAFDGLSRVTPQSLQVALPLGVGQALTSDALADSIRALYATEQFSNVQADVDGGRVVFHVAERPIIAELNFDGNKLIPDDGLKQGLESTGLAVGKVLKQATIQTLESELENQYISQGYYNADIEVKQTELDGNRVKLDINFVEGKPAKVVDVNIIGNEHFSDEELKDEFVLKDKKWNPLSKADRYSQEKLNASLENVKAKYLNDGFVRVNVDNATLNIDDEKKKVFIETTISEGQQYKFGQTQFLGNPTYSADELAEKIKFTQGGTYSQKELDETTADIANKFGDDGYYYAQIRPISRINDETLTVDVDYYIDPVRPVYVRRINFTGNLKTKDEVLRREMRQLEGALASNQKIQLSRARLMRTGFFKDVKVDVKPVPNSPDQVDINYMVEEQPSGSSTIAAGYSQSGGMTFQVDLSQSNFMGTGNRANMSFSRSETRDNYSLGMTDPYFTVNGVSQSVNAYYRKTKYDDKNISNYVLDSYGASLIYGYPIDEKQRISGGFTMDKTKVRGGQWMGISNVKQLLVDGGKADIDTNGVSFTNDYTTYGGVLGWSYSSLDKPVFPTKGVSHNVDLNLGFGDQNYQKVSYRLNAYYPLWKGTVLRGHARLGYGNNLPFYENFYAGGYGSVRGFEASSLGPQSQAYRHLANGTRSTRGEEVGGNALATFGAELILPVPFKGDWADQVRPVLFFDAGQVFDTTKLDKELVNLPAVGVSNNNLTYIEQDKELRYSVGAGVTWYTPIGPISLSYAKPLNAKEGDQTEKVQFQIGSVF

>CP087823_Core_BamA
MATTAYADDTVSSIAFDGLSRVTPQSLQVALPLGVGQALTSDALADSIRALYATEQFSNVQADVDGGRVVFHVAERPIIAELNFDGNKLIPDDGLKQGLESTGLAVGKVLKQATIQTLESELENQYISQGYYNADIEVKQTELDGNRVKLDINFVEGKPAKVVDVNIIGNEHFSDEELKDEFVLKDKKWNPLSKADRYSQEKLNASLENVKAKYLNDGFVRVNVDNATLNIDDEKKKVFIETTISEGQQYKFGQTQFLGNPTYSADELAEKIKFTQGGTYSQKELDETTADIANKFGDDGYYYAQIRPISRINDETLTVDVDYYIDPVRPVYVRRINFTGNLKTKDEVLRREMRQLEGALASNQKIQLSRARLMRTGFFKDVKVDVKPVPNSPDQVDINYMVEEQPSGSSTIAAGYSQSGGMTFQVDLSQSNFMGTGNRANMSFSRSETRDNYSLGMTDPYFTVNGVSQSVNAYYRKTKYDDKNISNYVLDSYGASLIYGYPIDEKQRISGGFTMDKTKVRGGQWMGISNVKQLLEDGGKADIDTNGVSFTNDYTTYGGVLGWSYSSLDKPVFPTKGVSHNVDLNLGFGDQNYQKVSYRLNAYYPLWKGTVLRGHARLGYGNNLPFYENFYAGGYGSVRGFEASSLGPQSQAYRHLANGTRSTRGEEVGGNALATFGAELILPVPFKGDWADQVRPVLFFDAGQVFDTTKLDKELVNLPAVGVSNNNLTYIEQDKELRYSVGAGVTWYTPIGPISLSYAKPLNAKEGDQTEKVQFQIGSVF

>CP087793_Core_BamA
MATTAYADDTVSSIAFDGLSRVTPQSLQVALPLGVGQALTSDALADSIRALYATEQFSNVQADVDGGRVVFHVAERPIIAELNFDGNKLIPDDGLKQGLESTGLAVGKVLKQATIQTLESELENQYISQGYYNADIEVKQTELDGNRVKLDINFVEGKPAKVVDVNIIGNEHFSDEELKDEFVLKDKKWNPLSKADRYSQEKLNASLENVKAKYLNDGFVRVNVDNATLNIDDEKKKVFIETTISEGQQYKFGQTQFLGNPTYSADELAEKIKFTQGGTYSQKELDETTADIANKFGDDGYYYAQIRPISRINDETLTVDVDYYIDPVRPVYVRRINFTGNLKTKDEVLRREMRQLEGALASNQKIQLSRARLMRTGFFKDVKVDVKPVPNSPDQVDINYMVEEQPSGSSTIAAGYSQSGGMTFQVDLSQSNFMGTGNRANMSFSRSETRDNYSLGMTDPYFTVNGVSQSVNAYYRKTKYDDKNISNYVLDSYGASLIYGYPIDEKQRISGGFTMDKTKVRGGQWMGISNVKQLLEDGGKADIDTNGVSFTNDYTTYGGVLGWSYSSLDKPVFPTKGVSHNVDLNLGFGDQNYQKVSYRLNAYYPLWKGTVLRGHARLGYGNNLPFYENFYAGGYGSVRGFEASSLGPQSQAYRHLANGTRSTRGEEVGGNALATFGAELILPVPFKGDWADQVRPVLFFDAGQVFDTTKLDKELVNLPAVGVSNNNLTYIEQDKELRYSVGAGVTWYTPIGPISLSYAKPLNAKEGDQTEKVQFQIGSVF

>CP087773_Core_BamA
MATTAYADDTVSSIAFDGLSRVTPQSLQVALPLGVGQALTSDALADSIRALYATEQFSNVQADVDGGRVVFHVAERPIIAELNFDGNKLIPDDGLKQGLESTGLAVGKVLKQATIQTLESELENQYISQGYYNADIEVKQTELDGNRVKLDINFVEGKPAKVVDVNIIGNEHFSDEELKDEFVLKDKKWNPLSKADRYSQEKLNASLENVKAKYLNDGFVRVNVDNATLNIDDEKKKVFIETTISEGQQYKFGQTQFLGNPTYSADELAEKIKFTQGGTYSQKELDETTADIANKFGDDGYYYAQIRPISRINDETLTVDVDYYIDPVRPVYVRRINFTGNLKTKDEVLRREMRQLEGALASNQKIQLSRARLMRTGFFKDVKVDVKPVPNSPDQVDINYMVEEQPSGSSTIAAGYSQSGGMTFQVDLSQSNFMGTGNRANMSFSRSETRDNYSLGMTDPYFTVNGVSQSVNAYYRKTKYDDKNISNYVLDSYGASLIYGYPIDEKQRISGGFTMDKTKVRGGQWMGISNVKQLLEDGGKADIDTNGVSFTNDYTTYGGVLGWSYSSLDKPVFPTKGVSHNVDLNLGFGDQNYQKVSYRLNAYYPLWKGTVLRGHARLGYGNNLPFYENFYAGGYGSVRGFEASSLGPQSQAYRHLANGTRSTRGEEVGGNALATFGAELILPVPFKGDWADQVRPVLFFDAGQVFDTTKLDKELVNLPAVGVSNNNLTYIEQDKELRYSVGAGVTWYTPIGPISLSYAKPLNAKEGDQTEKVQFQIGSVF

>CP087840_Core_BamA
MATTAYADDTVSSIAFDGLSRVTPQSLQVALPLGVGQALTSDALADSIRALYATEQFSNVQADVDGGRVVFHVAERPIIAELNFDGNKLIPDDGLKQGLESTGLAVGKVLKQATIQTLESELENQYISQGYYNADIEVKQTELDGNRVKLDINFVEGKPAKVVDVNIIGNEHFSDEELKDEFVLKDKKWNPLSKADRYSQEKLNASLENVKAKYLNDGFVRVNVDNATLNIDDEKKKVFIETTISEGQQYKFGQTQFLGNPTYSADELAEKIKFTQGGTYSQKELDETTADIANKFGDDGYYYAQIRPISRINDETLTVDVDYYIDPVRPVYVRRINFTGNLKTKDEVLRREMRQLEGALASNQKIQLSRARLMRTGFFKDVKVDVKPVPNSPDQVDINYMVEEQPSGSSTIAAGYSQSGGMTFQVDLSQSNFMGTGNRANMSFSRSETRDNYSLGMTDPYFTVNGVSQSVNAYYRKTKYDDKNISNYVLDSYGASLIYGYPIDEKQRISGGFTMDKTKVRGGQWMGISNVKQLLEDGGKADIDTNGVSFTNDYTTYGGVLGWSYSSLDKPVFPTKGVSHNVDLNLGFGDQNYQKVSYRLNAYYPLWKGTVLRGHARLGYGNNLPFYENFYAGGYGSVRGFEASSLGPQSQAYRHLANGTRSTRGEEVGGNALATFGAELILPVPFKGDWADQVRPVLFFDAGQVFDTTKLDKELVNLPAVGVSNNNLTYIEQDKELRYSVGAGVTWYTPIGPISLSYAKPLNAKEGDQTEKVQFQIGSVF

>CP087854_Core_BamA
MATTAYADDTVSSIAFDGLSRVTPQSLQVALPLGVGQALTSDALADSIRALYATEQFSNVQADVDGGRVVFHVAERPIIAELNFDGNKLIPDDGLKQGLESTGLAVGKVLKQATIQTLESELENQYISQGYYNADIEVKQTELDGNRVKLDINFVEGKPAKVVDVNIIGNEHFSDEELKDEFVLKDKKWNPLSKADRYSQEKLNASLENVKAKYLNDGFVRVNVDNATLNIDDEKKKVFIETTISEGQQYKFGQTQFLGNPTYSADELAEKIKFTQGGTYSQKELDETTADIANKFGDDGYYYAQIRPISRINDETLTVDVDYYIDPVRPVYVRRINFTGNLKTKDEVLRREMRQLEGALASNQKIQLSRARLMRTGFFKDVKVDVKPVPNSPDQVDINYMVEEQPSGSSTIAAGYSQSGGMTFQVDLSQSNFMGTGNRANMSFSRSETRDNYSLGMTDPYFTVNGVSQSVNAYYRKTKYDDKNISNYVLDSYGASLIYGYPIDEKQRISGGFTMDKTKVRGGQWMGISNVKQLLEDGGKADIDTNGVSFTNDYTTYGGVLGWSYSSLDKPVFPTKGVSHNVDLNLGFGDQNYQKVSYRLNAYYPLWKGTVLRGHARLGYGNNLPFYENFYAGGYGSVRGFEASSLGPQSQAYRHLANGTRSTRGEEVGGNALATFGAELILPVPFKGDWADQVRPVLFFDAGQVFDTTKLDKELVNLPAVGVSNNNLTYIEQDKELRYSVGAGVTWYTPIGPISLSYAKPLNAKEGDQTEKVQFQIGSVF

>CP087800_Core_BamA
MATTAYADDTVSSIAFDGLSRVTPQSLQVALPLGVGQALTSDALADSIRALYATEQFSNVQADVDGGRVVFHVAERPIIAELNFDGNKLIPDDGLKQGLESTGLAVGKVLKQATIQTLESELENQYISQGYYNADIEVKQTELDGNRVKLDINFVEGKPAKVVDVNIIGNEHFSDEELKDEFVLKDKKWNPLSKADRYSQEKLNASLENVKAKYLNDGFVRVNVDNATLNIDDEKKKVFIETTISEGQQYKFGQTQFLGNPTYSADELAEKIKFTQGGTYSQKELDETTADIANKFGDDGYYYAQIRPISRINDETLTVDVDYYIDPVRPVYVRRINFTGNLKTKDEVLRREMRQLEGALASNQKIQLSRARLMRTGFFKDVKVDVKPVPNSPDQVDINYMVEEQPSGSSTIAAGYSQSGGMTFQVDLSQSNFMGTGNRANMSFSRSETRDNYSLGMTDPYFTVNGVSQSVNAYYRKTKYDDKNISNYVLDSYGASLIYGYPIDEKQRISGGFTMDKTKVRGGQWMGISNVKQLLEDGGKADIDTNGVSFTNDYTTYGGVLGWSYSSLDKPVFPTKGVSHNVDLNLGFGDQNYQKVSYRLNAYYPLWKGTVLRGHARLGYGNNLPFYENFYAGGYGSVRGFEASSLGPQSQAYRHLANGTRSTRGEEVGGNALATFGAELILPVPFKGDWADQVRPVLFFDAGQVFDTTKLDKELVNLPAVGVSNNNLTYIEQDKELRYSVGAGVTWYTPIGPISLSYAKPLNAKEGDQTEKVQFQIGSVF

>CP087768_Core_BamA
MATTAYADDTVSSIAFDGLSRVTPQSLQVALPLGVGQALTSDALADSIRALYATEQFSNVQADVDGGRVVFHVAERPIIAELNFDGNKLIPDDGLKQGLESTGLAVGKVLKQATIQTLESELENQYISQGYYNADIEVKQTELDGNRVKLDINFVEGKPAKVVDVNIIGNEHFSDEELKDEFVLKDKKWNPLSKADRYSQEKLNASLENVKAKYLNDGFVRVNVDNATLNIDDEKKKVFIETTISEGQQYKFGQTQFLGNPTYSADELAEKIKFTQGGTYSQKELDETTADIANKFGDDGYYYAQIRPISRINDETLTVDVDYYIDPVRPVYVRRINFTGNLKTKDEVLRREMRQLEGALASNQKIQLSRARLMRTGFFKDVKVDVKPVPNSPDQVDINYMVEEQPSGSSTIAAGYSQSGGMTFQVDLSQSNFMGTGNRANMSFSRSETRDNYSLGMTDPYFTVNGVSQSVNAYYRKTKYDDKNISNYVLDSYGASLIYGYPIDEKQRISGGFTMDKTKVRGGQWMGISNVKQLLEDGGKADIDTNGVSFTNDYTTYGGVLGWSYSSLDKPVFPTKGVSHNVDLNLGFGDQNYQKVSYRLNAYYPLWKGTVLRGHARLGYGNNLPFYENFYAGGYGSVRGFEASSLGPQSQAYRHLANGTRSTRGEEVGGNALATFGAELILPVPFKGDWADQVRPVLFFDAGQVFDTTKLDKELVNLPAVGVSNNNLTYIEQDKELRYSVGAGVTWYTPIGPISLSYAKPLNAKEGDQTEKVQFQIGSVF

>CP087811_Core_BamA
MATTAYADDTVSSIAFDGLSRVTPQSLQVALPLGVGQALTSDALADSIRALYATEQFSNVQADVDGGRVVFHVAERPIIAELNFDGNKLIPDDGLKQGLESTGLAVGKVLKQATIQTLESELENQYISQGYYNADIEVKQTELDGNRVKLDINFVEGKPAKVVDVNIIGNEHFSDEELKDEFVLKDKKWNPLSKADRYSQEKLNASLENVKAKYLNDGFVRVNVDNATLNIDDEKKKVFIETTISEGQQYKFGQTQFLGNPTYSADELAEKIKFTQGGTYSQKELDETTADIANKFGDDGYYYAQIRPISRINDETLTVDVDYYIDPVRPVYVRRINFTGNLKTKDEVLRREMRQLEGALASNQKIQLSRARLMRTGFFKDVKVDVKPVPNSPDQVDINYMVEEQPSGSSTIAAGYSQSGGMTFQVDLSQSNFMGTGNRANMSFSRSETRDNYSLGMTDPYFTVNGVSQSVNAYYRKTKYDDKNISNYVLDSYGASLIYGYPIDEKQRISGGFTMDKTKVRGGQWMGISNVKQLLEDGGKADIDTNGVSFTNDYTTYGGVLGWSYSSLDKPVFPTKGVSHNVDLNLGFGDQNYQKVSYRLNAYYPLWKGTVLRGHARLGYGNNLPFYENFYAGGYGSVRGFEASSLGPQSQAYRHLANGTRSTRGEEVGGNALATFGAELILPVPFKGDWADQVRPVLFFDAGQVFDTTKLDKELVNLPAVGVSNNNLTYIEQDKELRYSVGAGVTWYTPIGPISLSYAKPLNAKEGDQTEKVQFQIGSVF

>CP087837_Core_BamA
MATTAYADDTVSSIAFDGLSRVTPQSLQVALPLGVGQALTSDALADSIRALYATEQFSNVQADVDGGRVVFHVAERPIIAELNFDGNKLIPDDGLKQGLESTGLAVGKVLKQATIQTLESELENQYISQGYYNADIEVKQTELDGNRVKLDINFVEGKPAKVVDVNIIGNEHFSDEELKDEFVLKDKKWNPLSKADRYSQEKLNASLENVKAKYLNDGFVRVNVDNATLNIDDEKKKVFIETTISEGQQYKFGQTQFLGNPTYSADELAEKIKFTQGGTYSQKELDETTADIANKFGDDGYYYAQIRPISRINDETLTVDVDYYIDPVRPVYVRRINFTGNLKTKDEVLRREMRQLEGALASNQKIQLSRARLMRTGFFKDVKVDVKPVPNSPDQVDINYMVEEQPSGSSTIAAGYSQSGGMTFQVDLSQSNFMGTGNRANMSFSRSETRDNYSLGMTDPYFTVNGVSQSVNAYYRKTKYDDKNISNYVLDSYGASLIYGYPIDEKQRISGGFTMDKTKVRGGQWMGISNVKQLLEDGGKADIDTNGVSFTNDYTTYGGVLGWSYSSLDKPVFPTKGVSHNVDLNLGFGDQNYQKVSYRLNAYYPLWKGTVLRGHARLGYGNNLPFYENFYAGGYGSVRGFEASSLGPQSQAYRHLANGTRSTRGEEVGGNALATFGAELILPVPFKGDWADQVRPVLFFDAGQVFDTTKLDKELVNLPAVGVSNNNLTYIEQDKELRYSVGAGVTWYTPIGPISLSYAKPLNAKEGDQTEKVQFQIGSVF

>CP087771_Core_BamA
MATTAYADDTVSSIAFDGLSRVTPQSLQVALPLGVGQALTSDALADSIRALYATEQFSNVQADVDGGRVVFHVAERPIIAELNFDGNKLIPDDGLKQGLESTGLAVGKVLKQATIQTLESELENQYISQGYYNADIEVKQTELDGNRVKLDINFVEGKPAKVVDVNIIGNEHFSDEELKDEFVLKDKKWNPLSKADRYSQEKLNASLENVKAKYLNDGFVRVNVDNATLNIDDEKKKVFIETTISEGQQYKFGQTQFLGNPTYSADELAEKIKFTQGGTYSQKELDETTADIANKFGDDGYYYAQIRPISRINDETLTVDVDYYIDPVRPVYVRRINFTGNLKTKDEVLRREMRQLEGALASNQKIQLSRARLMRTGFFKDVKVDVKPVPNSPDQVDINYMVEEQPSGSSTIAAGYSQSGGMTFQVDLSQSNFMGTGNRANMSFSRSETRDNYSLGMTDPYFTVNGVSQSVNAYYRKTKYDDKNISNYVLDSYGASLIYGYPIDEKQRISGGFTMDKTKVRGGQWMGISNVKQLLEDGGKADIDTNGVSFTNDYTTYGGVLGWSYSSLDKPVFPTKGVSHNVDLNLGFGDQNYQKVSYRLNAYYPLWKGTVLRGHARLGYGNNLPFYENFYAGGYGSVRGFEASSLGPQSQAYRHLANGTRSTRGEEVGGNALATFGAELILPVPFKGDWADQVRPVLFFDAGQVFDTTKLDKELVNLPAVGVSNNNLTYIEQDKELRYSVGAGVTWYTPIGPISLSYAKPLNAKEGDQTEKVQFQIGSVF

>CP087828_Core_BamA
MATTAYADDTVSSIAFDGLSRVTPQSLQVALPLGVGQALTSDALADSIRALYATEQFSNVQADVDGGRVVFHVAERPIIAELNFDGNKLIPDDGLKQGLESTGLAVGKVLKQATIQTLESELENQYISQGYYNADIEVKQTELDGNRVKLDINFVEGKPAKVVDVNIIGNEHFSDEELKDEFVLKDKKWNPLSKADRYSQEKLNASLENVKAKYLNDGFVRVNVDNATLNIDDEKKKVFIETTISEGQQYKFGQTQFLGNPTYSADELAEKIKFTQGGTYSQKELDETTADIANKFGDDGYYYAQIRPISRINDETLTVDVDYYIDPVRPVYVRRINFTGNLKTKDEVLRREMRQLEGALASNQKIQLSRARLMRTGFFKDVKVDVKPVPNSPDQVDINYMVEEQPSGSSTIAAGYSQSGGMTFQVDLSQSNFMGTGNRANMSFSRSETRDNYSLGMTDPYFTVNGVSQSVNAYYRKTKYDDKNISNYVLDSYGASLIYGYPIDEKQRISGGFTMDKTKVRGGQWMGISNVKQLLEDGGKADIDTNGVSFTNDYTTYGGVLGWSYSSLDKPVFPTKGVSHNVDLNLGFGDQNYQKVSYRLNAYYPLWKGTVLRGHARLGYGNNLPFYENFYAGGYGSVRGFEASSLGPQSQAYRHLANGTRSTRGEEVGGNALATFGAELILPVPFKGDWADQVRPVLFFDAGQVFDTTKLDKELVNLPAVGVSNNNLTYIEQDKELRYSVGAGVTWYTPIGPISLSYAKPLNAKEGDQTEKVQFQIGSVF

>CP087830_Core_BamA
MATTAYADDTVSSIAFDGLSRVTPQSLQVALPLGVGQALTSDALADSIRALYATEQFSNVQADVDGGRVVFHVAERPIIAELNFDGNKLIPDDGLKQGLESTGLAVGKVLKQATIQTLESELENQYISQGYYNADIEVKQTELDGNRVKLDINFVEGKPAKVVDVNIIGNEHFSDEELKDEFVLKDKKWNPLSKADRYSQEKLNASLENVKAKYLNDGFVRVNVDNATLNIDDEKKKVFIETTISEGQQYKFGQTQFLGNPTYSADELAEKIKFTQGGTYSQKELDETTADIANKFGDDGYYYAQIRPISRINDETLTVDVDYYIDPVRPVYVRRINFTGNLKTKDEVLRREMRQLEGALASNQKIQLSRARLMRTGFFKDVKVDVKPVPNSPDQVDINYMVEEQPSGSSTIAAGYSQSGGMTFQVDLSQSNFMGTGNRANMSFSRSETRDNYSLGMTDPYFTVNGVSQSVNAYYRKTKYDDKNISNYVLDSYGASLIYGYPIDEKQRISGGFTMDKTKVRGGQWMGISNVKQLLEDGGKADIDTNGVSFTNDYTTYGGVLGWSYSSLDKPVFPTKGVSHNVDLNLGFGDQNYQKVSYRLNAYYPLWKGTVLRGHARLGYGNNLPFYENFYAGGYGSVRGFEASSLGPQSQAYRHLANGTRSTRGEEVGGNALATFGAELILPVPFKGDWADQVRPVLFFDAGQVFDTTKLDKELVNLPAVGVSNNNLTYIEQDKELRYSVGAGVTWYTPIGPISLSYAKPLNAKEGDQTEKVQFQIGSVF

>CP087856_Core_BamA
MATTAYADDTVSSIAFDGLSRVTPQSLQVALPLGVGQALTSDALADSIRALYATEQFSNVQADVDGGRVVFHVAERPIIAELNFDGNKLIPDDGLKQGLESTGLAVGKVLKQATIQTLESELENQYISQGYYNADIEVKQTELDGNRVKLDINFVEGKPAKVVDVNIIGNEHFSDEELKDEFVLKDKKWNPLSKADRYSQEKLNASLENVKAKYLNDGFVRVNVDNATLNIDDEKKKVFIETTISEGQQYKFGQTQFLGNPTYSADELAEKIKFTQGGTYSQKELDETTADIANKFGDDGYYYAQIRPISRINDETLTVDVDYYIDPVRPVYVRRINFTGNLKTKDEVLRREMRQLEGALASNQKIQLSRARLMRTGFFKDVKVDVKPVPNSPDQVDINYMVEEQPSGSSTIAAGYSQSGGMTFQVDLSQSNFMGTGNRANMSFSRSETRDNYSLGMTDPYFTVNGVSQSVNAYYRKTKYDDKNISNYVLDSYGASLIYGYPIDEKQRISGGFTMDKTKVRGGQWMGISNVKQLLEDGGKADIDTNGVSFTNDYTTYGGVLGWSYSSLDKPVFPTKGVSHNVDLNLGFGDQNYQKVSYRLNAYYPLWKGTVLRGHARLGYGNNLPFYENFYAGGYGSVRGFEASSLGPQSQAYRHLANGTRSTRGEEVGGNALATFGAELILPVPFKGDWADQVRPVLFFDAGQVFDTTKLDKELVNLPAVGVSNNNLTYIEQDKELRYSVGAGVTWYTPIGPISLSYAKPLNAKEGDQTEKVQFQIGSVF

>CP087817_Core_BamA
MATTAYADDTVSSIAFDGLSRVTPQSLQVALPLGVGQALTSDALADSIRALYATEQFSNVQADVDGGRVVFHVAERPIIAELNFDGNKLIPDDGLKQGLESTGLAVGKVLKQATIQTLESELENQYISQGYYNADIEVKQTELDGNRVKLDINFVEGKPAKVVDVNIIGNEHFSDEELKDEFVLKDKKWNPLSKADRYSQEKLNASLENVKAKYLNDGFVRVNVDNATLNIDDEKKKVFIETTISEGQQYKFGQTQFLGNPTYSADELAEKIKFTQGGTYSQKELDETTADIANKFGDDGYYYAQIRPISRINDETLTVDVDYYIDPVRPVYVRRINFTGNLKTKDEVLRREMRQLEGALASNQKIQLSRARLMRTGFFKDVKVDVKPVPNSPDQVDINYMVEEQPSGSSTIAAGYSQSGGMTFQVDLSQSNFMGTGNRANMSFSRSETRDNYSLGMTDPYFTVNGVSQSVNAYYRKTKYDDKNISNYVLDSYGASLIYGYPIDEKQRISGGFTMDKTKVRGGQWMGISNVKQLLEDGGKADIDTNGVSFTNDYTTYGGVLGWSYSSLDKPVFPTKGVSHNVDLNLGFGDQNYQKVSYRLNAYYPLWKGTVLRGHARLGYGNNLPFYENFYAGGYGSVRGFEASSLGPQSQAYRHLANGTRSTRGEEVGGNALATFGAELILPVPFKGDWADQVRPVLFFDAGQVFDTTKLDKELVNLPAVGVSNNNLTYIEQDKELRYSVGAGVTWYTPIGPISLSYAKPLNAKEGDQTEKVQFQIGSVF

>CP087765_Core_BamA
MATTAYADDTVSSIAFDGLSRVTPQSLQVALPLGVGQALTSDALADSIRALYATEQFSNVQADVDGGRVVFHVAERPIIAELNFDGNKLIPDDGLKQGLESTGLAVGKVLKQATIQTLESELENQYISQGYYNADIEVKQTELDGNRVKLDINFVEGKPAKVVDVNIIGNEHFSDEELKDEFVLKDKKWNPLSKADRYSQEKLNASLENVKAKYLNDGFVRVNVDNATLNIDDEKKKVFIETTISEGQQYKFGQTQFLGNPTYSADELAEKIKFTQGGTYSQKELDETTADIANKFGDDGYYYAQIRPISRINDETLTVDVDYYIDPVRPVYVRRINFTGNLKTKDEVLRREMRQLEGALASNQKIQLSRARLMRTGFFKDVKVDVKPVPNSPDQVDINYMVEEQPSGSSTIAAGYSQSGGMTFQVDLSQSNFMGTGNRANMSFSRSETRDNYSLGMTDPYFTVNGVSQSVNAYYRKTKYDDKNISNYVLDSYGASLIYGYPIDEKQRISGGFTMDKTKVRGGQWMGISNVKQLLEDGGKADIDTNGVSFTNDYTTYGGVLGWSYSSLDKPVFPTKGVSHNVDLNLGFGDQNYQKVSYRLNAYYPLWKGTVLRGHARLGYGNNLPFYENFYAGGYGSVRGFEASSLGPQSQAYRHLANGTRSTRGEEVGGNALATFGAELILPVPFKGDWADQVRPVLFFDAGQVFDTTKLDKELVNLPAVGVSNNNLTYIEQDKELRYSVGAGVTWYTPIGPISLSYAKPLNAKEGDQTEKVQFQIGSVF

>CP087806_Core_BamA
MATTAYADDTVSSIAFDGLSRVTPQSLQVALPLGVGQALTSDALADSIRALYATEQFSNVQADVDGGRVVFHVAERPIIAELNFDGNKLIPDDGLKQGLESTGLAVGKVLKQATIQTLESELENQYISQGYYNADIEVKQTELDGNRVKLDINFVEGKPAKVVDVNIIGNEHFSDEELKDEFVLKDKKWNPLSKADRYSQEKLNASLENVKAKYLNDGFVRVNVDNATLNIDDEKKKVFIETTISEGQQYKFGQTQFLGNPTYSADELAEKIKFTQGGTYSQKELDETTADIANKFGDDGYYYAQIRPISRINDETLTVDVDYYIDPVRPVYVRRINFTGNLKTKDEVLRREMRQLEGALASNQKIQLSRARLMRTGFFKDVKVDVKPVPNSPDQVDINYMVEEQPSGSSTIAAGYSQSGGMTFQVDLSQSNFMGTGNRANMSFSRSETRDNYSLGMTDPYFTVNGVSQSVNAYYRKTKYDDKNISNYVLDSYGASLIYGYPIDEKQRISGGFTMDKTKVRGGQWMGISNVKQLLEDGGKADIDTNGVSFTNDYTTYGGVLGWSYSSLDKPVFPTKGVSHNVDLNLGFGDQNYQKVSYRLNAYYPLWKGTVLRGHARLGYGNNLPFYENFYAGGYGSVRGFEASSLGPQSQAYRHLANGTRSTRGEEVGGNALATFGAELILPVPFKGDWADQVRPVLFFDAGQVFDTTKLDKELVNLPAVGVSNNNLTYIEQDKELRYSVGAGVTWYTPIGPISLSYAKPLNAKEGDQTEKVQFQIGSVF

>CP087859_Core_BamA
MATTAYADDTVSSIAFDGLSRVTPQSLQVALPLGVGQALTSDALADSIRALYATEQFSNVQADVDGGRVVFHVAERPIIAELNFDGNKLIPDDGLKQGLESTGLAVGKVLKQATIQTLESELENQYISQGYYNADIEVKQTELDGNRVKLDINFVEGKPAKVVDVNIIGNEHFSDEELKDEFVLKDKKWNPLSKADRYSQEKLNASLENVKAKYLNDGFVRVNVDNATLNIDDEKKKVFIETTISEGQQYKFGQTQFLGNPTYSADELAEKIKFTQGGTYSQKELDETTADIANKFGDDGYYYAQIRPISRINDETLTVDVDYYIDPVRPVYVRRINFTGNLKTKDEVLRREMRQLEGALASNQKIQLSRARLMRTGFFKDVKVDVKPVPNSPDQVDINYMVEEQPSGSSTIAAGYSQSGGMTFQVDLSQSNFMGTGNRANMSFSRSETRDNYSLGMTDPYFTVNGVSQSVNAYYRKTKYDDKNISNYVLDSYGASLIYGYPIDEKQRISGGFTMDKTKVRGGQWMGISNVKQLLEDGGKADIDTNGVSFTNDYTTYGGVLGWSYSSLDKPVFPTKGVSHNVDLNLGFGDQNYQKVSYRLNAYYPLWKGTVLRGHARLGYGNNLPFYENFYAGGYGSVRGFEASSLGPQSQAYRHLANGTRSTRGEEVGGNALATFGAELILPVPFKGDWADQVRPVLFFDAGQVFDTTKLDKELVNLPAVGVSNNNLTYIEQDKELRYSVGAGVTWYTPIGPISLSYAKPLNAKEGDQTEKVQFQIGSVF

>CP011381_Core_HypotheticalProtein
MQKITTIALIASGALYTSLTHAKNPVEVGLGVERYQETYREYENGERFMQQRGNLNAFNGSIKYHFNEKDAIKIEGRYAKGKVDYTGGENPSSENPEGTPYGSVHQKGAPRRSYDIRSLYVYEKSIRPNVSVIGESGLGYRVLQDLSSRIDSEDYNRKNKTAYTQIGLGVKVGLAHGFEFAPKIAYNQGIYGRQYSYLSDGTVTLKQHNARGFEIELPISKQFSNQTKISYTPYYRGWRVPTSSTFERIETDENGDSGVATYSEPKNQTSEVGFKLQYSF

>CP011374_Core_HypotheticalProtein
MQKITTIALIASGALYTSLTHAKNPVEVGLGVERYQETYREYENGERFMQQRGNLNAFNGSIKYHFNEKDAIKIEGRYAKGKVDYTGGENPSSENPEGTPYGSVHQKGAPRRSYDIRSLYVYEKSIRPNVSVIGESGLGYRVLQDLSSRIDSEDYNRKNKTAYTQIGLGVKVGLAHGFEFAPKIAYNQGIYGRQYSYLSDGTVTLKQHNARGFEIELPISKQFSNQTKISYTPYYRGWRVPTSSTFERIETDENGDSGVATYSEPKNQTSEVGFKLQYSF

>CP011380_Core_HypotheticalProtein
MQKITTIALIASGALYTSLTHAKNPVEVGLGVERYQETYREYENGERFMQQRGNLNAFNGSIKYHFNEKDAIKIEGRYAKGKVDYTGGENPSSENPEGTPYGSVHQKGAPRRSYDIRSLYVYEKSIRPNVSVIGESGLGYRVLQDLSSRIDSEDYNRKNKTAYTQIGLGVKVGLAHGFEFAPKIAYNQGIYGRQYSYLSDGTVTLKQHNARGFEIELPISKQFSNQTKISYTPYYRGWRVPTSSTFERIETDENGDSGVATYSEPKNQTSEVGFKLQYSF

>CP011377_Core_HypotheticalProtein
MQKITTIALIASGALYTSLTHAKNPVEVSLGVERYQETYREYENGERFMQQQGNLNAFNGSIKYHFNEKDAIKIEGRYAKGKVDYTGGENPSSENPEGTPYGSVHQKGAPRRSYDIRSLYVYEKSIRPNVSVIGESGLGYRVLQDLSARIDSEDYNRKNKTAYTQIGLGAKVGLAHGFEFAPKIAYNQGIYGRQYSYLSDGTITLKQHNARGFEIELPISKQFSNQTKISYTPYYRGWRVPTSSTFERVETDENGNSGVATYSEPKNQTNEVGFKLQYSF

>CP011379_Core_HypotheticalProtein
MQKITTIALIASGALYTSLTHAKNPVEVSLGVERYQETYREYENGERFMQQQGNLNAFNGSIKYHFNEKDAIKIEGRYAKGKVDYTGGENPSSENPEGTPYGSVHQKGAPRRSYDIRSLYVYEKSIRPNVSVIGESGLGYRVLQDLSARIDSEDYNRKNKTAYTQIGLGAKVGLAHGFEFAPKIAYNQGIYGRQYSYLSDGTITLKQHNARGFEIELPISKQFSNQTKISYTPYYRGWRVPTSSTFERVETDENGNSGVATYSEPKNQTNEVGFKLQYSF

>CP011376_Core_HypotheticalProtein
MQKITTIALIASGALYTSLTHAKNPVEVSLGVERYQETYREYENGERFMQQQGNLNAFNGSIKYHFNEKDAIKIEGRYAKGKVDYTGGENPSSENPEGTPYGSVHQKGAPRRSYDIRSLYVYEKSIRPNVSVIGESGLGYRVLQDLSARIDSEDYNRKNKTAYTQIGLGAKVGLAHGFEFAPKIAYNQGIYGRQYSYLSDGTITLKQHNARGFEIELPISKQFSNQTKISYTPYYRGWRVPTSSTFERVETDENGNSGVATYSEPKNQTNEVGFKLQYSF

>CP011378_Core_HypotheticalProtein
MQKITTIALIASGALYTSLTHAKNPVEVSLGVERYQETYREYENGERFMQQQGNLNAFNGSIKYHFNEKDAIKIEGRYAKGKVDYTGGENPSSENPEGTPYGSVHQKGAPRRSYDIRSLYVYEKSIRPNVSVIGESGLGYRVLQDLSARIDSEDYNRKNKTAYTQIGLGAKVGLAHGFEFAPKIAYNQGIYGRQYSYLSDGTITLKQHNARGFEIELPISKQFSNQTKISYTPYYRGWRVPTSSTFERVETDENGNSGVATYSEPKNQTNEVGFKLQYSF

>CP087830_Core_HypotheticalProtein
MQKITTIALIASGALYTSLTHAKNPVEFSLGVERYQETYREYENGERFMQQQGNLNAFNGSIKYHFNEKDAIKIEGRYAKGKVDYTGGENPSSENPEGTPYGSVHQKGAPRRSYDIRSLYVYEKSIRPNVSIIGESGLGYRVLQDLSARIDSEDYNRKNKTAYTQIGLGAKVGLAHGFEFTPKIAYNQGIYGRQYSYLSDGTVALKQHNARGFEIELPISKQFSNQTKISYTPYYRGWRVPTSSTFERVETDENGDSGVATYSEPKNQTNEVGFKLQYSF

>CP087837_Core_HypotheticalProtein
MQKITTIALIASGALYTSLTHAKNPVEFSLGVERYQETYREYENGERFMQQQGNLNAFNGSIKYHFNEKDAIKIEGRYAKGKVDYTGGENPSSENPEGTPYGSVHQKGAPRRSYDIRSLYVYEKSIRPNVSIIGESGLGYRVLQDLSARIDSEDYNRKNKTAYTQIGLGAKVGLAHGFEFTPKIAYNQGIYGRQYSYLSDGTVALKQHNARGFEIELPISKQFSNQTKISYTPYYRGWRVPTSSTFERVETDENGDSGVATYSEPKNQTNEVGFKLQYSF

>CP030241_Core_HypotheticalProtein
MQKITTIALIASGALYTSLTHAKNPVEFSLGVERYQETYREYENGERFMQQQGNLNAFNGSIKYHFNEKDAIKIEGRYAKGKVDYTGGENPSSENPEGTPYGSVHQKGAPRRSYDIRSLYVYEKSIRPNVSIIGESGLGYRVLQDLSARIDSEDYNRKNKTAYTQIGLGAKVGLAHGFEFTPKIAYNQGIYGRQYSYLSDGTVALKQHNARGFEIELPISKQFSNQTKISYTPYYRGWRVPTSSTFERVETDENGDSGVATYSEPKNQTNEVGFKLQYSF

>CP087771_Core_HypotheticalProtein
MQKITTIALIASGALYTSLTHAKNPVEFSLGVERYQETYREYENGERFMQQQGNLNAFNGSIKYHFNEKDAIKIEGRYAKGKVDYTGGENPSSENPEGTPYGSVHQKGAPRRSYDIRSLYVYEKSIRPNVSIIGESGLGYRVLQDLSARIDSEDYNRKNKTAYTQIGLGAKVGLAHGFEFTPKIAYNQGIYGRQYSYLSDGTVALKQHNARGFEIELPISKQFSNQTKISYTPYYRGWRVPTSSTFERVETDENGDSGVATYSEPKNQTNEVGFKLQYSF

>CP087828_Core_HypotheticalProtein
MQKITTIALIASGALYTSLTHAKNPVEFSLGVERYQETYREYENGERFMQQQGNLNAFNGSIKYHFNEKDAIKIEGRYAKGKVDYTGGENPSSENPEGTPYGSVHQKGAPRRSYDIRSLYVYEKSIRPNVSIIGESGLGYRVLQDLSARIDSEDYNRKNKTAYTQIGLGAKVGLAHGFEFTPKIAYNQGIYGRQYSYLSDGTVALKQHNARGFEIELPISKQFSNQTKISYTPYYRGWRVPTSSTFERVETDENGDSGVATYSEPKNQTNEVGFKLQYSF

>CP087825_Core_HypotheticalProtein
MQKITTIALIASGALYTSLTHAKNPVEFSLGVERYQETYREYENGERFMQQQGNLNAFNGSIKYHFNEKDAIKIEGRYAKGKVDYTGGENPSSENPEGTPYGSVHQKGAPRRSYDIRSLYVYEKSIRPNVSIIGESGLGYRVLQDLSARIDSEDYNRKNKTAYTQIGLGAKVGLAHGFEFTPKIAYNQGIYGRQYSYLSDGTVALKQHNARGFEIELPISKQFSNQTKISYTPYYRGWRVPTSSTFERVETDENGDSGVATYSEPKNQTNEVGFKLQYSF

>CP087768_Core_HypotheticalProtein
MQKITTIALIASGALYTSLTHAKNPVEFSLGVERYQETYREYENGERFMQQQGNLNAFNGSIKYHFNEKDAIKIEGRYAKGKVDYTGGENPSSENPEGTPYGSVHQKGAPRRSYDIRSLYVYEKSIRPNVSIIGESGLGYRVLQDLSARIDSEDYNRKNKTAYTQIGLGAKVGLAHGFEFTPKIAYNQGIYGRQYSYLSDGTVALKQHNARGFEIELPISKQFSNQTKISYTPYYRGWRVPTSSTFERVETDENGDSGVATYSEPKNQTNEVGFKLQYSF

>CP087773_Core_HypotheticalProtein
MQKITTIALIASGALYTSLTHAKNPVEFSLGVERYQETYREYENGERFMQQQGNLNAFNGSIKYHFNEKDAIKIEGRYAKGKVDYTGGENPSSENPEGTPYGSVHQKGAPRRSYDIRSLYVYEKSIRPNVSIIGESGLGYRVLQDLSARIDSEDYNRKNKTAYTQIGLGAKVGLAHGFEFTPKIAYNQGIYGRQYSYLSDGTVALKQHNARGFEIELPISKQFSNQTKISYTPYYRGWRVPTSSTFERVETDENGDSGVATYSEPKNQTNEVGFKLQYSF

>CP087823_Core_HypotheticalProtein
MQKITTIALIASGALYTSLTHAKNPVEFSLGVERYQETYREYENGERFMQQQGNLNAFNGSIKYHFNEKDAIKIEGRYAKGKVDYTGGENPSSENPEGTPYGSVHQKGAPRRSYDIRSLYVYEKSIRPNVSIIGESGLGYRVLQDLSARIDSEDYNRKNKTAYTQIGLGAKVGLAHGFEFTPKIAYNQGIYGRQYSYLSDGTVALKQHNARGFEIELPISKQFSNQTKISYTPYYRGWRVPTSSTFERVETDENGDSGVATYSEPKNQTNEVGFKLQYSF

>CP087803_Core_HypotheticalProtein
MQKITTIALIASGALYTSLTHAKNPVEFSLGVERYQETYREYENGERFMQQQGNLNAFNGSIKYHFNEKDAIKIEGRYAKGKVDYTGGENPSSENPEGTPYGSVHQKGAPRRSYDIRSLYVYEKSIRPNVSIIGESGLGYRVLQDLSARIDSEDYNRKNKTAYTQIGLGAKVGLAHGFEFTPKIAYNQGIYGRQYSYLSDGTVALKQHNARGFEIELPISKQFSNQTKISYTPYYRGWRVPTSSTFERVETDENGDSGVATYSEPKNQTNEVGFKLQYSF

>CP087865_Core_HypotheticalProtein
MQKITTIALIASGALYTSLTHAKNPVEFSLGVERYQETYREYENGERFMQQQGNLNAFNGSIKYHFNEKDAIKIEGRYAKGKVDYTGGENPSSENPEGTPYGSVHQKGAPRRSYDIRSLYVYEKSIRPNVSIIGESGLGYRVLQDLSARIDSEDYNRKNKTAYTQIGLGAKVGLAHGFEFTPKIAYNQGIYGRQYSYLSDGTVALKQHNARGFEIELPISKQFSNQTKISYTPYYRGWRVPTSSTFERVETDENGDSGVATYSEPKNQTNEVGFKLQYSF

>CP087821_Core_HypotheticalProtein
MQKITTIALIASGALYTSLTHAKNPVEFSLGVERYQETYREYENGERFMQQQGNLNAFNGSIKYHFNEKDAIKIEGRYAKGKVDYTGGENPSSENPEGTPYGSVHQKGAPRRSYDIRSLYVYEKSIRPNVSIIGESGLGYRVLQDLSARIDSEDYNRKNKTAYTQIGLGAKVGLAHGFEFTPKIAYNQGIYGRQYSYLSDGTVALKQHNARGFEIELPISKQFSNQTKISYTPYYRGWRVPTSSTFERVETDENGDSGVATYSEPKNQTNEVGFKLQYSF

>CP087805_Core_HypotheticalProtein
MQKITTIALIASGALYTSLTHAKNPVEFSLGVERYQETYREYENGERFMQQQGNLNAFNGSIKYHFNEKDAIKIEGRYAKGKVDYTGGENPSSENPEGTPYGSVHQKGAPRRSYDIRSLYVYEKSIRPNVSIIGESGLGYRVLQDLSARIDSEDYNRKNKTAYTQIGLGAKVGLAHGFEFTPKIAYNQGIYGRQYSYLSDGTVALKQHNARGFEIELPISKQFSNQTKISYTPYYRGWRVPTSSTFERVETDENGDSGVATYSEPKNQTNEVGFKLQYSF

>CP087796_Core_HypotheticalProtein
MQKITTIALIASGALYTSLTHAKNPVEFSLGVERYQETYREYENGERFMQQQGNLNAFNGSIKYHFNEKDAIKIEGRYAKGKVDYTGGENPSSENPEGTPYGSVHQKGAPRRSYDIRSLYVYEKSIRPNVSIIGESGLGYRVLQDLSARIDSEDYNRKNKTAYTQIGLGAKVGLAHGFEFTPKIAYNQGIYGRQYSYLSDGTVALKQHNARGFEIELPISKQFSNQTKISYTPYYRGWRVPTSSTFERVETDENGDSGVATYSEPKNQTNEVGFKLQYSF

>CP087776_Core_HypotheticalProtein
MQKITTIALIASGALYTSLTHAKNPVEFSLGVERYQETYREYENGERFMQQQGNLNAFNGSIKYHFNEKDAIKIEGRYAKGKVDYTGGENPSSENPEGTPYGSVHQKGAPRRSYDIRSLYVYEKSIRPNVSIIGESGLGYRVLQDLSARIDSEDYNRKNKTAYTQIGLGAKVGLAHGFEFTPKIAYNQGIYGRQYSYLSDGTVALKQHNARGFEIELPISKQFSNQTKISYTPYYRGWRVPTSSTFERVETDENGDSGVATYSEPKNQTNEVGFKLQYSF

>CP087862_Core_HypotheticalProtein
MQKITTIALIASGALYTSLTHAKNPVEFSLGVERYQETYREYENGERFMQQQGNLNAFNGSIKYHFNEKDAIKIEGRYAKGKVDYTGGENPSSENPEGTPYGSVHQKGAPRRSYDIRSLYVYEKSIRPNVSIIGESGLGYRVLQDLSARIDSEDYNRKNKTAYTQIGLGAKVGLAHGFEFTPKIAYNQGIYGRQYSYLSDGTVALKQHNARGFEIELPISKQFSNQTKISYTPYYRGWRVPTSSTFERVETDENGDSGVATYSEPKNQTNEVGFKLQYSF

>CP087791_Core_HypotheticalProtein
MQKITTIALIASGALYTSLTHAKNPVEFSLGVERYQETYREYENGERFMQQQGNLNAFNGSIKYHFNEKDAIKIEGRYAKGKVDYTGGENPSSENPEGTPYGSVHQKGAPRRSYDIRSLYVYEKSIRPNVSIIGESGLGYRVLQDLSARIDSEDYNRKNKTAYTQIGLGAKVGLAHGFEFTPKIAYNQGIYGRQYSYLSDGTVALKQHNARGFEIELPISKQFSNQTKISYTPYYRGWRVPTSSTFERVETDENGDSGVATYSEPKNQTNEVGFKLQYSF

>CP087765_Core_HypotheticalProtein
MQKITTIALIASGALYTSLTHAKNPVEFSLGVERYQETYREYENGERFMQQQGNLNAFNGSIKYHFNEKDAIKIEGRYAKGKVDYTGGENPSSENPEGTPYGSVHQKGAPRRSYDIRSLYVYEKSIRPNVSIIGESGLGYRVLQDLSARIDSEDYNRKNKTAYTQIGLGAKVGLAHGFEFTPKIAYNQGIYGRQYSYLSDGTVALKQHNARGFEIELPISKQFSNQTKISYTPYYRGWRVPTSSTFERVETDENGDSGVATYSEPKNQTNEVGFKLQYSF

>CP087851_Core_HypotheticalProtein
MQKITTIALIASGALYTSLTHAKNPVEFSLGVERYQETYREYENGERFMQQQGNLNAFNGSIKYHFNEKDAIKIEGRYAKGKVDYTGGENPSSENPEGTPYGSVHQKGAPRRSYDIRSLYVYEKSIRPNVSIIGESGLGYRVLQDLSARIDSEDYNRKNKTAYTQIGLGAKVGLAHGFEFTPKIAYNQGIYGRQYSYLSDGTVALKQHNARGFEIELPISKQFSNQTKISYTPYYRGWRVPTSSTFERVETDENGDSGVATYSEPKNQTNEVGFKLQYSF

>CP087854_Core_HypotheticalProtein
MQKITTIALIASGALYTSLTHAKNPVEFSLGVERYQETYREYENGERFMQQQGNLNAFNGSIKYHFNEKDAIKIEGRYAKGKVDYTGGENPSSENPEGTPYGSVHQKGAPRRSYDIRSLYVYEKSIRPNVSIIGESGLGYRVLQDLSARIDSEDYNRKNKTAYTQIGLGAKVGLAHGFEFTPKIAYNQGIYGRQYSYLSDGTVALKQHNARGFEIELPISKQFSNQTKISYTPYYRGWRVPTSSTFERVETDENGDSGVATYSEPKNQTNEVGFKLQYSF

>CP087844_Core_HypotheticalProtein
MQKITTIALIASGALYTSLTHAKNPVEFSLGVERYQETYREYENGERFMQQQGNLNAFNGSIKYHFNEKDAIKIEGRYAKGKVDYTGGENPSSENPEGTPYGSVHQKGAPRRSYDIRSLYVYEKSIRPNVSIIGESGLGYRVLQDLSARIDSEDYNRKNKTAYTQIGLGAKVGLAHGFEFTPKIAYNQGIYGRQYSYLSDGTVALKQHNARGFEIELPISKQFSNQTKISYTPYYRGWRVPTSSTFERVETDENGDSGVATYSEPKNQTNEVGFKLQYSF

>CP087848_Core_HypotheticalProtein
MQKITTIALIASGALYTSLTHAKNPVEFSLGVERYQETYREYENGERFMQQQGNLNAFNGSIKYHFNEKDAIKIEGRYAKGKVDYTGGENPSSENPEGTPYGSVHQKGAPRRSYDIRSLYVYEKSIRPNVSIIGESGLGYRVLQDLSARIDSEDYNRKNKTAYTQIGLGAKVGLAHGFEFTPKIAYNQGIYGRQYSYLSDGTVALKQHNARGFEIELPISKQFSNQTKISYTPYYRGWRVPTSSTFERVETDENGDSGVATYSEPKNQTNEVGFKLQYSF

>CP087843_Core_HypotheticalProtein
MQKITTIALIASGALYTSLTHAKNPVEFSLGVERYQETYREYENGERFMQQQGNLNAFNGSIKYHFNEKDAIKIEGRYAKGKVDYTGGENPSSENPEGTPYGSVHQKGAPRRSYDIRSLYVYEKSIRPNVSIIGESGLGYRVLQDLSARIDSEDYNRKNKTAYTQIGLGAKVGLAHGFEFTPKIAYNQGIYGRQYSYLSDGTVALKQHNARGFEIELPISKQFSNQTKISYTPYYRGWRVPTSSTFERVETDENGDSGVATYSEPKNQTNEVGFKLQYSF

>CP087840_Core_HypotheticalProtein
MQKITTIALIASGALYTSLTHAKNPVEFSLGVERYQETYREYENGERFMQQQGNLNAFNGSIKYHFNEKDAIKIEGRYAKGKVDYTGGENPSSENPEGTPYGSVHQKGAPRRSYDIRSLYVYEKSIRPNVSIIGESGLGYRVLQDLSARIDSEDYNRKNKTAYTQIGLGAKVGLAHGFEFTPKIAYNQGIYGRQYSYLSDGTVALKQHNARGFEIELPISKQFSNQTKISYTPYYRGWRVPTSSTFERVETDENGDSGVATYSEPKNQTNEVGFKLQYSF

>CP087814_Core_HypotheticalProtein
MQKITTIALIASGALYTSLTHAKNPVEFSLGVERYQETYREYENGERFMQQQGNLNAFNGSIKYHFNEKDAIKIEGRYAKGKVDYTGGENPSSENPEGTPYGSVHQKGAPRRSYDIRSLYVYEKSIRPNVSIIGESGLGYRVLQDLSARIDSEDYNRKNKTAYTQIGLGAKVGLAHGFEFTPKIAYNQGIYGRQYSYLSDGTVALKQHNARGFEIELPISKQFSNQTKISYTPYYRGWRVPTSSTFERVETDENGDSGVATYSEPKNQTNEVGFKLQYSF

>CP087817_Core_HypotheticalProtein
MQKITTIALIASGALYTSLTHAKNPVEFSLGVERYQETYREYENGERFMQQQGNLNAFNGSIKYHFNEKDAIKIEGRYAKGKVDYTGGENPSSENPEGTPYGSVHQKGAPRRSYDIRSLYVYEKSIRPNVSIIGESGLGYRVLQDLSARIDSEDYNRKNKTAYTQIGLGAKVGLAHGFEFTPKIAYNQGIYGRQYSYLSDGTVALKQHNARGFEIELPISKQFSNQTKISYTPYYRGWRVPTSSTFERVETDENGDSGVATYSEPKNQTNEVGFKLQYSF

>CP087811_Core_HypotheticalProtein
MQKITTIALIASGALYTSLTHAKNPVEFSLGVERYQETYREYENGERFMQQQGNLNAFNGSIKYHFNEKDAIKIEGRYAKGKVDYTGGENPSSENPEGTPYGSVHQKGAPRRSYDIRSLYVYEKSIRPNVSIIGESGLGYRVLQDLSARIDSEDYNRKNKTAYTQIGLGAKVGLAHGFEFTPKIAYNQGIYGRQYSYLSDGTVALKQHNARGFEIELPISKQFSNQTKISYTPYYRGWRVPTSSTFERVETDENGDSGVATYSEPKNQTNEVGFKLQYSF

>CP087798_Core_HypotheticalProtein
MQKITTIALIASGALYTSLTHAKNPVEFSLGVERYQETYREYENGERFMQQQGNLNAFNGSIKYHFNEKDAIKIEGRYAKGKVDYTGGENPSSENPEGTPYGSVHQKGAPRRSYDIRSLYVYEKSIRPNVSIIGESGLGYRVLQDLSARIDSEDYNRKNKTAYTQIGLGAKVGLAHGFEFTPKIAYNQGIYGRQYSYLSDGTVALKQHNARGFEIELPISKQFSNQTKISYTPYYRGWRVPTSSTFERVETDENGDSGVATYSEPKNQTNEVGFKLQYSF

>CP087800_Core_HypotheticalProtein
MQKITTIALIASGALYTSLTHAKNPVEFSLGVERYQETYREYENGERFMQQQGNLNAFNGSIKYHFNEKDAIKIEGRYAKGKVDYTGGENPSSENPEGTPYGSVHQKGAPRRSYDIRSLYVYEKSIRPNVSIIGESGLGYRVLQDLSARIDSEDYNRKNKTAYTQIGLGAKVGLAHGFEFTPKIAYNQGIYGRQYSYLSDGTVALKQHNARGFEIELPISKQFSNQTKISYTPYYRGWRVPTSSTFERVETDENGDSGVATYSEPKNQTNEVGFKLQYSF

>CP087806_Core_HypotheticalProtein
MQKITTIALIASGALYTSLTHAKNPVEFSLGVERYQETYREYENGERFMQQQGNLNAFNGSIKYHFNEKDAIKIEGRYAKGKVDYTGGENPSSENPEGTPYGSVHQKGAPRRSYDIRSLYVYEKSIRPNVSIIGESGLGYRVLQDLSARIDSEDYNRKNKTAYTQIGLGAKVGLAHGFEFTPKIAYNQGIYGRQYSYLSDGTVALKQHNARGFEIELPISKQFSNQTKISYTPYYRGWRVPTSSTFERVETDENGDSGVATYSEPKNQTNEVGFKLQYSF

>CP087856_Core_HypotheticalProtein
MQKITTIALIASGALYTSLTHAKNPVEFSLGVERYQETYREYENGERFMQQQGNLNAFNGSIKYHFNEKDAIKIEGRYAKGKVDYTGGENPSSENPEGTPYGSVHQKGAPRRSYDIRSLYVYEKSIRPNVSIIGESGLGYRVLQDLSARIDSEDYNRKNKTAYTQIGLGAKVGLAHGFEFTPKIAYNQGIYGRQYSYLSDGTVALKQHNARGFEIELPISKQFSNQTKISYTPYYRGWRVPTSSTFERVETDENGDSGVATYSEPKNQTNEVGFKLQYSF

>CP087793_Core_HypotheticalProtein
MQKITTIALIASGALYTSLTHAKNPVEFSLGVERYQETYREYENGERFMQQQGNLNAFNGSIKYHFNEKDAIKIEGRYAKGKVDYTGGENPSSENPEGTPYGSVHQKGAPRRSYDIRSLYVYEKSIRPNVSIIGESGLGYRVLQDLSARIDSEDYNRKNKTAYTQIGLGAKVGLAHGFEFTPKIAYNQGIYGRQYSYLSDGTVALKQHNARGFEIELPISKQFSNQTKISYTPYYRGWRVPTSSTFERVETDENGDSGVATYSEPKNQTNEVGFKLQYSF

>CP087788_Core_HypotheticalProtein
MQKITTIALIASGALYTSLTHAKNPVEFSLGVERYQETYREYENGERFMQQQGNLNAFNGSIKYHFNEKDAIKIEGRYAKGKVDYTGGENPSSENPEGTPYGSVHQKGAPRRSYDIRSLYVYEKSIRPNVSIIGESGLGYRVLQDLSARIDSEDYNRKNKTAYTQIGLGAKVGLAHGFEFTPKIAYNQGIYGRQYSYLSDGTVALKQHNARGFEIELPISKQFSNQTKISYTPYYRGWRVPTSSTFERVETDENGDSGVATYSEPKNQTNEVGFKLQYSF

>CP087781_Core_HypotheticalProtein
MQKITTIALIASGALYTSLTHAKNPVEFSLGVERYQETYREYENGERFMQQQGNLNAFNGSIKYHFNEKDAIKIEGRYAKGKVDYTGGENPSSENPEGTPYGSVHQKGAPRRSYDIRSLYVYEKSIRPNVSIIGESGLGYRVLQDLSARIDSEDYNRKNKTAYTQIGLGAKVGLAHGFEFTPKIAYNQGIYGRQYSYLSDGTVALKQHNARGFEIELPISKQFSNQTKISYTPYYRGWRVPTSSTFERVETDENGDSGVATYSEPKNQTNEVGFKLQYSF

>CP087863_Core_HypotheticalProtein
MQKITTIALIASGALYTSLTHAKNPVEFSLGVERYQETYREYENGERFMQQQGNLNAFNGSIKYHFNEKDAIKIEGRYAKGKVDYTGGENPSSENPEGTPYGSVHQKGAPRRSYDIRSLYVYEKSIRPNVSIIGESGLGYRVLQDLSARIDSEDYNRKNKTAYTQIGLGAKVGLAHGFEFTPKIAYNQGIYGRQYSYLSDGTVALKQHNARGFEIELPISKQFSNQTKISYTPYYRGWRVPTSSTFERVETDENGDSGVATYSEPKNQTNEVGFKLQYSF

>CP087784_Core_HypotheticalProtein
MQKITTIALIASGALYTSLTHAKNPVEFSLGVERYQETYREYENGERFMQQQGNLNAFNGSIKYHFNEKDAIKIEGRYAKGKVDYTGGENPSSENPEGTPYGSVHQKGAPRRSYDIRSLYVYEKSIRPNVSIIGESGLGYRVLQDLSARIDSEDYNRKNKTAYTQIGLGAKVGLAHGFEFTPKIAYNQGIYGRQYSYLSDGTVALKQHNARGFEIELPISKQFSNQTKISYTPYYRGWRVPTSSTFERVETDENGDSGVATYSEPKNQTNEVGFKLQYSF

>CP087859_Core_HypotheticalProtein
MQKITTIALIASGALYTSLTHAKNPVEFSLGVERYQETYREYENGERFMQQQGNLNAFNGSIKYHFNEKDAIKIEGRYAKGKVDYTGGENPSSENPEGTPYGSVHQKGAPRRSYDIRSLYVYEKSIRPNVSIIGESGLGYRVLQDLSARIDSEDYNRKNKTAYTQIGLGAKVGLAHGFEFTPKIAYNQGIYGRQYSYLSDGTVALKQHNARGFEIELPISKQFSNQTKISYTPYYRGWRVPTSSTFERVETDENGDSGVATYSEPKNQTNEVGFKLQYSF

>CP011378_Core_LactoferrinTransferrinTBDR2
MNHHVKMKYHVLFVAVSMAMFGVVPAYADETESEPSVTLETMQVTLKRQATRKSNEITGLGKVVKKDGDMDKELVLGIRDLTRYDPGISVVEQGRGATSGYAMRGVDKNRVAIVVDGLSQAQSYHALQTQAGSGAINEIEYENIKSIELSKGANSAEYGSGAIGGAVGFVTKDAFDVIKSGQDWGLDSKTAYSSKNSQWMQSVAGAFQADNFDSLLIYTHKEGKETKGHQASYEHTHEYRPLTGYFNRYELTAKPDAPSGAHYLIKEDCPTLDCTPLPLAEVNRERISVRTTPELTAGEAAQKDAMSYPIRYANAKDYTGIERIYANPMDYQSQSIFYKAGYDISPSHRLGAVFEQTKQRYDIQDMTLPAYYTKDSDGVKLLTLGGNLGIPDDPNNPLSGLVFDGGNGGRYGARYSNTRFFDEMHQKRRFGVSYDFTSPAQSWIDKASISLDSQSINLDSTAHLMRCMDYPNMGKCHASVDKPWSWSGSEHNKYKEQLLLAKANLTKDIQFGNTKHRLNALIGVGDVKSVLQRGALDFSYAQAGYKTLEKGKTHEATGITPWIYERLPVSMQSGTACDGLRTDNNSCQARTITGKHSFISLRDHIYFGDKVDLGLGVRFDNHRFDTDDDWTAVDNYKNWSYNAGLTVRPTDYLALSYRHSNGFRVPAFYEMYGVRTGSSGRDNALTNQDYQSRSAPRPEKSTNHEFGVGVTGQFGTLEVSHFRNNYKDLIAKADIQGTSGISDYRNTQTIRLDGINVLGKLDWYGVYDKLPGGLYSNLAYNQVKVKNRQIYDGFTNTTDPILDAIQPAKVVAGIGYDAPDGKWGFNHSLTYSKSKNPDELTGSHRYGKDIEVNINNKVSGSWYTHDLTGYYMPHQNITIRAGVYNLFNRKYSTWESVRQSSVNALNQDIGTSHARYAAPGRNYTLAVEMKF

>CP011376_Core_LactoferrinTransferrinTBDR2
MNHHVKMKYHVLFVAVSMAMFGVVPAYADETESEPSVTLETMQVTLKRQATRKSNEITGLGKVVKKDGDMDKELVLGIRDLTRYDPGISVVEQGRGATSGYAMRGVDKNRVAIVVDGLSQAQSYHALQTQAGSGAINEIEYENIKSIELSKGANSAEYGSGAIGGAVGFVTKDAFDVIKSGQDWGLDSKTAYSSKNSQWMQSVAGAFQADNFDSLLIYTHKEGKETKGHQASYEHTHEYRPLTGYFNRYELTAKPDAPSGAHYLIKEDCPTLDCTPLPLAEVNRERISVRTTPELTAGEAAQKDAMSYPIRYANAKDYTGIERIYANPMDYQSQSIFYKAGYDISPSHRLGAVFEQTKQRYDIQDMTLPAYYTKDSDGVKLLTLGGNLGIPDDPNNPLSGLVFDGGNGGRYGARYSNTRFFDEMHQKRRFGVSYDFTSPAQSWIDKASISLDSQSINLDSTAHLMRCMDYPNMGKCHASVDKPWSWSGSEHNKYKEQLLLAKANLTKDIQFGNTKHRLNALIGVGDVKSVLQRGALDFSYAQAGYKTLEKGKTHEATGITPWIYERLPVSMQSGTACDGLRTDNNSCQARTITGKHSFISLRDHIYFGDKVDLGLGVRFDNHRFDTDDDWTAVDNYKNWSYNAGLTVRPTDYLALSYRHSNGFRVPAFYEMYGVRTGSSGRDNALTNQDYQSRSAPRPEKSTNHEFGVGVTGQFGTLEVSHFRNNYKDLIAKADIQGTSGISDYRNTQTIRLDGINVLGKLDWYGVYDKLPGGLYSNLAYNQVKVKNRQIYDGFTNTTDPILDAIQPAKVVAGIGYDAPDGKWGFNHSLTYSKSKNPDELTGSHRYGKDIEVNINNKVSGSWYTHDLTGYYMPHQNITIRAGVYNLFNRKYSTWESVRQSSVNALNQDIGTSHARYAAPGRNYTLAVEMKF

>CP011377_Core_LactoferrinTransferrinTBDR2
MNHHVKMKYHVLFVAVSMAMFGVVPAYADETESEPSVTLETMQVTLKRQATRKSNEITGLGKVVKKDGDMDKELVLGIRDLTRYDPGISVVEQGRGATSGYAMRGVDKNRVAIVVDGLSQAQSYHALQTQAGSGAINEIEYENIKSIELSKGANSAEYGSGAIGGAVGFVTKDAFDVIKSGQDWGLDSKTAYSSKNSQWMQSVAGAFQADNFDSLLIYTHKEGKETKGHQASYEHTHEYRPLTGYFNRYELTAKPDAPSGAHYLIKEDCPTLDCTPLPLAEVNRERISVRTTPELTAGEAAQKDAMSYPIRYANAKDYTGIERIYANPMDYQSQSIFYKAGYDISPSHRLGAVFEQTKQRYDIQDMTLPAYYTKDSDGVKLLTLGGNLGIPDDPNNPLSGLVFDGGNGGRYGARYSNTRFFDEMHQKRRFGVSYDFTSPAQSWIDKASISLDSQSINLDSTAHLMRCMDYPNMGKCHASVDKPWSWSGSEHNKYKEQLLLAKANLTKDIQFGNTKHRLNALIGVGDVKSVLQRGALDFSYAQAGYKTLEKGKTHEATGITPWIYERLPVSMQSGTACDGLRTDNNSCQARTITGKHSFISLRDHIYFGDKVDLGLGVRFDNHRFDTDDDWTAVDNYKNWSYNAGLTVRPTDYLALSYRHSNGFRVPAFYEMYGVRTGSSGRDNALTNQDYQSRSAPRPEKSTNHEFGVGVTGQFGTLEVSHFRNNYKDLIAKADIQGTSGISDYRNTQTIRLDGINVLGKLDWYGVYDKLPGGLYSNLAYNQVKVKNRQIYDGFTNTTDPILDAIQPAKVVAGIGYDAPDGKWGFNHSLTYSKSKNPDELTGSHRYGKDIEVNINNKVSGSWYTHDLTGYYMPHQNITIRAGVYNLFNRKYSTWESVRQSSVNALNQDIGTSHARYAAPGRNYTLAVEMKF

>CP011379_Core_LactoferrinTransferrinTBDR2
MNHHVKMKYHVLFVAVSMAMFGVVPAYADETESEPSVTLETMQVTLKRQATRKSNEITGLGKVVKKDGDMDKELVLGIRDLTRYDPGISVVEQGRGATSGYAMRGVDKNRVAIVVDGLSQAQSYHALQTQAGSGAINEIEYENIKSIELSKGANSAEYGSGAIGGAVGFVTKDAFDVIKSGQDWGLDSKTAYSSKNSQWMQSVAGAFQADNFDSLLIYTHKEGKETKGHQASYEHTHEYRPLTGYFNRYELTAKPDAPSGAHYLIKEDCPTLDCTPLPLAEVNRERISVRTTPELTAGEAAQKDAMSYPIRYANAKDYTGIERIYANPMDYQSQSIFYKAGYDISPSHRLGAVFEQTKQRYDIQDMTLPAYYTKDSDGVKLLTLGGNLGIPDDPNNPLSGLVFDGGNGGRYGARYSNTRFFDEMHQKRRFGVSYDFTSPAQSWIDKASISLDSQSINLDSTAHLMRCMDYPNMGKCHASVDKPWSWSGSEHNKYKEQLLLAKANLTKDIQFGNTKHRLNALIGVGDVKSVLQRGALDFSYAQAGYKTLEKGKTHEATGITPWIYERLPVSMQSGTACDGLRTDNNSCQARTITGKHSFISLRDHIYFGDKVDLGLGVRFDNHRFDTDDDWTAVDNYKNWSYNAGLTVRPTDYLALSYRHSNGFRVPAFYEMYGVRTGSSGRDNALTNQDYQSRSAPRPEKSTNHEFGVGVTGQFGTLEVSHFRNNYKDLIAKADIQGTSGISDYRNTQTIRLDGINVLGKLDWYGVYDKLPGGLYSNLAYNQVKVKNRQIYDGFTNTTDPILDAIQPAKVVAGIGYDAPDGKWGFNHSLTYSKSKNPDELTGSHRYGKDIEVNINNKVSGSWYTHDLTGYYMPHQNITIRAGVYNLFNRKYSTWESVRQSSVNALNQDIGTSHARYAAPGRNYTLAVEMKF

>CP087791_Core_LactoferrinTransferrinTBDR2
MSRLVKNSFTQHNKPTLLCVAIGMVLFGTPTFANTTEPQVELEGMTITIKPQATRKSNEITGLGKVVKRPNDIDKELVLDIRDLTRYDPGISVVEQGRGATSGYAMRGVDKNRVAIMVDGLNQAQSYLALKTEANGGAINEIEYENIKSIELSKGASSAEYGSGALGGAVGFVSKDSSDIIKDGKQWGFDSKTAYSSKNNQWMQSLAGAFKTGSFDNLLIYTHKEGQETKGHKALESYQHSYQPLTGYFDRYALTGQPDERGYTYYLIKDDCPTLDCPALPRANINRERIITRTSPALTADEKAQTQAMAYQTHTISTKDYTGVDRIHANPMDYKSQSIFYKAGYDLSDRHRVGAVLEHTKQRYNIQDMTLPAYYTKDSIGKQSLTQGSINAETGLAVGNAGIADVMGNPLSGLVFNGGLNGNWGARYSNTRFFDELHKKDRVGLFYQYKNLNRNGWIDKAKVSLDHQSLGLDSQMHRMRCQDYPNMGRCQASIDKPWSWSGTEQNRYAERLTLAQLSFDKILNTARTRHRLNTLVGAGNLKSTLERGALAFSYASGGYNHVYTQGHNGSYDKPHIYERVPVTMQHGTACDDSRTDNNSCQPRNITGKHAFIALKDHIYFGDKVDLGLGVRYDNHRFDTDDDWTAVDDYKNWSYNAGLTVRPTDYLALSYRYSNGFRVPAFYEMYGVRTGSSGALSNDTFANRTAPRPEKSTNHEFGVGVQGQFGVLEVSYFQNRYKDLIAKADVKGIHTHSDFYNIQDITLNGVNVLGKIDWYGVYNKLPDGLYSNIAYNEVKVKDRHVYDGFTLTTDPILDAIQPARVVAGIGYDAPSGKWGFNHSLTYSKAKNPDELTGSTYYGKDIAVTIDSKSSKSWYTHDLTGYFMPHKNITVRAGVYNLMDYKYSTWESVRQSSINAVNQDTGTSHARYGATGRNYKVAVEMKF

>CP087776_Core_LactoferrinTransferrinTBDR2
MSRLVKNSFTQHNKPTLLCVAIGMVLFGTPTFANTTEPQVELEGMTITIKPQATRKSNEITGLGKVVKRPNDIDKELVLDIRDLTRYDPGISVVEQGRGATSGYAMRGVDKNRVAIMVDGLNQAQSYLALKTEANGGAINEIEYENIKSIELSKGASSAEYGSGALGGAVGFVSKDSSDIIKDGKQWGFDSKTAYSSKNNQWMQSLAGAFKTGSFDNLLIYTHKEGQETKGHKALESYQHSYQPLTGYFDRYALTGQPDERGYTYYLIKDDCPTLDCPALPRANINRERIITRTSPALTADEKAQTQAMAYQTHTISTKDYTGVDRIHANPMDYKSQSIFYKAGYDLSDRHRVGAVLEHTKQRYNIQDMTLPAYYTKDSIGKQSLTQGSINAETGLAVGNAGIADVMGNPLSGLVFNGGLNGNWGARYSNTRFFDELHKKDRVGLFYQYKNLNRNGWIDKAKVSLDHQSLGLDSQMHRMRCQDYPNMGRCQASIDKPWSWSGTEQNRYAERLTLAQLSFDKILNTARTRHRLNTLVGAGNLKSTLERGALAFSYASGGYNHVYTQGHNGSYDKPYIYERVPTTMQHGTACDNNRTDNSNCEPRHITGKHTFIALRDHIYVGDKVDLGLGVRYDNHRFDSNDDWTAVDNYKNWSYNAGLTVRPTDYLALSYRHSNGFRVPAFYEMYGVRTGSSGALSNDTFANRTAPRPEKSTNHEFGVGVQGQFGVLEVSYFQNRYKDLIAKADVKGIHTHSDFYNIQDITLNGVNVLGKIDWYGVYNKLPDGLYSNIAYNEVKVKDRHVYDGFTLTTDPILDAIQPARVVAGIGYDAPSGKWGFNHSLTYSKAKNPDELTGSTYYGKDIAVTIDSKSSKSWYTHDLTGYFMPHKNITVRAGVYNLMDYKYSTWESVRQSSINAVNQDTGTSHARYGATGRNYKVAVEMKF

>CP087865_Core_LactoferrinTransferrinTBDR2
MSRLVKNSFTQHNKPTLLCVAIGMVLFGTPTFANTTEPQVELEGMTITIKPQATRKSNEITGLGKVVKRPNDIDKELVLDIRDLTRYDPGISVVEQGRGATSGYAMRGVDKNRVAIMVDGLNQAQSYLALKTEANGGAINEIEYENIKSIELSKGASSAEYGSGALGGAVGFVSKDSSDIIKDGKQWGFDSKTAYSSKNNQWMQSLAGAFKTGSFDNLLIYTHKEGQETKGHKALESYQHSYQPLTGYFDRYALTGQPDERGYTYYLIKDDCPTLDCPALPRANINRERIITRTSPALTADEKAQTQAMAYQTHTISTKDYTGVDRIHANPMDYKSQSIFYKAGYDLSDRHRVGAVLEHTKQRYNIQDMTLPAYYTKDSIGKQSLTQGSINAETGLAVGNAGIADVMGNPLSGLVFNGGLNGNWGARYSNTRFFDELHKKDRVGLFYQYKNLNRNGWIDKAKVSLDHQSLGLDSQMHRMRCQDYPNMGRCQASIDKPWSWSGTEQNRYAERLTLAQLSFDKILNTARTRHRLNTLVGAGNLKSTLERGALAFSYASGGYNHVYTQGHNGSYDKPYIYERVPTTMQHGTACDNNRTDNSNCEPRHITGKHTFIALRDHIYVGDKVDLGLGVRYDNHRFDSNDDWTAVDNYKNWSYNAGLTVRPTDYLALSYRHSNGFRVPAFYEMYGVRTGSSGALSNDTFANRTAPRPEKSTNHEFGVGVQGQFGVLEVSYFQNRYKDLIAKADVKGIHTHSDFYNIQDITLNGVNVLGKIDWYGVYNKLPDGLYSNIAYNEVKVKDRHVYGGFTLTTDPILDAIQPARVVAGIGYDAPSGKWGFNHSLTYSKAKNPDELTGSTYYGKDIAVTIDSKSSKSWYTHDLTGYFMPHKNITVRAGVYNLMDYKYSTWESVRQSSINAVNQDTGTSHARYGATGRNYKVAVEMKF

>CP087805_Core_LactoferrinTransferrinTBDR2
MSRLVKNSFTQHNKPTLLCVAIGMVLFGTPTFANTTEPQVELEGMTITIKPQATRKSNEITGLGKVVKRPNDIDKELVLDIRDLTRYDPGISVVEQGRGATSGYAMRGVDKNRVAIMVDGLNQAQSYLALKTEANGGAINEIEYENIKSIELSKGASSAEYGSGALGGAVGFVSKDSSDIIKDGKQWGFDSKTAYSSKNNQWMQSLAGAFKTGSFDNLLIYTHKEGQETKGHKALESYQHSYQPLTGYFDRYALTGQPDERGYTYYLIKDDCPTLDCPALPRANINRERIITRTSPALTADEKAQTQAMAYQTHTISTKDYTGVDRIHANPMDYKSQSIFYKAGYDLSDRHRVGAVLEHTKQRYNIQDMTLPAYYTKDSIGKQSLTQGSINAETGLAVGNAGIADVMGNPLSGLVFNGGLNGNWGARYSNTRFFDELHKKDRVGLFYQYKNLNRNGWIDKAKVSLDHQSLGLDSQMHRMRCQDYPNMGRCQASIDKPWSWSGTEQNRYAERLTLAQLSFDKILNTARTRHRLNTLVGAGNLKSTLERGALAFSYASGGYNHVYTQGHNGSYDKPYIYERVPTTMQHGTACDNNRTDNSNCEPRHITGKHTFIALRDHIYVGDKVDLGLGVRYDNHRFDSNDDWTAVDNYKNWSYNAGLTVRPTDYLALSYRHSNGFRVPAFYEMYGVRTGSSGALSNDTFANRTAPRPEKSTNHEFGVGVQGQFGVLEVSYFQNRYKDLIAKADVKGIHTHSDFYNIQDITLNGVNVLGKIDWYGVYNKLPDGLYSNIAYNEVKVKDRHVYGGFTLTTDPILDAIQPARVVAGIGYDAPSGKWGFNHSLTYSKAKNPDELTGSTYYGKDIAVTIDSKSSKSWYTHDLTGYFMPHKNITVRAGVYNLMDYKYSTWESVRQSSINAVNQDTGTSHARYGATGRNYKVAVEMKF

>CP011380_Core_LactoferrinTransferrinTBDR2
MSHLVKNSFTQHNKPTLLCVAIGMVLFGMPTFANTAEPQVELEGMTITIKPQATRKSNEITGLGKVVKRPNDIDKELVLDIRDLTRYDPGISVVEQGRGATSGYAMRGVDKNRVAIMVDGLNQAQSYLALKTEANGGAINEIEYENIKSIELSKGASSAEYGSGALGGAVGFVSKDSSDIIKDGKQWGFDSKTAYSSKNNQWMQSLAGAFKTGSFDNLLIYTHKEGQETKGHKALESYQHSYQPLTGYFDRYALTGQPDERGYTYYLIKDDCPTLDCPALPRANINRERVITRTSPALTADEKAQTQAMAYQTHTISTKDYTGVDRIHANPMDYKSQSIFYKAGYDLSDRHRIGAVLEHTKQRYNIQDMTLPAYYTKDSIGKQSLTQGSINAETGLAVGNAGIADVMGSPLSGLVFNGGLNGRWGARYSNIRFFDELHKKDRVGLFYQYKNLNRNGWIDKAKVSLDHQSLGLDSQMHRMRCQDYPNMGRCQASIDKPWSWSGTENNHYKERLTLGQLSFDKVISTAKAQHRLNTLVGFGNVKSNLERGALAFSYASGGYNHVYTQGHNGSYDKPYIYERVPVTMQHGTACDDSRTDNNSCQPRNITGKHAFIALKDHIYFGDKVDLGLGVRYDNHRFDTDDDWTAVDDYKNWSYNAGLTVRPTDYLALSYRYSNGFRVPAFYEMYGVRTGSSGALSNDTFANRTAPRPEKSTNHEFGVGVQGQFGVLEVSYFQNRYKDLIAKADVKGIHTHSDFYNIQDITLNGVNVLGKIDWYGVYDKLPDGLYSNIAYNEVKVKDRHVYDGFTLTTDPILDAIQPARVVAGIGYDAPSGKWGFNHSLTYSKAKNPDELTGSTYYGKDIAVAIDSKSSKNWYTHDLTGYFMPHKNITVRAGVYNIMDYKYSTWESVRQSSINAVNQDTGTSRARYGATGRNYKVAVEMKF

>CP011381_Core_LactoferrinTransferrinTBDR2
MSRLVKNSFTQHNKPTLLCVAIGMVLFGMPTFANTTEPQVELEGMTITIKPQATRKSNEITGLGKVVKRPNDIDKELVLDIRDLTRYDPGISVVEQGRGATSGYAMRGVDKNRVAIMVDGLNQAQSYLALKTEANGGAINEIEYENIKSIELSKGASSAEYGSGALGGAVGFVSKDSSDIIKDGKQWGFDSKTAYSSKNNQWMQSLAGAFKTGSFDNLLIYTHKEGQETKGHKALESYQYSYQPLTGYFDRYALTGQPDERGYTYYLIKDDCPTLDCPALPRANINRERIITRTSPALTADEKAQTQAMAYQTHTISTKDYTGVDRIHANPMDYKSQSIFYKAGYDLSDRHRIGAVLEHTKQRYNIQDMTLPAYYTKDSIGKQSLTQGSINAETGLAVGNAGIADVMGSPLSGLVFNGGLNGNWGARYSNIRFFDELHKKDRVGLFYQYKNLNRNGWIDKAKVSLDHQSLGLDSQMHRMRCQDYPNMGRCQASIDKPWSWSGTENNHYKERLTLGQLSFDKVISTAKAQHRLNTLVGFGNVKSNLERGALAFSYASGGYNHVYTQGHNGSYDKPHIYERVPVTMQHGTACDDSRTDNNSCQPRNITGKHAFIALKDHIYFGDKVDLGLGVRYDNHRFDTDDDWTAVDDYKNWSYNAGLTVRPTDYLALSYRYSNGFRVPAFYEMYGVRTGSSGALSNDTFANRTAPRPEKSTNQEFGVGVQGQFGVLEVSYFQNRYKDLIAKADVKGIHTHSDFYNMQDITLNGVNVLGKIDWYGVYNKLPDGLYSNIAYNEVKVKDRHVYDGFTLTTDPILDAIQPARVVAGIGYDAPSGKWGFNHSLTYSKAKNPDELTGSTYYGKDIAVAIDSKSSKNWYTHDLTGYFMPHKNITVRAGVYNIMDYKYSTWESVRQSSINAVNQDTGTSRARYGATGRNYKVAVEMKF

>CP011374_Core_LactoferrinTransferrinTBDR2
MSRLVKNSFTQHNKPTLLCVAIGMVLFGMPTFANTTEPQVELEGMTITIKPQATRKSNEITGLGKVVKRPNDIDKELVLDIRDLTRYDPGISVVEQGRGATSGYAMRGVDKNRVAIMVDGLNQAQSYLALKTEANGGAINEIEYENIKSIELSKGASSAEYGSGALGGAVGFVSKDSSDIIKDGKQWGFDSKTAYSSKNNQWMQSLAGAFKTGSFDNLLIYTHKEGQETKGHKALESYQYSYQPLTGYFDRYALTGQPDERGYTYYLIKDDCPTLDCPALPRANINRERIITRTSPALTADEKAQTQAMAYQTHTISTKDYTGVDRIHANPMDYKSQSIFYKAGYDLSDRHRIGAVLEHTKQRYNIQDMTLPAYYTKDSIGKQSLTQGSINAETGLAVGNAGIADVMGSPLSGLVFNGGLNGNWGARYSNIRFFDELHKKDRVGLFYQYKNLNRNGWIDKAKVSLDHQSLGLDSQMHRMRCQDYPNMGRCQASIDKPWSWSGTENNHYKERLTLGQLSFDKVISTAKAQHRLNTLVGFGNVKSNLERGALAFSYASGGYNHVYTQGHNGSYDKPHIYERVPVTMQHGTACDDSRTDNNSCQPRNITGKHAFIALKDHIYFGDKVDLGLGVRYDNHRFDTDDDWTAVDDYKNWSYNAGLTVRPTDYLALSYRYSNGFRVPAFYEMYGVRTGSSGALSNDTFANRTAPRPEKSTNQEFGVGVQGQFGVLEVSYFQNRYKDLIAKADVKGIHTHSDFYNMQDITLNGVNVLGKIDWYGVYNKLPDGLYSNIAYNEVKVKDRHVYDGFTLTTDPILDAIQPARVVAGIGYDAPSGKWGFNHSLTYSKAKNPDELTGSTYYGKDIAVAIDSKSSKNWYTHDLTGYFMPHKNITVRAGVYNIMDYKYSTWESVRQSSINAVNQDTGTSRARYGATGRNYKVAVEMKF

>CP087796_Core_LactoferrinTransferrinTBDR2
MSRLVKNSFTQHNKPTLLCVAIGMVLFGTPTFANTTEPQVELEGMTITIKPQATRKSNEITGLGKVVKRPNDIDKELVLDIRDLTRYDPGISVVEQGRGATSGYAMRGVDKNRVAIMVDGLNQAQSYLALKTEANGGAINEIEYENIKSIELSKGASSAEYGSGALGGAVGFVSKDSSDIIKDGKQWGFDSKTAYSSKNNQWMQSLAGAFKTGSFDNLLIYTHKEGQETKGHKALESYQHSYQPLTGYFDRYALTGQPDERGYTYYLIKDDCPTLDCPALPRANINRERIITRTSPALTADEKAQTQAMAYQTHTISTKDYTGVDRIHANPMDYKSQSIFYKAGYDLSDRHRVGAVLEHTKQRYNIQDMTLPAYYTKDSIGKQSLTQGSINAETGLAVGNAGIADVMGNPLSGLVFDGGNNGRWGARYSNVRYFDEHHKKDRVGLFYQYKNPNRNGWIDKAKVSLDHQSLGLDSQMHRMRCQDYPNMGRCQASIDKPWSWSGTENNHYKERLTLGQLSFDKVISTAKAQHRLNTLVGFSNIKSILERGALAFSYASGGYNHVYTQGHNGSYDKPHIYERVPVTMQHGTACDDSRTDNSNCEPRNITGKHAFIALKDHIYFGDKVDLGLGVRYDNHRFDTDDDWTAVDDYKNWSYNAGLTVRPTDYLALSYRYSNGFRVPAFYEMYGVRTGSSGALSNDTFANRTAPRPEKSTNHEFGVGVQGQFGVLEVSYFQNRYKDLIAKADVKGIHTHSDFYNIQDITLNGVNVLGKIDWYGVYNKLPDGLYSNIAYNEVKVKDRHVYDGFTLTTDPILDAIQPARVVAGIGYDAPSGKWGFNHSLTYSKAKNPDELTGSTYYGKDIAVTIDSKSSKSWYTHDLTGYFMPHKNITVRAGVYNLMDYKYSTWESVRQSSINAVNQDTGTSHARYGATGRNYKVAVEMKF

>CP087863_Core_LactoferrinTransferrinTBDR2
MSRLVKNSFTQHNKPTLLCVAIGMVLFGTPTFANTTEPQVELEGMTITIKPQATRKSNEITGLGKVVKRPNDIDKELVLDIRDLTRYDPGISVVEQGRGATSGYAMRGVDKNRVAIMVDGLNQAQSYLALKTEANGGAINEIEYENIKSIELSKGASSAEYGSGALGGAVGFVSKDSSDIIKDGKQWGFDSKTAYSSKNNQWMQSLAGAFKTGSFDNLLIYTHKEGQETKGHKALESYQHSYQPLTGYFDRYALTGQPDERGYTYYLIKDDCPTLDCPALPRANINRERIITRTSPALTADEKAQTQAMAYQTHTISTKDYTGVDRIHANPMDYKSQSIFYKAGYDLSDRHRVGAVLEHTKQRYNIQDMTLPAYYTKDSIGKQSLTQGSINAETGLAVGNAGIADVMGNPLSGLVFDGGNNGRWGARYSNVRYFDEHHKKDRVGLFYQYKNPNRNGWIDKAKVSLDHQSLGLDSQMHRMRCQDYPNMGRCQASIDKPWSWSGTENNHYKERLTLGQLSFDKVISTAKAQHRLNTLVGFSNIKSILERGALAFSYASGGYNHVYTQGHNGSYDKPHIYERVPVTMQHGTACDDSRTDNNSCQPRNITGKHAFIALKDHIYFGDKVDLGLGVRYDNHRFDTDDDWTAVDDYKNWSYNAGLTVRPTDYLALSYRYSNGFRVPAFYEMYGVRTGSSGALSNDTFANRTAPRPEKSTNHEFGVGVQGQFGVLEVSYFQNRYKDLIAKADVKGIHTHSDFYNIQDITLNGVNVLGKIDWYGVYNKLPDGLYSNIAYNEVKVKDRHVYDGFTLTTDPILDAIQPARVVAGIGYDAPSGKWGFNHSLTYSKAKNPDELTGSTYYGKDIAVTIDSKSSKSWYTHDLTGYFMPHKNITVRAGVYNLMDYKYSTWESVRQSSINAVNQDTGTSHARYGATGRNYKVAVEMKF

>CP087862_Core_LactoferrinTransferrinTBDR2
MSRLVKNSFTQHNKPTLLCVAIGMVLFGTPTFANTTEPQVELEGMTITIKPQATRKSNEITGLGKVVKRPNDIDKELVLDIRDLTRYDPGISVVEQGRGATSGYAMRGVDKNRVAIMVDGLNQAQSYLALKTEANGGAINEIEYENIKSIELSKGASSAEYGSGALGGAVGFVSKDSSDIIKDGKQWGFDSKTAYSSKNNQWMQSLAGAFKTGSFDNLLIYTHKEGQETKGHKALESYQHSYQPLTGYFDRYALTGQPDERGYTYYLIKDDCPTLDCPALPRANINRERIITRTSPALTADEKAQTQAMAYQTHTISTKDYTGVDRIHANPMDYKSQSIFYKAGYDLSDRHRVGAVLEHTKQRYNIQDMTLPAYYTKDSIGKQSLTQGSINAETGLAVGNAGIADVMGNPLSGLVFDGGNNGRWGARYSNVRYFDEHHKKDRVGLFYQYKNPNRNGWIDKAKVSLDHQSLGLDSQMHRMRCQDYPNMGRCQASIDKPWSWSGTENNHYKERLTLGQLSFDKVISTAKAQHRLNTLVGFSNIKSILERGALAFSYASGGYNHVYTQGHNGSYDKPHIYERVPVTMQHGTACDDSRTDNNSCQPRNITGKHAFIALKDHIYFGDKVDLGLGVRYDNHRFDTDDDWTAVDDYKNWSYNAGLTVRPTDYLALSYRYSNGFRVPAFYEMYGVRTGSSGALSNDTFANRTAPRPEKSTNHEFGVGVQGQFGVLEVSYFQNRYKDLIAKADVKGIHTHSDFYNIQDITLNGVNVLGKIDWYGVYNKLPDGLYSNIAYNEVKVKDRHVYDGFTLTTDPILDAIQPARVVAGIGYDAPSGKWGFNHSLTYSKAKNPDELTGSTYYGKDIAVTIDSKSSKSWYTHDLTGYFMPHKNITVRAGVYNLMDYKYSTWESVRQSSINAVNQDTGTSHARYGATGRNYKVAVEMKF

>CP087821_Core_LactoferrinTransferrinTBDR2
MSRLVKNSFTQHNKPTLLCVAIGMVLFGTPTFANTTEPQVELEGMTITIKPQATRKSNEITGLGKVVKRPNDIDKELVLDIRDLTRYDPGISVVEQGRGATSGYAMRGVDKNRVAIMVDGLNQAQSYLALKTEANGGAINEIEYENIKSIELSKGASSAEYGSGALGGAVGFVSKDSSDIIKDGKQWGFDSKTAYSSKNNQWMQSLAGAFKTGSFDNLLIYTHKEGQETKGHKALESYQHSYQPLTGYFDRYALTGQPDERGYTYYLIKDDCPTLDCPALPRANINRERIITRTSPALTADEKAQTQAMAYQTHTISTKDYTGVDRIHANPMDYKSQSIFYKAGYDLSDRHRVGAVLEHTKQRYNIQDMTLPAYYTKDSIGKQSLTQGSINAETGLAVGNAGIADVMGNPLSGLVFDGGNNGRWGARYSNVRYFDEHHKKDRVGLFYQYKNPNRNGWIDKAKVSLDHQSLGLDSQMHRMRCQDYPNMGRCQASIDKPWSWSGTENNHYKERLTLGQLSFDKVISTAKAQHRLNTLVGFSNIKSILERGALAFSYASGGYNHVYTQGHNGSYDKPHIYERVPVTMQHGTACDDSRTDNNSCQPRNITGKHAFIALKDHIYFGDKVDLGLGVRYDNHRFDTDDDWTAVDDYKNWSYNAGLTVRPTDYLALSYRYSNGFRVPAFYEMYGVRTGSSGALSNDTFANRTAPRPEKSTNHEFGVGVQGQFGVLEVSYFQNRYKDLIAKADVKGIHTHSDFYNIQDITLNGVNVLGKIDWYGVYNKLPDGLYSNIAYNEVKVKDRHVYDGFTLTTDPILDAIQPARVVAGIGYDAPSGKWGFNHSLTYSKAKNPDELTGSTYYGKDIAVTIDSKSSKSWYTHDLTGYFMPHKNITVRAGVYNLMDYKYSTWESVRQSSINAVNQDTGTSHARYGATGRNYKVAVEMKF

>CP087843_Core_LactoferrinTransferrinTBDR2
MSHLVKNSFTQHNKPTLLCVAIGMVLFGMPTFANTAEPQVELEGMTITIKPQATRKSNEITGLGKVVKRPNDIDKELVLDIRDLTRYDPGISVVEQGRGATSGYAMRGVDKNRVAIMVDGLNQAQSYLALKTEANGGAINEIEYENIKSIELSKGASSAEYGSGALGGAVGFVSKDSSDIIKDGKQWGFDSKTAYSSKNNQWMQSLAGAFKTGSFDNLLIYTHKEGQETKGHKALESYQHSYQPLTGYFDRYALTGQPDERGHTYYLIKDDCPTLDCPALPRANINRERIITRTSPALTADEKAQTQAMAHQTHTISTKDYTGVDRIHANPMDYKSQSIFYKAGYDLSDRHRIGAVLEHTKQRYNIQDMTLPAYYTKDSIGKQSLTQGSINAETGLAVGNAGIADVMGNPLSGLVFNGGLNGNWGARYSNTRFFDELHKKDRVGLFYQYKNPNRNGWIDKAKVSLDHQSLGLDSQMHRMRCQDYPNMGRCQASIDKPWSWSGTENNHYKERLTLGQLSFDKVISTAKAQHRLNTLVGFSNVKSILERGALAFSYASGGYNHVYTQGHNGSYDKPHIYERVPVTMQHGTACDDSRTDNNSCQPRNITGKHAFIALKDHIYFGDKVDLGLGVRYDNHRFDSNDDWTAVDDYKNWSYNAGLTVRPTDYLALSYRYSNGFRVPAFYEMYGVRTGSSGALSNDTFANRTAPRPEKSTNHEFGVGVQGQFGVLEVSYFQNRYKDLIAKADVKGIHTHSDFYNIQDITLNGVNVLGKIDWYGVYDKLPDGLYSNIAYNEVKVKDRHVYDGFTLTTDPILDAIQPARVVAGIGYDAPSGKWGFNHSLTYSKAKNPDELTGSTYYGKDIAVTIDSKSPKSWYTHDLTGYFMPHKNITVRAGVYNLMDYKYSTWESVRQSSINAVNQDTGTSHARYGATGRNYKVAVEMKF

>CP087851_Core_LactoferrinTransferrinTBDR2
MSHLVKNSFTQHNKPTLLCVAIGMVLFGMPTFANTAEPQVELEGMTITIKPQATRKSNEITGLGKVVKRPNDIDKELVLDIRDLTRYDPGISVVEQGRGATSGYAMRGVDKNRVAIMVDGLNQAQSYLALKTEANGGAINEIEYENIKSIELSKGASSAEYGSGALGGAVGFVSKDSSDIIKDGKQWGFDSKTAYSSKNNQWMQSLAGAFKTGSFDNLLIYTHKEGQETKGHKALESYQHSYQPLTGYFDRYALTGQPDERGHTYYLIKDDCPTLDCPALPRANINRERIITRTSPALTADEKAQTQAMAYQTHTISTKDYTGVDRIHANPMDYKSQSIFYKAGYDLSDRHRIGAVLEHTKQRYNIQDMTLPAYYTKDSIGKQSLTQGSINAETGLAVGNAGIADVMGNPLSGLVFNGGLNGNWGARYSNTRFFDELHKKDRVGLFYQYKNPNRNGWIDKAKVSLDHQSLGLDSQMHRMRCQDYPNMGRCQASIDKPWSWSGTENNHYKERLTLGQLSFDKVISTAKAQHRLNTLVGFSNVKSILERGALAFSYASGGYNHVYTQGHNGSYDKPHIYERVPVTMQHGTACDDSRTDNNSCQPRNITGKHAFIALKDHIYFGDKVDLGLGVRYDNHRFDSNDDWTAVDDYKNWSYNAGLTVRPTDYLALSYRYSNGFRVPAFYEMYGVRTGSSGALSNDTFANRTAPRPEKSTNHEFGVGVQGQFGVLEVSYFQNRYKDLIAKADVKGIHTHSDFYNIQDITLNGVNVLGKIDWYGVYDKLPDGLYSNIAYNEVKVKDRHVYDGFTLTTDPILDAIQPARVVAGIGYDAPSGKWGFNHSLTYSKAKNPDELTGSTYYGKDIAVTIDSKSPKSWYTHDLTGYFMPHKNITVRAGVYNLMDYKYSTWESVRQSSINAVNQDTGTSHARYGATGRNYKVAVEMKF

>CP087854_Core_LactoferrinTransferrinTBDR2
MSHLVKNSFTQHNKPTLLCVAIGMVLFGMPTFANTAEPQVELEGMTITIKPQATRKSNEITGLGKVVKRPNDIDKELVLDIRDLTRYDPGISVVEQGRGATSGYAMRGVDKNRVAIMVDGLNQAQSYLALKTEANGGAINEIEYENIKSIELSKGASSAEYGSGALGGAVGFVSKDSSDIIKDGKQWGFDSKTAYSSKNNQWMQSLAGAFKTGSFDNLLIYTHKEGQETKGHKALESYQHSYQPLTGYFDRYALTGQPDERGHTYYLIKDDCPTLDCPALPRANINRERIITRTSPALTADEKAQTQAMAYQTHTISTKDYTGVDRIHANPMDYKSQSIFYKAGYDLSDRHRIGAVLEHTKQRYNIQDMTLPAYYTKDSIGKQSLTQGSINAETGLAVGNAGIADVMGNPLSGLVFNGGLNGNWGARYSNTRFFDELHKKDRVGLFYQYKNPNRNGWIDKAKVSLDHQSLGLDSQMHRMRCQDYPNMGRCQASIDKPWSWSGTENNHYKERLTLGQLSFDKVISTAKAQHRLNTLVGFSNVKSILERGALAFSYASGGYNHVYTQGHNGSYDKPHIYERVPVTMQHGTACDDSRTDNNSCQPRNITGKHAFIALKDHIYFGDKVDLGLGVRYDNHRFDSNDDWTAVDDYKNWSYNAGLTVRPTDYLALSYRYSNGFRVPAFYEMYGVRTGSSGALSNDTFANRTAPRPEKSTNHEFGVGVQGQFGVLEVSYFQNRYKDLIAKADVKGIHTHSDFYNIQDITLNGVNVLGKIDWYGVYDKLPDGLYSNIAYNEVKVKDRHVYDGFTLTTDPILDAIQPARVVAGIGYDAPSGKWGFNHSLTYSKAKNPDELTGSTYYGKDIAVTIDSKSPKSWYTHDLTGYFMPHKNITVRAGVYNLMDYKYSTWESVRQSSINAVNQDTGTSHARYGATGRNYKVAVEMKF

>CP087817_Core_LactoferrinTransferrinTBDR2
MSHLVKNSFTQHNKPTLLCVAIGMVLFGMPTFANTAEPQVELEGMTITIKPQATRKSNEITGLGKVVKRPNDIDKELVLDIRDLTRYDPGISVVEQGRGATSGYAMRGVDKNRVAIMVDGLNQAQSYLALKTEANGGAINEIEYENIKSIELSKGASSAEYGSGALGGAVGFVSKDSSDIIKDGKQWGFDSKTAYSSKNNQWMQSLAGAFKTGSFDNLLIYTHKEGQETKGHKALESYQHSYQPLTGYFDRYALTGQPDERGHTYYLIKDDCPTLDCPALPRANINRERIITRTSPALTADEKAQTQAMAYQTHTISTKDYTGVDRIHANPMDYKSQSIFYKAGYDLSDRHRIGAVLEHTKQRYNIQDMTLPAYYTKDSIGKQSLTQGSINAETGLAVGNAGIADVMGNPLSGLVFNGGLNGNWGARYSNTRFFDELHKKDRVGLFYQYKNPNRNGWIDKAKVSLDHQSLGLDSQMHRMRCQDYPNMGRCQASIDKPWSWSGTENNHYKERLTLGQLSFDKVISTAKAQHRLNTLVGFSNVKSILERGALAFSYASGGYNHVYTQGHNGSYDKPHIYERVPVTMQHGTACDDSRTDNNSCQPRNITGKHAFIALKDHIYFGDKVDLGLGVRYDNHRFDSNDDWTAVDDYKNWSYNAGLTVRPTDYLALSYRYSNGFRVPAFYEMYGVRTGSSGALSNDTFANRTAPRPEKSTNHEFGVGVQGQFGVLEVSYFQNRYKDLIAKADVKGIHTHSDFYNIQDITLNGVNVLGKIDWYGVYDKLPDGLYSNIAYNEVKVKDRHVYDGFTLTTDPILDAIQPARVVAGIGYDAPSGKWGFNHSLTYSKAKNPDELTGSTYYGKDIAVTIDSKSPKSWYTHDLTGYFMPHKNITVRAGVYNLMDYKYSTWESVRQSSINAVNQDTGTSHARYGATGRNYKVAVEMKF

>CP087840_Core_LactoferrinTransferrinTBDR2
MSHLVKNSFTQHNKPTLLCVAIGMVLFGMPTFANTAEPQVELEGMTITIKPQATRKSNEITGLGKVVKRPNDIDKELVLDIRDLTRYDPGISVVEQGRGATSGYAMRGVDKNRVAIMVDGLNQAQSYLALKTEANGGAINEIEYENIKSIELSKGASSAEYGSGALGGAVGFVSKDSSDIIKDGKQWGFDSKTAYSSKNNQWMQSLAGAFKTGSFDNLLIYTHKEGQETKGHKALESYQHSYQPLTGYFDRYALTGQPDERGHTYYLIKDDCPTLDCPALPRANINRERIITRTSPALTADEKAQTQAMAYQTHTISTKDYTGVDRIHANPMDYKSQSIFYKAGYDLSDRHRIGAVLEHTKQRYNIQDMTLPAYYTKDSIGKQSLTQGSINAETGLAVGNAGIADVMGNPLSGLVFNGGLNGNWGARYSNTRFFDELHKKDRVGLFYQYKNPNRNGWIDKAKVSLDHQSLGLDSQMHRMRCQDYPNMGRCQASIDKPWSWSGTENNHYKERLTLGQLSFDKVISTAKAQHRLNTLVGFSNVKSILERGALAFSYASGGYNHVYTQGHNGSYDKPHIYERVPVTMQHGTACDDSRTDNNSCQPRNITGKHAFIALKDHIYFGDKVDLGLGVRYDNHRFDSNDDWTAVDDYKNWSYNAGLTVRPTDYLALSYRYSNGFRVPAFYEMYGVRTGSSGALSNDTFANRTAPRPEKSTNHEFGVGVQGQFGVLEVSYFQNRYKDLIAKADVKGIHTHSDFYNIQDITLNGVNVLGKIDWYGVYDKLPDGLYSNIAYNEVKVKDRHVYDGFTLTTDPILDAIQPARVVAGIGYDAPSGKWGFNHSLTYSKAKNPDELTGSTYYGKDIAVTIDSKSPKSWYTHDLTGYFMPHKNITVRAGVYNLMDYKYSTWESVRQSSINAVNQDTGTSHARYGATGRNYKVAVEMKF

>CP087771_Core_LactoferrinTransferrinTBDR2
MSHLVKNSFTQHNKPTLLCVAIGMVLFGMPTFANTAEPQVELEGMTITIKPQATRKSNEITGLGKVVKRPNDIDKELVLDIRDLTRYDPGISVVEQGRGATSGYAMRGVDKNRVAIMVDGLNQAQSYLALKTEANGGAINEIEYENIKSIELSKGASSAEYGSGALGGAVGFVSKDSSDIIKDGKQWGFDSKTAYSSKNNQWMQSLAGAFKTGSFDNLLIYTHKEGQETKGHKALESYQHSYQPLTGYFDRYALTGQPDERGHTYYLIKDDCPTLDCPALPRANINRERIITRTSPALTADEKAQTQAMAYQTHTISTKDYTGVDRIHANPMDYKSQSIFYKAGYDLSDRHRIGAVLEHTKQRYNIQDMTLPAYYTKDSIGKQSLTQGSINAETGLAVGNAGIADVMGNPLSGLVFNGGLNGNWGARYSNTRFFDELHKKDRVGLFYQYKNPNRNGWIDKAKVSLDHQSLGLDSQMHRMRCQDYPNMGRCQASIDKPWSWSGTENNHYKERLTLGQLSFDKVISTAKAQHRLNTLVGFSNVKSILERGALAFSYASGGYNHVYTQGHNGSYDKPHIYERVPVTMQHGTACDDSRTDNNSCQPRNITGKHAFIALKDHIYFGDKVDLGLGVRYDNHRFDSNDDWTAVDDYKNWSYNAGLTVRPTDYLALSYRYSNGFRVPAFYEMYGVRTGSSGALSNDTFANRTAPRPEKSTNHEFGVGVQGQFGVLEVSYFQNRYKDLIAKADVKGIHTHSDFYNIQDITLNGVNVLGKIDWYGVYDKLPDGLYSNIAYNEVKVKDRHVYDGFTLTTDPILDAIQPARVVAGIGYDAPSGKWGFNHSLTYSKAKNPDELTGSTYYGKDIAVTIDSKSPKSWYTHDLTGYFMPHKNITVRAGVYNLMDYKYSTWESVRQSSINAVNQDTGTSHARYGATGRNYKVAVEMKF

>CP087814_Core_LactoferrinTransferrinTBDR2
MSHLVKNSFTQHNKPTLLCVAIGMVLFGMPTFANTAEPQVELEGMTITIKPQATRKSNEITGLGKVVKRPNDIDKELVLDIRDLTRYDPGISVVEQGRGATSGYAMRGVDKNRVAIMVDGLNQAQSYLALKTEANGGAINEIEYENIKSIELSKGASSAEYGSGALGGAVGFVSKDSSDIIKDGKQWGFDSKTAYSSKNNQWMQSLAGAFKTGSFDNLLIYTHKEGQETKGHKALESYQHSYQPLTGYFDRYALTGQPDERGHTYYLIKDDCPTLDCPALPRANINRERIITRTSPALTADEKAQTQAMAYQTHTISTKDYTGVDRIHANPMDYKSQSIFYKAGYDLSDRHRIGAVLEHTKQRYNIQDMTLPAYYTKDSIGKQSLTQGSINAETGLAVGNAGIADVMGNPLSGLVFNGGLNGNWGARYSNTRFFDELHKKDRVGLFYQYKNPNRNGWIDKAKVSLDHQSLGLDSQMHRMRCQDYPNMGRCQASIDKPWSWSGTENNHYKERLTLGQLSFDKVISTAKAQHRLNTLVGFSNVKSILERGALAFSYASGGYNHVYTQGHNGSYDKPHIYERVPVTMQHGTACDDSRTDNNSCQPRNITGKHAFIALKDHIYFGDKVDLGLGVRYDNHRFDSNDDWTAVDDYKNWSYNAGLTVRPTDYLALSYRYSNGFRVPAFYEMYGVRTGSSGALSNDTFANRTAPRPEKSTNHEFGVGVQGQFGVLEVSYFQNRYKDLIAKADVKGIHTHSDFYNIQDITLNGVNVLGKIDWYGVYDKLPDGLYSNIAYNEVKVKDRHVYDGFTLTTDPILDAIQPARVVAGIGYDAPSGKWGFNHSLTYSKAKNPDELTGSTYYGKDIAVTIDSKSPKSWYTHDLTGYFMPHKNITVRAGVYNLMDYKYSTWESVRQSSINAVNQDTGTSHARYGATGRNYKVAVEMKF

>CP087848_Core_LactoferrinTransferrinTBDR2
MSHLVKNSFTQHNKPTLLCVAIGMVLFGMPTFANTAEPQVELEGMTITIKPQATRKSNEITGLGKVVKRPNDIDKELVLDIRDLTRYDPGISVVEQGRGATSGYAMRGVDKNRVAIMVDGLNQAQSYLALKTEANGGAINEIEYENIKSIELSKGASSAEYGSGALGGAVGFVSKDSSDIIKDGKQWGFDSKTAYSSKNNQWMQSLAGAFKTGSFDNLLIYTHKEGQETKGHKALESYQHSYQPLTGYFDRYALTGQPDERGHTYYLIKDDCPTLDCPALPRANINRERIITRTSPALTADEKAQTQAMAYQTHTISTKDYTGVDRIHANPMDYKSQSIFYKAGYDLSDRHRIGAVLEHTKQRYNIQDMTLPAYYTKDSIGKQSLTQGSINAETGLAVGNAGIADVMGNPLSGLVFNGGLNGNWGARYSNTRFFDELHKKDRVGLFYQYKNPNRNGWIDKAKVSLDHQSLGLDSQMHRMRCQDYPNMGRCQASIDKPWSWSGTENNHYKERLTLGQLSFDKVISTAKAQHRLNTLVGFSNVKSILERGALAFSYASGGYNHVYTQGHNGSYDKPHIYERVPVTMQHGTACDDSRTDNNSCQPRNITGKHAFIALKDHIYFGDKVDLGLGVRYDNHRFDSNDDWTAVDDYKNWSYNAGLTVRPTDYLALSYRYSNGFRVPAFYEMYGVRTGSSGALSNDTFANRTAPRPEKSTNHEFGVGVQGQFGVLEVSYFQNRYKDLIAKADVKGIHTHSDFYNIQDITLNGVNVLGKIDWYGVYDKLPDGLYSNIAYNEVKVKDRHVYDGFTLTTDPILDAIQPARVVAGIGYDAPSGKWGFNHSLTYSKAKNPDELTGSTYYGKDIAVTIDSKSPKSWYTHDLTGYFMPHKNITVRAGVYNLMDYKYSTWESVRQSSINAVNQDTGTSHARYGATGRNYKVAVEMKF

>CP087844_Core_LactoferrinTransferrinTBDR2
MSHLVKNSFTQHNKPTLLCVAIGMVLFGMPTFANTAEPQVELEGMTITIKPQATRKSNEITGLGKVVKRPNDIDKELVLDIRDLTRYDPGISVVEQGRGATSGYAMRGVDKNRVAIMVDGLNQAQSYLALKTEANGGAINEIEYENIKSIELSKGASSAEYGSGALGGAVGFVSKDSSDIIKDGKQWGFDSKTAYSSKNNQWMQSLAGAFKTGSFDNLLIYTHKEGQETKGHKALESYQHSYQPLTGYFDRYALTGQPDERGHTYYLIKDDCPTLDCPALPRANINRERIITRTSPALTADEKAQTQAMAYQTHTISTKDYTGVDRIHANPMDYKSQSIFYKAGYDLSDRHRIGAVLEHTKQRYNIQDMTLPAYYTKDSIGKQSLTQGSINAETGLAVGNAGIADVMGNPLSGLVFNGGLNGNWGARYSNTRFFDELHKKDRVGLFYQYKNPNRNGWIDKAKVSLDHQSLGLDSQMHRMRCQDYPNMGRCQASIDKPWSWSGTENNHYKERLTLGQLSFDKVISTAKAQHRLNTLVGFSNVKSILERGALAFSYASGGYNHVYTQGHNGSYDKPHIYERVPVTMQHGTACDDSRTDNNSCQPRNITGKHAFIALKDHIYFGDKVDLGLGVRYDNHRFDSNDDWTAVDDYKNWSYNAGLTVRPTDYLALSYRYSNGFRVPAFYEMYGVRTGSSGALSNDTFANRTAPRPEKSTNHEFGVGVQGQFGVLEVSYFQNRYKDLIAKADVKGIHTHSDFYNIQDITLNGVNVLGKIDWYGVYDKLPDGLYSNIAYNEVKVKDRHVYDGFTLTTDPILDAIQPARVVAGIGYDAPSGKWGFNHSLTYSKAKNPDELTGSTYYGKDIAVTIDSKSPKSWYTHDLTGYFMPHKNITVRAGVYNLMDYKYSTWESVRQSSINAVNQDTGTSHARYGATGRNYKVAVEMKF

>CP087837_Core_LactoferrinTransferrinTBDR2
MSHLVKNSFTQHNKPTLLCVAIGMVLFGMPTFANTAEPQVELEGMTITIKPQATRKSNEITGLGKVVKRPNDIDKELVLDIRDLTRYDPGISVVEQGRGATSGYAMRGVDKNRVAIMVDGLNQAQSYLALKTEANGGAINEIEYENIKSIELSKGASSAEYGSGALGGAVGFVSKDSSDIIKDGKQWGFDSKTAYSSKNNQWMQSLAGAFKTGSFDNLLIYTHKEGQETKGHKALESYQHSYQPLTGYFDRYALTGQPDERGHTYYLIKDDCPTLDCPALPRANINRERIITRTSPALTADEKAQTQAMAYQTHTISTKDYTGVDRIHANPMDYKSQSIFYKAGYDLSDRHRIGAVLEHTKQRYNIQDMTLPAYYTKDSIGKQSLTQGSINAETGLAVGNAGIADVMGNPLSGLVFNGGLNGNWGARYSNTRFFDELHKKDRVGLFYQYKNPNRNGWIDKAKVSLDHQSLGLDSQMHRMRCQDYPNMGRCQASIDKPWSWSGTENNHYKERLTLGQLSFDKVISTAKAQHRLNTLVGFSNVKSILERGALAFSYASGGYNHVYTQGHNGSYDKPHIYERVPVTMQHGTACDDSRTDNNSCQPRNITGKHAFIALKDHIYFGDKVDLGLGVRYDNHRFDSNDDWTAVDDYKNWSYNAGLTVRPTDYLALSYRYSNGFRVPAFYEMYGVRTGSSGALSNDTFANRTAPRPEKSTNHEFGVGVQGQFGVLEVSYFQNRYKDLIAKADVKGIHTHSDFYNIQDITLNGVNVLGKIDWYGVYDKLPDGLYSNIAYNEVKVKDRHVYDGFTLTTDPILDAIQPARVVAGIGYDAPSGKWGFNHSLTYSKAKNPDELTGSTYYGKDIAVTIDSKSPKSWYTHDLTGYFMPHKNITVRAGVYNLMDYKYSTWESVRQSSINAVNQDTGTSHARYGATGRNYKVAVEMKF

>CP087811_Core_LactoferrinTransferrinTBDR2
MSHLVKNSFTQHNKPTLLCVAIGMVLFGMPTFANTAEPQVELEGMTITIKPQATRKSNEITGLGKVVKRPNDIDKELVLDIRDLTRYDPGISVVEQGRGATSGYAMRGVDKNRVAIMVDGLNQAQSYLALKTEANGGAINEIEYENIKSIELSKGASSAEYGSGALGGAVGFVSKDSSDIIKDGKQWGFDSKTAYSSKNNQWMQSLAGAFKTGSFDNLLIYTHKEGQETKGHKALESYQHSYQPLTGYFDRYALTGQPDERGHTYYLIKDDCPTLDCPALPRANINRERIITRTSPALTADEKAQTQAMAYQTHTISTKDYTGVDRIHANPMDYKSQSIFYKAGYDLSDRHRIGAVLEHTKQRYNIQDMTLPAYYTKDSIGKQSLTQGSINAETGLAVGNAGIADVMGNPLSGLVFNGGLNGNWGARYSNTRFFDELHKKDRVGLFYQYKNPNRNGWIDKAKVSLDHQSLGLDSQMHRMRCQDYPNMGRCQASIDKPWSWSGTENNHYKERLTLGQLSFDKVISTAKAQHRLNTLVGFSNVKSILERGALAFSYASGGYNHVYTQGHNGSYDKPHIYERVPVTMQHGTACDDSRTDNNSCQPRNITGKHAFIALKDHIYFGDKVDLGLGVRYDNHRFDSNDDWTAVDDYKNWSYNAGLTVRPTDYLALSYRYSNGFRVPAFYEMYGVRTGSSGALSNDTFANRTAPRPEKSTNHEFGVGVQGQFGVLEVSYFQNRYKDLIAKADVKGIHTHSDFYNIQDITLNGVNVLGKIDWYGVYDKLPDGLYSNIAYNEVKVKDRHVYDGFTLTTDPILDAIQPARVVAGIGYDAPSGKWGFNHSLTYSKAKNPDELTGSTYYGKDIAVTIDSKSPKSWYTHDLTGYFMPHKNITVRAGVYNLMDYKYSTWESVRQSSINAVNQDTGTSHARYGATGRNYKVAVEMKF

>CP087806_Core_LactoferrinTransferrinTBDR2
MSHLVKNSFTQHNKPTLLCVAIGMVLFGMPTFANTAEPQVELEGMTITIKPQATRKSNEITGLGKVVKRPNDIDKELVLDIRDLTRYDPGISVVEQGRGATSGYAMRGVDKNRVAIMVDGLNQAQSYLALKTEANGGAINEIEYENIKSIELSKGASSAEYGSGALGGAVGFVSKDSSDIIKDGKQWGFDSKTAYSSKNNQWMQSLAGAFKTGSFDNLLIYTHKEGQETKGHKALESYQHSYQPLTGYFDRYALTGQPDERGHTYYLIKDDCPTLDCPALPRANINRERIITRTSPALTADEKAQTQAMAYQTHTISTKDYTGVDRIHANPMDYKSQSIFYKAGYDLSDRHRIGAVLEHTKQRYNIQDMTLPAYYTKDSIGKQSLTQGSINAETGLAVGNAGIADVMGNPLSGLVFNGGLNGNWGARYSNTRFFDELHKKDRVGLFYQYKNPNRNGWIDKAKVSLDHQSLGLDSQMHRMRCQDYPNMGRCQASIDKPWSWSGTENNHYKERLTLGQLSFDKVISTAKAQHRLNTLVGFSNVKSILERGALAFSYASGGYNHVYTQGHNGSYDKPHIYERVPVTMQHGTACDDSRTDNNSCQPRNITGKHAFIALKDHIYFGDKVDLGLGVRYDNHRFDSNDDWTAVDDYKNWSYNAGLTVRPTDYLALSYRYSNGFRVPAFYEMYGVRTGSSGALSNDTFANRTAPRPEKSTNHEFGVGVQGQFGVLEVSYFQNRYKDLIAKADVKGIHTHSDFYNIQDITLNGVNVLGKIDWYGVYDKLPDGLYSNIAYNEVKVKDRHVYDGFTLTTDPILDAIQPARVVAGIGYDAPSGKWGFNHSLTYSKAKNPDELTGSTYYGKDIAVTIDSKSPKSWYTHDLTGYFMPHKNITVRAGVYNLMDYKYSTWESVRQSSINAVNQDTGTSHARYGATGRNYKVAVEMKF

>CP087800_Core_LactoferrinTransferrinTBDR2
MSHLVKNSFTQHNKPTLLCVAIGMVLFGMPTFANTAEPQVELEGMTITIKPQATRKSNEITGLGKVVKRPNDIDKELVLDIRDLTRYDPGISVVEQGRGATSGYAMRGVDKNRVAIMVDGLNQAQSYLALKTEANGGAINEIEYENIKSIELSKGASSAEYGSGALGGAVGFVSKDSSDIIKDGKQWGFDSKTAYSSKNNQWMQSLAGAFKTGSFDNLLIYTHKEGQETKGHKALESYQHSYQPLTGYFDRYALTGQPDERGHTYYLIKDDCPTLDCPALPRANINRERIITRTSPALTADEKAQTQAMAYQTHTISTKDYTGVDRIHANPMDYKSQSIFYKAGYDLSDRHRIGAVLEHTKQRYNIQDMTLPAYYTKDSIGKQSLTQGSINAETGLAVGNAGIADVMGNPLSGLVFNGGLNGNWGARYSNTRFFDELHKKDRVGLFYQYKNPNRNGWIDKAKVSLDHQSLGLDSQMHRMRCQDYPNMGRCQASIDKPWSWSGTENNHYKERLTLGQLSFDKVISTAKAQHRLNTLVGFSNVKSILERGALAFSYASGGYNHVYTQGHNGSYDKPHIYERVPVTMQHGTACDDSRTDNNSCQPRNITGKHAFIALKDHIYFGDKVDLGLGVRYDNHRFDSNDDWTAVDDYKNWSYNAGLTVRPTDYLALSYRYSNGFRVPAFYEMYGVRTGSSGALSNDTFANRTAPRPEKSTNHEFGVGVQGQFGVLEVSYFQNRYKDLIAKADVKGIHTHSDFYNIQDITLNGVNVLGKIDWYGVYDKLPDGLYSNIAYNEVKVKDRHVYDGFTLTTDPILDAIQPARVVAGIGYDAPSGKWGFNHSLTYSKAKNPDELTGSTYYGKDIAVTIDSKSPKSWYTHDLTGYFMPHKNITVRAGVYNLMDYKYSTWESVRQSSINAVNQDTGTSHARYGATGRNYKVAVEMKF

>CP087773_Core_LactoferrinTransferrinTBDR2
MSHLVKNSFTQHNKPTLLCVAIGMVLFGMPTFANTAEPQVELEGMTITIKPQATRKSNEITGLGKVVKRPNDIDKELVLDIRDLTRYDPGISVVEQGRGATSGYAMRGVDKNRVAIMVDGLNQAQSYLALKTEANGGAINEIEYENIKSIELSKGASSAEYGSGALGGAVGFVSKDSSDIIKDGKQWGFDSKTAYSSKNNQWMQSLAGAFKTGSFDNLLIYTHKEGQETKGHKALESYQHSYQPLTGYFDRYALTGQPDERGHTYYLIKDDCPTLDCPALPRANINRERIITRTSPALTADEKAQTQAMAYQTHTISTKDYTGVDRIHANPMDYKSQSIFYKAGYDLSDRHRIGAVLEHTKQRYNIQDMTLPAYYTKDSIGKQSLTQGSINAETGLAVGNAGIADVMGNPLSGLVFNGGLNGNWGARYSNTRFFDELHKKDRVGLFYQYKNPNRNGWIDKAKVSLDHQSLGLDSQMHRMRCQDYPNMGRCQASIDKPWSWSGTENNHYKERLTLGQLSFDKVISTAKAQHRLNTLVGFSNVKSILERGALAFSYASGGYNHVYTQGHNGSYDKPHIYERVPVTMQHGTACDDSRTDNNSCQPRNITGKHAFIALKDHIYFGDKVDLGLGVRYDNHRFDSNDDWTAVDDYKNWSYNAGLTVRPTDYLALSYRYSNGFRVPAFYEMYGVRTGSSGALSNDTFANRTAPRPEKSTNHEFGVGVQGQFGVLEVSYFQNRYKDLIAKADVKGIHTHSDFYNIQDITLNGVNVLGKIDWYGVYDKLPDGLYSNIAYNEVKVKDRHVYDGFTLTTDPILDAIQPARVVAGIGYDAPSGKWGFNHSLTYSKAKNPDELTGSTYYGKDIAVTIDSKSPKSWYTHDLTGYFMPHKNITVRAGVYNLMDYKYSTWESVRQSSINAVNQDTGTSHARYGATGRNYKVAVEMKF

>CP087765_Core_LactoferrinTransferrinTBDR2
MSHLVKNSFTQHNKPTLLCVAIGMVLFGMPTFANTAEPQVELEGMTITIKPQATRKSNEITGLGKVVKRPNDIDKELVLDIRDLTRYDPGISVVEQGRGATSGYAMRGVDKNRVAIMVDGLNQAQSYLALKTEANGGAINEIEYENIKSIELSKGASSAEYGSGALGGAVGFVSKDSSDIIKDGKQWGFDSKTAYSSKNNQWMQSLAGAFKTGSFDNLLIYTHKEGQETKGHKALESYQHSYQPLTGYFDRYALTGQPDERGHTYYLIKDDCPTLDCPALPRANINRERIITRTSPALTADEKAQTQAMAYQTHTISTKDYTGVDRIHANPMDYKSQSIFYKAGYDLSDRHRIGAVLEHTKQRYNIQDMTLPAYYTKDSIGKQSLTQGSINAETGLAVGNAGIADVMGNPLSGLVFNGGLNGNWGARYSNTRFFDELHKKDRVGLFYQYKNPNRNGWIDKAKVSLDHQSLGLDSQMHRMRCQDYPNMGRCQASIDKPWSWSGTENNHYKERLTLGQLSFDKVISTAKAQHRLNTLVGFSNVKSILERGALAFSYASGGYNHVYTQGHNGSYDKPHIYERVPVTMQHGTACDDSRTDNNSCQPRNITGKHAFIALKDHIYFGDKVDLGLGVRYDNHRFDSNDDWTAVDDYKNWSYNAGLTVRPTDYLALSYRYSNGFRVPAFYEMYGVRTGSSGALSNDTFANRTAPRPEKSTNHEFGVGVQGQFGVLEVSYFQNRYKDLIAKADVKGIHTHSDFYNIQDITLNGVNVLGKIDWYGVYDKLPDGLYSNIAYNEVKVKDRHVYDGFTLTTDPILDAIQPARVVAGIGYDAPSGKWGFNHSLTYSKAKNPDELTGSTYYGKDIAVTIDSKSPKSWYTHDLTGYFMPHKNITVRAGVYNLMDYKYSTWESVRQSSINAVNQDTGTSHARYGATGRNYKVAVEMKF

>CP087830_Core_LactoferrinTransferrinTBDR2
MSHLVKNSFTQHNKPTLLCVAIGMVLFGMPTFANTAEPQVELEGMTITIKPQATRKSNEITGLGKVVKRPNDIDKELVLDIRDLTRYDPGISVVEQGRGATSGYAMRGVDKNRVAIMVDGLNQAQSYLALKTEANGGAINEIEYENIKSIELSKGASSAEYGSGALGGAVGFVSKDSSDIIKDGKQWGFDSKTAYSSKNNQWMQSLAGAFKTGSFDNLLIYTHKEGQETKGHKALESYQHSYQPLTGYFDRYALTGQPDERGHTYYLIKDDCPTLDCPALPRANINRERIITRTSPALTADEKAQTQAMAYQTHTISTKDYTGVDRIHANPMDYKSQSIFYKAGYDLSDRHRIGAVLEHTKQRYNIQDMTLPAYYTKDSIGKQSLTQGSINAETGLAVGNAGIADVMGNPLSGLVFNGGLNGNWGARYSNTRFFDELHKKDRVGLFYQYKNPNRNGWIDKAKVSLDHQSLGLDSQMHRMRCQDYPNMGRCQASIDKPWSWSGTENNHYKERLTLGQLSFDKVISTAKAQHRLNTLVGFSNVKSILERGALAFSYASGGYNHVYTQGHNGSYDKPHIYERVPVTMQHGTACDDSRTDNNSCQPRNITGKHAFIALKDHIYFGDKVDLGLGVRYDNHRFDSNDDWTAVDDYKNWSYNAGLTVRPTDYLALSYRYSNGFRVPAFYEMYGVRTGSSGALSNDTFANRTAPRPEKSTNHEFGVGVQGQFGVLEVSYFQNRYKDLIAKADVKGIHTHSDFYNIQDITLNGVNVLGKIDWYGVYDKLPDGLYSNIAYNEVKVKDRHVYDGFTLTTDPILDAIQPARVVAGIGYDAPSGKWGFNHSLTYSKAKNPDELTGSTYYGKDIAVTIDSKSPKSWYTHDLTGYFMPHKNITVRAGVYNLMDYKYSTWESVRQSSINAVNQDTGTSHARYGATGRNYKVAVEMKF

>CP087823_Core_LactoferrinTransferrinTBDR2
MSHLVKNSFTQHNKPTLLCVAIGMVLFGMPTFANTAEPQVELEGMTITIKPQATRKSNEITGLGKVVKRPNDIDKELVLDIRDLTRYDPGISVVEQGRGATSGYAMRGVDKNRVAIMVDGLNQAQSYLALKTEANGGAINEIEYENIKSIELSKGASSAEYGSGALGGAVGFVSKDSSDIIKDGKQWGFDSKTAYSSKNNQWMQSLAGAFKTGSFDNLLIYTHKEGQETKGHKALESYQHSYQPLTGYFDRYALTGQPDERGHTYYLIKDDCPTLDCPALPRANINRERIITRTSPALTADEKAQTQAMAYQTHTISTKDYTGVDRIHANPMDYKSQSIFYKAGYDLSDRHRIGAVLEHTKQRYNIQDMTLPAYYTKDSIGKQSLTQGSINAETGLAVGNAGIADVMGNPLSGLVFNGGLNGNWGARYSNTRFFDELHKKDRVGLFYQYKNPNRNGWIDKAKVSLDHQSLGLDSQMHRMRCQDYPNMGRCQASIDKPWSWSGTENNHYKERLTLGQLSFDKVISTAKAQHRLNTLVGFSNVKSILERGALAFSYASGGYNHVYTQGHNGSYDKPHIYERVPVTMQHGTACDDSRTDNNSCQPRNITGKHAFIALKDHIYFGDKVDLGLGVRYDNHRFDSNDDWTAVDDYKNWSYNAGLTVRPTDYLALSYRYSNGFRVPAFYEMYGVRTGSSGALSNDTFANRTAPRPEKSTNHEFGVGVQGQFGVLEVSYFQNRYKDLIAKADVKGIHTHSDFYNIQDITLNGVNVLGKIDWYGVYDKLPDGLYSNIAYNEVKVKDRHVYDGFTLTTDPILDAIQPARVVAGIGYDAPSGKWGFNHSLTYSKAKNPDELTGSTYYGKDIAVTIDSKSPKSWYTHDLTGYFMPHKNITVRAGVYNLMDYKYSTWESVRQSSINAVNQDTGTSHARYGATGRNYKVAVEMKF

>CP087825_Core_LactoferrinTransferrinTBDR2
MSHLVKNSFTQHNKPTLLCVAIGMVLFGMPTFANTAEPQVELEGMTITIKPQATRKSNEITGLGKVVKRPNDIDKELVLDIRDLTRYDPGISVVEQGRGATSGYAMRGVDKNRVAIMVDGLNQAQSYLALKTEANGGAINEIEYENIKSIELSKGASSAEYGSGALGGAVGFVSKDSSDIIKDGKQWGFDSKTAYSSKNNQWMQSLAGAFKTGSFDNLLIYTHKEGQETKGHKALESYQHSYQPLTGYFDRYALTGQPDERGHTYYLIKDDCPTLDCPALPRANINRERIITRTSPALTADEKAQTQAMAYQTHTISTKDYTGVDRIHANPMDYKSQSIFYKAGYDLSDRHRIGAVLEHTKQRYNIQDMTLPAYYTKDSIGKQSLTQGSINAETGLAVGNAGIADVMGNPLSGLVFNGGLNGNWGARYSNTRFFDELHKKDRVGLFYQYKNPNRNGWIDKAKVSLDHQSLGLDSQMHRMRCQDYPNMGRCQASIDKPWSWSGTENNHYKERLTLGQLSFDKVISTAKAQHRLNTLVGFSNVKSILERGALAFSYASGGYNHVYTQGHNGSYDKPHIYERVPVTMQHGTACDDSRTDNNSCQPRNITGKHAFIALKDHIYFGDKVDLGLGVRYDNHRFDSNDDWTAVDDYKNWSYNAGLTVRPTDYLALSYRYSNGFRVPAFYEMYGVRTGSSGALSNDTFANRTAPRPEKSTNHEFGVGVQGQFGVLEVSYFQNRYKDLIAKADVKGIHTHSDFYNIQDITLNGVNVLGKIDWYGVYDKLPDGLYSNIAYNEVKVKDRHVYDGFTLTTDPILDAIQPARVVAGIGYDAPSGKWGFNHSLTYSKAKNPDELTGSTYYGKDIAVTIDSKSPKSWYTHDLTGYFMPHKNITVRAGVYNLMDYKYSTWESVRQSSINAVNQDTGTSHARYGATGRNYKVAVEMKF

>CP087828_Core_LactoferrinTransferrinTBDR2
MSHLVKNSFTQHNKPTLLCVAIGMVLFGMPTFANTAEPQVELEGMTITIKPQATRKSNEITGLGKVVKRPNDIDKELVLDIRDLTRYDPGISVVEQGRGATSGYAMRGVDKNRVAIMVDGLNQAQSYLALKTEANGGAINEIEYENIKSIELSKGASSAEYGSGALGGAVGFVSKDSSDIIKDGKQWGFDSKTAYSSKNNQWMQSLAGAFKTGSFDNLLIYTHKEGQETKGHKALESYQHSYQPLTGYFDRYALTGQPDERGHTYYLIKDDCPTLDCPALPRANINRERIITRTSPALTADEKAQTQAMAYQTHTISTKDYTGVDRIHANPMDYKSQSIFYKAGYDLSDRHRIGAVLEHTKQRYNIQDMTLPAYYTKDSIGKQSLTQGSINAETGLAVGNAGIADVMGNPLSGLVFNGGLNGNWGARYSNTRFFDELHKKDRVGLFYQYKNPNRNGWIDKAKVSLDHQSLGLDSQMHRMRCQDYPNMGRCQASIDKPWSWSGTENNHYKERLTLGQLSFDKVISTAKAQHRLNTLVGFSNVKSILERGALAFSYASGGYNHVYTQGHNGSYDKPHIYERVPVTMQHGTACDDSRTDNNSCQPRNITGKHAFIALKDHIYFGDKVDLGLGVRYDNHRFDSNDDWTAVDDYKNWSYNAGLTVRPTDYLALSYRYSNGFRVPAFYEMYGVRTGSSGALSNDTFANRTAPRPEKSTNHEFGVGVQGQFGVLEVSYFQNRYKDLIAKADVKGIHTHSDFYNIQDITLNGVNVLGKIDWYGVYDKLPDGLYSNIAYNEVKVKDRHVYDGFTLTTDPILDAIQPARVVAGIGYDAPSGKWGFNHSLTYSKAKNPDELTGSTYYGKDIAVTIDSKSPKSWYTHDLTGYFMPHKNITVRAGVYNLMDYKYSTWESVRQSSINAVNQDTGTSHARYGATGRNYKVAVEMKF

>CP087768_Core_LactoferrinTransferrinTBDR2
MSHLVKNSFTQHNKPTLLCVAIGMVLFGMPTFANTAEPQVELEGMTITIKPQATRKSNEITGLGKVVKRPNDIDKELVLDIRDLTRYDPGISVVEQGRGATSGYAMRGVDKNRVAIMVDGLNQAQSYLALKTEANGGAINEIEYENIKSIELSKGASSAEYGSGALGGAVGFVSKDSSDIIKDGKQWGFDSKTAYSSKNNQWMQSLAGAFKTGSFDNLLIYTHKEGQETKGHKALESYQHSYQPLTGYFDRYALTGQPDERGHTYYLIKDDCPTLDCPALPRANINRERIITRTSPALTADEKAQTQAMAYQTHTISTKDYTGVDRIHANPMDYKSQSIFYKAGYDLSDRHRIGAVLEHTKQRYNIQDMTLPAYYTKDSIGKQSLTQGSINAETGLAVGNAGIADVMGNPLSGLVFNGGLNGNWGARYSNTRFFDELHKKDRVGLFYQYKNPNRNGWIDKAKVSLDHQSLGLDSQMHRMRCQDYPNMGRCQASIDKPWSWSGTENNHYKERLTLGQLSFDKVISTAKAQHRLNTLVGFSNVKSILERGALAFSYASGGYNHVYTQGHNGSYDKPHIYERVPVTMQHGTACDDSRTDNNSCQPRNITGKHAFIALKDHIYFGDKVDLGLGVRYDNHRFDSNDDWTAVDDYKNWSYNAGLTVRPTDYLALSYRYSNGFRVPAFYEMYGVRTGSSGALSNDTFANRTAPRPEKSTNHEFGVGVQGQFGVLEVSYFQNRYKDLIAKADVKGIHTHSDFYNIQDITLNGVNVLGKIDWYGVYDKLPDGLYSNIAYNEVKVKDRHVYDGFTLTTDPILDAIQPARVVAGIGYDAPSGKWGFNHSLTYSKAKNPDELTGSTYYGKDIAVTIDSKSPKSWYTHDLTGYFMPHKNITVRAGVYNLMDYKYSTWESVRQSSINAVNQDTGTSHARYGATGRNYKVAVEMKF

>CP030241_Core_LactoferrinTransferrinTBDR2
MSHLVKNSFTQHNKPTLLCVAIGMVLFGMPTFANTAEPQVELEGMTITIKPQATRKSNEITGLGKVVKRPNDIDKELVLDIRDLTRYDPGISVVEQGRGATSGYAMRGVDKNRVAIMVDGLNQAQSYLALKTEANGGAINEIEYENIKSIELSKGASSAEYGSGALGGAVGFVSKDSSDIIKDGKQWGFDSKTAYSSKNNQWMQSLAGAFKTGSFDNLLIYTHKEGQETKGHKALESYQHSYQPLTGYFDRYALTGQPDERGHTYYLIKDDCPTLDCPALPRANINRERIITRTSPALTADEKAQTQAMAYQTHTISTKDYTGVDRIHANPMDYKSQSIFYKAGYDLSDRHRIGAVLEHTKQRYNIQDMTLPAYYTKDSIGKQSLTQGSINAETGLAVGNAGIADVMGNPLSGLVFNGGLNGNWGARYSNTRFFDELHKKDRVGLFYQYKNPNRNGWIDKAKVSLDHQSLGLDSQMHRMRCQDYPNMGRCQASIDKPWSWSGTENNHYKERLTLGQLSFDKVISTAKAQHRLNTLVGFSNVKSILERGALAFSYASGGYNHVYTQGHNGSYDKPHIYERVPVTMQHGTACDDSRTDNNSCQPRNITGKHAFIALKDHIYFGDKVDLGLGVRYDNHRFDSNDDWTAVDDYKNWSYNAGLTVRPTDYLALSYRYSNGFRVPAFYEMYGVRTGSSGALSNDTFANRTAPRPEKSTNHEFGVGVQGQFGVLEVSYFQNRYKDLIAKADVKGIHTHSDFYNIQDITLNGVNVLGKIDWYGVYDKLPDGLYSNIAYNEVKVKDRHVYDGFTLTTDPILDAIQPARVVAGIGYDAPSGKWGFNHSLTYSKAKNPDELTGSTYYGKDIAVTIDSKSPKSWYTHDLTGYFMPHKNITVRAGVYNLMDYKYSTWESVRQSSINAVNQDTGTSHARYGATGRNYKVAVEMKF

>CP087781_Core_LactoferrinTransferrinTBDR2
MSHLVKNSFTQHNKPTLLCVAIGMVLFGMPTFANTAEPQVELEGMTITIKPQATRKSNEITGLGKVVKRPNDIDKELVLDIRDLTRYDPGISVVEQGRGATSGYAMRGVDKNRVAIMVDGLNQAQSYLALKTEANGGAINEIEYENIKSIELSKGASSAEYGSGALGGAVGFVSKDSSDIIKDGKQWGFDSKTAYSSKNNQWMQSLAGAFKTGSFDNLLIYTHKEGQETKGHKALESYQHSYQPLTGYFDRYALTGQPDERGHTYYLIKDDCPTLDCPALPRANINRERIITRTSPALTADEKAQTQAMAYQTHTISTKDYTGVDRIHANPMDYKSQSIFYKAGYDLSDRHRIGAVLEHTKQRYNIQDMTLPAYYTKDSIGKQSLTQGSINAETGLAVGNAGIADVMGNPLSGLVFNGGLNGNWGARYSNTRFFDELHKKDRVGLFYQYKNPNRNGWIDKAKVSLDHQSLGLDSQMHRMRCQDYPNMGRCQASIDKPWSWSGTENNHYKERLTLGQLSFDKVISTAKAQHRLNTLVGFSNVKSILERGALAFSYASGGYNHVYTQGHNGSYDKPHIYERVPVTMQHGTACDDSRTDNNSCQPRNITGKHAFIALKDHIYFGDKVDLGLGVRYDNHRFDSNDDWTAVDDYKNWSYNAGLTVRPTDYLALSYRYSNGFRVPAFYEMYGVRTGSSGALSNDTFANRTAPRPEKSTNHEFGVGVQGQFGVLEVSYFQNRYKDLIAKADVKGIHTHSDFYNIQDITLNGVNVLGKIDWYGVYDKLPDGLYSNIAYNEVKVKDRHVYDGFTLTTDPILDAIQPARVVAGIGYDAPSGKWGFNHSLTYSKAKNPDELTGSTYYGKDIAVTIDSKSPKSWYTHDLTGYFMPHKNITVRAGVYNLMDYKYSTWESVRQSSINAVNQDTGTSHARYGATGRNYKVAVEMKF

>CP087784_Core_LactoferrinTransferrinTBDR2
MSHLVKNSFTQHNKPTLLCVAIGMVLFGMPTFANTAEPQVELEGMTITIKPQATRKSNEITGLGKVVKRPNDIDKELVLDIRDLTRYDPGISVVEQGRGATSGYAMRGVDKNRVAIMVDGLNQAQSYLALKTEANGGAINEIEYENIKSIELSKGASSAEYGSGALGGAVGFVSKDSSDIIKDGKQWGFDSKTAYSSKNNQWMQSLAGAFKTGSFDNLLIYTHKEGQETKGHKALESYQHSYQPLTGYFDRYALTGQPDERGHTYYLIKDDCPTLDCPALPRANINRERIITRTSPALTADEKAQTQAMAYQTHTISTKDYTGVDRIHANPMDYKSQSIFYKAGYDLSDRHRIGAVLEHTKQRYNIQDMTLPAYYTKDSIGKQSLTQGSINAETGLAVGNAGIADVMGNPLSGLVFNGGLNGNWGARYSNTRFFDELHKKDRVGLFYQYKNPNRNGWIDKAKVSLDHQSLGLDSQMHRMRCQDYPNMGRCQASIDKPWSWSGTENNHYKERLTLGQLSFDKVISTAKAQHRLNTLVGFSNVKSILERGALAFSYASGGYNHVYTQGHNGSYDKPHIYERVPVTMQHGTACDDSRTDNNSCQPRNITGKHAFIALKDHIYFGDKVDLGLGVRYDNHRFDSNDDWTAVDDYKNWSYNAGLTVRPTDYLALSYRYSNGFRVPAFYEMYGVRTGSSGALSNDTFANRTAPRPEKSTNHEFGVGVQGQFGVLEVSYFQNRYKDLIAKADVKGIHTHSDFYNIQDITLNGVNVLGKIDWYGVYDKLPDGLYSNIAYNEVKVKDRHVYDGFTLTTDPILDAIQPARVVAGIGYDAPSGKWGFNHSLTYSKAKNPDELTGSTYYGKDIAVTIDSKSPKSWYTHDLTGYFMPHKNITVRAGVYNLMDYKYSTWESVRQSSINAVNQDTGTSHARYGATGRNYKVAVEMKF

>CP087856_Core_LactoferrinTransferrinTBDR2
MSHLVKNSFTQHNKPTLLCVAIGMVLFGMPTFANTAEPQVELEGMTITIKPQATRKSNEITGLGKVVKRPNDIDKELVLDIRDLTRYDPGISVVEQGRGATSGYAMRGVDKNRVAIMVDGLNQAQSYLALKTEANGGAINEIEYENIKSIELSKGASSAEYGSGALGGAVGFVSKDSSDIIKDGKQWGFDSKTAYSSKNNQWMQSLAGAFKTGSFDNLLIYTHKEGQETKGHKALESYQHSYQPLTGYFDRYALTGQPDERGHTYYLIKDDCPTLDCPALPRANINRERIITRTSPALTADEKAQTQAMAYQTHTISTKDYTGVDRIHANPMDYKSQSIFYKAGYDLSDRHRIGAVLEHTKQRYNIQDMTLPAYYTKDSIGKQSLTQGSINAETGLAVGNAGIADVMGNPLSGLVFNGGLNGNWGARYSNTRFFDELHKKDRVGLFYQYKNPNRNGWIDKAKVSLDHQSLGLDSQMHRMRCQDYPNMGRCQASIDKPWSWSGTENNHYKERLTLGQLSFDKVISTAKAQHRLNTLVGFSNVKSILERGALAFSYASGGYNHVYTQGHNGSYDKPHIYERVPVTMQHGTACDDSRTDNNSCQPRNITGKHAFIALKDHIYFGDKVDLGLGVRYDNHRFDSNDDWTAVDDYKNWSYNAGLTVRPTDYLALSYRYSNGFRVPAFYEMYGVRTGSSGALSNDTFANRTAPRPEKSTNHEFGVGVQGQFGVLEVSYFQNRYKDLIAKADVKGIHTHSDFYNIQDITLNGVNVLGKIDWYGVYDKLPDGLYSNIAYNEVKVKDRHVYDGFTLTTDPILDAIQPARVVAGIGYDAPSGKWGFNHSLTYSKAKNPDELTGSTYYGKDIAVTIDSKSPKSWYTHDLTGYFMPHKNITVRAGVYNLMDYKYSTWESVRQSSINAVNQDTGTSHARYGATGRNYKVAVEMKF

>CP087859_Core_LactoferrinTransferrinTBDR2
MSHLVKNSFTQHNKPTLLCVAIGMVLFGMPTFANTAEPQVELEGMTITIKPQATRKSNEITGLGKVVKRPNDIDKELVLDIRDLTRYDPGISVVEQGRGATSGYAMRGVDKNRVAIMVDGLNQAQSYLALKTEANGGAINEIEYENIKSIELSKGASSAEYGSGALGGAVGFVSKDSSDIIKDGKQWGFDSKTAYSSKNNQWMQSLAGAFKTGSFDNLLIYTHKEGQETKGHKALESYQHSYQPLTGYFDRYALTGQPDERGHTYYLIKDDCPTLDCPALPRANINRERIITRTSPALTADEKAQTQAMAYQTHTISTKDYTGVDRIHANPMDYKSQSIFYKAGYDLSDRHRIGAVLEHTKQRYNIQDMTLPAYYTKDSIGKQSLTQGSINAETGLAVGNAGIADVMGNPLSGLVFNGGLNGNWGARYSNTRFFDELHKKDRVGLFYQYKNPNRNGWIDKAKVSLDHQSLGLDSQMHRMRCQDYPNMGRCQASIDKPWSWSGTENNHYKERLTLGQLSFDKVISTAKAQHRLNTLVGFSNVKSILERGALAFSYASGGYNHVYTQGHNGSYDKPHIYERVPVTMQHGTACDDSRTDNNSCQPRNITGKHAFIALKDHIYFGDKVDLGLGVRYDNHRFDSNDDWTAVDDYKNWSYNAGLTVRPTDYLALSYRYSNGFRVPAFYEMYGVRTGSSGALSNDTFANRTAPRPEKSTNHEFGVGVQGQFGVLEVSYFQNRYKDLIAKADVKGIHTHSDFYNIQDITLNGVNVLGKIDWYGVYDKLPDGLYSNIAYNEVKVKDRHVYDGFTLTTDPILDAIQPARVVAGIGYDAPSGKWGFNHSLTYSKAKNPDELTGSTYYGKDIAVTIDSKSPKSWYTHDLTGYFMPHKNITVRAGVYNLMDYKYSTWESVRQSSINAVNQDTGTSHARYGATGRNYKVAVEMKF

>CP087793_Core_LactoferrinTransferrinTBDR2
MSHLVKNSFTQHNKPTLLCVAIGMVLFGMPTFANTAEPQVELEGMTITIKPQATRKSNEITGLGKVVKRPNDIDKELVLDIRDLTRYDPGISVVEQGRGATSGYAMRGVDKNRVAIMVDGLNQAQSYLALKTEANGGAINEIEYENIKSIELSKGASSAEYGSGALGGAVGFVSKDSSDIIKDGKQWGFDSKTAYSSKNNQWMQSLAGAFKTGSFDNLLIYTHKEGQETKGHKALESYQHSYQPLTGYFDRYALTGQPDERGHTYYLIKDDCPTLDCPALPRANINRERIITRTSPALTADEKAQTQAMAYQTHTISTKDYTGVDRIHANPMDYKSQSIFYKAGYDLSDRHRIGAVLEHTKQRYNIQDMTLPAYYTKDSIGKQSLTQGSINAETGLAVGNAGIADVMGNPLSGLVFNGGLNGNWGARYSNTRFFDELHKKDRVGLFYQYKNPNRNGWIDKAKVSLDHQSLGLDSQMHRMRCQDYPNMGRCQASIDKPWSWSGTENNHYKERLTLGQLSFDKVISTAKAQHRLNTLVGFSNVKSILERGALAFSYASGGYNHVYTQGHNGSYDKPHIYERVPVTMQHGTACDDSRTDNNSCQPRNITGKHAFIALKDHIYFGDKVDLGLGVRYDNHRFDSNDDWTAVDDYKNWSYNAGLTVRPTDYLALSYRYSNGFRVPAFYEMYGVRTGSSGALSNDTFANRTAPRPEKSTNHEFGVGVQGQFGVLEVSYFQNRYKDLIAKADVKGIHTHSDFYNIQDITLNGVNVLGKIDWYGVYDKLPDGLYSNIAYNEVKVKDRHVYDGFTLTTDPILDAIQPARVVAGIGYDAPSGKWGFNHSLTYSKAKNPDELTGSTYYGKDIAVTIDSKSPKSWYTHDLTGYFMPHKNITVRAGVYNLMDYKYSTWESVRQSSINAVNQDTGTSHARYGATGRNYKVAVEMKF

>CP087803_Core_LactoferrinTransferrinTBDR2
MSHLVKNSFTQHNKPTLLCVAIGMVLFGMPTFANTAEPQVELEGMTITIKPQATRKSNEITGLGKVVKRPNDIDKELVLDIRDLTRYDPGISVVEQGRGATSGYAMRGVDKNRVAIMVDGLNQAQSYLALKTEANGGAINEIEYENIKSIELSKGASSAEYGSGALGGAVGFVSKDSSDIIKDGKQWGFDSKTAYSSKNNQWMQSLAGAFKTGSFDNLLIYTHKEGQETKGHKALESYQHSYQPLTGYFDRYALTGQPDERGHTYYLIKDDCPTLDCPALPRANINRERIITRTSPALTADEKAQTQAMAYQTHTISTKDYTGVDRIHANPMDYKSQSIFYKAGYDLSDRHRIGAVLEHTKQRYNIQDMTLPAYYTKDSIGKQSLTQGSINAETGLAVGNAGIADVMGNPLSGLVFNGGLNGNWGARYSNTRFFDELHKKDRVGLFYQYKNPNRNGWIDKAKVSLDHQSLGLDSQMHRMRCQDYPNMGRCQASIDKPWSWSGTENNHYKERLTLGQLSFDKVISTAKAQHRLNTLVGFSNVKSILERGALAFSYASGGYNHVYTQGHNGSYDKPHIYERVPVTMQHGTACDDSRTDNNSCQPRNITGKHAFIALKDHIYFGDKVDLGLGVRYDNHRFDSNDDWTAVDDYKNWSYNAGLTVRPTDYLALSYRYSNGFRVPAFYEMYGVRTGSSGALSNDTFANRTAPRPEKSTNHEFGVGVQGQFGVLEVSYFQNRYKDLIAKADVKGIHTHSDFYNIQDITLNGVNVLGKIDWYGVYDKLPDGLYSNIAYNEVKVKDRHVYDGFTLTTDPILDAIQPARVVAGIGYDAPSGKWGFNHSLTYSKAKNPDELTGSTYYGKDIAVTIDSKSPKSWYTHDLTGYFMPHKNITVRAGVYNLMDYKYSTWESVRQSSINAVNQDTGTSHARYGATGRNYKVAVEMKF

>CP087788_Core_LactoferrinTransferrinTBDR2
MSHLVKNSFTQHNKPTLLCVAIGMVLFGMPTFANTAEPQVELEGMTITIKPQATRKSNEITGLGKVVKRPNDIDKELVLDIRDLTRYDPGISVVEQGRGATSGYAMRGVDKNRVAIMVDGLNQAQSYLALKTEANGGAINEIEYENIKSIELSKGASSAEYGSGALGGAVGFVSKDSSDIIKDGKQWGFDSKTAYSSKNNQWMQSLAGAFKTGSFDNLLIYTHKEGQETKGHKALESYQHSYQPLTGYFDRYALTGQPDERGHTYYLIKDDCPTLDCPALPRANINRERIITRTSPALTADEKAQTQAMAYQTHTISTKDYTGVDRIHANPMDYKSQSIFYKAGYDLSDRHRIGAVLEHTKQRYNIQDMTLPAYYTKDSIGKQSLTQGSINAETGLAVGNAGIADVMGNPLSGLVFNGGLNGNWGARYSNTRFFDELHKKDRVGLFYQYKNPNRNGWIDKAKVSLDHQSLGLDSQMHRMRCQDYPNMGRCQASIDKPWSWSGTENNHYKERLTLGQLSFDKVISTAKAQHRLNTLVGFSNVKSILERGALAFSYASGGYNHVYTQGHNGSYDKPHIYERVPVTMQHGTACDDSRTDNNSCQPRNITGKHAFIALKDHIYFGDKVDLGLGVRYDNHRFDSNDDWTAVDDYKNWSYNAGLTVRPTDYLALSYRYSNGFRVPAFYEMYGVRTGSSGALSNDTFANRTAPRPEKSTNHEFGVGVQGQFGVLEVSYFQNRYKDLIAKADVKGIHTHSDFYNIQDITLNGVNVLGKIDWYGVYDKLPDGLYSNIAYNEVKVKDRHVYDGFTLTTDPILDAIQPARVVAGIGYDAPSGKWGFNHSLTYSKAKNPDELTGSTYYGKDIAVTIDSKSPKSWYTHDLTGYFMPHKNITVRAGVYNLMDYKYSTWESVRQSSINAVNQDTGTSHARYGATGRNYKVAVEMKF

>CP087798_Core_LactoferrinTransferrinTBDR2
MSHLVKNSFTQHNKPTLLCVAIGMVLFGMPTFANTAEPQVELEGMTITIKPQATRKSNEITGLGKVVKRPNDIDKELVLDIRDLTRYDPGISVVEQGRGATSGYAMRGVDKNRVAIMVDGLNQAQSYLALKTEANGGAINEIEYENIKSIELSKGASSAEYGSGALGGAVGFVSKDSSDIIKDGKQWGFDSKTAYSSKNNQWMQSLAGAFKTGSFDNLLIYTHKEGQETKGHKALESYQHSYQPLTGYFDRYALTGQPDERGHTYYLIKDDCPTLDCPALPRANINRERIITRTSPALTADEKAQTQAMAYQTHTISTKDYTGVDRIHANPMDYKSQSIFYKAGYDLSDRHRIGAVLEHTKQRYNIQDMTLPAYYTKDSIGKQSLTQGSINAETGLAVGNAGIADVMGNPLSGLVFNGGLNGNWGARYSNTRFFDELHKKDRVGLFYQYKNPNRNGWIDKAKVSLDHQSLGLDSQMHRMRCQDYPNMGRCQASIDKPWSWSGTENNHYKERLTLGQLSFDKVISTAKAQHRLNTLVGFSNVKSILERGALAFSYASGGYNHVYTQGHNGSYDKPHIYERVPVTMQHGTACDDSRTDNNSCQPRNITGKHAFIALKDHIYFGDKVDLGLGVRYDNHRFDSNDDWTAVDDYKNWSYNAGLTVRPTDYLALSYRYSNGFRVPAFYEMYGVRTGSSGALSNDTFANRTAPRPEKSTNHEFGVGVQGQFGVLEVSYFQNRYKDLIAKADVKGIHTHSDFYNIQDITLNGVNVLGKIDWYGVYDKLPDGLYSNIAYNEVKVKDRHVYDGFTLTTDPILDAIQPARVVAGIGYDAPSGKWGFNHSLTYSKAKNPDELTGSTYYGKDIAVTIDSKSPKSWYTHDLTGYFMPHKNITVRAGVYNLMDYKYSTWESVRQSSINAVNQDTGTSHARYGATGRNYKVAVEMKF

>CP011378_Core_LactoferrinTransferrinTBDR
MNFRPKYLPLVITAMLCSNLPAFANNNGDDPSVELETLSVIIKKRLHAKSEEVTGLGKTIKTMDDLNKNQVLSVKDLVKDVAGVAVVEQGRGASSGYTIRGMDKNRVAVTVDGIAQIQSYLTQKRQVGDGREGSGAINEIELENVSGVQISQGASGSETGSGALGGAVSFRTKSIDDVLDADDNFSAFYKGAYASKNKQKMHSVGAALRHKKADLFVQYTDRTKETVKPHNDIYQTNYKVWRWGGSQVDFDKQAIAFENDPRRQFIIIDECPTYVDNDPSSMAGCTKPKLGIKPVLETMDAKEYTGDKRVLPDPMQYDSKSVLIKAGFNPSSTQRVELLTEKTTQNYNSRDMTKTAYHLVPNQGQGNLAQSPLVYRGQSYQEGYVTNAKIGLWTQAQFFDEKHDKSRYGINYRYQNPKDFRWFDELNLSVDKQNVTIDHLQIEKYCSPYPTVDRNCTPSADKPNSAERQNRKVYSEDHLLWRADFSKNLSGDIINHRLNLGFGLDKFRSNLWIGDIKERYHRLDFKFVADIKDSNGNFIEAYRINQYQEGTDICQEAQQYLGEARKCGDRPITGHNAYATFKDTISIGDLANITLGVRHDTHRFNSDDDWTGTGKYRNLSYNGSLVLKPTDHVDLLYRISSGYRVPSFKELFGYRLDGLTKEENSDQHYRTNVKPEKARNQEFGIAFHGNLGEVTATYFDNRYNDLIDLTLKGDQWGYRNYQDVHLAGHSIQAKAYLGELWDKLPMGLTASANYLKTKVKDNHIKEGFEYGSGYFLDTISPTRYALSLDYTADSDKWGLGATWIFSDAKKDNELTTLVASPSGTYEKVATKVNSKAWRTLDLSAFYQPTDKLTVRAGIDNVFNYRYSPWESLRQTSVVSGNQHTQGLPSQYAASGRNFVLSLQAKF

>CP011379_Core_LactoferrinTransferrinTBDR
MNFRPKYLPLVITAMLCSNLPAFANNNGDDPSVELETLSVIIKKRLHAKSEEVTGLGKTIKTMDDLNKNQVLSVKDLVKDVAGVAVVEQGRGASSGYTIRGMDKNRVAVTVDGIAQIQSYLTQKRQVGDGREGSGAINEIELENVSGVQISQGASGSETGSGALGGAVSFRTKSIDDVLDADDNFSAFYKGAYASKNKQKMHSVGAALRHKKADLFVQYTDRTKETVKPHNDIYQTNYKVWRWGGSQVDFDKQAIAFENDPRRQFIIIDECPTYVDNDPSSMAGCTKPKLGIKPVLETMDAKEYTGDKRVLPDPMQYDSKSVLIKAGFNPSSTQRVELLTEKTTQNYNSRDMTKTAYHLVPNQGQGNLAQSPLVYRGQSYQEGYVTNAKIGLWTQAQFFDEKHDKSRYGINYRYQNPKDFRWFDELNLSVDKQNVTIDHLQIEKYCSPYPTVDRNCTPSADKPNSAERQNRKVYSEDHLLWRADFSKNLSGDIINHRLNLGFGLDKFRSNLWIGDIKERYHRLDFKFVADIKDSNGNFIEAYRINQYQEGTDICQEAQQYLGEARKCGDRPITGHNAYATFKDTISIGDLANITLGVRHDTHRFNSDDDWTGTGKYRNLSYNGSLVLKPTDHVDLLYRISSGYRVPSFKELFGYRLDGLTKEENSDQHYRTNVKPEKARNQEFGIAFHGNLGEVTATYFDNRYNDLIDLTLKGDQWGYRNYQDVHLAGHSIQAKAYLGELWDKLPMGLTASANYLKTKVKDNHIKEGFEYGSGYFLDTISPTRYALSLDYTADSDKWGLGATWIFSDAKKDNELTTLVASPSGTYEKVATKVNSKAWRTLDLSAFYQPTDKLTVRAGIDNVFNYRYSPWESLRQTSVVSGNQHTQGLPSQYAASGRNFVLSLQAKF

>CP011376_Core_LactoferrinTransferrinTBDR
MNFRPKYLPLVITAMLCSNLPAFANNNGDDPSVELETLSVIIKKRLHAKSEEVTGLGKTIKTMDDLNKNQVLSVKDLVKDVAGVAVVEQGRGASSGYTIRGMDKNRVAVTVDGIAQIQSYLTQKRQVGDGREGSGAINEIELENVSGVQISQGASGSETGSGALGGAVSFRTKSIDDVLDADDNFSAFYKGAYASKNKQKMHSVGAALRHKKADLFVQYTDRTKETVKPHNDIYQTNYKVWRWGGSQVDFDKQAIAFENDPRRQFIIIDECPTYVDNDPSSMAGCTKPKLGIKPVLETMDAKEYTGDKRVLPDPMQYDSKSVLIKAGFNPSSTQRVELLTEKTTQNYNSRDMTKTAYHLVPNQGQGNLAQSPLVYRGQSYQEGYVTNAKIGLWTQAQFFDEKHDKSRYGINYRYQNPKDFRWFDELNLSVDKQNVTIDHLQIEKYCSPYPTVDRNCTPSADKPNSAERQNRKVYSEDHLLWRADFSKNLSGDIINHRLNLGFGLDKFRSNLWIGDIKERYHRLDFKFVADIKDSNGNFIEAYRINQYQEGTDICQEAQQYLGEARKCGDRPITGHNAYATFKDTISIGDLANITLGVRHDTHRFNSDDDWTGTGKYRNLSYNGSLVLKPTDHVDLLYRISSGYRVPSFKELFGYRLDGLTKEENSDQHYRTNVKPEKARNQEFGIAFHGNLGEVTATYFDNRYNDLIDLTLKGDQWGYRNYQDVHLAGHSIQAKAYLGELWDKLPMGLTASANYLKTKVKDNHIKEGFEYGSGYFLDTISPTRYALSLDYTADSDKWGLGATWIFSDAKKDNELTTLVASPSGTYEKVATKVNSKAWRTLDLSAFYQPTDKLTVRAGIDNVFNYRYSPWESLRQTSVVSGNQHTQGLPSQYAASGRNFVLSLQAKF

>CP011377_Core_LactoferrinTransferrinTBDR
MNFRPKYLPLVITAMLCSNLPAFANNNGDDPSVELETLSVIIKKRLHAKSEEVTGLGKTIKTMDDLNKNQVLSVKDLVKDVAGVAVVEQGRGASSGYTIRGMDKNRVAVTVDGIAQIQSYLTQKRQVGDGREGSGAINEIELENVSGVQISQGASGSETGSGALGGAVSFRTKSIDDVLDADDNFSAFYKGAYASKNKQKMHSVGAALRHKKADLFVQYTDRTKETVKPHNDIYQTNYKVWRWGGSQVDFDKQAIAFENDPRRQFIIIDECPTYVDNDPSSMAGCTKPKLGIKPVLETMDAKEYTGDKRVLPDPMQYDSKSVLIKAGFNPSSTQRVELLTEKTTQNYNSRDMTKTAYHLVPNQGQGNLAQSPLVYRGQSYQEGYVTNAKIGLWTQAQFFDEKHDKSRYGINYRYQNPKDFRWFDELNLSVDKQNVTIDHLQIEKYCSPYPTVDRNCTPSADKPNSAERQNRKVYSEDHLLWRADFSKNLSGDIINHRLNLGFGLDKFRSNLWIGDIKERYHRLDFKFVADIKDSNGNFIEAYRINQYQEGTDICQEAQQYLGEARKCGDRPITGHNAYATFKDTISIGDLANITLGVRHDTHRFNSDDDWTGTGKYRNLSYNGSLVLKPTDHVDLLYRISSGYRVPSFKELFGYRLDGLTKEENSDQHYRTNVKPEKARNQEFGIAFHGNLGEVTATYFDNRYNDLIDLTLKGDQWGYRNYQDVHLAGHSIQAKAYLGELWDKLPMGLTASANYLKTKVKDNHIKEGFEYGSGYFLDTISPTRYALSLDYTADSDKWGLGATWIFSDAKKDNELTTLVASPSGTYEKVATKVNSKAWRTLDLSAFYQPTDKLTVRAGIDNVFNYRYSPWESLRQTSVVSGNQHTQGLPSQYAASGRNFVLSLQAKF

>CP011381_Core_LactoferrinTransferrinTBDR
MNFRPKYLPLVITAMLCSSLPAFANNDGDDPSVELETLSVTIKKRLNAKSEEVTGLGKTIKTMEDLNKNQVLSVKDMVKDVAGVAVVEQGRGASSGYTIRGMDKNRVAVNVDGIAQIQSYLTQKRQFGDGREGSGAINEIELENVSGVQISQGASGSETGSGALGGAVSFRTKSIDDVLDADDNFSAFYKGAYASKNKQKMHSVGAALRHKKADLFVQYTDRTKETVKPHSDIYQTNYEVWRWGGSQVDFDKQAIAPTNDPKRQFIIIDECPTYVDKDPSSVAGCTKPKLDIKPVLETMGAKEYTGDKRVLPDPMEYDSKSVLIKTGFNPSSTQRVELLTEKTTQNYNSRDMTKTAYHLAANHGRGNLAQSPLVYRGQSHQEGYATDAKIGLWTQAQFFDEKHDKSRYGINYRYQSPKDFRWFDELNLSVDKQTVTIDHLQIEKYCSPYPTVDRNCTPSADKPNSAERQNRKVYSEDHLLWRADFSKNLSGDIINHRLNLGLGLDKFRSNLWIGDVKERYHRLDFKFVDDIKDSNGNFIEAYRTNQYQEGTDICEESQQYLGEARKCGDRPITGHNAYATFKDTISVGDLANITLGVRHDTHRFNSDDDWTGTGKYRNLSYNGSLVLKPTDHVDLLYRISSGYRVPSFKELFGYRLDGLTKGENDDQHYRTNVKPEKAHNQEFGIAFHGNLGEITATYFDNRYSDLIDLTLKGDQWGYRNYQDVRLAGHSVQAKAYLGELWDKLPVGLTASANYLKTKVKDSHIKEGFEYGSGYFLDTISPTRYALSLDYTADSDKWGLGATWIFSDAKKDTELTTLVASPSGTYEKVATTVNSKAWRTLDLSAFYQPTDNLTVRAGIDNVFNYRYSPWESLRQTSVVSGNQHTQGLPSQYAASGRNFVLSVQTKF

>CP011380_Core_LactoferrinTransferrinTBDR
MNFRPKYLPLVITAMLCSSLPAFANNDGDDPSVELETLSVTIKKRLNAKSEEVTGLGKTIKTMEDLNKNQVLSVKDMVKDVAGVAVVEQGRGASSGYTIRGMDKNRVAVNVDGIAQIQSYLTQKRQFGDGREGSGAINEIELENVSGVQISQGASGSETGSGALGGAVSFRTKSIDDVLDADDNFSAFYKGAYASKNKQKMHSVGAALRHKKADLFVQYTDRTKETVKPHSDIYKTNYEVWRWGGSQVDFDKQAIAPTNDPKRQFIIIDECPTYVDKDPSSVTGCTKPKLDIKPVLETMGAKEYTGDKRVLPDPMEYDSKSILIKTGFNPSSTQRVELLTEKTTQNYNSRDMTKTAYHLAANHGRGNLAQSPLVYRGQSHQEGYATDAKIGLWTQAQFFDEKHDKSRYGINYRYQSPKDFRWFDELNLSVDKQTVTINHLQIEKYCSPYPTVDRNCTPSADKPNSAERQNRKVYSEDHLLWRADFSKNLSGDIINHRLNLGLGLDKFRSNLWIGDVKERYHRLDFKFVDDIKDSNGNFIEAYRTNQYQEGTDICQESQQYLGEARKCGDRPITGHNAYATFKDTISIGDLANITLGVRHDTHRFNSDDDWTGTGKYRNLSYNGSLVLKPTDHVDLLYRISSGYRVPSFKELFGYRLDGLTKGENDDQHYRTNVKPEKAHNQEFGIAFHGNLGEITATYFDNRYSDLIDLTLKGDQWGYRNYQDVRLAGHSVQAKAYLGELWDKLPVGLTASANYLKTKVKDSHIKEGFEYGSGYFLDTISPTRYALSLDYTADSDKWGLGATWIFSDAKKDTELTTLVASPSGTYEKVATTVNSKAWRTLDLSAFYQPTDNLTVRAGIDNVFNYRYSPWESLRQTSVVSGNQHTQGLPSQYAASGRNFVLSVQTKF

>CP011374_Core_LactoferrinTransferrinTBDR
MNFRPKYLPLVITAMLCSSLPAFANNDGDDPRVELETLSVTIKKRLNAKSEEVTGLGKTIKTMEDLNKNQVLSVKDMVKDVAGVAVVEQGRGASSGYTIRGMDKNRVAVNVDGIAQIQSYLTQKRQFGDGREGSGAINEIELENVSGVQISQGASGSETGSGALGGAVSFRTKSIDDVLDADDNFSAFYKGAYASKNKQKMHSVGAALRHKKADLFVQYTDRTKETVKPHSDIYKTNYEVWRWGGSQVDFDKQAIAPTNDPKRQFIIIDECPTYVDKDPSSVTGCTKPKLDIKPVLETMGAKEYTGDKRVLPDPMEYDSKSILIKTGFNPSSTQRVELLTEKTTQNYNSRDMTKTAYHLAANHGRGNLAQSPLVYRGQSHQEGYATDAKIGLWTQAQFFDEKHDKSRYGINYRYQSPKDFRWFDELNLSVDKQTVTINHLQIEKYCSPYPTVDRNCTPSADKPNSAERQNRKVYSEDHLLWRADFSKNLSGDIINHRLNLGLGLDKFRSNLWIGDVKERYHRLDFKFVDDIKDSNGNFIEAYRTNQYQEGTDICEESQQYLGEARKCGDRPITGHNAYATFKDTISIGDLANITLGVRHDTHRFNSDDDWTGTGKYRNLSYNGSLVLKPTDHVDLLYRISSGYRVPSFKELFGYRLDGLTKGENDDQHYRTNVKPEKAHNQEFGIAFHGNLGEITATYFDNRYSDLIDLTLKGDQWGYRNYQDVRLAGHSVQAKAYLGELWDKLPVGLTASANYLKTKVKDSHIKEGFEYGSGYFLDTISPTRYALSLDYTADSDKWGLGATWIFSDAKKDTELTTLVASPSGTYEKVATTVNSKAWRTLDLSAFYQPTDNLTVRAGIDNVFNYRYSPWESLRQTSVVSGNQHTQGLPSQYAASGRNFVLSVQTKF

>CP087805_Core_LactoferrinTransferrinTBDR
MNFRPKYLPLVITAMLCSSLPAFANNNGDDPSVELETVNIIIKKRLHAKSEEVTGLGKTIKTMEDLNKNQVLSVKDMVKDVAGVAVVEQGRGASSGYTIRGMDKNRVAVNVDGIAQIQSYLTQKRQFGDGREGSGAINEIELENVSGVQISQGASGSETGSGALGGAVSFRTKSIDDVLDADDNFSAFYKGAYASKNKQKMHSVGAALRHKKADLFVQYTDRTKETVKPHSDIYQTNYEVWRWGGSQVDFDKQAIAPTNDPKRQFIIIDECPTYVDKDPSSVAGCTKPKLDIKPVLETMGAKEYTGDKRVLPDPMEYDSKSVLIKAGFNPSSTQRVELLTEKTTQNYNSRDMTKTAYHLAANHGRGNLAQSPLVYRGQSHQEGYATDAKIGLWTQAQFFDEKHDKSRYGINYRYQSPKDFRWFDELNLSVDKQNVTIDHLQIEKYCSPYPTVDRNCTPSADKPNSAERQNRKVYSEDHLLWRADFSKNLSGDIINHRLNLGFGLDKFRSNLWIGDIKERYHRLDFKFVDDIKDSNGNFIEAYRINQYQEGTDICQEAQQYLGEARKCGDRPITGHNAYATFKDTISIGDLANITLGVRHDTHRFNSDDDWTGTGKYRNLSYNGSLVLKPTDHVDLLYRISSGYRVPSFKELFGYRLDGLTKGENDDQHYRTNVKPEKARNQEFGIAFHGNLGEVTATYFDNRYSDLIDLTLKGDQWGYRNYQDVRLAGHSVQAKAYLGELWDKLPVGLTASANYLKTKVKDNHIKEGFEYGSGYFLDTISPTRYALSLDYTADSDKWGLGATWIFSDAKKDTELTTLVASPSGTYEKVATTVNSKAWRTLDLSAFYQPTDKLTVRAGIDNIFNYRYSPWESLRQTSVVSGNQHTQGLPSQYAASGRNFVLSVQTKF

>CP087865_Core_LactoferrinTransferrinTBDR
MNFRPKYLPLVITAMLCSSLPAFANNNGDDPSVELETVNIIIKKRLHAKSEEVTGLGKTIKTMEDLNKNQVLSVKDMVKDVAGVAVVEQGRGASSGYTIRGMDKNRVAVNVDGIAQIQSYLTQKRQFGDGREGSGAINEIELENVSGVQISQGASGSETGSGALGGAVSFRTKSIDDVLDADDNFSAFYKGAYASKNKQKMHSVGAALRHKKADLFVQYTDRTKETVKPHSDIYQTNYEVWRWGGSQVDFDKQAIAPTNDPKRQFIIIDECPTYVDKDPSSVAGCTKPKLDIKPVLETMGAKEYTGDKRVLPDPMEYDSKSVLIKAGFNPSSTQRVELLTEKTTQNYNSRDMTKTAYHLAANHGRGNLAQSPLVYRGQSYQEGYVTDAKIGLWTQTQFFDEKHDKSRYGINYRYQSPKDFRWFDELNLSVDKQTVTIDHLQIEKYCSPYPTVDRNCTPSADKPNSAERQNRKVYSEDHLLWRADFSKNLSGDIINHRLNLGFGLDKFRSNLWIGDIKERYHRLDFKFVDDIKDSNGNFIEAYRINQYQEGTDICQEAQQYLGEARKCGDRPITGHNAYATFKDTISIGDLANITLGVRHDTHRFNSDDDWTGTGKYRNLSYNGSLVLKPTDHVDLLYRISSGYRVPSFKELFGYRLDGLTKGENDDQHYRTNVKPEKARNQEFGIAFHGNLGEVTATYFDNRYSDLIDLTLKGDQWGYRNYQDVRLAGHSVQAKAYLGELWDKLPVGLTASANYLKTKVKDNHIKEGFEYGSGYFLDTISPTRYALSLDYTADSDKWGLGATWIFSDAKQDTELTTLVASPSGTYEKVATTVNSKAWRTLDLSAFYQPTDKLTVRAGIDNVFNYRYSPWESLRQTSVVSGNQHTQGLPSQYAASGRNFVLSVQTKF

>CP087791_Core_LactoferrinTransferrinTBDR
MNFRPKYLPLVITAMLCSSLPAFANNNGDDPSVELETVNIIIKKRLHAKSEEVTGLGKTIKTMEDLNKNQVLSVKDMVKDVAGVAVVEQGRGASSGYTIRGMDKNRVAVNVDGIAQIQSYLTQKRQFGDGREGSGAINEIELENVSGVQISQGASGSETGSGALGGAVSFRTKSIDDVLDADDNFSAFYKGAYASKNKQKMHSVGAALRHKKADLFVQYTDRTKETVKPHSDIYQTNYEVWRWGGSQVDFDKQAIAPTNDPKRQFIIIDECPTYVDKDPSSVAGCTKPKLDIKPVLETMGAKEYTGDKRVLPDPMEYDSKSVLIKAGFNPSSTQRVELLTEKTTQNYNSRDMTKTAYHLAANHGRGNLAQSPLVYRGQSYQEGYVTDAKIGLWTQTQFFDEKHDKSRYGINYRYQSPKDFRWFDELNLSVDKQTVTIDHLQIEKYCSPYPTVDRNCTPSADKPNSAERQNRKVYSEDHLLWRADFSKNLSGDIINHRLNLGFGLDKFRSNLWIGDIKERYHRLDFKFVDDIKDSNGNFIEAYRINQYQEGTDICQEAQQYLGEARKCGDRPITGHNAYATFKDTISIGDLANITLGVRHDTHRFNSDDDWTGTGKYRNLSYNGSLVLKPTDHVDLLYRISSGYRVPSFKELFGYRLDGLTKGENDDQHYRTNVKPEKARNQEFGIAFHGNLGEVTATYFDNQYSDLIDLTLKGDQWGYRNYQDVRLAGHSVQAKAYLGELWDKLPVGLTASANYLKTKVKDNHIKEGFEYGSGYFLDTISPTRYALSLDYTADSDKWGLGATWIFSDAKKDTELTTLVASPSGTYEKVATTVNSKAWRTLDLSAFYQPTDKLTVRAGIDNVFNYRYSPWESLRQTSVVSGNQHTQGLPSQYAASGRNFVLSVQTKF

>CP087848_Core_LactoferrinTransferrinTBDR
MNFRPKYLPLVITAMLCSSLPAFANNNGDDPSVELETVNIIIKKRLHAKSEEVTGLGKTIKTMEDLNKNQVLSVKDMVKDVAGVAVVEQGRGASSGYTIRGMDKNRVAVNVDGIAQIQSYLTQKRQFGDGREGSGAINEIELENVSGVQISQGASGSETGSGALGGAVSFRTKSIDDVLDADDNFSAFYKGAYASKNKQKMHSVGAALRHKKADLFVQYTDRTKETVKPHSDIYQTNYEVWRWGGSQVDFDKQAIAPTNDPKRQFIIIDECPTYVDKDPSSVAGCTKPKLDIKPVLETMGAKEYTGDKRVLPDPMEYDSKSVLIKAGFNPSSTQRVELLTEKTTQNYNSRDMTKTAYHLAANHGRGNLAQSPLVYRGQSYQEGYVTDAKIGLWTQTQFFDEKHDKSRYGINYRYQSPKDFRWFDELNLSVDKQTVTIDHLQIEKYCSPYPTVDRNCTPSADKPNSAERQNRKVYSEDHLLWRADFSKNLSGDIINHRLNLGFGLDKFRSNLWIGDIKERYHRLDFKFVDDIKDSNGNFIEAYRINQYQEGTDICQEAQQYLGEARKCGDRPITGHNAYATFKDTISIGDLANITLGVRHDTHRFNSDDDWTGTGKYRNLSYNGSLVLKPTDHVDLLYRISSGYRVPSFKELFGYRLDGLTKGENDDQHYRTNVKPEKARNQEFGIAFHGNLGEVTATYFDNRYSDLIDLTLKGDQWGYRNYQDVRLAGHSVQAKAYLGELWDKLPVGLTASANYLKTKVKDNHIKEGFEYGSGYFLDTISPTRYALSLDYTADSDKWGLGATWIFSDAKKDTELTTLVASPSGTYEKVATTVNSKAWRTLDLSAFYQPTDKLTVRAGIDNVFNYRYSPWESLRQTSVVSGNQHTQGLPSQYAASGRNFVLSVQTKF

>CP087776_Core_LactoferrinTransferrinTBDR
MNFRPKYLPLVITAMLCSSLPAFANNNEDDPSVELETVTIIIKKRLHAKSEEVTGLGKTIKTMDDLNKNQVLSVKDMVKDVAGVAVVEQGRGASSGYTIRGMDKNRVAVNVDGIAQIQSYLTQKRQFGDGREGSGAINEIELENVSGVQISQGASGSETGSGALGGAVSFRTKSIDDVLDADDNFSAFYKGAYASKNKQKMHSVGAALRHKKADLFVQYTDRTKETVKPHSDIYQTNYEVWRWGGSQVDFDKQAIAPTNDPKRQFIIIDECPTYVDKDPSSVAGCTKPKLDIKPVLETMGAKEYTGDKRVLPDPMEYDSKSVLIKAGFNPSSTQRVELLTEKTTQNYNSRDMTKTAYHLAANHGRGNLAQSPLVYRGQSYQEGYVTDAKIGLWTQTQFFDEKHDKSRYGINYRYQSPKDFRWFDELNLSVDKQTVTIDHLQIEKYCSPYPTVDRNCTPSADKPNSAERQNRKVYSEDHLLWRGDFSKNLSGDIINHRLNLGFGLDKFRSNLWIGDIKERYHRLDFKFVDDIKDSNGNFIEAYRINQYQEGTDICQEAQQYLGEARKCGDRPITGHNAYATFKDTISIGDLANITLGVRHDTHRFNSDDDWTGTGKYRNLSYNGSLVLKPTDHVDLLYRISSGYRVPSFKELFGYRLDGLTKGENDDQHYRTNVKPEKARNQEFGIAFHGNLGEVTATYFDNRYSDLIDLTLKGDQWGYRNYQDVRLAGHSVQAKAYLGELWDKLPVGLTASANYLKTKVKDNHIKEGFEYGSGYFLDTISPTRYALSLDYTADSDKWGLGATWIFSDAKQDTELTTLVASPSGTYEKVATTVNSKAWRTLDLSAFYQPTDKLTVRAGIDNVFNYRYSPWESLRQTSVVSGNQHTQGLPSQYAASGRNFVLSVQTKF

>CP087796_Core_LactoferrinTransferrinTBDR
MNFRPKYLPLVITAMLCSSLPAFANNNEDDPSVELETVTIIIKKRLHAKSEEVTGLGKTIKTMDDLNKNQVLSVKDMVKDVAGVAVVEQGRGASSGYTIRGMDKNRVAVNVDGIAQIQSYLTQKRQFGDGREGSGAINEIELENVSGVQISQGASGSETGSGALGGAVSFRTKSIDDVLDADDNFSAFYKGAYASKNKQKMHSVGAALRHKKADLFVQYTDRTKETVKPHSDIYQTNYEVWRWGGSQVDFDKQAIAPTNDPKRQFIIIDECPTYVDKDPSSVAGCTKPKLDIKPVLETMGAKEYTGDKRVLPDPMEYDSKSVLIKAGFNPSSTQRVELLTEKTTQNYNSRDMTKTAYHLAANHGRGNLAQSPLVYRGQSYQEGYVTDAKIGLWTQTQFFDEKHDKSRYGINYRYQSPKDFRWFDELNLSVDKQTVTIDHLQIEKYCSPYPTVDRNCTPSADKPNSAERQNRKVYSEDHLLWRADFSKNLSGDIINHRLNLGFGLDKFRSNLWIGDIKERYHRLDFKFVDDIKDSNGNFIEAYRINQYQEGTDICQEAQQYLGEARKCGDRPITGHNAYATFKDTISIGDLANITLGVRHDTHRFNSDDDWTGTGKYRNLSYNGSLVLKPTDHVDLLYRISSGYRVPSFKELFGYRLDGLTKGENDDQHYRTNVKPEKARNQEFGIAFHGNLGEVTATYFDNRYSDLIDLTLKGDQWGYRNYQDVRLAGHSVQAKAYLGELWDKLPVGLTASANYLKTKVKDNHIKEGFEYGSGYFLDTISPTRYALSLDYTADSDKWGLGATWIFSDAKQDTELTTLVASPSGTYEKVATTVNSKAWRTLDLSAFYQPTDKLTVRAGIDNVFNYRYSPWESLRQTSVVSGNQHTQGLPSQYAASGRNFVLSVQTKF

>CP087863_Core_LactoferrinTransferrinTBDR
MNFRPKYLPLVITAMLCSSLPAFANNNEDDPSVELETVTIIIKKRLHAKSEEVTGLGKTIKTMDDLNKNQVLSVKDMVKDVAGVAVVEQGRGASSGYTIRGMDKNRVAVNVDGIAQIQSYLTQKRQFGDGREGSGAINEIELENVSGVQISQGASGSETGSGALGGAVSFRTKSIDDVLDADDNFSAFYKGAYASKNKQKMHSVGAALRHKKADLFVQYTDRTKETVKPHSDIYQTNYEVWRWGGSQVDFDKQAIAPTNDPKRQFIIIDECPTYVDKDPSSVAGCTKPKLDIKPVLETMGAKEYTGDKRVLPDPMEYDSKSVLIKAGFNPSSTQRVELLTEKTTQNYNSRDMTKTAYHLAANHGRGNLAQSPLVYRGQSYQEGYVTDAKIGLWTQTQFFDEKHDKSRYGINYRYQSPKDFRWFDELNLSVDKQTVTIDHLQIEKYCSPYPTVDRNCTPSADKPNSAERQNRKVYSEDHLLWRADFSKNLSGDIINHRLNLGFGLDKFRSNLWIGDIKERYHRLDFKFVDDIKDSNGNFIEAYRINQYQEGTDICQEAQQYLGEARKCGDRPITGHNAYATFKDTISIGDLANITLGVRHDTHRFNSDDDWTGTGKYRNLSYNGSLVLKPTDHVDLLYRISSGYRVPSFKELFGYRLDGLTKGENDDQHYRTNVKPEKARNQEFGIAFHGNLGEVTATYFDNRYSDLIDLTLKGDQWGYRNYQDVRLAGHSVQAKAYLGELWDKLPVGLTASANYLKTKVKDNHIKEGFEYGSGYFLDTISPTRYALSLDYTADSDKWGLGATWIFSDAKQDTELTTLVASPSGTYEKVATTVNSKAWRTLDLSAFYQPTDKLTVRAGIDNVFNYRYSPWESLRQTSVVSGNQHTQGLPSQYAASGRNFVLSVQTKF

>CP087862_Core_LactoferrinTransferrinTBDR
MNFRPKYLPLVITAMLCSSLPAFANNNEDDPSVELETVTIIIKKRLHAKSEEVTGLGKTIKTMDDLNKNQVLSVKDMVKDVAGVAVVEQGRGASSGYTIRGMDKNRVAVNVDGIAQIQSYLTQKRQFGDGREGSGAINEIELENVSGVQISQGASGSETGSGALGGAVSFRTKSIDDVLDADDNFSAFYKGAYASKNKQKMHSVGAALRHKKADLFVQYTDRTKETVKPHSDIYQTNYEVWRWGGSQVDFDKQAIAPTNDPKRQFIIIDECPTYVDKDPSSVAGCTKPKLDIKPVLETMGAKEYTGDKRVLPDPMEYDSKSVLIKAGFNPSSTQRVELLTEKTTQNYNSRDMTKTAYHLAANHGRGNLAQSPLVYRGQSYQEGYVTDAKIGLWTQTQFFDEKHDKSRYGINYRYQSPKDFRWFDELNLSVDKQTVTIDHLQIEKYCSPYPTVDRNCTPSADKPNSAERQNRKVYSEDHLLWRADFSKNLSGDIINHRLNLGFGLDKFRSNLWIGDIKERYHRLDFKFVDDIKDSNGNFIEAYRINQYQEGTDICQEAQQYLGEARKCGDRPITGHNAYATFKDTISIGDLANITLGVRHDTHRFNSDDDWTGTGKYRNLSYNGSLVLKPTDHVDLLYRISSGYRVPSFKELFGYRLDGLTKGENDDQHYRTNVKPEKARNQEFGIAFHGNLGEVTATYFDNRYSDLIDLTLKGDQWGYRNYQDVRLAGHSVQAKAYLGELWDKLPVGLTASANYLKTKVKDNHIKEGFEYGSGYFLDTISPTRYALSLDYTADSDKWGLGATWIFSDAKQDTELTTLVASPSGTYEKVATTVNSKAWRTLDLSAFYQPTDKLTVRAGIDNVFNYRYSPWESLRQTSVVSGNQHTQGLPSQYAASGRNFVLSVQTKF

>CP087821_Core_LactoferrinTransferrinTBDR
MNFRPKYLPLVITAMLCSSLPAFANNNEDDPSVELETVTIIIKKRLHAKSEEVTGLGKTIKTMDDLNKNQVLSVKDMVKDVAGVAVVEQGRGASSGYTIRGMDKNRVAVNVDGIAQIQSYLTQKRQFGDGREGSGAINEIELENVSGVQISQGASGSETGSGALGGAVSFRTKSIDDVLDADDNFSAFYKGAYASKNKQKMHSVGAALRHKKADLFVQYTDRTKETVKPHSDIYQTNYEVWRWGGSQVDFDKQAIAPTNDPKRQFIIIDECPTYVDKDPSSVAGCTKPKLDIKPVLETMGAKEYTGDKRVLPDPMEYDSKSVLIKAGFNPSSTQRVELLTEKTTQNYNSRDMTKTAYHLAANHGRGNLAQSPLVYRGQSYQEGYVTDAKIGLWTQTQFFDEKHDKSRYGINYRYQSPKDFRWFDELNLSVDKQTVTIDHLQIEKYCSPYPTVDRNCTPSADKPNSAERQNRKVYSEDHLLWRADFSKNLSGDIINHRLNLGFGLDKFRSNLWIGDIKERYHRLDFKFVDDIKDSNGNFIEAYRINQYQEGTDICQEAQQYLGEARKCGDRPITGHNAYATFKDTISIGDLANITLGVRHDTHRFNSDDDWTGTGKYRNLSYNGSLVLKPTDHVDLLYRISSGYRVPSFKELFGYRLDGLTKGENDDQHYRTNVKPEKARNQEFGIAFHGNLGEVTATYFDNRYSDLIDLTLKGDQWGYRNYQDVRLAGHSVQAKAYLGELWDKLPVGLTASANYLKTKVKDNHIKEGFEYGSGYFLDTISPTRYALSLDYTADSDKWGLGATWIFSDAKQDTELTTLVASPSGTYEKVATTVNSKAWRTLDLSAFYQPTDKLTVRAGIDNVFNYRYSPWESLRQTSVVSGNQHTQGLPSQYAASGRNFVLSVQTKF

>CP087854_Core_LactoferrinTransferrinTBDR
MNFRPKYLPMVITAMLCSSLPAFANNNEDDPSVELETVTIIIKKRLHAKSEEVTGLGKTIKTMDDLNKNQVLSVKDMVKDVAGVAVVEQGRGASSGYTIRGMDKNRVAVNVDGIAQIQSYLTQKRQFGDGREGSGAINEIELENVSGVQISQGASGSETGSGALGGAVSFRTKSIDDVLDADDNFSAFYKGAYASKNKQKMHSVGAALRHKKADLFVQYTDRTKETVKPHSDIYQTNYEVWRWGGSQVDFDKQAIAPTNDPKRQFIIIDECPTYVDKDPSSVAGCTKPKLDIKPVLETMGAKEYTGDKRVLPDPMEYDSKSVLIKAGFNPSSTQRVELLTEKTTQNYNSRDMTKTAYHLAANHGRGNLAQSPLVYRGQSHQEGYVTDAKIGLWTQAQFFDEKHDKSRYGINYRYQSPKDFRWFDELNLSVDKQNVTIDHLQIEKYCSPYPTVDRNCTPSADKPNSAERQNRKVYSEDHLLWRADFSKNLSGDIINHRLNLGLGLDKFRSNLWIGDVKERYHRLDFKFVDDIKDSNGNFIEAYRINQYQEGTDICQEAQQYLGEARKCGDRPITGHNAYATFKDTISIGDLANITLGVRHDTHRFNSDDDWTGTGKYRNLSYNGSLVLKPTDHVDLLYRISSGYRVPSFKELFGYRLDGLTKGENDDQHYRTNVKPEKARNQEFGIAFHGNLGEVTATYFDNRYSDLIDLTLKGDQWGYRNYQDVRLAGHSVQAKAYLGELWDKLPVGLTASANYLKTKVKDNYIKEGFEYGSGYFLDTISPTRYALSLDYTADSDKWGLGATWIFSDAKKDTELTTLVASPSGTYEKVATTVNSKAWRTLDLSAFYQPTDKLTVRAGIDNVFNYRYSPWESLRQTSVVSGNQHTQGLPSQYAASGRNFVLSVQTKF

>CP087843_Core_LactoferrinTransferrinTBDR
MNFRPKYLPLVITAMLCSSLPAFANNNEDDPSVELETVTIIIKKRLHAKSEEVTGLGKTIKTMDDLNKNQVLSVKDMVKDVAGVAVVEQGRGASSGYTIRGMDKNRVAVNVDGIAQIQSYLTQKRQFGDGREGSGAINEIELENVSGVQISQGASGSETGSGALGGAVSFRTKSIDDVLDADDNFSAFYKGAYASKNKQKMHSVGAALRHKKADLFVQYTDRTKETVKPHSDIYQTNYEVWRWGGSQVDFDKQAIAPTNDPKRQFIIIDECPTYVDKDPSSVAGCTKPKLDIKPVLETMGAKEYTGDKRVLPDPMEYDSKSVLIKAGFNPSSTQRVELLTEKTTQNYNSRDMTKTAYHLAANHGRGNLAQSPLVYRGQSHQEGYVTDAKIGLWTQAQFFDEKHDKSRYGINYRYQSPKDFRWFDELNLSVDKQNVTIDHLQIEKYCSPYPTVDRNCTPSADKPNSAERQNRKVYSEDHLLWRADFSKNLSGDIINHRLNLGLGLDKFRSNLWIGDVKERYHRLDFKFVDDIKDSNGNFIEAYRINQYQEGTDICQEAQQYLGEARKCGDRPITGHNAYATFKDTISIGDLANITLGVRHDTHRFNSDDDWTGTGKYRNLSYNGSLVLKPTDHVDLLYRISSGYRVPSFKELFGYRLDGLTKGENDDQHYRTNVKPEKARNQEFGIAFHGNLGEVTATYFDNRYSDLIDLTLKGDQWGYRNYQDVRLAGHSVQAKAYLGELWDKLPVGLTASANYLKTKVKDNYIKEGFEYGSGYFLDTISPTRYALSLDYTADSDKWGLGATWIFSDAKKDTELTTLVASPSGTYEKVATTVNSKAWRTLDLSAFYQPTDKLTVRAGIDNVFNYRYSPWESLRQTSVVSGNQHTQGLPSQYAASGRNFVLSVQTKF

>CP087844_Core_LactoferrinTransferrinTBDR
MNFRPKYLPLVITAMLCSSLPAFANNNEDDPSVELETVTIIIKKRLHAKSEEVTGLGKTIKTMDDLNKNQVLSVKDMVKDVAGVAVVEQGRGASSGYTIRGMDKNRVAVNVDGIAQIQSYLTQKRQFGDGREGSGAINEIELENVSGVQISQGASGSETGSGALGGAVSFRTKSIDDVLDADDNFSAFYKGAYASKNKQKMHSVGAALRHKKADLFVQYTDRTKETVKPHSDIYQTNYEVWRWGGSQVDFDKQAIAPTNDPKRQFIIIDECPTYVDKDPSSVAGCTKPKLDIKPVLETMGAKEYTGDKRVLPDPMEYDSKSVLIKAGFNPSSTQRVELLTEKTTQNYNSRDMTKTAYHLAANHGRGNLAQSPLVYRGQSHQEGYVTDAKIGLWTQAQFFDEKHDKSRYGINYRYQSPKDFRWFDELNLSVDKQNVTIDHLQIEKYCSPYPTVDRNCTPSADKPNSAERQNRKVYSEDHLLWRADFSKNLSGDIINHRLNLGLGLDKFRSNLWIGDVKERYHRLDFKFVDDIKDSNGNFIEAYRINQYQEGTDICQEAQQYLGEARKCGDRPITGHNAYATFKDTISIGDLANITLGVRHDTHRFNSDDDWTGTGKYRNLSYNGSLVLKPTDHVDLLYRISSGYRVPSFKELFGYRLDGLTKGENDDQHYRTNVKPEKARNQEFGIAFHGNLGEVTATYFDNRYSDLIDLTLKGDQWGYRNYQDVRLAGHSVQAKAYLGELWDKLPVGLTASANYLKTKVKDNYIKEGFEYGSGYFLDTISPTRYALSLDYTADSDKWGLGATWIFSDAKKDTELTTLVASPSGTYEKVATTVNSKAWRTLDLSAFYQPTDKLTVRAGIDNVFNYRYSPWESLRQTSVVSGNQHTQGLPSQYAASGRNFVLSVQTKF

>CP087806_Core_LactoferrinTransferrinTBDR
MNFRPKYLPLVITAMLCSSLPAFANNNEDDPSVELETVTIIIKKRLHAKSEEVTGLGKTIKTMDDLNKNQVLSVKDMVKDVAGVAVVEQGRGASSGYTIRGMDKNRVAVNVDGIAQIQSYLTQKRQFGDGREGSGAINEIELENVSGVQISQGASGSETGSGALGGAVSFRTKSIDDVLDADDNFSAFYKGAYASKNKQKMHSVGAALRHKKADLFVQYTDRTKETVKPHSDIYQTNYEVWRWGGSQVDFDKQAIAPTNDPKRQFIIIDECPTYVDKDPSSVAGCTKPKLDIKPVLETMGAKEYTGDKRVLPDPMEYDSKSVLIKAGFNPSSTQRVELLTEKTTQNYNSRDMTKTAYHLAANHGRGNLAQSPLVYRGQSHQEGYVTDAKIGLWTQAQFFDEKHDKSRYGINYRYQSPKDFRWFDELNLSVDKQNVTIDHLQIEKYCSPYPTVDRNCTPSADKPNSAERQNRKVYSEDHLLWRADFSKNLSGDIINHRLNLGLGLDKFRSNLWIGDVKERYHRLDFKFVDDIKDSNGNFIEAYRINQYQEGTDICQEAQQYLGEARKCGDRPITGHNAYATFKDTISIGDLANITLGVRHDTHRFNSDDDWTGTGKYRNLSYNGSLVLKPTDHVDLLYRISSGYRVPSFKELFGYRLDGLTKGENDDQHYRTNVKPEKARNQEFGIAFHGNLGEVTATYFDNRYSDLIDLTLKGDQWGYRNYQDVRLAGHSVQAKAYLGELWDKLPVGLTASANYLKTKVKDNYIKEGFEYGSGYFLDTISPTRYALSLDYTADSDKWGLGATWIFSDAKKDTELTTLVASPSGTYEKVATTVNSKAWRTLDLSAFYQPTDKLTVRAGIDNVFNYRYSPWESLRQTSVVSGNQHTQGLPSQYAASGRNFVLSVQTKF

>CP087830_Core_LactoferrinTransferrinTBDR
MNFRPKYLPLVITAMLCSSLPAFANNNEDDPSVELETVTIIIKKRLHAKSEEVTGLGKTIKTMDDLNKNQVLSVKDMVKDVAGVAVVEQGRGASSGYTIRGMDKNRVAVNVDGIAQIQSYLTQKRQFGDGREGSGAINEIELENVSGVQISQGASGSETGSGALGGAVSFRTKSIDDVLDADDNFSAFYKGAYASKNKQKMHSVGAALRHKKADLFVQYTDRTKETVKPHSDIYQTNYEVWRWGGSQVDFDKQAIAPTNDPKRQFIIIDECPTYVDKDPSSVAGCTKPKLDIKPVLETMGAKEYTGDKRVLPDPMEYDSKSVLIKAGFNPSSTQRVELLTEKTTQNYNSRDMTKTAYHLAANHGRGNLAQSPLVYRGQSHQEGYVTDAKIGLWTQAQFFDEKHDKSRYGINYRYQSPKDFRWFDELNLSVDKQNVTIDHLQIEKYCSPYPTVDRNCTPSADKPNSAERQNRKVYSEDHLLWRADFSKNLSGDIINHRLNLGLGLDKFRSNLWIGDVKERYHRLDFKFVDDIKDSNGNFIEAYRINQYQEGTDICQEAQQYLGEARKCGDRPITGHNAYATFKDTISIGDLANITLGVRHDTHRFNSDDDWTGTGKYRNLSYNGSLVLKPTDHVDLLYRISSGYRVPSFKELFGYRLDGLTKGENDDQHYRTNVKPEKARNQEFGIAFHGNLGEVTATYFDNRYSDLIDLTLKGDQWGYRNYQDVRLAGHSVQAKAYLGELWDKLPVGLTASANYLKTKVKDNYIKEGFEYGSGYFLDTISPTRYALSLDYTADSDKWGLGATWIFSDAKKDTELTTLVASPSGTYEKVATTVNSKAWRTLDLSAFYQPTDKLTVRAGIDNVFNYRYSPWESLRQTSVVSGNQHTQGLPSQYAASGRNFVLSVQTKF

>CP087825_Core_LactoferrinTransferrinTBDR
MNFRPKYLPLVITAMLCSSLPAFANNNEDDPSVELETVTIIIKKRLHAKSEEVTGLGKTIKTMDDLNKNQVLSVKDMVKDVAGVAVVEQGRGASSGYTIRGMDKNRVAVNVDGIAQIQSYLTQKRQFGDGREGSGAINEIELENVSGVQISQGASGSETGSGALGGAVSFRTKSIDDVLDADDNFSAFYKGAYASKNKQKMHSVGAALRHKKADLFVQYTDRTKETVKPHSDIYQTNYEVWRWGGSQVDFDKQAIAPTNDPKRQFIIIDECPTYVDKDPSSVAGCTKPKLDIKPVLETMGAKEYTGDKRVLPDPMEYDSKSVLIKAGFNPSSTQRVELLTEKTTQNYNSRDMTKTAYHLAANHGRGNLAQSPLVYRGQSHQEGYVTDAKIGLWTQAQFFDEKHDKSRYGINYRYQSPKDFRWFDELNLSVDKQNVTIDHLQIEKYCSPYPTVDRNCTPSADKPNSAERQNRKVYSEDHLLWRADFSKNLSGDIINHRLNLGLGLDKFRSNLWIGDVKERYHRLDFKFVDDIKDSNGNFIEAYRINQYQEGTDICQEAQQYLGEARKCGDRPITGHNAYATFKDTISIGDLANITLGVRHDTHRFNSDDDWTGTGKYRNLSYNGSLVLKPTDHVDLLYRISSGYRVPSFKELFGYRLDGLTKGENDDQHYRTNVKPEKARNQEFGIAFHGNLGEVTATYFDNRYSDLIDLTLKGDQWGYRNYQDVRLAGHSVQAKAYLGELWDKLPVGLTASANYLKTKVKDNYIKEGFEYGSGYFLDTISPTRYALSLDYTADSDKWGLGATWIFSDAKKDTELTTLVASPSGTYEKVATTVNSKAWRTLDLSAFYQPTDKLTVRAGIDNVFNYRYSPWESLRQTSVVSGNQHTQGLPSQYAASGRNFVLSVQTKF

>CP087823_Core_LactoferrinTransferrinTBDR
MNFRPKYLPLVITAMLCSSLPAFANNNEDDPSVELETVTIIIKKRLHAKSEEVTGLGKTIKTMDDLNKNQVLSVKDMVKDVAGVAVVEQGRGASSGYTIRGMDKNRVAVNVDGIAQIQSYLTQKRQFGDGREGSGAINEIELENVSGVQISQGASGSETGSGALGGAVSFRTKSIDDVLDADDNFSAFYKGAYASKNKQKMHSVGAALRHKKADLFVQYTDRTKETVKPHSDIYQTNYEVWRWGGSQVDFDKQAIAPTNDPKRQFIIIDECPTYVDKDPSSVAGCTKPKLDIKPVLETMGAKEYTGDKRVLPDPMEYDSKSVLIKAGFNPSSTQRVELLTEKTTQNYNSRDMTKTAYHLAANHGRGNLAQSPLVYRGQSHQEGYVTDAKIGLWTQAQFFDEKHDKSRYGINYRYQSPKDFRWFDELNLSVDKQNVTIDHLQIEKYCSPYPTVDRNCTPSADKPNSAERQNRKVYSEDHLLWRADFSKNLSGDIINHRLNLGLGLDKFRSNLWIGDVKERYHRLDFKFVDDIKDSNGNFIEAYRINQYQEGTDICQEAQQYLGEARKCGDRPITGHNAYATFKDTISIGDLANITLGVRHDTHRFNSDDDWTGTGKYRNLSYNGSLVLKPTDHVDLLYRISSGYRVPSFKELFGYRLDGLTKGENDDQHYRTNVKPEKARNQEFGIAFHGNLGEVTATYFDNRYSDLIDLTLKGDQWGYRNYQDVRLAGHSVQAKAYLGELWDKLPVGLTASANYLKTKVKDNYIKEGFEYGSGYFLDTISPTRYALSLDYTADSDKWGLGATWIFSDAKKDTELTTLVASPSGTYEKVATTVNSKAWRTLDLSAFYQPTDKLTVRAGIDNVFNYRYSPWESLRQTSVVSGNQHTQGLPSQYAASGRNFVLSVQTKF

>CP087828_Core_LactoferrinTransferrinTBDR
MNFRPKYLPLVITAMLCSSLPAFANNNEDDPSVELETVTIIIKKRLHAKSEEVTGLGKTIKTMDDLNKNQVLSVKDMVKDVAGVAVVEQGRGASSGYTIRGMDKNRVAVNVDGIAQIQSYLTQKRQFGDGREGSGAINEIELENVSGVQISQGASGSETGSGALGGAVSFRTKSIDDVLDADDNFSAFYKGAYASKNKQKMHSVGAALRHKKADLFVQYTDRTKETVKPHSDIYQTNYEVWRWGGSQVDFDKQAIAPTNDPKRQFIIIDECPTYVDKDPSSVAGCTKPKLDIKPVLETMGAKEYTGDKRVLPDPMEYDSKSVLIKAGFNPSSTQRVELLTEKTTQNYNSRDMTKTAYHLAANHGRGNLAQSPLVYRGQSHQEGYVTDAKIGLWTQAQFFDEKHDKSRYGINYRYQSPKDFRWFDELNLSVDKQNVTIDHLQIEKYCSPYPTVDRNCTPSADKPNSAERQNRKVYSEDHLLWRADFSKNLSGDIINHRLNLGLGLDKFRSNLWIGDVKERYHRLDFKFVDDIKDSNGNFIEAYRINQYQEGTDICQEAQQYLGEARKCGDRPITGHNAYATFKDTISIGDLANITLGVRHDTHRFNSDDDWTGTGKYRNLSYNGSLVLKPTDHVDLLYRISSGYRVPSFKELFGYRLDGLTKGENDDQHYRTNVKPEKARNQEFGIAFHGNLGEVTATYFDNRYSDLIDLTLKGDQWGYRNYQDVRLAGHSVQAKAYLGELWDKLPVGLTASANYLKTKVKDNYIKEGFEYGSGYFLDTISPTRYALSLDYTADSDKWGLGATWIFSDAKKDTELTTLVASPSGTYEKVATTVNSKAWRTLDLSAFYQPTDKLTVRAGIDNVFNYRYSPWESLRQTSVVSGNQHTQGLPSQYAASGRNFVLSVQTKF

>CP087803_Core_LactoferrinTransferrinTBDR
MNFRPKYLPLVITAMLCSSLPAFANNNEDDPSVELETVTIIIKKRLHAKSEEVTGLGKTIKTMDDLNKNQVLSVKDMVKDVAGVAVVEQGRGASSGYTIRGMDKNRVAVNVDGIAQIQSYLTQKRQFGDGREGSGAINEIELENVSGVQISQGASGSETGSGALGGAVSFRTKSIDDVLDADDNFSAFYKGAYASKNKQKMHSVGAALRHKKADLFVQYTDRTKETVKPHSDIYQTNYEVWRWGGSQVDFDKQAIAPTNDPKRQFIIIDECPTYVDKDPSSVAGCTKPKLDIKPVLETMGAKEYTGDKRVLPDPMEYDSKSVLIKAGFNPSSTQRVELLTEKTTQNYNSRDMTKTAYHLAANHGRGNLAQSPLVYRGQSHQEGYVTDAKIGLWTQAQFFDEKHDKSRYGINYRYQSPKDFRWFDELNLSVDKQNVTIDHLQIEKYCSPYPTVDRNCTPSADKPNSAERQNRKVYSEDHLLWRADFSKNLSGDIINHRLNLGLGLDKFRSNLWIGDVKERYHRLDFKFVDDIKDSNGNFIEAYRINQYQEGTDICQEAQQYLGEARKCGDRPITGHNAYATFKDTISIGDLANITLGVRHDTHRFNSDDDWTGTGKYRNLSYNGSLVLKPTDHVDLLYRISSGYRVPSFKELFGYRLDGLTKGENDDQHYRTNVKPEKARNQEFGIAFHGNLGEVTATYFDNRYSDLIDLTLKGDQWGYRNYQDVRLAGHSVQAKAYLGELWDKLPVGLTASANYLKTKVKDNYIKEGFEYGSGYFLDTISPTRYALSLDYTADSDKWGLGATWIFSDAKKDTELTTLVASPSGTYEKVATTVNSKAWRTLDLSAFYQPTDKLTVRAGIDNVFNYRYSPWESLRQTSVVSGNQHTQGLPSQYAASGRNFVLSVQTKF

>CP087798_Core_LactoferrinTransferrinTBDR
MNFRPKYLPLVITAMLCSSLPAFANNNEDDPSVELETVTIIIKKRLHAKSEEVTGLGKTIKTMDDLNKNQVLSVKDMVKDVAGVAVVEQGRGASSGYTIRGMDKNRVAVNVDGIAQIQSYLTQKRQFGDGREGSGAINEIELENVSGVQISQGASGSETGSGALGGAVSFRTKSIDDVLDADDNFSAFYKGAYASKNKQKMHSVGAALRHKKADLFVQYTDRTKETVKPHSDIYQTNYEVWRWGGSQVDFDKQAIAPTNDPKRQFIIIDECPTYVDKDPSSVAGCTKPKLDIKPVLETMGAKEYTGDKRVLPDPMEYDSKSVLIKAGFNPSSTQRVELLTEKTTQNYNSRDMTKTAYHLAANHGRGNLAQSPLVYRGQSHQEGYVTDAKIGLWTQAQFFDEKHDKSRYGINYRYQSPKDFRWFDELNLSVDKQNVTIDHLQIEKYCSPYPTVDRNCTPSADKPNSAERQNRKVYSEDHLLWRADFSKNLSGDIINHRLNLGLGLDKFRSNLWIGDVKERYHRLDFKFVDDIKDSNGNFIEAYRINQYQEGTDICQEAQQYLGEARKCGDRPITGHNAYATFKDTISIGDLANITLGVRHDTHRFNSDDDWTGTGKYRNLSYNGSLVLKPTDHVDLLYRISSGYRVPSFKELFGYRLDGLTKGENDDQHYRTNVKPEKARNQEFGIAFHGNLGEVTATYFDNRYSDLIDLTLKGDQWGYRNYQDVRLAGHSVQAKAYLGELWDKLPVGLTASANYLKTKVKDNYIKEGFEYGSGYFLDTISPTRYALSLDYTADSDKWGLGATWIFSDAKKDTELTTLVASPSGTYEKVATTVNSKAWRTLDLSAFYQPTDKLTVRAGIDNVFNYRYSPWESLRQTSVVSGNQHTQGLPSQYAASGRNFVLSVQTKF

>CP030241_Core_LactoferrinTransferrinTBDR
MNFRPKYLPLVITAMLCSSLPAFANNNEDDPSVELETVTIIIKKRLHAKSEEVTGLGKTIKTMDDLNKNQVLSVKDMVKDVAGVAVVEQGRGASSGYTIRGMDKNRVAVNVDGIAQIQSYLTQKRQFGDGREGSGAINEIELENVSGVQISQGASGSETGSGALGGAVSFRTKSIDDVLDADDNFSAFYKGAYASKNKQKMHSVGAALRHKKADLFVQYTDRTKETVKPHSDIYQTNYEVWRWGGSQVDFDKQAIAPTNDPKRQFIIIDECPTYVDKDPSSVAGCTKPKLDIKPVLETMGAKEYTGDKRVLPDPMEYDSKSVLIKAGFNPSSTQRVELLTEKTTQNYNSRDMTKTAYHLAANHGRGNLAQSPLVYRGQSYQEGYVTDAKIGLWTQTQFFDEKHDKSRYGINYRYQSPKDFRWFDELNLSVDKQTVTIDHLQIEKYCSPYPTVDRNCTPSADKPNSAERQNRKVYSEDHLLWRGDFSKNLSGDIINHRLNLGFGLDKFRSNLWIGDIKERYHRLDFKFVDDIKDSNGNFIEAYRINQYQEGTDICQEAQQYLGEARKCGDRPITGHNAYATFKDTISIGDLANITLGVRHDTHRFNSDDDWTGTGKYRNLSYNGSLVLKPTDHVDLLYRISSGYRVPSFKELFGYRLDGLTKGENDDQHYRTNVKPEKARNQEFGIAVHGNLGEVTATYFDNRYSDLIDLTLKGDQWGYRNYQDVHLAGHSVQAKAYLGELWDKLPVGLTASANYLKTKVKDSHIKEGFEYGSGYFLDTISPTRYALSLDYTADSDKWGLGATWIFSDAKKDTELTTLVASPSGTYEKVATTVNSKAWRTLDLSAFYQPTDNLTVRAGIDNVFNYRYSPWESLRQTSVVSGNQHTQGLPSQYAASGRNFVLSVQTKF

>CP087817_Core_LactoferrinTransferrinTBDR
MNFRPKYLPLVITAMLCSSLPAFANNNEDDPSVELETVTIIIKKRLHAKSEEVTGLGKTIKTMDDLNKNQVLSVKDMVKDVAGVAVVEQGRGASSGYTIRGMDKNRVAVNVDGIAQIQSYLTQKRQFGDGREGSGAINEIELENVSGVQISQGASGSETGSGALGGAVSFRTKSIDDVLDADDNFSAFYKGAYASKNKQKMHSVGAALRHKKADLFVQYTDRTKETVKPHSDIYQTNYEVWRWGGSQVDFDKQAIAPTNDPKRQFIIIDECPTYVDKDPSSVAGCTKPKLDIKPVLETMGAKEYTGDKRVLPDPMEYDSKSVLIKAGFNPSSTQRVELLTEKTTQNYNSRDMTKTAYHLAANHGRGNLAQSPLVYRGQSYQEGYVTDAKIGLWTQTQFFDEKHDKSRYGINYRYQSPKDFRWFDELNLSVDKQTVTIDHLQIEKYCSPYPTVDRNCTPSADKPNSAERQNRKVYSEDHLLWRGDFSKNLSGDIINHRLNLGFGLDKFRSNLWIGDIKERYHRLDFKFVDDIKDSNGNFIEAYRINQYQEGTDICQEAQQYLGEARKCGDRPITGHNAYATFKDTISIGDLANITLGVRHDTHRFNSDDDWTGTGKYRNLSYNGSLVLKPTDHVDLLYRISSGYRVPSFKELFGYRLDGLTKGENDDQHYRTNVKPEKARNQEFGIAVHGNLGEVTATYFDNRYSDLIDLTLKGDQWGYRNYQDVHLAGHSVQAKAYLGELWDKLPVGLTASANYLKTKVKDSHIKEGFEYGSGYFLDTISPTRYALSLDYTADSDKWGLGATWIFSDAKKDTELTTLVASPSGTYEKVATTVNSKAWRTLDLSAFYQPTDNLTVRAGIDNVFNYRYSPWESLRQTSVVSGNQHTQGLPSQYAASGRNFVLSVQTKF

>CP087851_Core_LactoferrinTransferrinTBDR
MNFRPKYLPLVITAMLCSSLPAFANNNEDDPSVELETVTIIIKKRLHAKSEEVTGLGKTIKTMDDLNKNQVLSVKDMVKDVAGVAVVEQGRGASSGYTIRGMDKNRVAVNVDGIAQIQSYLTQKRQFGDGREGSGAINEIELENVSGVQISQGASGSETGSGALGGAVSFRTKSIDDVLDADDNFSAFYKGAYASKNKQKMHSVGAALRHKKADLFVQYTDRTKETVKPHSDIYQTNYEVWRWGGSQVDFDKQAIAPTNDPKRQFIIIDECPTYVDKDPSSVAGCTKPKLDIKPVLETMGAKEYTGDKRVLPDPMEYDSKSVLIKAGFNPSSTQRVELLTEKTTQNYNSRDMTKTAYHLAANHGRGNLAQSPLVYRGQSHQEGYVTDAKIGLWTQTQFFDEKHDKSRYGINYRYQSPKDFRWFDELNLSVDKQTVTIDHLQIEKYCSPYPTVDRNCTPSADKPNSAERQNRKVYSEDHLLWRGDFSKNLSGDIINHRLNLGFGLDKFRSNLWIGDIKERYHRLDFKFVDDIKDSNGNFIEAYRINQYQEGTDICQEAQQYLGEARKCGDRPITGHNAYATFKDTISIGDLANITLGVRHDTHRFNSDDDWTGTGKYRNLSYNGSLVLKPTDHVDLLYRISSGYRVPSFKELFGYRLDGLTKGENDDQHYRTNVKPEKARNQEFGIAVHGNLGEVTATYFDNRYSDLIDLTLKGDQWGYRNYQDVHLAGHSVQAKAYLGELWDKLPVGLTASANYLKTKVKDSHIKEGFEYGSGYFLDTISPTRYALSLDYTADSDKWGLGATWIFSDAKKDTELTTLVASPSGTYEKVATTVNSKAWRTLDLSAFYQPTDNLTVRAGIDNVFNYRYSPWESLRQTSVVSGNQHTQGLPSQYAASGRNFVLSVQTKF

>CP087771_Core_LactoferrinTransferrinTBDR
MNFRPKYLPLVITAMLCSSLPAFANNNEDDPSVELETVTIIIKKRLHAKSEEVTGLGKTIKTMDDLNKNQVLSVKDMVKDVAGVAVVEQGRGASSGYTIRGMDKNRVAVNVDGIAQIQSYLTQKRQFGDGREGSGAINEIELENVSGVQISQGASGSETGSGALGGAVSFRTKSIDDVLDADDNFSAFYKGAYASKNKQKMHSVGAALRHKKADLFVQYTDRTKETVKPHSDIYQTNYEVWRWGGSQVDFDKQAIAPTNDPKRQFIIIDECPTYVDKDPSSVAGCTKPKLDIKPVLETMGAKEYTGDKRVLPDPMEYDSKSVLIKAGFNPSSTQRVELLTEKTTQNYNSRDMTKTAYHLAANHGRGNLAQSPLVYRGQSHQEGYVTDAKIGLWTQTQFFDEKHDKSRYGINYRYQSPKDFRWFDELNLSVDKQTVTIDHLQIEKYCSPYPTVDRNCTPSADKPNSAERQNRKVYSEDHLLWRGDFSKNLSGDIINHRLNLGFGLDKFRSNLWIGDIKERYHRLDFKFVDDIKDSNGNFIEAYRINQYQEGTDICQEAQQYLGEARKCGDRPITGHNAYATFKDTISIGDLANITLGVRHDTHRFNSDDDWTGTGKYRNLSYNGSLVLKPTDHVDLLYRISSGYRVPSFKELFGYRLDGLTKGENDDQHYRTNVKPEKARNQEFGIAVHGNLGEVTATYFDNRYSDLIDLTLKGDQWGYRNYQDVHLAGHSVQAKAYLGELWDKLPVGLTASANYLKTKVKDSHIKEGFEYGSGYFLDTISPTRYALSLDYTADSDKWGLGATWIFSDAKKDTELTTLVASPSGTYEKVATTVNSKAWRTLDLSAFYQPTDNLTVRAGIDNVFNYRYSPWESLRQTSVVSGNQHTQGLPSQYAASGRNFVLSVQTKF

>CP087840_Core_LactoferrinTransferrinTBDR
MNFRPKYLPLVITAMLCSSLPAFANNNEDDPSVELETVTIIIKKRLHAKSEEVTGLGKTIKTMDDLNKNQVLSVKDMVKDVAGVAVVEQGRGASSGYTIRGMDKNRVAVNVDGIAQIQSYLTQKRQFGDGREGSGAINEIELENVSGVQISQGASGSETGSGALGGAVSFRTKSIDDVLDADDNFSAFYKGAYASKNKQKMHSVGAALRHKKADLFVQYTDRTKETVKPHSDIYQTNYEVWRWGGSQVDFDKQAIAPTNDPKRQFIIIDECPTYVDKDPSSVAGCTKPKLDIKPVLETMGAKEYTGDKRVLPDPMEYDSKSVLIKAGFNPSSTQRVELLTEKTTQNYNSRDMTKTAYHLAANHGRGNLAQSPLVYRGQSHQEGYVTDAKIGLWTQTQFFDEKHDKSRYGINYRYQSPKDFRWFDELNLSVDKQTVTIDHLQIEKYCSPYPTVDRNCTPSADKPNSAERQNRKVYSEDHLLWRGDFSKNLSGDIINHRLNLGFGLDKFRSNLWIGDIKERYHRLDFKFVDDIKDSNGNFIEAYRINQYQEGTDICQEAQQYLGEARKCGDRPITGHNAYATFKDTISIGDLANITLGVRHDTHRFNSDDDWTGTGKYRNLSYNGSLVLKPTDHVDLLYRISSGYRVPSFKELFGYRLDGLTKGENDDQHYRTNVKPEKARNQEFGIAVHGNLGEVTATYFDNRYSDLIDLTLKGDQWGYRNYQDVHLAGHSVQAKAYLGELWDKLPVGLTASANYLKTKVKDSHIKEGFEYGSGYFLDTISPTRYALSLDYTADSDKWGLGATWIFSDAKKDTELTTLVASPSGTYEKVATTVNSKAWRTLDLSAFYQPTDNLTVRAGIDNVFNYRYSPWESLRQTSVVSGNQHTQGLPSQYAASGRNFVLSVQTKF

>CP087814_Core_LactoferrinTransferrinTBDR
MNFRPKYLPLVITAMLCSSLPAFANNNEDDPSVELETVTIIIKKRLHAKSEEVTGLGKTIKTMDDLNKNQVLSVKDMVKDVAGVAVVEQGRGASSGYTIRGMDKNRVAVNVDGIAQIQSYLTQKRQFGDGREGSGAINEIELENVSGVQISQGASGSETGSGALGGAVSFRTKSIDDVLDADDNFSAFYKGAYASKNKQKMHSVGAALRHKKADLFVQYTDRTKETVKPHSDIYQTNYEVWRWGGSQVDFDKQAIAPTNDPKRQFIIIDECPTYVDKDPSSVAGCTKPKLDIKPVLETMGAKEYTGDKRVLPDPMEYDSKSVLIKAGFNPSSTQRVELLTEKTTQNYNSRDMTKTAYHLAANHGRGNLAQSPLVYRGQSHQEGYVTDAKIGLWTQTQFFDEKHDKSRYGINYRYQSPKDFRWFDELNLSVDKQTVTIDHLQIEKYCSPYPTVDRNCTPSADKPNSAERQNRKVYSEDHLLWRGDFSKNLSGDIINHRLNLGFGLDKFRSNLWIGDIKERYHRLDFKFVDDIKDSNGNFIEAYRINQYQEGTDICQEAQQYLGEARKCGDRPITGHNAYATFKDTISIGDLANITLGVRHDTHRFNSDDDWTGTGKYRNLSYNGSLVLKPTDHVDLLYRISSGYRVPSFKELFGYRLDGLTKGENDDQHYRTNVKPEKARNQEFGIAVHGNLGEVTATYFDNRYSDLIDLTLKGDQWGYRNYQDVHLAGHSVQAKAYLGELWDKLPVGLTASANYLKTKVKDSHIKEGFEYGSGYFLDTISPTRYALSLDYTADSDKWGLGATWIFSDAKKDTELTTLVASPSGTYEKVATTVNSKAWRTLDLSAFYQPTDNLTVRAGIDNVFNYRYSPWESLRQTSVVSGNQHTQGLPSQYAASGRNFVLSVQTKF

>CP087837_Core_LactoferrinTransferrinTBDR
MNFRPKYLPLVITAMLCSSLPAFANNNEDDPSVELETVTIIIKKRLHAKSEEVTGLGKTIKTMDDLNKNQVLSVKDMVKDVAGVAVVEQGRGASSGYTIRGMDKNRVAVNVDGIAQIQSYLTQKRQFGDGREGSGAINEIELENVSGVQISQGASGSETGSGALGGAVSFRTKSIDDVLDADDNFSAFYKGAYASKNKQKMHSVGAALRHKKADLFVQYTDRTKETVKPHSDIYQTNYEVWRWGGSQVDFDKQAIAPTNDPKRQFIIIDECPTYVDKDPSSVAGCTKPKLDIKPVLETMGAKEYTGDKRVLPDPMEYDSKSVLIKAGFNPSSTQRVELLTEKTTQNYNSRDMTKTAYHLAANHGRGNLAQSPLVYRGQSHQEGYVTDAKIGLWTQTQFFDEKHDKSRYGINYRYQSPKDFRWFDELNLSVDKQTVTIDHLQIEKYCSPYPTVDRNCTPSADKPNSAERQNRKVYSEDHLLWRGDFSKNLSGDIINHRLNLGFGLDKFRSNLWIGDIKERYHRLDFKFVDDIKDSNGNFIEAYRINQYQEGTDICQEAQQYLGEARKCGDRPITGHNAYATFKDTISIGDLANITLGVRHDTHRFNSDDDWTGTGKYRNLSYNGSLVLKPTDHVDLLYRISSGYRVPSFKELFGYRLDGLTKGENDDQHYRTNVKPEKARNQEFGIAVHGNLGEVTATYFDNRYSDLIDLTLKGDQWGYRNYQDVHLAGHSVQAKAYLGELWDKLPVGLTASANYLKTKVKDSHIKEGFEYGSGYFLDTISPTRYALSLDYTADSDKWGLGATWIFSDAKKDTELTTLVASPSGTYEKVATTVNSKAWRTLDLSAFYQPTDNLTVRAGIDNVFNYRYSPWESLRQTSVVSGNQHTQGLPSQYAASGRNFVLSVQTKF

>CP087811_Core_LactoferrinTransferrinTBDR
MNFRPKYLPLVITAMLCSSLPAFANNNEDDPSVELETVTIIIKKRLHAKSEEVTGLGKTIKTMDDLNKNQVLSVKDMVKDVAGVAVVEQGRGASSGYTIRGMDKNRVAVNVDGIAQIQSYLTQKRQFGDGREGSGAINEIELENVSGVQISQGASGSETGSGALGGAVSFRTKSIDDVLDADDNFSAFYKGAYASKNKQKMHSVGAALRHKKADLFVQYTDRTKETVKPHSDIYQTNYEVWRWGGSQVDFDKQAIAPTNDPKRQFIIIDECPTYVDKDPSSVAGCTKPKLDIKPVLETMGAKEYTGDKRVLPDPMEYDSKSVLIKAGFNPSSTQRVELLTEKTTQNYNSRDMTKTAYHLAANHGRGNLAQSPLVYRGQSHQEGYVTDAKIGLWTQTQFFDEKHDKSRYGINYRYQSPKDFRWFDELNLSVDKQTVTIDHLQIEKYCSPYPTVDRNCTPSADKPNSAERQNRKVYSEDHLLWRGDFSKNLSGDIINHRLNLGFGLDKFRSNLWIGDIKERYHRLDFKFVDDIKDSNGNFIEAYRINQYQEGTDICQEAQQYLGEARKCGDRPITGHNAYATFKDTISIGDLANITLGVRHDTHRFNSDDDWTGTGKYRNLSYNGSLVLKPTDHVDLLYRISSGYRVPSFKELFGYRLDGLTKGENDDQHYRTNVKPEKARNQEFGIAVHGNLGEVTATYFDNRYSDLIDLTLKGDQWGYRNYQDVHLAGHSVQAKAYLGELWDKLPVGLTASANYLKTKVKDSHIKEGFEYGSGYFLDTISPTRYALSLDYTADSDKWGLGATWIFSDAKKDTELTTLVASPSGTYEKVATTVNSKAWRTLDLSAFYQPTDNLTVRAGIDNVFNYRYSPWESLRQTSVVSGNQHTQGLPSQYAASGRNFVLSVQTKF

>CP087800_Core_LactoferrinTransferrinTBDR
MNFRPKYLPLVITAMLCSSLPAFANNNEDDPSVELETVTIIIKKRLHAKSEEVTGLGKTIKTMDDLNKNQVLSVKDMVKDVAGVAVVEQGRGASSGYTIRGMDKNRVAVNVDGIAQIQSYLTQKRQFGDGREGSGAINEIELENVSGVQISQGASGSETGSGALGGAVSFRTKSIDDVLDADDNFSAFYKGAYASKNKQKMHSVGAALRHKKADLFVQYTDRTKETVKPHSDIYQTNYEVWRWGGSQVDFDKQAIAPTNDPKRQFIIIDECPTYVDKDPSSVAGCTKPKLDIKPVLETMGAKEYTGDKRVLPDPMEYDSKSVLIKAGFNPSSTQRVELLTEKTTQNYNSRDMTKTAYHLAANHGRGNLAQSPLVYRGQSHQEGYVTDAKIGLWTQTQFFDEKHDKSRYGINYRYQSPKDFRWFDELNLSVDKQTVTIDHLQIEKYCSPYPTVDRNCTPSADKPNSAERQNRKVYSEDHLLWRGDFSKNLSGDIINHRLNLGFGLDKFRSNLWIGDIKERYHRLDFKFVDDIKDSNGNFIEAYRINQYQEGTDICQEAQQYLGEARKCGDRPITGHNAYATFKDTISIGDLANITLGVRHDTHRFNSDDDWTGTGKYRNLSYNGSLVLKPTDHVDLLYRISSGYRVPSFKELFGYRLDGLTKGENDDQHYRTNVKPEKARNQEFGIAVHGNLGEVTATYFDNRYSDLIDLTLKGDQWGYRNYQDVHLAGHSVQAKAYLGELWDKLPVGLTASANYLKTKVKDSHIKEGFEYGSGYFLDTISPTRYALSLDYTADSDKWGLGATWIFSDAKKDTELTTLVASPSGTYEKVATTVNSKAWRTLDLSAFYQPTDNLTVRAGIDNVFNYRYSPWESLRQTSVVSGNQHTQGLPSQYAASGRNFVLSVQTKF

>CP087773_Core_LactoferrinTransferrinTBDR
MNFRPKYLPLVITAMLCSSLPAFANNNEDDPSVELETVTIIIKKRLHAKSEEVTGLGKTIKTMDDLNKNQVLSVKDMVKDVAGVAVVEQGRGASSGYTIRGMDKNRVAVNVDGIAQIQSYLTQKRQFGDGREGSGAINEIELENVSGVQISQGASGSETGSGALGGAVSFRTKSIDDVLDADDNFSAFYKGAYASKNKQKMHSVGAALRHKKADLFVQYTDRTKETVKPHSDIYQTNYEVWRWGGSQVDFDKQAIAPTNDPKRQFIIIDECPTYVDKDPSSVAGCTKPKLDIKPVLETMGAKEYTGDKRVLPDPMEYDSKSVLIKAGFNPSSTQRVELLTEKTTQNYNSRDMTKTAYHLAANHGRGNLAQSPLVYRGQSHQEGYVTDAKIGLWTQTQFFDEKHDKSRYGINYRYQSPKDFRWFDELNLSVDKQTVTIDHLQIEKYCSPYPTVDRNCTPSADKPNSAERQNRKVYSEDHLLWRGDFSKNLSGDIINHRLNLGFGLDKFRSNLWIGDIKERYHRLDFKFVDDIKDSNGNFIEAYRINQYQEGTDICQEAQQYLGEARKCGDRPITGHNAYATFKDTISIGDLANITLGVRHDTHRFNSDDDWTGTGKYRNLSYNGSLVLKPTDHVDLLYRISSGYRVPSFKELFGYRLDGLTKGENDDQHYRTNVKPEKARNQEFGIAVHGNLGEVTATYFDNRYSDLIDLTLKGDQWGYRNYQDVHLAGHSVQAKAYLGELWDKLPVGLTASANYLKTKVKDSHIKEGFEYGSGYFLDTISPTRYALSLDYTADSDKWGLGATWIFSDAKKDTELTTLVASPSGTYEKVATTVNSKAWRTLDLSAFYQPTDNLTVRAGIDNVFNYRYSPWESLRQTSVVSGNQHTQGLPSQYAASGRNFVLSVQTKF

>CP087765_Core_LactoferrinTransferrinTBDR
MNFRPKYLPLVITAMLCSSLPAFANNNEDDPSVELETVTIIIKKRLHAKSEEVTGLGKTIKTMDDLNKNQVLSVKDMVKDVAGVAVVEQGRGASSGYTIRGMDKNRVAVNVDGIAQIQSYLTQKRQFGDGREGSGAINEIELENVSGVQISQGASGSETGSGALGGAVSFRTKSIDDVLDADDNFSAFYKGAYASKNKQKMHSVGAALRHKKADLFVQYTDRTKETVKPHSDIYQTNYEVWRWGGSQVDFDKQAIAPTNDPKRQFIIIDECPTYVDKDPSSVAGCTKPKLDIKPVLETMGAKEYTGDKRVLPDPMEYDSKSVLIKAGFNPSSTQRVELLTEKTTQNYNSRDMTKTAYHLAANHGRGNLAQSPLVYRGQSHQEGYVTDAKIGLWTQTQFFDEKHDKSRYGINYRYQSPKDFRWFDELNLSVDKQTVTIDHLQIEKYCSPYPTVDRNCTPSADKPNSAERQNRKVYSEDHLLWRGDFSKNLSGDIINHRLNLGFGLDKFRSNLWIGDIKERYHRLDFKFVDDIKDSNGNFIEAYRINQYQEGTDICQEAQQYLGEARKCGDRPITGHNAYATFKDTISIGDLANITLGVRHDTHRFNSDDDWTGTGKYRNLSYNGSLVLKPTDHVDLLYRISSGYRVPSFKELFGYRLDGLTKGENDDQHYRTNVKPEKARNQEFGIAVHGNLGEVTATYFDNRYSDLIDLTLKGDQWGYRNYQDVHLAGHSVQAKAYLGELWDKLPVGLTASANYLKTKVKDSHIKEGFEYGSGYFLDTISPTRYALSLDYTADSDKWGLGATWIFSDAKKDTELTTLVASPSGTYEKVATTVNSKAWRTLDLSAFYQPTDNLTVRAGIDNVFNYRYSPWESLRQTSVVSGNQHTQGLPSQYAASGRNFVLSVQTKF

>CP087768_Core_LactoferrinTransferrinTBDR
MNFRPKYLPLVITAMLCSSLPAFANNNEDDPSVELETVTIIIKKRLHAKSEEVTGLGKTIKTMDDLNKNQVLSVKDMVKDVAGVAVVEQGRGASSGYTIRGMDKNRVAVNVDGIAQIQSYLTQKRQFGDGREGSGAINEIELENVSGVQISQGASGSETGSGALGGAVSFRTKSIDDVLDADDNFSAFYKGAYASKNKQKMHSVGAALRHKKADLFVQYTDRTKETVKPHSDIYQTNYEVWRWGGSQVDFDKQAIAPTNDPKRQFIIIDECPTYVDKDPSSVAGCTKPKLDIKPVLETMGAKEYTGDKRVLPDPMEYDSKSVLIKAGFNPSSTQRVELLTEKTTQNYNSRDMTKTAYHLAANHGRGNLAQSPLVYRGQSHQEGYVTDAKIGLWTQTQFFDEKHDKSRYGINYRYQSPKDFRWFDELNLSVDKQTVTIDHLQIEKYCSPYPTVDRNCTPSADKPNSAERQNRKVYSEDHLLWRGDFSKNLSGDIINHRLNLGFGLDKFRSNLWIGDIKERYHRLDFKFVDDIKDSNGNFIEAYRINQYQEGTDICQEAQQYLGEARKCGDRPITGHNAYATFKDTISIGDLANITLGVRHDTHRFNSDDDWTGTGKYRNLSYNGSLVLKPTDHVDLLYRISSGYRVPSFKELFGYRLDGLTKGENDDQHYRTNVKPEKARNQEFGIAVHGNLGEVTATYFDNRYSDLIDLTLKGDQWGYRNYQDVHLAGHSVQAKAYLGELWDKLPVGLTASANYLKTKVKDSHIKEGFEYGSGYFLDTISPTRYALSLDYTADSDKWGLGATWIFSDAKKDTELTTLVASPSGTYEKVATTVNSKAWRTLDLSAFYQPTDNLTVRAGIDNVFNYRYSPWESLRQTSVVSGNQHTQGLPSQYAASGRNFVLSVQTKF

>CP087781_Core_LactoferrinTransferrinTBDR
MNFRPKYLPLVITAMLCSSLPAFANNNEDDPSVELETVTIIIKKRLHAKSEEVTGLGKTIKTMDDLNKNQVLSVKDMVKDVAGVAVVEQGRGASSGYTIRGMDKNRVAVNVDGIAQIQSYLTQKRQFGDGREGSGAINEIELENVSGVQISQGASGSETGSGALGGAVSFRTKSIDDVLDADDNFSAFYKGAYASKNKQKMHSVGAALRHKKADLFVQYTDRTKETVKPHSDIYQTNYEVWRWGGSQVDFDKQAIAPTNDPKRQFIIIDECPTYVDKDPSSVAGCTKPKLDIKPVLETMGAKEYTGDKRVLPDPMEYDSKSVLIKAGFNPSSTQRVELLTEKTTQNYNSRDMTKTAYHLAANHGRGNLAQSPLVYRGQSHQEGYVTDAKIGLWTQTQFFDEKHDKSRYGINYRYQSPKDFRWFDELNLSVDKQTVTIDHLQIEKYCSPYPTVDRNCTPSADKPNSAERQNRKVYSEDHLLWRGDFSKNLSGDIINHRLNLGFGLDKFRSNLWIGDIKERYHRLDFKFVDDIKDSNGNFIEAYRINQYQEGTDICQEAQQYLGEARKCGDRPITGHNAYATFKDTISIGDLANITLGVRHDTHRFNSDDDWTGTGKYRNLSYNGSLVLKPTDHVDLLYRISSGYRVPSFKELFGYRLDGLTKGENDDQHYRTNVKPEKARNQEFGIAVHGNLGEVTATYFDNRYSDLIDLTLKGDQWGYRNYQDVHLAGHSVQAKAYLGELWDKLPVGLTASANYLKTKVKDSHIKEGFEYGSGYFLDTISPTRYALSLDYTADSDKWGLGATWIFSDAKKDTELTTLVASPSGTYEKVATTVNSKAWRTLDLSAFYQPTDNLTVRAGIDNVFNYRYSPWESLRQTSVVSGNQHTQGLPSQYAASGRNFVLSVQTKF

>CP087856_Core_LactoferrinTransferrinTBDR
MNFRPKYLPLVITAMLCSSLPAFANNNEDDPSVELETVTIIIKKRLHAKSEEVTGLGKTIKTMDDLNKNQVLSVKDMVKDVAGVAVVEQGRGASSGYTIRGMDKNRVAVNVDGIAQIQSYLTQKRQFGDGREGSGAINEIELENVSGVQISQGASGSETGSGALGGAVSFRTKSIDDVLDADDNFSAFYKGAYASKNKQKMHSVGAALRHKKADLFVQYTDRTKETVKPHSDIYQTNYEVWRWGGSQVDFDKQAIAPTNDPKRQFIIIDECPTYVDKDPSSVAGCTKPKLDIKPVLETMGAKEYTGDKRVLPDPMEYDSKSVLIKAGFNPSSTQRVELLTEKTTQNYNSRDMTKTAYHLAANHGRGNLAQSPLVYRGQSHQEGYVTDAKIGLWTQTQFFDEKHDKSRYGINYRYQSPKDFRWFDELNLSVDKQTVTIDHLQIEKYCSPYPTVDRNCTPSADKPNSAERQNRKVYSEDHLLWRGDFSKNLSGDIINHRLNLGFGLDKFRSNLWIGDIKERYHRLDFKFVDDIKDSNGNFIEAYRINQYQEGTDICQEAQQYLGEARKCGDRPITGHNAYATFKDTISIGDLANITLGVRHDTHRFNSDDDWTGTGKYRNLSYNGSLVLKPTDHVDLLYRISSGYRVPSFKELFGYRLDGLTKGENDDQHYRTNVKPEKARNQEFGIAVHGNLGEVTATYFDNRYSDLIDLTLKGDQWGYRNYQDVHLAGHSVQAKAYLGELWDKLPVGLTASANYLKTKVKDSHIKEGFEYGSGYFLDTISPTRYALSLDYTADSDKWGLGATWIFSDAKKDTELTTLVASPSGTYEKVATTVNSKAWRTLDLSAFYQPTDNLTVRAGIDNVFNYRYSPWESLRQTSVVSGNQHTQGLPSQYAASGRNFVLSVQTKF

>CP087859_Core_LactoferrinTransferrinTBDR
MNFRPKYLPLVITAMLCSSLPAFANNNEDDPSVELETVTIIIKKRLHAKSEEVTGLGKTIKTMDDLNKNQVLSVKDMVKDVAGVAVVEQGRGASSGYTIRGMDKNRVAVNVDGIAQIQSYLTQKRQFGDGREGSGAINEIELENVSGVQISQGASGSETGSGALGGAVSFRTKSIDDVLDADDNFSAFYKGAYASKNKQKMHSVGAALRHKKADLFVQYTDRTKETVKPHSDIYQTNYEVWRWGGSQVDFDKQAIAPTNDPKRQFIIIDECPTYVDKDPSSVAGCTKPKLDIKPVLETMGAKEYTGDKRVLPDPMEYDSKSVLIKAGFNPSSTQRVELLTEKTTQNYNSRDMTKTAYHLAANHGRGNLAQSPLVYRGQSHQEGYVTDAKIGLWTQTQFFDEKHDKSRYGINYRYQSPKDFRWFDELNLSVDKQTVTIDHLQIEKYCSPYPTVDRNCTPSADKPNSAERQNRKVYSEDHLLWRGDFSKNLSGDIINHRLNLGFGLDKFRSNLWIGDIKERYHRLDFKFVDDIKDSNGNFIEAYRINQYQEGTDICQEAQQYLGEARKCGDRPITGHNAYATFKDTISIGDLANITLGVRHDTHRFNSDDDWTGTGKYRNLSYNGSLVLKPTDHVDLLYRISSGYRVPSFKELFGYRLDGLTKGENDDQHYRTNVKPEKARNQEFGIAVHGNLGEVTATYFDNRYSDLIDLTLKGDQWGYRNYQDVHLAGHSVQAKAYLGELWDKLPVGLTASANYLKTKVKDSHIKEGFEYGSGYFLDTISPTRYALSLDYTADSDKWGLGATWIFSDAKKDTELTTLVASPSGTYEKVATTVNSKAWRTLDLSAFYQPTDNLTVRAGIDNVFNYRYSPWESLRQTSVVSGNQHTQGLPSQYAASGRNFVLSVQTKF

>CP087793_Core_LactoferrinTransferrinTBDR
MNFRPKYLPLVITAMLCSSLPAFANNNEDDPSVELETVTIIIKKRLHAKSEEVTGLGKTIKTMDDLNKNQVLSVKDMVKDVAGVAVVEQGRGASSGYTIRGMDKNRVAVNVDGIAQIQSYLTQKRQFGDGREGSGAINEIELENVSGVQISQGASGSETGSGALGGAVSFRTKSIDDVLDADDNFSAFYKGAYASKNKQKMHSVGAALRHKKADLFVQYTDRTKETVKPHSDIYQTNYEVWRWGGSQVDFDKQAIAPTNDPKRQFIIIDECPTYVDKDPSSVAGCTKPKLDIKPVLETMGAKEYTGDKRVLPDPMEYDSKSVLIKAGFNPSSTQRVELLTEKTTQNYNSRDMTKTAYHLAANHGRGNLAQSPLVYRGQSHQEGYVTDAKIGLWTQTQFFDEKHDKSRYGINYRYQSPKDFRWFDELNLSVDKQTVTIDHLQIEKYCSPYPTVDRNCTPSADKPNSAERQNRKVYSEDHLLWRGDFSKNLSGDIINHRLNLGFGLDKFRSNLWIGDIKERYHRLDFKFVDDIKDSNGNFIEAYRINQYQEGTDICQEAQQYLGEARKCGDRPITGHNAYATFKDTISIGDLANITLGVRHDTHRFNSDDDWTGTGKYRNLSYNGSLVLKPTDHVDLLYRISSGYRVPSFKELFGYRLDGLTKGENDDQHYRTNVKPEKARNQEFGIAVHGNLGEVTATYFDNRYSDLIDLTLKGDQWGYRNYQDVHLAGHSVQAKAYLGELWDKLPVGLTASANYLKTKVKDSHIKEGFEYGSGYFLDTISPTRYALSLDYTADSDKWGLGATWIFSDAKKDTELTTLVASPSGTYEKVATTVNSKAWRTLDLSAFYQPTDNLTVRAGIDNVFNYRYSPWESLRQTSVVSGNQHTQGLPSQYAASGRNFVLSVQTKF

>CP087788_Core_LactoferrinTransferrinTBDR
MNFRPKYLPLVITAMLCSSLPAFANNNEDDPSVELETVTIIIKKRLHAKSEEVTGLGKTIKTMDDLNKNQVLSVKDMVKDVAGVAVVEQGRGASSGYTIRGMDKNRVAVNVDGIAQIQSYLTQKRQFGDGREGSGAINEIELENVSGVQISQGASGSETGSGALGGAVSFRTKSIDDVLDADDNFSAFYKGAYASKNKQKMHSVGAALRHKKADLFVQYTDRTKETVKPHSDIYQTNYEVWRWGGSQVDFDKQAIAPTNDPKRQFIIIDECPTYVDKDPSSVAGCTKPKLDIKPVLETMGAKEYTGDKRVLPDPMEYDSKSVLIKAGFNPSSTQRVELLTEKTTQNYNSRDMTKTAYHLAANHGRGNLAQSPLVYRGQSHQEGYVTDAKIGLWTQTQFFDEKHDKSRYGINYRYQSPKDFRWFDELNLSVDKQTVTIDHLQIEKYCSPYPTVDRNCTPSADKPNSAERQNRKVYSEDHLLWRGDFSKNLSGDIINHRLNLGFGLDKFRSNLWIGDIKERYHRLDFKFVDDIKDSNGNFIEAYRINQYQEGTDICQEAQQYLGEARKCGDRPITGHNAYATFKDTISIGDLANITLGVRHDTHRFNSDDDWTGTGKYRNLSYNGSLVLKPTDHVDLLYRISSGYRVPSFKELFGYRLDGLTKGENDDQHYRTNVKPEKARNQEFGIAVHGNLGEVTATYFDNRYSDLIDLTLKGDQWGYRNYQDVHLAGHSVQAKAYLGELWDKLPVGLTASANYLKTKVKDSHIKEGFEYGSGYFLDTISPTRYALSLDYTADSDKWGLGATWIFSDAKKDTELTTLVASPSGTYEKVATTVNSKAWRTLDLSAFYQPTDNLTVRAGIDNVFNYRYSPWESLRQTSVVSGNQHTQGLPSQYAASGRNFVLSVQTKF

>CP087784_Core_LactoferrinTransferrinTBDR
MNFRPKYLPLVITAMLCSSLPAFANNNEDDPSVELETVTIIIKKRLHAKSEEVTGLGKTIKTMDDLNKNQVLSVKDMVKDVAGVAVVEQGRGASSGYTIRGMDKNRVAVNVDGIAQIQSYLTQKRQFGDGREGSGAINEIELENVSGVQISQGASGSETGSGALGGAVSFRTKSIDDVLDADDNFSAFYKGAYASKNKQKMHSVGAALRHKKADLFVQYTDRTKETVKPHSDIYQTNYEVWRWGGSQVDFDKQAIAPTNDPKRQFIIIDECPTYVDKDPSSVAGCTKPKLDIKPVLETMGAKEYTGDKRVLPDPMEYDSKSVLIKAGFNPSSTQRVELLTEKTTQNYNSRDMTKTAYHLAANHGRGNLAQSPLVYRGQSHQEGYVTDAKIGLWTQTQFFDEKHDKSRYGINYRYQSPKDFRWFDELNLSVDKQTVTIDHLQIEKYCSPYPTVDRNCTPSADKPNSAERQNRKVYSEDHLLWRGDFSKNLSGDIINHRLNLGFGLDKFRSNLWIGDIKERYHRLDFKFVDDIKDSNGNFIEAYRINQYQEGTDICQEAQQYLGEARKCGDRPITGHNAYATFKDTISIGDLANITLGVRHDTHRFNSDDDWTGTGKYRNLSYNGSLVLKPTDHVDLLYRISSGYRVPSFKELFGYRLDGLTKGENDDQHYRTNVKPEKARNQEFGIAVHGNLGEVTATYFDNRYSDLIDLTLKGDQWGYRNYQDVHLAGHSVQAKAYLGELWDKLPVGLTASANYLKTKVKDSHIKEGFEYGSGYFLDTISPTRYALSLDYTADSDKWGLGATWIFSDAKKDTELTTLVASPSGTYEKVATTVNSKAWRTLDLSAFYQPTDNLTVRAGIDNVFNYRYSPWESLRQTSVVSGNQHTQGLPSQYAASGRNFVLSVQTKF

>CP011374_Core_Porin2
MKTLNKAILALGASSVLAMSANAAITYGSAAAGQPYVGVKVGQIDADKAKNATAYGVYAGYNFDQNFGAEVEYMGSEDKSYTTNGVDRKFDAKTYGAYGTYRHNFNNTPVYVKGKLGIAKTEVEDRRVNGNSIIESDKISLAGGAAVGFNATPNVGLEAGYNYLNSDATMWGVGAHLKF

>CP011381_Core_Porin2
MKTLNKAILALGASSVLAMSANAAITYGSAAAGQPYIGVKVGQIDADKAKNATAYGVYAGYNFDQNFGAEVEYMGSEDKSYTTNGVDRKFDAKTYGAYGTYRHNFNNTPVYVKGKLGIAKTEVEDRRVDGNSIIESDKISLAGGAAVGFNATPNVGLEAGYNYLNSDATMWGVGAHLKF

>CP011380_Core_Porin2
MKTLNKAILALGASSVLAMSANAAITYGSAAAGQPYIGVKVGQIDADKAKNATAYGVYAGYNFDQNFGAEVEYMGSEDKSYTTNGVDRKFDAKTYGAYGTYRHNFNNTPVYVKGKLGIAKTEVEDRRVDGNSIIESDKISLAGGAAVGFNATPNVGLEAGYNYLNSDATMWGVGAHLKF

>CP011379_Core_Porin2
MKTLNKAILALGASSVLVMSANAAITYGSAAAGQPYIGVKVGQIDADKAKNATVYGVYAGYNFDQNFGAEVEYMGSKDKSYTTNGVDREFDAKTYGAYGTYRYNFNNTPVYVKGKLGIAKTKVEDRRVNGNSTIESDKTSLAGGAAVGFNATPNVGFEAGYNYLNSDATMWGVGAHLKF

>CP011377_Core_Porin2
MKTLNKAILALGASSVLVMSANAAITYGSAAAGQPYIGVKVGQIDADKAKNATVYGVYAGYNFDQNFGAEVEYMGSKDKSYTTNGVDREFDAKTYGAYGTYRYNFNNTPVYVKGKLGIAKTKVEDRRVNGNSTIESDKTSLAGGAAVGFNATPNVGFEAGYNYLNSDATMWGVGAHLKF

>CP011378_Core_Porin2
MKTLNKAILALGASSVLVMSANAAITYGSAAAGQPYIGVKVGQIDADKAKNATVYGVYAGYNFDQNFGAEVEYMGSKDKSYTTNGVDREFDAKTYGAYGTYRYNFNNTPVYVKGKLGIAKTKVEDRRVNGNSTIESDKTSLAGGAAVGFNATPNVGFEAGYNYLNSDATMWGVGAHLKF

>CP011376_Core_Porin2
MKTLNKAILALGASSVLVMSANAAITYGSAAAGQPYIGVKVGQIDADKAKNATVYGVYAGYNFDQNFGAEVEYMGSKDKSYTTNGVDREFDAKTYGAYGTYRYNFNNTPVYVKGKLGIAKTKVEDRRVNGNSTIESDKTSLAGGAAVGFNATPNVGFEAGYNYLNSDATMWGVGAHLKF

>CP087771_Core_Porin2
MKTLNKTLLALGASSLLAMSASAAVSYGANSVGQPYVGVKVGQFDVDNARGHKGDLTAYGVYGGYNFDQNVGVELEYQGADSEKYNHNGNEYELKAKTYGAYGTYRYHFNNSPVYAKGKLGLSKTEVENKTTNSNLYFSETDKTSIAGGVGLGFQPTANFGIEAGYNYLNSDANMWGVGAHLAF

>CP087803_Core_Porin2
MKTLNKTLLALGASSLLAMSASAAVSYGANSVGQPYVGVKVGQFDVDNARGHKGDLTAYGVYGGYNFDQNVGVELEYQGADSEKYNHNGNEYELKAKTYGAYGTYRYHFNNSPVYAKGKLGLSKTEVENKTTNSNLYFSETDKTSIAGGVGLGFQPTANFGIEAGYNYLNSDANMWGVGAHLAF

>CP030241_Core_Porin2
MKTLNKTLLALGASSLLAMSASAAVSYGANSVGQPYVGVKVGQFDVDNARGHKGDLTAYGVYGGYNFDQNVGVELEYQGADSEKYNHNGNEYELKAKTYGAYGTYRYHFNNSPVYAKGKLGLSKTEVENKTTNSNLYFSETDKTSIAGGVGLGFQPTANFGIEAGYNYLNSDANMWGVGAHLAF

>CP087830_Core_Porin2
MKTLNKTLLALGASSLLAMSASAAVSYGANSVGQPYVGVKVGQFDVDNARGHKGDLTAYGVYGGYNFDQNVGVELEYQGADSEKYNHNGNEYELKAKTYGAYGTYRYHFNNSPVYAKGKLGLSKTEVENKTTNSNLYFSETDKTSIAGGVGLGFQPTANFGIEAGYNYLNSDANMWGVGAHLAF

>CP087837_Core_Porin2
MKTLNKTLLALGASSLLAMSASAAVSYGANSVGQPYVGVKVGQFDVDNARGHKGDLTAYGVYGGYNFDQNVGVELEYQGADSEKYNHNGNEYELKAKTYGAYGTYRYHFNNSPVYAKGKLGLSKTEVENKTTNSNLYFSETDKTSIAGGVGLGFQPTANFGIEAGYNYLNSDANMWGVGAHLAF

>CP087825_Core_Porin2
MKTLNKTLLALGASSLLAMSASAAVSYGANSVGQPYVGVKVGQFDVDNARGHKGDLTAYGVYGGYNFDQNVGVELEYQGADSEKYNHNGNEYELKAKTYGAYGTYRYHFNNSPVYAKGKLGLSKTEVENKTTNSNLYFSETDKTSIAGGVGLGFQPTANFGIEAGYNYLNSDANMWGVGAHLAF

>CP087823_Core_Porin2
MKTLNKTLLALGASSLLAMSASAAVSYGANSVGQPYVGVKVGQFDVDNARGHKGDLTAYGVYGGYNFDQNVGVELEYQGADSEKYNHNGNEYELKAKTYGAYGTYRYHFNNSPVYAKGKLGLSKTEVENKTTNSNLYFSETDKTSIAGGVGLGFQPTANFGIEAGYNYLNSDANMWGVGAHLAF

>CP087773_Core_Porin2
MKTLNKTLLALGASSLLAMSASAAVSYGANSVGQPYVGVKVGQFDVDNARGHKGDLTAYGVYGGYNFDQNVGVELEYQGADSEKYNHNGNEYELKAKTYGAYGTYRYHFNNSPVYAKGKLGLSKTEVENKTTNSNLYFSETDKTSIAGGVGLGFQPTANFGIEAGYNYLNSDANMWGVGAHLAF

>CP087828_Core_Porin2
MKTLNKTLLALGASSLLAMSASAAVSYGANSVGQPYVGVKVGQFDVDNARGHKGDLTAYGVYGGYNFDQNVGVELEYQGADSEKYNHNGNEYELKAKTYGAYGTYRYHFNNSPVYAKGKLGLSKTEVENKTTNSNLYFSETDKTSIAGGVGLGFQPTANFGIEAGYNYLNSDANMWGVGAHLAF

>CP087776_Core_Porin2
MKTLNKTLLALGASSLLAMSASAAVSYGANSVGQPYVGVKVGQFDVDNARGHKGDLTAYGVYGGYNFDQNVGVELEYQGADSEKYNHNGNEYELKAKTYGAYGTYRYHFNNSPVYAKGKLGLSKTEVENKTTNSNLYFSETDKTSIAGGVGLGFQPTANFGIEAGYNYLNSDANMWGVGAHLAF

>CP087821_Core_Porin2
MKTLNKTLLALGASSLLAMSASAAVSYGANSVGQPYVGVKVGQFDVDNARGHKGDLTAYGVYGGYNFDQNVGVELEYQGADSEKYNHNGNEYELKAKTYGAYGTYRYHFNNSPVYAKGKLGLSKTEVENKTTNSNLYFSETDKTSIAGGVGLGFQPTANFGIEAGYNYLNSDANMWGVGAHLAF

>CP087865_Core_Porin2
MKTLNKTLLALGASSLLAMSASAAVSYGANSVGQPYVGVKVGQFDVDNARGHKGDLTAYGVYGGYNFDQNVGVELEYQGADSEKYNHNGNEYELKAKTYGAYGTYRYHFNNSPVYAKGKLGLSKTEVENKTTNSNLYFSETDKTSIAGGVGLGFQPTANFGIEAGYNYLNSDANMWGVGAHLAF

>CP087863_Core_Porin2
MKTLNKTLLALGASSLLAMSASAAVSYGANSVGQPYVGVKVGQFDVDNARGHKGDLTAYGVYGGYNFDQNVGVELEYQGADSEKYNHNGNEYELKAKTYGAYGTYRYHFNNSPVYAKGKLGLSKTEVENKTTNSNLYFSETDKTSIAGGVGLGFQPTANFGIEAGYNYLNSDANMWGVGAHLAF

>CP087805_Core_Porin2
MKTLNKTLLALGASSLLAMSASAAVSYGANSVGQPYVGVKVGQFDVDNARGHKGDLTAYGVYGGYNFDQNVGVELEYQGADSEKYNHNGNEYELKAKTYGAYGTYRYHFNNSPVYAKGKLGLSKTEVENKTTNSNLYFSETDKTSIAGGVGLGFQPTANFGIEAGYNYLNSDANMWGVGAHLAF

>CP087796_Core_Porin2
MKTLNKTLLALGASSLLAMSASAAVSYGANSVGQPYVGVKVGQFDVDNARGHKGDLTAYGVYGGYNFDQNVGVELEYQGADSEKYNHNGNEYELKAKTYGAYGTYRYHFNNSPVYAKGKLGLSKTEVENKTTNSNLYFSETDKTSIAGGVGLGFQPTANFGIEAGYNYLNSDANMWGVGAHLAF

>CP087791_Core_Porin2
MKTLNKTLLALGASSLLAMSASAAVSYGANSVGQPYVGVKVGQFDVDNARGHKGDLTAYGVYGGYNFDQNVGVELEYQGADSEKYNHNGNEYELKAKTYGAYGTYRYHFNNSPVYAKGKLGLSKTEVENKTTNSNLYFSETDKTSIAGGVGLGFQPTANFGIEAGYNYLNSDANMWGVGAHLAF

>CP087862_Core_Porin2
MKTLNKTLLALGASSLLAMSASAAVSYGANSVGQPYVGVKVGQFDVDNARGHKGDLTAYGVYGGYNFDQNVGVELEYQGADSEKYNHNGNEYELKAKTYGAYGTYRYHFNNSPVYAKGKLGLSKTEVENKTTNSNLYFSETDKTSIAGGVGLGFQPTANFGIEAGYNYLNSDANMWGVGAHLAF

>CP087768_Core_Porin2
MKTLNKTLLALGASSLLAMSASAAVSYGANSVGQPYVGVKVGQFDVDNARGHKGDLTAYGVYGGYNFDQNVGVELEYQGADSEKYNHNGNEYELKAKTYGAYGTYRYHFNNSPVYAKGKLGLSKTEVENKTTNSNLYFSETDKTSIAGGVGLGFQPTANFGIEAGYNYLNSDANMWGVGAHLAF

>CP087851_Core_Porin2
MKTLNKTLLALGASSLLAMSASAAVSYGANSVGQPYVGVKVGQFDVDNARGHKGDLTAYGVYGGYNFDQNVGVELEYQGADSEKYNHNGNEYELKAKTYGAYGTYRYHFNNSPVYAKGKLGLSKTEVENKTTNSNLYFSETDKTSIAGGVGLGFQPTANFGIEAGYNYLNSDANMWGVGAHLAF

>CP087848_Core_Porin2
MKTLNKTLLALGASSLLAMSASAAVSYGANSVGQPYVGVKVGQFDVDNARGHKGDLTAYGVYGGYNFDQNVGVELEYQGADSEKYNHNGNEYELKAKTYGAYGTYRYHFNNSPVYAKGKLGLSKTEVENKTTNSNLYFSETDKTSIAGGVGLGFQPTANFGIEAGYNYLNSDANMWGVGAHLAF

>CP087844_Core_Porin2
MKTLNKTLLALGASSLLAMSASAAVSYGANSVGQPYVGVKVGQFDVDNARGHKGDLTAYGVYGGYNFDQNVGVELEYQGADSEKYNHNGNEYELKAKTYGAYGTYRYHFNNSPVYAKGKLGLSKTEVENKTTNSNLYFSETDKTSIAGGVGLGFQPTANFGIEAGYNYLNSDANMWGVGAHLAF

>CP087854_Core_Porin2
MKTLNKTLLALGASSLLAMSASAAVSYGANSVGQPYVGVKVGQFDVDNARGHKGDLTAYGVYGGYNFDQNVGVELEYQGADSEKYNHNGNEYELKAKTYGAYGTYRYHFNNSPVYAKGKLGLSKTEVENKTTNSNLYFSETDKTSIAGGVGLGFQPTANFGIEAGYNYLNSDANMWGVGAHLAF

>CP087840_Core_Porin2
MKTLNKTLLALGASSLLAMSASAAVSYGANSVGQPYVGVKVGQFDVDNARGHKGDLTAYGVYGGYNFDQNVGVELEYQGADSEKYNHNGNEYELKAKTYGAYGTYRYHFNNSPVYAKGKLGLSKTEVENKTTNSNLYFSETDKTSIAGGVGLGFQPTANFGIEAGYNYLNSDANMWGVGAHLAF

>CP087814_Core_Porin2
MKTLNKTLLALGASSLLAMSASAAVSYGANSVGQPYVGVKVGQFDVDNARGHKGDLTAYGVYGGYNFDQNVGVELEYQGADSEKYNHNGNEYELKAKTYGAYGTYRYHFNNSPVYAKGKLGLSKTEVENKTTNSNLYFSETDKTSIAGGVGLGFQPTANFGIEAGYNYLNSDANMWGVGAHLAF

>CP087856_Core_Porin2
MKTLNKTLLALGASSLLAMSASAAVSYGANSVGQPYVGVKVGQFDVDNARGHKGDLTAYGVYGGYNFDQNVGVELEYQGADSEKYNHNGNEYELKAKTYGAYGTYRYHFNNSPVYAKGKLGLSKTEVENKTTNSNLYFSETDKTSIAGGVGLGFQPTANFGIEAGYNYLNSDANMWGVGAHLAF

>CP087817_Core_Porin2
MKTLNKTLLALGASSLLAMSASAAVSYGANSVGQPYVGVKVGQFDVDNARGHKGDLTAYGVYGGYNFDQNVGVELEYQGADSEKYNHNGNEYELKAKTYGAYGTYRYHFNNSPVYAKGKLGLSKTEVENKTTNSNLYFSETDKTSIAGGVGLGFQPTANFGIEAGYNYLNSDANMWGVGAHLAF

>CP087843_Core_Porin2
MKTLNKTLLALGASSLLAMSASAAVSYGANSVGQPYVGVKVGQFDVDNARGHKGDLTAYGVYGGYNFDQNVGVELEYQGADSEKYNHNGNEYELKAKTYGAYGTYRYHFNNSPVYAKGKLGLSKTEVENKTTNSNLYFSETDKTSIAGGVGLGFQPTANFGIEAGYNYLNSDANMWGVGAHLAF

>CP087811_Core_Porin2
MKTLNKTLLALGASSLLAMSASAAVSYGANSVGQPYVGVKVGQFDVDNARGHKGDLTAYGVYGGYNFDQNVGVELEYQGADSEKYNHNGNEYELKAKTYGAYGTYRYHFNNSPVYAKGKLGLSKTEVENKTTNSNLYFSETDKTSIAGGVGLGFQPTANFGIEAGYNYLNSDANMWGVGAHLAF

>CP087806_Core_Porin2
MKTLNKTLLALGASSLLAMSASAAVSYGANSVGQPYVGVKVGQFDVDNARGHKGDLTAYGVYGGYNFDQNVGVELEYQGADSEKYNHNGNEYELKAKTYGAYGTYRYHFNNSPVYAKGKLGLSKTEVENKTTNSNLYFSETDKTSIAGGVGLGFQPTANFGIEAGYNYLNSDANMWGVGAHLAF

>CP087798_Core_Porin2
MKTLNKTLLALGASSLLAMSASAAVSYGANSVGQPYVGVKVGQFDVDNARGHKGDLTAYGVYGGYNFDQNVGVELEYQGADSEKYNHNGNEYELKAKTYGAYGTYRYHFNNSPVYAKGKLGLSKTEVENKTTNSNLYFSETDKTSIAGGVGLGFQPTANFGIEAGYNYLNSDANMWGVGAHLAF

>CP087800_Core_Porin2
MKTLNKTLLALGASSLLAMSASAAVSYGANSVGQPYVGVKVGQFDVDNARGHKGDLTAYGVYGGYNFDQNVGVELEYQGADSEKYNHNGNEYELKAKTYGAYGTYRYHFNNSPVYAKGKLGLSKTEVENKTTNSNLYFSETDKTSIAGGVGLGFQPTANFGIEAGYNYLNSDANMWGVGAHLAF

>CP087765_Core_Porin2
MKTLNKTLLALGASSLLAMSASAAVSYGANSVGQPYVGVKVGQFDVDNARGHKGDLTAYGVYGGYNFDQNVGVELEYQGADSEKYNHNGNEYELKAKTYGAYGTYRYHFNNSPVYAKGKLGLSKTEVENKTTNSNLYFSETDKTSIAGGVGLGFQPTANFGIEAGYNYLNSDANMWGVGAHLAF

>CP087788_Core_Porin2
MKTLNKTLLALGASSLLAMSASAAVSYGANSVGQPYVGVKVGQFDVDNARGHKGDLTAYGVYGGYNFDQNVGVELEYQGADSEKYNHNGNEYELKAKTYGAYGTYRYHFNNSPVYAKGKLGLSKTEVENKTTNSNLYFSETDKTSIAGGVGLGFQPTANFGIEAGYNYLNSDANMWGVGAHLAF

>CP087781_Core_Porin2
MKTLNKTLLALGASSLLAMSASAAVSYGANSVGQPYVGVKVGQFDVDNARGHKGDLTAYGVYGGYNFDQNVGVELEYQGADSEKYNHNGNEYELKAKTYGAYGTYRYHFNNSPVYAKGKLGLSKTEVENKTTNSNLYFSETDKTSIAGGVGLGFQPTANFGIEAGYNYLNSDANMWGVGAHLAF

>CP087859_Core_Porin2
MKTLNKTLLALGASSLLAMSASAAVSYGANSVGQPYVGVKVGQFDVDNARGHKGDLTAYGVYGGYNFDQNVGVELEYQGADSEKYNHNGNEYELKAKTYGAYGTYRYHFNNSPVYAKGKLGLSKTEVENKTTNSNLYFSETDKTSIAGGVGLGFQPTANFGIEAGYNYLNSDANMWGVGAHLAF

>CP087793_Core_Porin2
MKTLNKTLLALGASSLLAMSASAAVSYGANSVGQPYVGVKVGQFDVDNARGHKGDLTAYGVYGGYNFDQNVGVELEYQGADSEKYNHNGNEYELKAKTYGAYGTYRYHFNNSPVYAKGKLGLSKTEVENKTTNSNLYFSETDKTSIAGGVGLGFQPTANFGIEAGYNYLNSDANMWGVGAHLAF

>CP087784_Core_Porin2
MKTLNKTLLALGASSLLAMSASAAVSYGANSVGQPYVGVKVGQFDVDNARGHKGDLTAYGVYGGYNFDQNVGVELEYQGADSEKYNHNGNEYELKAKTYGAYGTYRYHFNNSPVYAKGKLGLSKTEVENKTTNSNLYFSETDKTSIAGGVGLGFQPTANFGIEAGYNYLNSDANMWGVGAHLAF

>CP011374_Core_Porin
MKKLLLASAVAALSITAAQAAPTVYGKAFLTLDVQDGNSNSAAKDSRTQLNSNASRIGLKGSEALTQNTDLVYQLEYRVDIDSDAARNWESRDTYLGLANKQYGTLVAGRLTTIDDYVDYANVTAGRPVGGDGVLASFSARRANNAFAYFSPERNGLQFMGMYALDENKSTDNLKGDAFGVGVKYEPTNAPYKVGATYIKASQAAKDNNLQAIRVSGAYAASPVLTLGGLYQHTDYSTDDNENAFTASANYKVAQTPWTTYGQLDFVDNYEGNKDAEVFRTVVGGKYVFNKATTGHIYGAYQRSEGTNLKADADGNKANAYGIGGGIEYKF

>CP011381_Core_Porin
MKKLLLASAVAALSITAAQAAPTVYGKAFLTLDVQDGNSNSAAKDSRTQLNSNASRIGLKGSEALTQNTDLVYQLEYRVDIDSDAARNWESRDTYLGLANKQYGTLVAGRLTTIDDYVDYANVTAGRPVGGDGVLASFSARRANNAFAYFSPERNGLQFMGMYALDENKSTDNLKGDAFGVGVKYEPTNAPYKVGATYIKASQAAKDNNLQAIRVSGAYAASPVLTLGGLYQHTDYSTDDNENAFTASANYKVAQTPWTTYGQLDFVDNYEGNKDAEVFRTVVGGKYVFNKATTGHIYGAYQRSEGTNLKADADGNKANAYGIGGGIEYKF

>CP011380_Core_Porin
MKKLLLASAVAALSITAAQAAPTVYGKAFLTLDVQDGNSNSAAKDSRTQLNSNSSRIGLKGSEALTNNTNLLYQLEYGVKVDDNSTQFKSRDTYLGLANKQYGTLVAGRLTAIDDYVNYANEAQGGVIGGNGVLASFDAPRANNTFAYFSPERNGLQFMGMYALDENKSTDNLNGDAFGVGVKYEPTNAPYKVGATYIKASQAGAKDKNLQAIRVSGAYAASPVLTLGGLYQHTDRSTDDNENAFTASANYKVAQTPWTTYGQLDFVDNYEGKKDAEVFRTVVGGKYVFNKATTGHIYGAYQRSEGTNLKADADGNKANAYGIGGGIEYKF

>CP011378_Core_Porin
MKKLLLASAVAALSITAAQAAPTVYGKAFLTLDVQDGNSNSAAKDSRTQLNSNASRIGLKGSEALTQNTDLVYQLEYRVDIDSDAAHNWESRDTYLGLANKQYGTLVAGRLTTIDDYVDYANVTAGRPVGGDNVLASFSAPRANNAFAYFSPERNGLQFMGMYALDENKSTDNLNGDAFGVGVKYEPTNAPYKVGATYIKASQASANQDNLQAIRVSGAYAASPVLTLSGLYQHTDYSTDDNENAFTASANYKVAQTPWTTYGQLDFVDNYEGDKDAEVFRTVVGGKYVFNKATTGHIYGAYQRSEGTNLKADADGNKANAYGIGGGIEYKF

>CP011377_Core_Porin
MKKLLLASAVAALSITAAQAAPTVYGKAFLTLDVQDGNSNSAAKDSRTQLNSNASRIGLKGSEALTQNTDLVYQLEYRVDIDSDAAHNWESRDTYLGLANKQYGTLVAGRLTTIDDYVDYANVTAGRPVGGDNVLASFSAPRANNAFAYFSPERNGLQFMGMYALDENKSTDNLNGDAFGVGVKYEPTNAPYKVGATYIKASQASANQDNLQAIRVSGAYAASPVLTLSGLYQHTDYSTDDNENAFTASANYKVAQTPWTTYGQLDFVDNYEGDKDAEVFRTVVGGKYVFNKATTGHIYGAYQRSEGTNLKADADGNKANAYGIGGGIEYKF

>CP011376_Core_Porin
MKKLLLASAVAALSITAAQAAPTVYGKAFLTLDVQDGNSNSAAKDSRTQLNSNASRIGLKGSEALTQNTDLVYQLEYRVDIDSDAAHNWESRDTYLGLANKQYGTLVAGRLTTIDDYVDYANVTAGRPVGGDNVLASFSAPRANNAFAYFSPERNGLQFMGMYALDENKSTDNLNGDAFGVGVKYEPTNAPYKVGATYIKASQASANQDNLQAIRVSGAYAASPVLTLSGLYQHTDYSTDDNENAFTASANYKVAQTPWTTYGQLDFVDNYEGDKDAEVFRTVVGGKYVFNKATTGHIYGAYQRSEGTNLKADADGNKANAYGIGGGIEYKF

>CP011379_Core_Porin
MKKLLLASAVAALSITAAQAAPTVYGKAFLTLDVQDGNSNSAAKDSRTQLNSNASRIGLKGSEALTQNTDLVYQLEYRVDIDSDAAHNWESRDTYLGLANKQYGTLVAGRLTTIDDYVDYANVTAGRPVGGDNVLASFSAPRANNAFAYFSPERNGLQFMGMYALDENKSTDNLNGDAFGVGVKYEPTNAPYKVGATYIKASQASANQDNLQAIRVSGAYAASPVLTLSGLYQHTDYSTDDNENAFTASANYKVAQTPWTTYGQLDFVDNYEGDKDAEVFRTVVGGKYVFNKATTGHIYGAYQRSEGTNLKADADGNKANAYGIGGGIEYKF

>CP087817_Core_Porin
MKKLLLASAVAALSITVAQAAPQVYGKAFLTLDVQDGNSNSASKDSRTQLNSNASRIGFKGSEALTVNTDLVYQLEYGIDVDANEDQFYSRDTFLGLSNKQYGTLLAGRLSAIDGMVDYANVTEGGVIGGNNVLAAIDSPRANNALAYVSPKYNGVNFLGMYVLDENNGTDTLARDAFGVGVQYEPTNTPYRAGVSYIQAGDLRAARVSGAYDLSPATTVGALYQNTKLVKGGEKENAFTVSAEHKLVQTPWTAYGQLDFVDNARGNKDAEIFRTVVGSKYAFNKATTGHLYGAYQRSEGVNLSNTATGNKANAYGVGAGLEYKF

>CP087791_Core_Porin
MKKLLLASAVAALSITVAQAAPQVYGKAFLTLDVQDGNSNSASKDSRTQLNSNASRIGFKGSEALTVNTDLVYQLEYGIDVDANEDQFYSRDTFLGLSNKQYGTLLAGRLSAIDGMVDYANVTEGGVIGGNNVLAAIDSPRANNALAYVSPKYNGVNFLGMYVLDENNGTDTLARDAFGVGVQYEPTNTPYRAGVSYIQAGDLRAARVSGAYDLSPVTTVGALYQNTKLVKGGEKENAFTVSAEHKLVQTPWTAYGQLDFVDNARGNKDAEIFRTVVGSKYAFNKATTGHLYGAYQRSEGVNLSNTATGNKANAYGVGAGLEYKF

>CP087863_Core_Porin
MKKLLLASAVAALSITVAQAAPQVYGKAFLTLDVQDGNSNSASKDSRTQLNSNASRIGFKGSEALTVNTDLVYQLEYGIDVDANEDQFYSRDTFLGLSNKQYGTLLAGRLSAIDGMVDYANVTEGGVIGGNNVLAAIDSPRANNALAYVSPKYNGVNFLGMYVLDENNGTDTLARDAFGVGVQYEPTNTPYRAGVSYIQAGDLRAARVSGAYDLSPVTTVGALYQNTKLVKGGEKENAFTVSAEHKLVQTPWTAYGQLDFVDNARGNKDAEIFRTVVGSKYAFNKATTGHLYGAYQRSEGVNLSNTATGNKANAYGVGAGLEYKF

>CP087796_Core_Porin
MKKLLLASAVAALSITVAQAAPQVYGKAFLTLDVQDGNSNSASKDSRTQLNSNASRIGFKGSEALTVNTDLVYQLEYGIDVDANEDQFYSRDTFLGLSNKQYGTLLAGRLSAIDGMVDYANVTEGGVIGGNNVLAAIDSPRANNALAYVSPKYNGVNFLGMYVLDENNGTDTLARDAFGVGVQYEPTNTPYRAGVSYIQAGDLRAARVSGAYDLSPVTTVGALYQNTKLVKGGEKENAFTVSAEHKLVQTPWTAYGQLDFVDNARGNKDAEIFRTVVGSKYAFNKATTGHLYGAYQRSEGVNLSNTATGNKANAYGVGAGLEYKF

>CP087821_Core_Porin
MKKLLLASAVAALSITVAQAAPQVYGKAFLTLDVQDGNSNSASKDSRTQLNSNASRIGFKGSEALTVNTDLVYQLEYGIDVDANEDQFYSRDTFLGLSNKQYGTLLAGRLSAIDGMVDYANVTEGGVIGGNNVLAAIDSPRANNALAYVSPKYNGVNFLGMYVLDENNGTDTLARDAFGVGVQYEPTNTPYRAGVSYIQAGDLRAARVSGAYDLSPVTTVGALYQNTKLVKGGEKENAFTVSAEHKLVQTPWTAYGQLDFVDNARGNKDAEIFRTVVGSKYAFNKATTGHLYGAYQRSEGVNLSNTATGNKANAYGVGAGLEYKF

>CP087865_Core_Porin
MKKLLLASAVAALSITVAQAAPQVYGKAFLTLDVQDGNSNSASKDSRTQLNSNASRIGFKGSEALTVNTDLVYQLEYGIDVDANEDQFYSRDTFLGLSNKQYGTLLAGRLSAIDGMVDYANVTEGGVIGGNNVLAAIDSPRANNALAYVSPKYNGVNFLGMYVLDENNGTDTLARDAFGVGVQYEPTNTPYRAGVSYIQAGDLRAARVSGAYDLSPVTTVGALYQNTKLVKGGEKENAFTVSAEHKLVQTPWTAYGQLDFVDNARGNKDAEIFRTVVGSKYAFNKATTGHLYGAYQRSEGVNLSNTATGNKANAYGVGAGLEYKF

>CP087805_Core_Porin
MKKLLLASAVAALSITVAQAAPQVYGKAFLTLDVQDGNSNSASKDSRTQLNSNASRIGFKGSEALTVNTDLVYQLEYGIDVDANEDQFYSRDTFLGLSNKQYGTLLAGRLSAIDGMVDYANVTEGGVIGGNNVLAAIDSPRANNALAYVSPKYNGVNFLGMYVLDENNGTDTLARDAFGVGVQYEPTNTPYRAGVSYIQAGDLRAARVSGAYDLSPVTTVGALYQNTKLVKGGEKENAFTVSAEHKLVQTPWTAYGQLDFVDNARGNKDAEIFRTVVGSKYAFNKATTGHLYGAYQRSEGVNLSNTATGNKANAYGVGAGLEYKF

>CP087862_Core_Porin
MKKLLLASAVAALSITVAQAAPQVYGKAFLTLDVQDGNSNSASKDSRTQLNSNASRIGFKGSEALTVNTDLVYQLEYGIDVDANEDQFYSRDTFLGLSNKQYGTLLAGRLSAIDGMVDYANVTEGGVIGGNNVLAAIDSPRANNALAYVSPKYNGVNFLGMYVLDENNGTDTLARDAFGVGVQYEPTNTPYRAGVSYIQAGDLRAARVSGAYDLSPVTTVGALYQNTKLVKGGEKENAFTVSAEHKLVQTPWTAYGQLDFVDNARGNKDAEIFRTVVGSKYAFNKATTGHLYGAYQRSEGVNLSNTATGNKANAYGVGAGLEYKF

>CP087776_Core_Porin
MKKLLLASAVAALSITVAQAAPQVYGKAFLTLDVQDGNSNSASKDSRTQLNSNASRIGFKGSEALTVNTDLVYQLEYGIDVDANEDQFYSRDTFLGLSNKQYGTLLAGRLSAIDGMVDYANVTEGGVIGGNNVLAAIDSPRANNALAYVSPKYNGVNFLGMYVLDENNGTDTLARDAFGVGVQYEPTNTPYRAGVSYIQAGDLRAARVSGAYDLSPVTTVGALYQNTKLVKGGEKENAFTVSAEHKLVQTPWTAYGQLDFVDNARGNKDAEIFRTVVGSKYAFNKATTGHLYGAYQRSEGVNLSNTATGNKANAYGVGAGLEYKF

>CP087771_Core_Porin
MKKLLLASAVAALSITVAQAAPQVYGKAFLTLDVQDGNSNSASKDSRTQLNSNASRIGFKGSEALTVNTDLVYQLEYGIDVDANEDQFYSRDTFLGLSNKQYGILLAGRLSAIDGMVDYANVTEGGVIGGNNVLAAIDSPRANNALAYVSPKYNGVNFLGMYVLDENNGTDTLARDAFGVGVQYEPTNTPYRAGVSYIQAGDLRAARVSGAYDLSPATTVGALYQNTKLVKGGEKENAFTVSAEHKLVQTPWTAYGQLDFVDNARGNKDAEIFRTVVGSKYAFNKATTGHLYGAYQRSEGVNLSNTATGNKANAYGVGAGLEYKF

>CP087854_Core_Porin
MKKLLLASAVAALSITVAQAAPQVYGKAFLTLDVQDGNSNSASKDSRTQLNSNASRIGFKGSEALTVNTDLVYQLEYGIDVDANEDQFYSRDTFLGLSNKQYGILLAGRLSAIDGMVDYANVTEGGVIGGNNVLAAIDSPRANNALAYVSPKYNGVNFLGMYVLDENNGTDTLARDAFGVGVQYEPTNTPYRAGVSYIQAGDLRAARVSGAYDLSPATTVGALYQNTKLVKGGEKENAFTVSAEHKLVQTPWTAYGQLDFVDNARGNKDAEIFRTVVGSKYAFNKATTGHLYGAYQRSEGVNLSNTATGNKANAYGVGAGLEYKF

>CP087848_Core_Porin
MKKLLLASAVAALSITVAQAAPQVYGKAFLTLDVQDGNSNSASKDSRTQLNSNASRIGFKGSEALTVNTDLVYQLEYGIDVDANEDQFYSRDTFLGLSNKQYGILLAGRLSAIDGMVDYANVTEGGVIGGNNVLAAIDSPRANNALAYVSPKYNGVNFLGMYVLDENNGTDTLARDAFGVGVQYEPTNTPYRAGVSYIQAGDLRAARVSGAYDLSPATTVGALYQNTKLVKGGEKENAFTVSAEHKLVQTPWTAYGQLDFVDNARGNKDAEIFRTVVGSKYAFNKATTGHLYGAYQRSEGVNLSNTATGNKANAYGVGAGLEYKF

>CP087851_Core_Porin
MKKLLLASAVAALSITVAQAAPQVYGKAFLTLDVQDGNSNSASKDSRTQLNSNASRIGFKGSEALTVNTDLVYQLEYGIDVDANEDQFYSRDTFLGLSNKQYGILLAGRLSAIDGMVDYANVTEGGVIGGNNVLAAIDSPRANNALAYVSPKYNGVNFLGMYVLDENNGTDTLARDAFGVGVQYEPTNTPYRAGVSYIQAGDLRAARVSGAYDLSPATTVGALYQNTKLVKGGEKENAFTVSAEHKLVQTPWTAYGQLDFVDNARGNKDAEIFRTVVGSKYAFNKATTGHLYGAYQRSEGVNLSNTATGNKANAYGVGAGLEYKF

>CP087840_Core_Porin
MKKLLLASAVAALSITVAQAAPQVYGKAFLTLDVQDGNSNSASKDSRTQLNSNASRIGFKGSEALTVNTDLVYQLEYGIDVDANEDQFYSRDTFLGLSNKQYGILLAGRLSAIDGMVDYANVTEGGVIGGNNVLAAIDSPRANNALAYVSPKYNGVNFLGMYVLDENNGTDTLARDAFGVGVQYEPTNTPYRAGVSYIQAGDLRAARVSGAYDLSPATTVGALYQNTKLVKGGEKENAFTVSAEHKLVQTPWTAYGQLDFVDNARGNKDAEIFRTVVGSKYAFNKATTGHLYGAYQRSEGVNLSNTATGNKANAYGVGAGLEYKF

>CP087814_Core_Porin
MKKLLLASAVAALSITVAQAAPQVYGKAFLTLDVQDGNSNSASKDSRTQLNSNASRIGFKGSEALTVNTDLVYQLEYGIDVDANEDQFYSRDTFLGLSNKQYGILLAGRLSAIDGMVDYANVTEGGVIGGNNVLAAIDSPRANNALAYVSPKYNGVNFLGMYVLDENNGTDTLARDAFGVGVQYEPTNTPYRAGVSYIQAGDLRAARVSGAYDLSPATTVGALYQNTKLVKGGEKENAFTVSAEHKLVQTPWTAYGQLDFVDNARGNKDAEIFRTVVGSKYAFNKATTGHLYGAYQRSEGVNLSNTATGNKANAYGVGAGLEYKF

>CP087844_Core_Porin
MKKLLLASAVAALSITVAQAAPQVYGKAFLTLDVQDGNSNSASKDSRTQLNSNASRIGFKGSEALTVNTDLVYQLEYGIDVDANEDQFYSRDTFLGLSNKQYGILLAGRLSAIDGMVDYANVTEGGVIGGNNVLAAIDSPRANNALAYVSPKYNGVNFLGMYVLDENNGTDTLARDAFGVGVQYEPTNTPYRAGVSYIQAGDLRAARVSGAYDLSPATTVGALYQNTKLVKGGEKENAFTVSAEHKLVQTPWTAYGQLDFVDNARGNKDAEIFRTVVGSKYAFNKATTGHLYGAYQRSEGVNLSNTATGNKANAYGVGAGLEYKF

>CP087843_Core_Porin
MKKLLLASAVAALSITVAQAAPQVYGKAFLTLDVQDGNSNSASKDSRTQLNSNASRIGFKGSEALTVNTDLVYQLEYGIDVDANEDQFYSRDTFLGLSNKQYGILLAGRLSAIDGMVDYANVTEGGVIGGNNVLAAIDSPRANNALAYVSPKYNGVNFLGMYVLDENNGTDTLARDAFGVGVQYEPTNTPYRAGVSYIQAGDLRAARVSGAYDLSPATTVGALYQNTKLVKGGEKENAFTVSAEHKLVQTPWTAYGQLDFVDNARGNKDAEIFRTVVGSKYAFNKATTGHLYGAYQRSEGVNLSNTATGNKANAYGVGAGLEYKF

>CP087806_Core_Porin
MKKLLLASAVAALSITVAQAAPQVYGKAFLTLDVQDGNSNSASKDSRTQLNSNASRIGFKGSEALTVNTDLVYQLEYGIDVDANEDQFYSRDTFLGLSNKQYGILLAGRLSAIDGMVDYANVTEGGVIGGNNVLAAIDSPRANNALAYVSPKYNGVNFLGMYVLDENNGTDTLARDAFGVGVQYEPTNTPYRAGVSYIQAGDLRAARVSGAYDLSPATTVGALYQNTKLVKGGEKENAFTVSAEHKLVQTPWTAYGQLDFVDNARGNKDAEIFRTVVGSKYAFNKATTGHLYGAYQRSEGVNLSNTATGNKANAYGVGAGLEYKF

>CP087811_Core_Porin
MKKLLLASAVAALSITVAQAAPQVYGKAFLTLDVQDGNSNSASKDSRTQLNSNASRIGFKGSEALTVNTDLVYQLEYGIDVDANEDQFYSRDTFLGLSNKQYGILLAGRLSAIDGMVDYANVTEGGVIGGNNVLAAIDSPRANNALAYVSPKYNGVNFLGMYVLDENNGTDTLARDAFGVGVQYEPTNTPYRAGVSYIQAGDLRAARVSGAYDLSPATTVGALYQNTKLVKGGEKENAFTVSAEHKLVQTPWTAYGQLDFVDNARGNKDAEIFRTVVGSKYAFNKATTGHLYGAYQRSEGVNLSNTATGNKANAYGVGAGLEYKF

>CP087830_Core_Porin
MKKLLLASAVAALSITVAQAAPQVYGKAFLTLDVQDGNSNSASKDSRTQLNSNASRIGFKGSEALTVNTDLVYQLEYGIDVDANEDQFYSRDTFLGLSNKQYGILLAGRLSAIDGMVDYANVTEGGVIGGNNVLAAIDSPRANNALAYVSPKYNGVNFLGMYVLDENNGTDTLARDAFGVGVQYEPTNTPYRAGVSYIQAGDLRAARVSGAYDLSPATTVGALYQNTKLVKGGEKENAFTVSAEHKLVQTPWTAYGQLDFVDNARGNKDAEIFRTVVGSKYAFNKATTGHLYGAYQRSEGVNLSNTATGNKANAYGVGAGLEYKF

>CP087798_Core_Porin
MKKLLLASAVAALSITVAQAAPQVYGKAFLTLDVQDGNSNSASKDSRTQLNSNASRIGFKGSEALTVNTDLVYQLEYGIDVDANEDQFYSRDTFLGLSNKQYGILLAGRLSAIDGMVDYANVTEGGVIGGNNVLAAIDSPRANNALAYVSPKYNGVNFLGMYVLDENNGTDTLARDAFGVGVQYEPTNTPYRAGVSYIQAGDLRAARVSGAYDLSPATTVGALYQNTKLVKGGEKENAFTVSAEHKLVQTPWTAYGQLDFVDNARGNKDAEIFRTVVGSKYAFNKATTGHLYGAYQRSEGVNLSNTATGNKANAYGVGAGLEYKF

>CP087837_Core_Porin
MKKLLLASAVAALSITVAQAAPQVYGKAFLTLDVQDGNSNSASKDSRTQLNSNASRIGFKGSEALTVNTDLVYQLEYGIDVDANEDQFYSRDTFLGLSNKQYGILLAGRLSAIDGMVDYANVTEGGVIGGNNVLAAIDSPRANNALAYVSPKYNGVNFLGMYVLDENNGTDTLARDAFGVGVQYEPTNTPYRAGVSYIQAGDLRAARVSGAYDLSPATTVGALYQNTKLVKGGEKENAFTVSAEHKLVQTPWTAYGQLDFVDNARGNKDAEIFRTVVGSKYAFNKATTGHLYGAYQRSEGVNLSNTATGNKANAYGVGAGLEYKF

>CP087837_Core_Porin
MKKLLLASAVAALSITVAQAAPQVYGKAFLTLDVQDGNSNSASKDSRTQLNSNASRIGFKGSEALTVNTDLVYQLEYGIDVDANEDQFYSRDTFLGLSNKQYGILLAGRLSAIDGMVDYANVTEGGVIGGNNVLAAIDSPRANNALAYVSPKYNGVNFLGMYVLDENNGTDTLARDAFGVGVQYEPTNTPYRAGVSYIQAGDLRAARVSGAYDLSPATTVGALYQNTKLVKGGEKENAFTVSAEHKLVQTPWTAYGQLDFVDNARGNKDAEIFRTVVGSKYAFNKATTGHLYGAYQRSEGVNLSNTATGNKANAYGVGAGLEYKF

>CP087800_Core_Porin
MKKLLLASAVAALSITVAQAAPQVYGKAFLTLDVQDGNSNSASKDSRTQLNSNASRIGFKGSEALTVNTDLVYQLEYGIDVDANEDQFYSRDTFLGLSNKQYGILLAGRLSAIDGMVDYANVTEGGVIGGNNVLAAIDSPRANNALAYVSPKYNGVNFLGMYVLDENNGTDTLARDAFGVGVQYEPTNTPYRAGVSYIQAGDLRAARVSGAYDLSPATTVGALYQNTKLVKGGEKENAFTVSAEHKLVQTPWTAYGQLDFVDNARGNKDAEIFRTVVGSKYAFNKATTGHLYGAYQRSEGVNLSNTATGNKANAYGVGAGLEYKF

>CP087773_Core_Porin
MKKLLLASAVAALSITVAQAAPQVYGKAFLTLDVQDGNSNSASKDSRTQLNSNASRIGFKGSEALTVNTDLVYQLEYGIDVDANEDQFYSRDTFLGLSNKQYGILLAGRLSAIDGMVDYANVTEGGVIGGNNVLAAIDSPRANNALAYVSPKYNGVNFLGMYVLDENNGTDTLARDAFGVGVQYEPTNTPYRAGVSYIQAGDLRAARVSGAYDLSPATTVGALYQNTKLVKGGEKENAFTVSAEHKLVQTPWTAYGQLDFVDNARGNKDAEIFRTVVGSKYAFNKATTGHLYGAYQRSEGVNLSNTATGNKANAYGVGAGLEYKF

>CP087825_Core_Porin
MKKLLLASAVAALSITVAQAAPQVYGKAFLTLDVQDGNSNSASKDSRTQLNSNASRIGFKGSEALTVNTDLVYQLEYGIDVDANEDQFYSRDTFLGLSNKQYGILLAGRLSAIDGMVDYANVTEGGVIGGNNVLAAIDSPRANNALAYVSPKYNGVNFLGMYVLDENNGTDTLARDAFGVGVQYEPTNTPYRAGVSYIQAGDLRAARVSGAYDLSPATTVGALYQNTKLVKGGEKENAFTVSAEHKLVQTPWTAYGQLDFVDNARGNKDAEIFRTVVGSKYAFNKATTGHLYGAYQRSEGVNLSNTATGNKANAYGVGAGLEYKF

>CP087765_Core_Porin
MKKLLLASAVAALSITVAQAAPQVYGKAFLTLDVQDGNSNSASKDSRTQLNSNASRIGFKGSEALTVNTDLVYQLEYGIDVDANEDQFYSRDTFLGLSNKQYGILLAGRLSAIDGMVDYANVTEGGVIGGNNVLAAIDSPRANNALAYVSPKYNGVNFLGMYVLDENNGTDTLARDAFGVGVQYEPTNTPYRAGVSYIQAGDLRAARVSGAYDLSPATTVGALYQNTKLVKGGEKENAFTVSAEHKLVQTPWTAYGQLDFVDNARGNKDAEIFRTVVGSKYAFNKATTGHLYGAYQRSEGVNLSNTATGNKANAYGVGAGLEYKF

>CP087828_Core_Porin
MKKLLLASAVAALSITVAQAAPQVYGKAFLTLDVQDGNSNSASKDSRTQLNSNASRIGFKGSEALTVNTDLVYQLEYGIDVDANEDQFYSRDTFLGLSNKQYGILLAGRLSAIDGMVDYANVTEGGVIGGNNVLAAIDSPRANNALAYVSPKYNGVNFLGMYVLDENNGTDTLARDAFGVGVQYEPTNTPYRAGVSYIQAGDLRAARVSGAYDLSPATTVGALYQNTKLVKGGEKENAFTVSAEHKLVQTPWTAYGQLDFVDNARGNKDAEIFRTVVGSKYAFNKATTGHLYGAYQRSEGVNLSNTATGNKANAYGVGAGLEYKF

>CP087768_Core_Porin
MKKLLLASAVAALSITVAQAAPQVYGKAFLTLDVQDGNSNSASKDSRTQLNSNASRIGFKGSEALTVNTDLVYQLEYGIDVDANEDQFYSRDTFLGLSNKQYGILLAGRLSAIDGMVDYANVTEGGVIGGNNVLAAIDSPRANNALAYVSPKYNGVNFLGMYVLDENNGTDTLARDAFGVGVQYEPTNTPYRAGVSYIQAGDLRAARVSGAYDLSPATTVGALYQNTKLVKGGEKENAFTVSAEHKLVQTPWTAYGQLDFVDNARGNKDAEIFRTVVGSKYAFNKATTGHLYGAYQRSEGVNLSNTATGNKANAYGVGAGLEYKF

>CP087859_Core_Porin
MKKLLLASAVAALSITVAQAAPQVYGKAFLTLDVQDGNSNSASKDSRTQLNSNASRIGFKGSEALTVNTDLVYQLEYGIDVDANEDQFYSRDTFLGLSNKQYGILLAGRLSAIDGMVDYANVTEGGVIGGNNVLAAIDSPRANNALAYVSPKYNGVNFLGMYVLDENNGTDTLARDAFGVGVQYEPTNTPYRAGVSYIQAGDLRAARVSGAYDLSPATTVGALYQNTKLVKGGEKENAFTVSAEHKLVQTPWTAYGQLDFVDNARGNKDAEIFRTVVGSKYAFNKATTGHLYGAYQRSEGVNLSNTATGNKANAYGVGAGLEYKF

>CP087823_Core_Porin
MKKLLLASAVAALSITVAQAAPQVYGKAFLTLDVQDGNSNSASKDSRTQLNSNASRIGFKGSEALTVNTDLVYQLEYGIDVDANEDQFYSRDTFLGLSNKQYGILLAGRLSAIDGMVDYANVTEGGVIGGNNVLAAIDSPRANNALAYVSPKYNGVNFLGMYVLDENNGTDTLARDAFGVGVQYEPTNTPYRAGVSYIQAGDLRAARVSGAYDLSPATTVGALYQNTKLVKGGEKENAFTVSAEHKLVQTPWTAYGQLDFVDNARGNKDAEIFRTVVGSKYAFNKATTGHLYGAYQRSEGVNLSNTATGNKANAYGVGAGLEYKF

>CP087781_Core_Porin
MKKLLLASAVAALSITVAQAAPQVYGKAFLTLDVQDGNSNSASKDSRTQLNSNASRIGFKGSEALTVNTDLVYQLEYGIDVDANEDQFYSRDTFLGLSNKQYGILLAGRLSAIDGMVDYANVTEGGVIGGNNVLAAIDSPRANNALAYVSPKYNGVNFLGMYVLDENNGTDTLARDAFGVGVQYEPTNTPYRAGVSYIQAGDLRAARVSGAYDLSPATTVGALYQNTKLVKGGEKENAFTVSAEHKLVQTPWTAYGQLDFVDNARGNKDAEIFRTVVGSKYAFNKATTGHLYGAYQRSEGVNLSNTATGNKANAYGVGAGLEYKF

>CP087856_Core_Porin
MKKLLLASAVAALSITVAQAAPQVYGKAFLTLDVQDGNSNSASKDSRTQLNSNASRIGFKGSEALTVNTDLVYQLEYGIDVDANEDQFYSRDTFLGLSNKQYGILLAGRLSAIDGMVDYANVTEGGVIGGNNVLAAIDSPRANNALAYVSPKYNGVNFLGMYVLDENNGTDTLARDAFGVGVQYEPTNTPYRAGVSYIQAGDLRAARVSGAYDLSPATTVGALYQNTKLVKGGEKENAFTVSAEHKLVQTPWTAYGQLDFVDNARGNKDAEIFRTVVGSKYAFNKATTGHLYGAYQRSEGVNLSNTATGNKANAYGVGAGLEYKF

>CP087788_Core_Porin
MKKLLLASAVAALSITVAQAAPQVYGKAFLTLDVQDGNSNSASKDSRTQLNSNASRIGFKGSEALTVNTDLVYQLEYGIDVDANEDQFYSRDTFLGLSNKQYGILLAGRLSAIDGMVDYANVTEGGVIGGNNVLAAIDSPRANNALAYVSPKYNGVNFLGMYVLDENNGTDTLARDAFGVGVQYEPTNTPYRAGVSYIQAGDLRAARVSGAYDLSPATTVGALYQNTKLVKGGEKENAFTVSAEHKLVQTPWTAYGQLDFVDNARGNKDAEIFRTVVGSKYAFNKATTGHLYGAYQRSEGVNLSNTATGNKANAYGVGAGLEYKF

>CP030241_Core_Porin
MKKLLLASAVAALSITVAQAAPQVYGKAFLTLDVQDGNSNSASKDSRTQLNSNASRIGFKGSEALTVNTDLVYQLEYGIDVDANEDQFYSRDTFLGLSNKQYGILLAGRLSAIDGMVDYANVTEGGVIGGNNVLAAIDSPRANNALAYVSPKYNGVNFLGMYVLDENNGTDTLARDAFGVGVQYEPTNTPYRAGVSYIQAGDLRAARVSGAYDLSPATTVGALYQNTKLVKGGEKENAFTVSAEHKLVQTPWTAYGQLDFVDNARGNKDAEIFRTVVGSKYAFNKATTGHLYGAYQRSEGVNLSNTATGNKANAYGVGAGLEYKF

>CP087784_Core_Porin
MKKLLLASAVAALSITVAQAAPQVYGKAFLTLDVQDGNSNSASKDSRTQLNSNASRIGFKGSEALTVNTDLVYQLEYGIDVDANEDQFYSRDTFLGLSNKQYGILLAGRLSAIDGMVDYANVTEGGVIGGNNVLAAIDSPRANNALAYVSPKYNGVNFLGMYVLDENNGTDTLARDAFGVGVQYEPTNTPYRAGVSYIQAGDLRAARVSGAYDLSPATTVGALYQNTKLVKGGEKENAFTVSAEHKLVQTPWTAYGQLDFVDNARGNKDAEIFRTVVGSKYAFNKATTGHLYGAYQRSEGVNLSNTATGNKANAYGVGAGLEYKF

>CP087793_Core_Porin
MKKLLLASAVAALSITVAQAAPQVYGKAFLTLDVQDGNSNSASKDSRTQLNSNASRIGFKGSEALTVNTDLVYQLEYGIDVDANEDQFYSRDTFLGLSNKQYGILLAGRLSAIDGMVDYANVTEGGVIGGNNVLAAIDSPRANNALAYVSPKYNGVNFLGMYVLDENNGTDTLARDAFGVGVQYEPTNTPYRAGVSYIQAGDLRAARVSGAYDLSPATTVGALYQNTKLVKGGEKENAFTVSAEHKLVQTPWTAYGQLDFVDNARGNKDAEIFRTVVGSKYAFNKATTGHLYGAYQRSEGVNLSNTATGNKANAYGVGAGLEYKF

>CP011381_Core_IrpA
MKHTLKRLPLAVAVLGALSVQAAMAQDKPEVTLDTLNVTFDRQGTKVKTNVVTLQEKDESTATELRDLLKNEPSIDFSGGNGTAQYITIRGMGQNSVDVKIDDAYTDSQILYHQGRHMLDPAMVKIVSVQKGAGSASAGIGGTNGAIVAKTLSAKDLLKDDQSIGFKAGAGYSSNNEHSYNAAAYGKAGYFDFLLSANKVEQDDYKAGKAKKKIDFTALDKTNYLAKVGAEFGDNRFELSHLRQENKGTRPIREEFINFDSDKQDPQYREVKTQNTNLQWNGKNLGVVSDATANAYHIINSRYTADDSKAGYAGKLAGASKSSIDTKGLNINLDSQVNDDVLLKYGINYRQQEITPNRYKAGIVNQEKTDTGLYVEAIADIGNLTATAGLRYDMFEIKDMTGGRVKGDNLNPSIGLIYQATPSLSFSANHSYATRSPRLYDALTAHGYRAVVKVTDGLKAERAQNTEVGFNFNHGNAFVNGSYYWQSIDNLLKSASNGTRHENGTDIDEIKNVGYAKNKGYELNAGYKWQGLTARVGVADSKPEFYSSQNFSNREYASRLGRTWTAALSYRFAQPNLEVGVRHRRADDVIGDSAWTGKVVSTDPRKNHDPKKLRPGYNTTDVFANWKPLGNDKVNVNMSVNNLTDEKYTSHISSAGVALPAAGREYRLGVNFTY

>CP011380_Core_IrpA
MKHTLKRLPLAVAVLGALSVQAAMAQDKPEVTLDTLNVTFDRQGTKVKTNVVTLQEKDESTATDLRGLLQSEPAIDFSGGNGTAQYITIRGMGQNSVDVKIDDAYTDSQILYHQGRHMLDPAMVKIVSVQKGAGAASAGIGGTNGAIVAKTLSAKDLLKDDQSIGFKAGAGYSSNNEHSYNAAAYGKAGYFDFLLSANKVEQDDYKAGKAKKKIDFTALDKTSYLAKVGAEFGDNRFELSHLRQENKGTRPIREEFINFDSDKQDPKYREVKTQNTNLQWNAKNLGVVSDATANIYHIINSRYTADDSKAGYGGNLAGPSKSSIDTKGLNINLDSQVNDDVLLKYGVNYRQQEITPNRYKAGIVNQEKTDTGLYVEAIADIGNLTTTAGLRYDMFEIKDMAGGRVKGDNLNPSVGLIYQATPSLSFSANHSYATRSPRLYDALTAHGYRAVVKVTDGLKAERAQNTEVGFNFNHGNAFVNGSYYWQSIDNLLKSASNGTRHENGTDIDEIKNVGYAKNKGYELNAGYKWQGLTARVGVADSKPEFHSSQNFSNREYASRLGRTWTAALSYRFAQPNLEVGVRHRRADDVIGDSAWTGKVVSTDPRKNHDPKKLRPGYNTTDVFANWKPLGNDKVNVNMSVNNLTDEKYTSHISSAGVALPAAGREYRVGVNFTY

>CP011379_Core_IrpA
MKHTLKRLPLVVAVLGALSVQAAMAQDEPEVTLDTLNATVDRQGTKVKTNVVTLQEKDESTATDLRGLLQSEPAIDFSGGNGTSQYITIRGMGQNSVDVKIDDAYTDSQILYHQGRHMLDPAMVKIVSVQKGAGSASAGIGGTNGAIVAKTLSAKDLLKDGQGMGFKAGAGYSSNNEHSYNATAYGKAGSFDFLLSANKVEQDDYKAGKAKKKIDFTALDKVSYLAKVGAEFGDHRFELSHLRQENKGTRPIREEFINFDSDKQDPKYRKVKTQNTNLQWNAKNLGVVSEATANAYHIINSRYTADDSKAGYGGNLAGPSKSSIDTKGLNINLDSQVNDDVLLKYGINYRQQEITPNRYKAGILNQEKTDTGLYVEAIADIGNLTTTAGLRYDMFEIKDMAGGRVKGDNLNPSIGLIYQATPSLSFSANHSYATRSPRLYDALTAHGYRAVVKVTDSLKAERAQNTEVGFNFSHGNAFVNGSYYWQSIDNLLKSASNGAKHENGTKIDEIKNVGYAKNKGYELNAGYKWQGLTTRVGVSDSKPEFHSSQSFSNREYASRLGRTWTAALSYRFAQPNLEVGVRHRRADDVIGDSAWTSKVVSNDPRKNHDPKKLRPGYNTTDVFANWKPLGNDKVNVNMSVNNVTDEKYTSHVSSSGVALPAAGREYRLGVNFTY

>CP011377_Core_IrpA
MKHTLKRLPLVVAVLGALSVQAAMAQDEPEVTLDTLNATVDRQGTKVKTNVVTLQEKDESTATDLRGLLQSEPAIDFSGGNGTSQYITIRGMGQNSVDVKIDDAYTDSQILYHQGRHMLDPAMVKIVSVQKGAGSASAGIGGTNGAIVAKTLSAKDLLKDGQGMGFKAGAGYSSNNEHSYNATAYGKAGSFDFLLSANKVEQDDYKAGKAKKKIDFTALDKVSYLAKVGAEFGDHRFELSHLRQENKGTRPIREEFINFDSDKQDPKYRKVKTQNTNLQWNAKNLGVVSEATANAYHIINSRYTADDSKAGYGGNLAGPSKSSIDTKGLNINLDSQVNDDVLLKYGINYRQQEITPNRYKAGILNQEKTDTGLYVEAIADIGNLTTTAGLRYDMFEIKDMAGGRVKGDNLNPSIGLIYQATPSLSFSANHSYATRSPRLYDALTAHGYRAVVKVTDSLKAERAQNTEVGFNFSHGNAFVNGSYYWQSIDNLLKSASNGAKHENGTKIDEIKNVGYAKNKGYELNAGYKWQGLTTRVGVSDSKPEFHSSQSFSNREYASRLGRTWTAALSYRFAQPNLEVGVRHRRADDVIGDSAWTSKVVSNDPRKNHDPKKLRPGYNTTDVFANWKPLGNDKVNVNMSVNNVTDEKYTSHVSSSGVALPAAGREYRLGVNFTY

>CP011378_Core_IrpA
MKHTLKRLPLVVAVLGALSVQAAMAQDEPEVTLDTLNATVDRQGTKVKTNVVTLQEKDESTATDLRGLLQSEPAIDFSGGNGTSQYITIRGMGQNSVDVKIDDAYTDSQILYHQGRHMLDPAMVKIVSVQKGAGSASAGIGGTNGAIVAKTLSAKDLLKDGQGMGFKAGAGYSSNNEHSYNATAYGKAGSFDFLLSANKVEQDDYKAGKAKKKIDFTALDKVSYLAKVGAEFGDHRFELSHLRQENKGTRPIREEFINFDSDKQDPKYRKVKTQNTNLQWNAKNLGVVSEATANAYHIINSRYTADDSKAGYGGNLAGPSKSSIDTKGLNINLDSQVNDDVLLKYGINYRQQEITPNRYKAGILNQEKTDTGLYVEAIADIGNLTTTAGLRYDMFEIKDMAGGRVKGDNLNPSIGLIYQATPSLSFSANHSYATRSPRLYDALTAHGYRAVVKVTDSLKAERAQNTEVGFNFSHGNAFVNGSYYWQSIDNLLKSASNGAKHENGTKIDEIKNVGYAKNKGYELNAGYKWQGLTTRVGVSDSKPEFHSSQSFSNREYASRLGRTWTAALSYRFAQPNLEVGVRHRRADDVIGDSAWTSKVVSNDPRKNHDPKKLRPGYNTTDVFANWKPLGNDKVNVNMSVNNVTDEKYTSHVSSSGVALPAAGREYRLGVNFTY

>CP011376_Core_IrpA
MKHTLKRLPLVVAVLGALSVQAAMAQDEPEVTLDTLNATVDRQGTKVKTNVVTLQEKDESTATDLRGLLQSEPAIDFSGGNGTSQYITIRGMGQNSVDVKIDDAYTDSQILYHQGRHMLDPAMVKIVSVQKGAGSASAGIGGTNGAIVAKTLSAKDLLKDGQGMGFKAGAGYSSNNEHSYNATAYGKAGSFDFLLSANKVEQDDYKAGKAKKKIDFTALDKVSYLAKVGAEFGDHRFELSHLRQENKGTRPIREEFINFDSDKQDPKYRKVKTQNTNLQWNAKNLGVVSEATANAYHIINSRYTADDSKAGYGGNLAGPSKSSIDTKGLNINLDSQVNDDVLLKYGINYRQQEITPNRYKAGILNQEKTDTGLYVEAIADIGNLTTTAGLRYDMFEIKDMAGGRVKGDNLNPSIGLIYQATPSLSFSANHSYATRSPRLYDALTAHGYRAVVKVTDSLKAERAQNTEVGFNFSHGNAFVNGSYYWQSIDNLLKSASNGAKHENGTKIDEIKNVGYAKNKGYELNAGYKWQGLTTRVGVSDSKPEFHSSQSFSNREYASRLGRTWTAALSYRFAQPNLEVGVRHRRADDVIGDSAWTSKVVSNDPRKNHDPKKLRPGYNTTDVFANWKPLGNDKVNVNMSVNNVTDEKYTSHVSSSGVALPAAGREYRLGVNFTY

>CP011374_Core_IrpA
MKHTLKRLPLAVAVLGALSVQAAMAQDKPEVTLDTLNVTFDRQGTKVKTNVVTLQEKDESTATGLRELLKSEPAIDFSGGNGTSSYLTMRGMGQNSIDVKVDNAHSDSQILYHQGRHMLDPSLVKIVSVQKGAGSASAGIGATNGAIVAKTVDAQDLLKHTDKDWGVKVNAGYSSNDEHSYGVTGFGKADNFDFLVSYNEASQDNYKPGKKTGQKDSATAPGKYRSPYTASTNPAPASECAYFTKEDGTITDTFCKDPNHPSDEVAFQAMDKESYLIKAGYNLGEHRFVLSHFNTTNKGMRNVREEFDWVVIPGELDTSTKVKLDEKGKPKAGAINYGGHRKLSMQNTNLEYKGKAGLLGEAEANVYFMKNERKSGNDKFSGYAGNVDAPNDTSVKTTGANLGFDKYINDDTLFKYGANYRHQETTPNRAHNDKLQTTEKDDIGVYGEIIADIGNFTLTGGMRYDHFNYTSISNKKVSDGAFNPSVGIIWQATPDLSFNAVHNYATRSPRLVDALLSSGSRAADIADGTKAEQAKNTEIGFNYNNGNLSVDGTYFWQEIDNLLTSGARHRPGDKHNTIFNVGFAKNKGYEINTRYRWNGFTARLGVAESDPEYYSGNNAEGKPIRFDNREFGSNIGRTWTAGLAYRFANPNLEIGVNHRKVDDVKGQSAYMTPISGSRGNNLNLIKYGYDVTDIYANWKPFNNDKLNVNFAVNNVGDEFYYSHSAINGLPGAGREYRVGVNFTY

>CP087805_Core_IrpA
MKQKTFALRHLTFAVIGTMTATVAMANTAESGPTVDLGHEVITIDRQGTKVKTNVVTLQEKDESTATGLRELLKSEPAIDFSGGNGTSSYLTMRGMGQNSIDVKVDNAYSDSQILYHQGRHMLDPSLVKIVSVQKGAGSASAGIGATNGAIVAKTVDAQDLLKHTDKDWGVKVNAGYSSNDEHSYGVTGFGKAGNFDFLVDYNETSQNNYKPGKKTGQKDSATAPGKYRSSYTASTNPAPASECAYRTKKDGTITDTLFCKDPNHPSDEVAFQAMDKESYLIKAGYNLGEHRFVLSHFNTTNKGMRNVREEFEWVVIPGELDTSTKVKLDEKGKPKAGAVNYGGHRKLSMQNTNLEYKGKAGLLGEAEANVYFMKNERKSGNDKFSGYAGNVDAPNDTSVKTTGANLGFDKYINDDTLFKYGANYRHQETTPNRAHNDKLQTTEKDDIGVYGEIIADIGNFTLTGGMRYDHFNYTSISNKKVSDGAFNPSVGIIWQATPDLSFNAVHNYATRSPRLVDALLSSGSRAADIADGTKAEQAKNTEIGFNYNNGNLSVDGTYFWQEIDNLLTSGARHRPGDKHNTIFNVGFAKNKGYEINTRYRWNGFTARLGVAESDPEYYSGNNAEGEPIRFDNREFGSNIGRTWTAGLAYRFANPNLEIGVNHRKVDDVKGQSAYMTPISGSRGNNLNLIKYGYDVTDIYANWKPFNNDKLNVNFAVNNVGDEFYYSHSAIKGLPGAGREYRVGVNFTY

>CP087821_Core_IrpA
MKQKTFALRHLTFAVIGTMTATVAMANTAESGPTVDLGHEVITIDRQGTKVKTNVVTLQEKDESTATGLRELLKSEPAIDFSGGNGTSSYLTMRGMGQNSIDVKVDNAYSDSQILYHQGRHMLDPSLVKIVSVQKGAGSASAGIGATNGAIVAKTVDAQDLLKHTDKDWGVKVNAGYSSNDEHSYGVTGFGKAGNFDFLVDYNETSQNNYKPGKKTGQKDSATAPGKYRSSYTASTNPAPASECAYRTKKDGTITDTLFCKDPNHPSDEVAFQAMDKESYLIKAGYNLGEHRFVLSHFNTTNKGMRNVREEFEWVVIPGELDTSTKVKLDEKGKPKAGAVNYGGHRKLSMQNTNLEYKGKAGLLGEAEANVYFMKNERKSGNDKFSGYAGNVDAPNDTSVKTTGANLGFDKYINDDTLFKYGANYRHQETTPNRAHNDKLQTTEKDDIGVYGEIIADIGNFTLTGGMRYDHFNYTSISNKKVSDGAFNPSVGIIWQATPDLSFNAVHNYATRSPRLVDALLSSGSRAADIADGTKAEQAKNTEIGFNYNNGNLSVDGTYFWQEIDNLLTSGARHRPGDKHNTIFNVGFAKNKGYEINTRYRWNGFTARLGVAESDPEYYSGNNAEGEPIRFDNREFGSNIGRTWTAGLAYRFANPNLEIGVNHRKVDDVKGQSAYMTPISGSRGNNLNLIKYGYDVTDIYANWKPFNNDKLNVNFAVNNVGDEFYYSHSAIKGLPGAGREYRVGVNFTY

>CP087865_Core_IrpA
MKQKTFALRHLTFAVIGTMTATVAMANTAESGPTVDLGHEVITIDRQGTKVKTNVVTLQEKDESTATGLRELLKSEPAIDFSGGNGTSSYLTMRGMGQNSIDVKVDNAYSDSQILYHQGRHMLDPSLVKIVSVQKGAGSASAGIGATNGAIVAKTVDAQDLLKHTDKDWGVKVNAGYSSNDEHSYGVTGFGKAGNFDFLVDYNETSQNNYKPGKKTGQKDSATAPGKYRSSYTASTNPAPASECAYRTKKDGTITDTLFCKDPNHPSDEVAFQAMDKESYLIKAGYNLGEHRFVLSHFNTTNKGMRNVREEFEWVVIPGELDTSTKVKLDEKGKPKAGAVNYGGHRKLSMQNTNLEYKGKAGLLGEAEANVYFMKNERKSGNDKFSGYAGNVDAPNDTSVKTTGANLGFDKYINDDTLFKYGANYRHQETTPNRAHNDKLQTTEKDDIGVYGEIIADIGNFTLTGGMRYDHFNYTSISNKKVSDGAFNPSVGIIWQATPDLSFNAVHNYATRSPRLVDALLSSGSRAADIADGTKAEQAKNTEIGFNYNNGNLSVDGTYFWQEIDNLLTSGARHRPGDKHNTIFNVGFAKNKGYEINTRYRWNGFTARLGVAESDPEYYSGNNAEGEPIRFDNREFGSNIGRTWTAGLAYRFANPNLEIGVNHRKVDDVKGQSAYMTPISGSRGNNLNLIKYGYDVTDIYANWKPFNNDKLNVNFAVNNVGDEFYYSHSAIKGLPGAGREYRVGVNFTY

>CP087863_Core_IrpA
MKQKTFALRHLTFAVIGTMTATVAMANTAESGPTVDLGHEVITIDRQGTKVKTNVVTLQEKDESTATGLRELLKSEPAIDFSGGNGTSSYLTMRGMGQNSIDVKVDNAYSDSQILYHQGRHMLDPSLVKIVSVQKGAGSASAGIGATNGAIVAKTVDAQDLLKHTDKDWGVKVNAGYSSNDEHSYGVTGFGKAGNFDFLVDYNETSQNNYKPGKKTGQKDSATAPGKYRSSYTASTNPAPASECAYRTKKDGTITDTLFCKDPNHPSDEVAFQAMDKESYLIKAGYNLGEHRFVLSHFNTTNKGMRNVREEFEWVVIPGELDTSTKVKLDEKGKPKAGAVNYGGHRKLSMQNTNLEYKGKAGLLGEAEANVYFMKNERKSGNDKFSGYAGNVDAPNDTSVKTTGANLGFDKYINDDTLFKYGANYRHQETTPNRAHNDKLQTTEKDDIGVYGEIIADIGNFTLTGGMRYDHFNYTSISNKKVSDGAFNPSVGIIWQATPDLSFNAVHNYATRSPRLVDALLSSGSRAADIADGTKAEQAKNTEIGFNYNNGNLSVDGTYFWQEIDNLLTSGARHRPGDKHNTIFNVGFAKNKGYEINTRYRWNGFTARLGVAESDPEYYSGNNAEGEPIRFDNREFGSNIGRTWTAGLAYRFANPNLEIGVNHRKVDDVKGQSAYMTPISGSRGNNLNLIKYGYDVTDIYANWKPFNNDKLNVNFAVNNVGDEFYYSHSAIKGLPGAGREYRVGVNFTY

>CP087791_Core_IrpA
MKQKTFALRHLTFAVIGTMTATVAMANTAESGPTVDLGHEVITIDRQGTKVKTNVVTLQEKDESTATGLRELLKSEPAIDFSGGNGTSSYLTMRGMGQNSIDVKVDNAYSDSQILYHQGRHMLDPSLVKIVSVQKGAGSASAGIGATNGAIVAKTVDAQDLLKHTDKDWGVKVNAGYSSNDEHSYGVTGFGKAGNFDFLVDYNETSQNNYKPGKKTGQKDSATAPGKYRSSYTASTNPAPASECAYRTKKDGTITDTLFCKDPNHPSDEVAFQAMDKESYLIKAGYNLGEHRFVLSHFNTTNKGMRNVREEFEWVVIPGELDTSTKVKLDEKGKPKAGAVNYGGHRKLSMQNTNLEYKGKAGLLGEAEANVYFMKNERKSGNDKFSGYAGNVDAPNDTSVKTTGANLGFDKYINDDTLFKYGANYRHQETTPNRAHNDKLQTTEKDDIGVYGEIIADIGNFTLTGGMRYDHFNYTSISNKKVSDGAFNPSVGIIWQATPDLSFNAVHNYATRSPRLVDALLSSGSRAADIADGTKAEQAKNTEIGFNYNNGNLSVDGTYFWQEIDNLLTSGARHRPGDKHNTIFNVGFAKNKGYEINTRYRWNGFTARLGVAESDPEYYSGNNAEGEPIRFDNREFGSNIGRTWTAGLAYRFANPNLEIGVNHRKVDDVKGQSAYMTPISGSRGNNLNLIKYGYDVTDIYANWKPFNNDKLNVNFAVNNVGDEFYYSHSAIKGLPGAGREYRVGVNFTY

>CP087862_Core_IrpA
MKQKTFALRHLTFAVIGTMTATVAMANTAESGPTVDLGHEVITIDRQGTKVKTNVVTLQEKDESTATGLRELLKSEPAIDFSGGNGTSSYLTMRGMGQNSIDVKVDNAYSDSQILYHQGRHMLDPSLVKIVSVQKGAGSASAGIGATNGAIVAKTVDAQDLLKHTDKDWGVKVNAGYSSNDEHSYGVTGFGKAGNFDFLVDYNETSQNNYKPGKKTGQKDSATAPGKYRSSYTASTNPAPASECAYRTKKDGTITDTLFCKDPNHPSDEVAFQAMDKESYLIKAGYNLGEHRFVLSHFNTTNKGMRNVREEFEWVVIPGELDTSTKVKLDEKGKPKAGAVNYGGHRKLSMQNTNLEYKGKAGLLGEAEANVYFMKNERKSGNDKFSGYAGNVDAPNDTSVKTTGANLGFDKYINDDTLFKYGANYRHQETTPNRAHNDKLQTTEKDDIGVYGEIIADIGNFTLTGGMRYDHFNYTSISNKKVSDGAFNPSVGIIWQATPDLSFNAVHNYATRSPRLVDALLSSGSRAADIADGTKAEQAKNTEIGFNYNNGNLSVDGTYFWQEIDNLLTSGARHRPGDKHNTIFNVGFAKNKGYEINTRYRWNGFTARLGVAESDPEYYSGNNAEGEPIRFDNREFGSNIGRTWTAGLAYRFANPNLEIGVNHRKVDDVKGQSAYMTPISGSRGNNLNLIKYGYDVTDIYANWKPFNNDKLNVNFAVNNVGDEFYYSHSAIKGLPGAGREYRVGVNFTY

>CP087796_Core_IrpA
MKQKTFALRHLTFAVIGTMTATVAMANTAESGPTVDLGHEVITIDRQGTKVKTNVVTLQEKDESTATGLRELLKSEPAIDFSGGNGTSSYLTMRGMGQNSIDVKVDNAYSDSQILYHQGRHMLDPSLVKIVSVQKGAGSASAGIGATNGAIVAKTVDAQDLLKHTDKDWGVKVNAGYSSNDEHSYGVTGFGKAGNFDFLVDYNETSQNNYKPGKKTGQKDSATAPGKYRSSYTASTNPAPASECAYRTKKDGTITDTLFCKDPNHPSDEVAFQAMDKESYLIKAGYNLGEHRFVLSHFNTTNKGMRNVREEFEWVVIPGELDTSTKVKLDEKGKPKAGAVNYGGHRKLSMQNTNLEYKGKAGLLGEAEANVYFMKNERKSGNDKFSGYAGNVDAPNDTSVKTTGANLGFDKYINDDTLFKYGANYRHQETTPNRAHNDKLQTTEKDDIGVYGEIIADIGNFTLTGGMRYDHFNYTSISNKKVSDGAFNPSVGIIWQATPDLSFNAVHNYATRSPRLVDALLSSGSRAADIADGTKAEQAKNTEIGFNYNNGNLSVDGTYFWQEIDNLLTSGARHRPGDKHNTIFNVGFAKNKGYEINTRYRWNGFTARLGVAESDPEYYSGNNAEGEPIRFDNREFGSNIGRTWTAGLAYRFANPNLEIGVNHRKVDDVKGQSAYMTPISGSRGNNLNLIKYGYDVTDIYANWKPFNNDKLNVNFAVNNVGDEFYYSHSAIKGLPGAGREYRVGVNFTY

>CP087776_Core_IrpA
MKQKTFALRHLTFAVIGTMTATVAMANTAESGPTVDLGHEVITIDRQGTKVKTNVVTLQEKDESTATGLRELLKSEPAIDFSGGNGTSSYLTMRGMGQNSIDVKVDNAYSDSQILYHQGRHMLDPSLVKIVSVQKGAGSASAGIGATNGAIVAKTVDAQDLLKHTDKDWGVKVNAGYSSNDEHSYGVTGFGKAGNFDFLVDYNETSQNNYKPGKKTGQKDSATAPGKYRSSYTASTNPAPASECAYRTKKDGTITDTLFCKDPNHPSDEVAFQAMDKESYLIKAGYNLGEHRFVLSHFNTTNKGMRNVREEFEWVVIPGELDTSTKVKLDEKGKPKAGAVNYGGHRKLSMQNTNLEYKGKAGLLGEAEANVYFMKNERKSGNDKFSGYAGNVDAPNDTSVKTTGANLGFDKYINDDTLFKYGANYRHQETTPNRAHNDKLQTTEKDDIGVYGEIIADIGNFTLTGGMRYDHFNYTSISNKKVSDGAFNPSVGIIWQATPDLSFNAVHNYATRSPRLVDALLSSGSRAADIADGTKAEQAKNTEIGFNYNNGNLSVDGTYFWQEIDNLLTSGARHRPGDKHNTIFNVGFAKNKGYEINTRYRWNGFTARLGVAESDPEYYSGNNAEGEPIRFDNREFGSNIGRTWTAGLAYRFANPNLEIGVNHRKVDDVKGQSAYMTPISGSRGNNLNLIKYGYDVTDIYANWKPFNNDKLNVNFAVNNVGDEFYYSHSAIKGLPGAGREYRVGVNFTY

>CP087798_Core_IrpA
MKQKTFALRHLTFAVIGTMTATVAMANTAESGPTVDLGHEVITIDRQGTKVKTNVVTLQEKDESTATGLRELLKSEPAIDFSGGNGTSSYLTMRGMGQNSIDVKVDNAYSDSQILYHQGRHMLDPSLVKIVSVQKGAGSASAGIGATNGAIVAKTVDAQDLLKHTDKDWGVKVNAGYSSNDEHSYGVTGFGKAGNFDFLVDYNETSQNNYKPGKKTGQKDSATPPGKYRSSYTASTNPAPASECAYRTKKDGTITDTFCKDPNHPSDEVAFQAMDKESYLIKAGYNLGEHRFVLSHFNTTNKGMRNVREEFDWVVIPGELDTSTKVKLDKEGKPKAGAINYGGHRKLSMQNTNLEYKGKAGLLGEAEANVYFMKNERKSGNDKFSGYAGNVDAPNDTSVKTTGANLGFDKYINDDTLFKYGANYRHQETTPNRAHNDKLQTTEKDDIGVYGEIIADIGNFTLTGGMRYDHFNYTSISNKKVSDGAFNPSVGIIWQATPDLSFNAVHNYATRSPRLVDALLSSGSRAADIADGTKAEQAKNTEIGFNYNNGNLSVDGTYFWQEIDNLLTSGARHRPGDEHNTIFNVGFAKNKGYEINTRYRWNGFTARLGVAESDPEYYSGNNAEGKPIRFDNREFGSNIGRTWTAGLAYRFANPNLEIGVNHRKVDDVKGQSAYMTPISGSRGNNLNLIKYGYDVTDIYANWKPFNNDKLNVNFAVNNVGDEFYYSHSAIKGLPGAGREYRVGVNFTY

>CP030241_Core_IrpA
MKQKTFALRHLTFAVIGTMTATVAMANTAESGPTVDLGHEVITIDRQGTKVKTNVVTLQEKDESTATGLRELLKSEPAIDFSGGNGTSSYLTMRGMGQNSIDVKVDNAYSDSQILYHQGRHMLDPSLVKIVSVQKGAGSASAGIGATNGAIVAKTVDAQDLLKHTDKDWGVKVNAGYSSNDEHSYGVTGFGKAGNFDFLVDYNETSQNNYKPGKKTGQKDSATPPGKYRSSYTASTNPAPASECAYRTKKDGTITDTFCKDPNHPSDEVAFQAMDKESYLIKAGYNLGEHRFVLSHFNTTNKGMRNVREEFDWVVIPGELDTSTKVKLDKEGKPKAGAINYGGHRKLSMQNTNLEYKGKAGLLGEAEANVYFMKNERKSGNDKFSGYAGNVDAPNDTSVKTTGANLGFDKYINDDTLFKYGANYRHQETTPNRAHNDKLQTTEKDDIGVYGEIIADIGNFTLTGGMRYDHFNYTSISNKKVSDGAFNPSVGIIWQATPDLSFNAVHNYATRSPRLVDALLSSGSRAADIADGTKAEQAKNTEIGFNYNNGNLSVDGTYFWQEIDNLLTSGARHRPGDEHNTIFNVGFAKNKGYEINTRYRWNGFTARLGVAESDPEYYSGNNAEGKPIRFDNREFGSNIGRTWTAGLAYRFANPNLEIGVNHRKVDDVKGQSAYMTPISGSRGNNLNLIKYGYDVTDIYANWKPFNNDKLNVNFAVNNVGDEFYYSHSAIKGLPGAGREYRVGVNFTY

>CP087837_Core_IrpA
MKQKTFALRHLTFAVIGTMTATVAMANTAESGPTVDLGHEVITIDRQGTKVKTNVVTLQEKDESTATGLRELLKSEPAIDFSGGNGTSSYLTMRGMGQNSIDVKVDNAYSDSQILYHQGRHMLDPSLVKIVSVQKGAGSASAGIGATNGAIVAKTVDAQDLLKHTDKDWGVKVNAGYSSNDEHSYGVTGFGKAGNFDFLVDYNETSQNNYKPGKKTGQKDSATPPGKYRSSYTASTNPAPASECAYRTKKDGTITDTFCKDPNHPSDEVAFQAMDKESYLIKAGYNLGEHRFVLSHFNTTNKGMRNVREEFDWVVIPGELDTSTKVKLDKEGKPKAGAINYGGHRKLSMQNTNLEYKGKAGLLGEAEANVYFMKNERKSGNDKFSGYAGNVDAPNDTSVKTTGANLGFDKYINDDTLFKYGANYRHQETTPNRAHNDKLQTTEKDDIGVYGEIIADIGNFTLTGGMRYDHFNYTSISNKKVSDGAFNPSVGIIWQATPDLSFNAVHNYATRSPRLVDALLSSGSRAADIADGTKAEQAKNTEIGFNYNNGNLSVDGTYFWQEIDNLLTSGARHRPGDEHNTIFNVGFAKNKGYEINTRYRWNGFTARLGVAESDPEYYSGNNAEGKPIRFDNREFGSNIGRTWTAGLAYRFANPNLEIGVNHRKVDDVKGQSAYMTPISGSRGNNLNLIKYGYDVTDIYANWKPFNNDKLNVNFAVNNVGDEFYYSHSAIKGLPGAGREYRVGVNFTY

>CP087803_Core_IrpA
MKQKTFALRHLTFAVIGTMTATVAMANTAESGPTVDLGHEVITIDRQGTKVKTNVVTLQEKDESTATGLRELLKSEPAIDFSGGNGTSSYLTMRGMGQNSIDVKVDNAYSDSQILYHQGRHMLDPSLVKIVSVQKGAGSASAGIGATNGAIVAKTVDAQDLLKHTDKDWGVKVNAGYSSNDEHSYGVTGFGKAGNFDFLVDYNETSQNNYKPGKKTGQKDSATPPGKYRSSYTASTNPAPASECAYRTKKDGTITDTFCKDPNHPSDEVAFQAMDKESYLIKAGYNLGEHRFVLSHFNTTNKGMRNVREEFDWVVIPGELDTSTKVKLDKEGKPKAGAINYGGHRKLSMQNTNLEYKGKAGLLGEAEANVYFMKNERKSGNDKFSGYAGNVDAPNDTSVKTTGANLGFDKYINDDTLFKYGANYRHQETTPNRAHNDKLQTTEKDDIGVYGEIIADIGNFTLTGGMRYDHFNYTSISNKKVSDGAFNPSVGIIWQATPDLSFNAVHNYATRSPRLVDALLSSGSRAADIADGTKAEQAKNTEIGFNYNNGNLSVDGTYFWQEIDNLLTSGARHRPGDEHNTIFNVGFAKNKGYEINTRYRWNGFTARLGVAESDPEYYSGNNAEGKPIRFDNREFGSNIGRTWTAGLAYRFANPNLEIGVNHRKVDDVKGQSAYMTPISGSRGNNLNLIKYGYDVTDIYANWKPFNNDKLNVNFAVNNVGDEFYYSHSAIKGLPGAGREYRVGVNFTY

>CP087830_Core_IrpA
MKQKTFALRHLTFAVIGTMTATVAMANTAESGPTVDLGHEVITIDRQGTKVKTNVVTLQEKDESTATGLRELLKSEPAIDFSGGNGTSSYLTMRGMGQNSIDVKVDNAYSDSQILYHQGRHMLDPSLVKIVSVQKGAGSASAGIGATNGAIVAKTVDAQDLLKHTDKDWGVKVNAGYSSNDEHSYGVTGFGKAGNFDFLVDYNETSQNNYKPGKKTGQKDSATPPGKYRSSYTASTNPAPASECAYRTKKDGTITDTFCKDPNHPSDEVAFQAMDKESYLIKAGYNLGEHRFVLSHFNTTNKGMRNVREEFDWVVIPGELDTSTKVKLDKEGKPKAGAINYGGHRKLSMQNTNLEYKGKAGLLGEAEANVYFMKNERKSGNDKFSGYAGNVDAPNDTSVKTTGANLGFDKYINDDTLFKYGANYRHQETTPNRAHNDKLQTTEKDDIGVYGEIIADIGNFTLTGGMRYDHFNYTSISNKKVSDGAFNPSVGIIWQATPDLSFNAVHNYATRSPRLVDALLSSGSRAADIADGTKAEQAKNTEIGFNYNNGNLSVDGTYFWQEIDNLLTSGARHRPGDEHNTIFNVGFAKNKGYEINTRYRWNGFTARLGVAESDPEYYSGNNAEGKPIRFDNREFGSNIGRTWTAGLAYRFANPNLEIGVNHRKVDDVKGQSAYMTPISGSRGNNLNLIKYGYDVTDIYANWKPFNNDKLNVNFAVNNVGDEFYYSHSAIKGLPGAGREYRVGVNFTY

>CP087823_Core_IrpA
MKQKTFALRHLTFAVIGTMTATVAMANTAESGPTVDLGHEVITIDRQGTKVKTNVVTLQEKDESTATGLRELLKSEPAIDFSGGNGTSSYLTMRGMGQNSIDVKVDNAYSDSQILYHQGRHMLDPSLVKIVSVQKGAGSASAGIGATNGAIVAKTVDAQDLLKHTDKDWGVKVNAGYSSNDEHSYGVTGFGKAGNFDFLVDYNETSQNNYKPGKKTGQKDSATPPGKYRSSYTASTNPAPASECAYRTKKDGTITDTFCKDPNHPSDEVAFQAMDKESYLIKAGYNLGEHRFVLSHFNTTNKGMRNVREEFDWVVIPGELDTSTKVKLDKEGKPKAGAINYGGHRKLSMQNTNLEYKGKAGLLGEAEANVYFMKNERKSGNDKFSGYAGNVDAPNDTSVKTTGANLGFDKYINDDTLFKYGANYRHQETTPNRAHNDKLQTTEKDDIGVYGEIIADIGNFTLTGGMRYDHFNYTSISNKKVSDGAFNPSVGIIWQATPDLSFNAVHNYATRSPRLVDALLSSGSRAADIADGTKAEQAKNTEIGFNYNNGNLSVDGTYFWQEIDNLLTSGARHRPGDEHNTIFNVGFAKNKGYEINTRYRWNGFTARLGVAESDPEYYSGNNAEGKPIRFDNREFGSNIGRTWTAGLAYRFANPNLEIGVNHRKVDDVKGQSAYMTPISGSRGNNLNLIKYGYDVTDIYANWKPFNNDKLNVNFAVNNVGDEFYYSHSAIKGLPGAGREYRVGVNFTY

>CP087773_Core_IrpA
MKQKTFALRHLTFAVIGTMTATVAMANTAESGPTVDLGHEVITIDRQGTKVKTNVVTLQEKDESTATGLRELLKSEPAIDFSGGNGTSSYLTMRGMGQNSIDVKVDNAYSDSQILYHQGRHMLDPSLVKIVSVQKGAGSASAGIGATNGAIVAKTVDAQDLLKHTDKDWGVKVNAGYSSNDEHSYGVTGFGKAGNFDFLVDYNETSQNNYKPGKKTGQKDSATPPGKYRSSYTASTNPAPASECAYRTKKDGTITDTFCKDPNHPSDEVAFQAMDKESYLIKAGYNLGEHRFVLSHFNTTNKGMRNVREEFDWVVIPGELDTSTKVKLDKEGKPKAGAINYGGHRKLSMQNTNLEYKGKAGLLGEAEANVYFMKNERKSGNDKFSGYAGNVDAPNDTSVKTTGANLGFDKYINDDTLFKYGANYRHQETTPNRAHNDKLQTTEKDDIGVYGEIIADIGNFTLTGGMRYDHFNYTSISNKKVSDGAFNPSVGIIWQATPDLSFNAVHNYATRSPRLVDALLSSGSRAADIADGTKAEQAKNTEIGFNYNNGNLSVDGTYFWQEIDNLLTSGARHRPGDEHNTIFNVGFAKNKGYEINTRYRWNGFTARLGVAESDPEYYSGNNAEGKPIRFDNREFGSNIGRTWTAGLAYRFANPNLEIGVNHRKVDDVKGQSAYMTPISGSRGNNLNLIKYGYDVTDIYANWKPFNNDKLNVNFAVNNVGDEFYYSHSAIKGLPGAGREYRVGVNFTY

>CP087768_Core_IrpA
MKQKTFALRHLTFAVIGTMTATVAMANTAESGPTVDLGHEVITIDRQGTKVKTNVVTLQEKDESTATGLRELLKSEPAIDFSGGNGTSSYLTMRGMGQNSIDVKVDNAYSDSQILYHQGRHMLDPSLVKIVSVQKGAGSASAGIGATNGAIVAKTVDAQDLLKHTDKDWGVKVNAGYSSNDEHSYGVTGFGKAGNFDFLVDYNETSQNNYKPGKKTGQKDSATPPGKYRSSYTASTNPAPASECAYRTKKDGTITDTFCKDPNHPSDEVAFQAMDKESYLIKAGYNLGEHRFVLSHFNTTNKGMRNVREEFDWVVIPGELDTSTKVKLDKEGKPKAGAINYGGHRKLSMQNTNLEYKGKAGLLGEAEANVYFMKNERKSGNDKFSGYAGNVDAPNDTSVKTTGANLGFDKYINDDTLFKYGANYRHQETTPNRAHNDKLQTTEKDDIGVYGEIIADIGNFTLTGGMRYDHFNYTSISNKKVSDGAFNPSVGIIWQATPDLSFNAVHNYATRSPRLVDALLSSGSRAADIADGTKAEQAKNTEIGFNYNNGNLSVDGTYFWQEIDNLLTSGARHRPGDEHNTIFNVGFAKNKGYEINTRYRWNGFTARLGVAESDPEYYSGNNAEGKPIRFDNREFGSNIGRTWTAGLAYRFANPNLEIGVNHRKVDDVKGQSAYMTPISGSRGNNLNLIKYGYDVTDIYANWKPFNNDKLNVNFAVNNVGDEFYYSHSAIKGLPGAGREYRVGVNFTY

>CP087828_Core_IrpA
MKQKTFALRHLTFAVIGTMTATVAMANTAESGPTVDLGHEVITIDRQGTKVKTNVVTLQEKDESTATGLRELLKSEPAIDFSGGNGTSSYLTMRGMGQNSIDVKVDNAYSDSQILYHQGRHMLDPSLVKIVSVQKGAGSASAGIGATNGAIVAKTVDAQDLLKHTDKDWGVKVNAGYSSNDEHSYGVTGFGKAGNFDFLVDYNETSQNNYKPGKKTGQKDSATPPGKYRSSYTASTNPAPASECAYRTKKDGTITDTFCKDPNHPSDEVAFQAMDKESYLIKAGYNLGEHRFVLSHFNTTNKGMRNVREEFDWVVIPGELDTSTKVKLDKEGKPKAGAINYGGHRKLSMQNTNLEYKGKAGLLGEAEANVYFMKNERKSGNDKFSGYAGNVDAPNDTSVKTTGANLGFDKYINDDTLFKYGANYRHQETTPNRAHNDKLQTTEKDDIGVYGEIIADIGNFTLTGGMRYDHFNYTSISNKKVSDGAFNPSVGIIWQATPDLSFNAVHNYATRSPRLVDALLSSGSRAADIADGTKAEQAKNTEIGFNYNNGNLSVDGTYFWQEIDNLLTSGARHRPGDEHNTIFNVGFAKNKGYEINTRYRWNGFTARLGVAESDPEYYSGNNAEGKPIRFDNREFGSNIGRTWTAGLAYRFANPNLEIGVNHRKVDDVKGQSAYMTPISGSRGNNLNLIKYGYDVTDIYANWKPFNNDKLNVNFAVNNVGDEFYYSHSAIKGLPGAGREYRVGVNFTY

>CP087825_Core_IrpA
MKQKTFALRHLTFAVIGTMTATVAMANTAESGPTVDLGHEVITIDRQGTKVKTNVVTLQEKDESTATGLRELLKSEPAIDFSGGNGTSSYLTMRGMGQNSIDVKVDNAYSDSQILYHQGRHMLDPSLVKIVSVQKGAGSASAGIGATNGAIVAKTVDAQDLLKHTDKDWGVKVNAGYSSNDEHSYGVTGFGKAGNFDFLVDYNETSQNNYKPGKKTGQKDSATPPGKYRSSYTASTNPAPASECAYRTKKDGTITDTFCKDPNHPSDEVAFQAMDKESYLIKAGYNLGEHRFVLSHFNTTNKGMRNVREEFDWVVIPGELDTSTKVKLDKEGKPKAGAINYGGHRKLSMQNTNLEYKGKAGLLGEAEANVYFMKNERKSGNDKFSGYAGNVDAPNDTSVKTTGANLGFDKYINDDTLFKYGANYRHQETTPNRAHNDKLQTTEKDDIGVYGEIIADIGNFTLTGGMRYDHFNYTSISNKKVSDGAFNPSVGIIWQATPDLSFNAVHNYATRSPRLVDALLSSGSRAADIADGTKAEQAKNTEIGFNYNNGNLSVDGTYFWQEIDNLLTSGARHRPGDEHNTIFNVGFAKNKGYEINTRYRWNGFTARLGVAESDPEYYSGNNAEGKPIRFDNREFGSNIGRTWTAGLAYRFANPNLEIGVNHRKVDDVKGQSAYMTPISGSRGNNLNLIKYGYDVTDIYANWKPFNNDKLNVNFAVNNVGDEFYYSHSAIKGLPGAGREYRVGVNFTY

>CP087848_Core_IrpA
MKQKTFALRHLTFAVIGTMTATVAMANTAESGPTVDLGHEVITIDRQGTKVKTNVVTLQEKDESTATGLRELLKSEPAIDFSGGNGTSSYLTMRGMGQNSIDVKVDNAYSDSQILYHQGRHMLDPSLVKIVSVQKGAGSASAGIGATNGAIVAKTVDAQDLLKHTDKDWGVKVNAGYSSNDEHSYGVTGFGKAGNFDFLVDYNETSQNNYKPGKKTGQKDSATPPGKYRSSYTASTNPAPASECAYRTKKDGTITDTFCKDPNHPSDEVAFQAMDKESYLIKAGYNLGEHRFVLSHFNTTNKGMRNVREEFDWVVIPGELDTSTKVKLDKEGKPKAGAINYGGHRKLSMQNTNLEYKGKAGLLGEAEANVYFMKNERKSGNDKFSGYAGNVDAPNDTSVKTTGANLGFDKYINDDTLFKYGANYRHQETTPNRAHNDKLQTTEKDDIGVYGEIIADIGNFTLTGGMRYDHFNYTSISNKKVSDGAFNPSVGIIWQATPDLSFNAVHNYATRSPRLVDALLSSGSRAADIADGTKAEQAKNTEIGFNYNNGNLSVDGTYFWQEIDNLLTSGARHRPGDEHNTIFNVGFAKNKGYEINTRYRWNGFTARLGVAESDPEYYSGNNAEGKPIRFDNREFGSNIGRTWTAGLAYRFANPNLEIGVNHRKVDDVKGQSAYMTPISGSRGNNLNLIKYGYDVTDIYANWKPFNNDKLNVNFAVNNVGDEFYYSHSAIKGLPGAGREYRVGVNFTY

>CP087844_Core_IrpA
MKQKTFALRHLTFAVIGTMTATVAMANTAESGPTVDLGHEVITIDRQGTKVKTNVVTLQEKDESTATGLRELLKSEPAIDFSGGNGTSSYLTMRGMGQNSIDVKVDNAYSDSQILYHQGRHMLDPSLVKIVSVQKGAGSASAGIGATNGAIVAKTVDAQDLLKHTDKDWGVKVNAGYSSNDEHSYGVTGFGKAGNFDFLVDYNETSQNNYKPGKKTGQKDSATPPGKYRSSYTASTNPAPASECAYRTKKDGTITDTFCKDPNHPSDEVAFQAMDKESYLIKAGYNLGEHRFVLSHFNTTNKGMRNVREEFDWVVIPGELDTSTKVKLDKEGKPKAGAINYGGHRKLSMQNTNLEYKGKAGLLGEAEANVYFMKNERKSGNDKFSGYAGNVDAPNDTSVKTTGANLGFDKYINDDTLFKYGANYRHQETTPNRAHNDKLQTTEKDDIGVYGEIIADIGNFTLTGGMRYDHFNYTSISNKKVSDGAFNPSVGIIWQATPDLSFNAVHNYATRSPRLVDALLSSGSRAADIADGTKAEQAKNTEIGFNYNNGNLSVDGTYFWQEIDNLLTSGARHRPGDEHNTIFNVGFAKNKGYEINTRYRWNGFTARLGVAESDPEYYSGNNAEGKPIRFDNREFGSNIGRTWTAGLAYRFANPNLEIGVNHRKVDDVKGQSAYMTPISGSRGNNLNLIKYGYDVTDIYANWKPFNNDKLNVNFAVNNVGDEFYYSHSAIKGLPGAGREYRVGVNFTY

>CP087851_Core_IrpA
MKQKTFALRHLTFAVIGTMTATVAMANTAESGPTVDLGHEVITIDRQGTKVKTNVVTLQEKDESTATGLRELLKSEPAIDFSGGNGTSSYLTMRGMGQNSIDVKVDNAYSDSQILYHQGRHMLDPSLVKIVSVQKGAGSASAGIGATNGAIVAKTVDAQDLLKHTDKDWGVKVNAGYSSNDEHSYGVTGFGKAGNFDFLVDYNETSQNNYKPGKKTGQKDSATPPGKYRSSYTASTNPAPASECAYRTKKDGTITDTFCKDPNHPSDEVAFQAMDKESYLIKAGYNLGEHRFVLSHFNTTNKGMRNVREEFDWVVIPGELDTSTKVKLDKEGKPKAGAINYGGHRKLSMQNTNLEYKGKAGLLGEAEANVYFMKNERKSGNDKFSGYAGNVDAPNDTSVKTTGANLGFDKYINDDTLFKYGANYRHQETTPNRAHNDKLQTTEKDDIGVYGEIIADIGNFTLTGGMRYDHFNYTSISNKKVSDGAFNPSVGIIWQATPDLSFNAVHNYATRSPRLVDALLSSGSRAADIADGTKAEQAKNTEIGFNYNNGNLSVDGTYFWQEIDNLLTSGARHRPGDEHNTIFNVGFAKNKGYEINTRYRWNGFTARLGVAESDPEYYSGNNAEGKPIRFDNREFGSNIGRTWTAGLAYRFANPNLEIGVNHRKVDDVKGQSAYMTPISGSRGNNLNLIKYGYDVTDIYANWKPFNNDKLNVNFAVNNVGDEFYYSHSAIKGLPGAGREYRVGVNFTY

>CP087854_Core_IrpA
MKQKTFALRHLTFAVIGTMTATVAMANTAESGPTVDLGHEVITIDRQGTKVKTNVVTLQEKDESTATGLRELLKSEPAIDFSGGNGTSSYLTMRGMGQNSIDVKVDNAYSDSQILYHQGRHMLDPSLVKIVSVQKGAGSASAGIGATNGAIVAKTVDAQDLLKHTDKDWGVKVNAGYSSNDEHSYGVTGFGKAGNFDFLVDYNETSQNNYKPGKKTGQKDSATPPGKYRSSYTASTNPAPASECAYRTKKDGTITDTFCKDPNHPSDEVAFQAMDKESYLIKAGYNLGEHRFVLSHFNTTNKGMRNVREEFDWVVIPGELDTSTKVKLDKEGKPKAGAINYGGHRKLSMQNTNLEYKGKAGLLGEAEANVYFMKNERKSGNDKFSGYAGNVDAPNDTSVKTTGANLGFDKYINDDTLFKYGANYRHQETTPNRAHNDKLQTTEKDDIGVYGEIIADIGNFTLTGGMRYDHFNYTSISNKKVSDGAFNPSVGIIWQATPDLSFNAVHNYATRSPRLVDALLSSGSRAADIADGTKAEQAKNTEIGFNYNNGNLSVDGTYFWQEIDNLLTSGARHRPGDEHNTIFNVGFAKNKGYEINTRYRWNGFTARLGVAESDPEYYSGNNAEGKPIRFDNREFGSNIGRTWTAGLAYRFANPNLEIGVNHRKVDDVKGQSAYMTPISGSRGNNLNLIKYGYDVTDIYANWKPFNNDKLNVNFAVNNVGDEFYYSHSAIKGLPGAGREYRVGVNFTY

>CP087765_Core_IrpA
MKQKTFALRHLTFAVIGTMTATVAMANTAESGPTVDLGHEVITIDRQGTKVKTNVVTLQEKDESTATGLRELLKSEPAIDFSGGNGTSSYLTMRGMGQNSIDVKVDNAYSDSQILYHQGRHMLDPSLVKIVSVQKGAGSASAGIGATNGAIVAKTVDAQDLLKHTDKDWGVKVNAGYSSNDEHSYGVTGFGKAGNFDFLVDYNETSQNNYKPGKKTGQKDSATPPGKYRSSYTASTNPAPASECAYRTKKDGTITDTFCKDPNHPSDEVAFQAMDKESYLIKAGYNLGEHRFVLSHFNTTNKGMRNVREEFDWVVIPGELDTSTKVKLDKEGKPKAGAINYGGHRKLSMQNTNLEYKGKAGLLGEAEANVYFMKNERKSGNDKFSGYAGNVDAPNDTSVKTTGANLGFDKYINDDTLFKYGANYRHQETTPNRAHNDKLQTTEKDDIGVYGEIIADIGNFTLTGGMRYDHFNYTSISNKKVSDGAFNPSVGIIWQATPDLSFNAVHNYATRSPRLVDALLSSGSRAADIADGTKAEQAKNTEIGFNYNNGNLSVDGTYFWQEIDNLLTSGARHRPGDEHNTIFNVGFAKNKGYEINTRYRWNGFTARLGVAESDPEYYSGNNAEGKPIRFDNREFGSNIGRTWTAGLAYRFANPNLEIGVNHRKVDDVKGQSAYMTPISGSRGNNLNLIKYGYDVTDIYANWKPFNNDKLNVNFAVNNVGDEFYYSHSAIKGLPGAGREYRVGVNFTY

>CP087817_Core_IrpA
MKQKTFALRHLTFAVIGTMTATVAMANTAESGPTVDLGHEVITIDRQGTKVKTNVVTLQEKDESTATGLRELLKSEPAIDFSGGNGTSSYLTMRGMGQNSIDVKVDNAYSDSQILYHQGRHMLDPSLVKIVSVQKGAGSASAGIGATNGAIVAKTVDAQDLLKHTDKDWGVKVNAGYSSNDEHSYGVTGFGKAGNFDFLVDYNETSQNNYKPGKKTGQKDSATPPGKYRSSYTASTNPAPASECAYRTKKDGTITDTFCKDPNHPSDEVAFQAMDKESYLIKAGYNLGEHRFVLSHFNTTNKGMRNVREEFDWVVIPGELDTSTKVKLDKEGKPKAGAINYGGHRKLSMQNTNLEYKGKAGLLGEAEANVYFMKNERKSGNDKFSGYAGNVDAPNDTSVKTTGANLGFDKYINDDTLFKYGANYRHQETTPNRAHNDKLQTTEKDDIGVYGEIIADIGNFTLTGGMRYDHFNYTSISNKKVSDGAFNPSVGIIWQATPDLSFNAVHNYATRSPRLVDALLSSGSRAADIADGTKAEQAKNTEIGFNYNNGNLSVDGTYFWQEIDNLLTSGARHRPGDEHNTIFNVGFAKNKGYEINTRYRWNGFTARLGVAESDPEYYSGNNAEGKPIRFDNREFGSNIGRTWTAGLAYRFANPNLEIGVNHRKVDDVKGQSAYMTPISGSRGNNLNLIKYGYDVTDIYANWKPFNNDKLNVNFAVNNVGDEFYYSHSAIKGLPGAGREYRVGVNFTY

>CP087843_Core_IrpA
MKQKTFALRHLTFAVIGTMTATVAMANTAESGPTVDLGHEVITIDRQGTKVKTNVVTLQEKDESTATGLRELLKSEPAIDFSGGNGTSSYLTMRGMGQNSIDVKVDNAYSDSQILYHQGRHMLDPSLVKIVSVQKGAGSASAGIGATNGAIVAKTVDAQDLLKHTDKDWGVKVNAGYSSNDEHSYGVTGFGKAGNFDFLVDYNETSQNNYKPGKKTGQKDSATPPGKYRSSYTASTNPAPASECAYRTKKDGTITDTFCKDPNHPSDEVAFQAMDKESYLIKAGYNLGEHRFVLSHFNTTNKGMRNVREEFDWVVIPGELDTSTKVKLDKEGKPKAGAINYGGHRKLSMQNTNLEYKGKAGLLGEAEANVYFMKNERKSGNDKFSGYAGNVDAPNDTSVKTTGANLGFDKYINDDTLFKYGANYRHQETTPNRAHNDKLQTTEKDDIGVYGEIIADIGNFTLTGGMRYDHFNYTSISNKKVSDGAFNPSVGIIWQATPDLSFNAVHNYATRSPRLVDALLSSGSRAADIADGTKAEQAKNTEIGFNYNNGNLSVDGTYFWQEIDNLLTSGARHRPGDEHNTIFNVGFAKNKGYEINTRYRWNGFTARLGVAESDPEYYSGNNAEGKPIRFDNREFGSNIGRTWTAGLAYRFANPNLEIGVNHRKVDDVKGQSAYMTPISGSRGNNLNLIKYGYDVTDIYANWKPFNNDKLNVNFAVNNVGDEFYYSHSAIKGLPGAGREYRVGVNFTY

>CP087814_Core_IrpA
MKQKTFALRHLTFAVIGTMTATVAMANTAESGPTVDLGHEVITIDRQGTKVKTNVVTLQEKDESTATGLRELLKSEPAIDFSGGNGTSSYLTMRGMGQNSIDVKVDNAYSDSQILYHQGRHMLDPSLVKIVSVQKGAGSASAGIGATNGAIVAKTVDAQDLLKHTDKDWGVKVNAGYSSNDEHSYGVTGFGKAGNFDFLVDYNETSQNNYKPGKKTGQKDSATPPGKYRSSYTASTNPAPASECAYRTKKDGTITDTFCKDPNHPSDEVAFQAMDKESYLIKAGYNLGEHRFVLSHFNTTNKGMRNVREEFDWVVIPGELDTSTKVKLDKEGKPKAGAINYGGHRKLSMQNTNLEYKGKAGLLGEAEANVYFMKNERKSGNDKFSGYAGNVDAPNDTSVKTTGANLGFDKYINDDTLFKYGANYRHQETTPNRAHNDKLQTTEKDDIGVYGEIIADIGNFTLTGGMRYDHFNYTSISNKKVSDGAFNPSVGIIWQATPDLSFNAVHNYATRSPRLVDALLSSGSRAADIADGTKAEQAKNTEIGFNYNNGNLSVDGTYFWQEIDNLLTSGARHRPGDEHNTIFNVGFAKNKGYEINTRYRWNGFTARLGVAESDPEYYSGNNAEGKPIRFDNREFGSNIGRTWTAGLAYRFANPNLEIGVNHRKVDDVKGQSAYMTPISGSRGNNLNLIKYGYDVTDIYANWKPFNNDKLNVNFAVNNVGDEFYYSHSAIKGLPGAGREYRVGVNFTY

>CP087840_Core_IrpA
MKQKTFALRHLTFAVIGTMTATVAMANTAESGPTVDLGHEVITIDRQGTKVKTNVVTLQEKDESTATGLRELLKSEPAIDFSGGNGTSSYLTMRGMGQNSIDVKVDNAYSDSQILYHQGRHMLDPSLVKIVSVQKGAGSASAGIGATNGAIVAKTVDAQDLLKHTDKDWGVKVNAGYSSNDEHSYGVTGFGKAGNFDFLVDYNETSQNNYKPGKKTGQKDSATPPGKYRSSYTASTNPAPASECAYRTKKDGTITDTFCKDPNHPSDEVAFQAMDKESYLIKAGYNLGEHRFVLSHFNTTNKGMRNVREEFDWVVIPGELDTSTKVKLDKEGKPKAGAINYGGHRKLSMQNTNLEYKGKAGLLGEAEANVYFMKNERKSGNDKFSGYAGNVDAPNDTSVKTTGANLGFDKYINDDTLFKYGANYRHQETTPNRAHNDKLQTTEKDDIGVYGEIIADIGNFTLTGGMRYDHFNYTSISNKKVSDGAFNPSVGIIWQATPDLSFNAVHNYATRSPRLVDALLSSGSRAADIADGTKAEQAKNTEIGFNYNNGNLSVDGTYFWQEIDNLLTSGARHRPGDEHNTIFNVGFAKNKGYEINTRYRWNGFTARLGVAESDPEYYSGNNAEGKPIRFDNREFGSNIGRTWTAGLAYRFANPNLEIGVNHRKVDDVKGQSAYMTPISGSRGNNLNLIKYGYDVTDIYANWKPFNNDKLNVNFAVNNVGDEFYYSHSAIKGLPGAGREYRVGVNFTY

>CP087856_Core_IrpA
MKQKTFALRHLTFAVIGTMTATVAMANTAESGPTVDLGHEVITIDRQGTKVKTNVVTLQEKDESTATGLRELLKSEPAIDFSGGNGTSSYLTMRGMGQNSIDVKVDNAYSDSQILYHQGRHMLDPSLVKIVSVQKGAGSASAGIGATNGAIVAKTVDAQDLLKHTDKDWGVKVNAGYSSNDEHSYGVTGFGKAGNFDFLVDYNETSQNNYKPGKKTGQKDSATPPGKYRSSYTASTNPAPASECAYRTKKDGTITDTFCKDPNHPSDEVAFQAMDKESYLIKAGYNLGEHRFVLSHFNTTNKGMRNVREEFDWVVIPGELDTSTKVKLDKEGKPKAGAINYGGHRKLSMQNTNLEYKGKAGLLGEAEANVYFMKNERKSGNDKFSGYAGNVDAPNDTSVKTTGANLGFDKYINDDTLFKYGANYRHQETTPNRAHNDKLQTTEKDDIGVYGEIIADIGNFTLTGGMRYDHFNYTSISNKKVSDGAFNPSVGIIWQATPDLSFNAVHNYATRSPRLVDALLSSGSRAADIADGTKAEQAKNTEIGFNYNNGNLSVDGTYFWQEIDNLLTSGARHRPGDEHNTIFNVGFAKNKGYEINTRYRWNGFTARLGVAESDPEYYSGNNAEGKPIRFDNREFGSNIGRTWTAGLAYRFANPNLEIGVNHRKVDDVKGQSAYMTPISGSRGNNLNLIKYGYDVTDIYANWKPFNNDKLNVNFAVNNVGDEFYYSHSAIKGLPGAGREYRVGVNFTY

>CP087806_Core_IrpA
MKQKTFALRHLTFAVIGTMTATVAMANTAESGPTVDLGHEVITIDRQGTKVKTNVVTLQEKDESTATGLRELLKSEPAIDFSGGNGTSSYLTMRGMGQNSIDVKVDNAYSDSQILYHQGRHMLDPSLVKIVSVQKGAGSASAGIGATNGAIVAKTVDAQDLLKHTDKDWGVKVNAGYSSNDEHSYGVTGFGKAGNFDFLVDYNETSQNNYKPGKKTGQKDSATPPGKYRSSYTASTNPAPASECAYRTKKDGTITDTFCKDPNHPSDEVAFQAMDKESYLIKAGYNLGEHRFVLSHFNTTNKGMRNVREEFDWVVIPGELDTSTKVKLDKEGKPKAGAINYGGHRKLSMQNTNLEYKGKAGLLGEAEANVYFMKNERKSGNDKFSGYAGNVDAPNDTSVKTTGANLGFDKYINDDTLFKYGANYRHQETTPNRAHNDKLQTTEKDDIGVYGEIIADIGNFTLTGGMRYDHFNYTSISNKKVSDGAFNPSVGIIWQATPDLSFNAVHNYATRSPRLVDALLSSGSRAADIADGTKAEQAKNTEIGFNYNNGNLSVDGTYFWQEIDNLLTSGARHRPGDEHNTIFNVGFAKNKGYEINTRYRWNGFTARLGVAESDPEYYSGNNAEGKPIRFDNREFGSNIGRTWTAGLAYRFANPNLEIGVNHRKVDDVKGQSAYMTPISGSRGNNLNLIKYGYDVTDIYANWKPFNNDKLNVNFAVNNVGDEFYYSHSAIKGLPGAGREYRVGVNFTY

>CP087800_Core_IrpA
MKQKTFALRHLTFAVIGTMTATVAMANTAESGPTVDLGHEVITIDRQGTKVKTNVVTLQEKDESTATGLRELLKSEPAIDFSGGNGTSSYLTMRGMGQNSIDVKVDNAYSDSQILYHQGRHMLDPSLVKIVSVQKGAGSASAGIGATNGAIVAKTVDAQDLLKHTDKDWGVKVNAGYSSNDEHSYGVTGFGKAGNFDFLVDYNETSQNNYKPGKKTGQKDSATPPGKYRSSYTASTNPAPASECAYRTKKDGTITDTFCKDPNHPSDEVAFQAMDKESYLIKAGYNLGEHRFVLSHFNTTNKGMRNVREEFDWVVIPGELDTSTKVKLDKEGKPKAGAINYGGHRKLSMQNTNLEYKGKAGLLGEAEANVYFMKNERKSGNDKFSGYAGNVDAPNDTSVKTTGANLGFDKYINDDTLFKYGANYRHQETTPNRAHNDKLQTTEKDDIGVYGEIIADIGNFTLTGGMRYDHFNYTSISNKKVSDGAFNPSVGIIWQATPDLSFNAVHNYATRSPRLVDALLSSGSRAADIADGTKAEQAKNTEIGFNYNNGNLSVDGTYFWQEIDNLLTSGARHRPGDEHNTIFNVGFAKNKGYEINTRYRWNGFTARLGVAESDPEYYSGNNAEGKPIRFDNREFGSNIGRTWTAGLAYRFANPNLEIGVNHRKVDDVKGQSAYMTPISGSRGNNLNLIKYGYDVTDIYANWKPFNNDKLNVNFAVNNVGDEFYYSHSAIKGLPGAGREYRVGVNFTY

>CP087798_Core_IrpA
MKQKTFALRHLTFAVIGTMTATVAMANTAESGPTVDLGHEVITIDRQGTKVKTNVVTLQEKDESTATGLRELLKSEPAIDFSGGNGTSSYLTMRGMGQNSIDVKVDNAYSDSQILYHQGRHMLDPSLVKIVSVQKGAGSASAGIGATNGAIVAKTVDAQDLLKHTDKDWGVKVNAGYSSNDEHSYGVTGFGKAGNFDFLVDYNETSQNNYKPGKKTGQKDSATPPGKYRSSYTASTNPAPASECAYRTKKDGTITDTFCKDPNHPSDEVAFQAMDKESYLIKAGYNLGEHRFVLSHFNTTNKGMRNVREEFDWVVIPGELDTSTKVKLDKEGKPKAGAINYGGHRKLSMQNTNLEYKGKAGLLGEAEANVYFMKNERKSGNDKFSGYAGNVDAPNDTSVKTTGANLGFDKYINDDTLFKYGANYRHQETTPNRAHNDKLQTTEKDDIGVYGEIIADIGNFTLTGGMRYDHFNYTSISNKKVSDGAFNPSVGIIWQATPDLSFNAVHNYATRSPRLVDALLSSGSRAADIADGTKAEQAKNTEIGFNYNNGNLSVDGTYFWQEIDNLLTSGARHRPGDEHNTIFNVGFAKNKGYEINTRYRWNGFTARLGVAESDPEYYSGNNAEGKPIRFDNREFGSNIGRTWTAGLAYRFANPNLEIGVNHRKVDDVKGQSAYMTPISGSRGNNLNLIKYGYDVTDIYANWKPFNNDKLNVNFAVNNVGDEFYYSHSAIKGLPGAGREYRVGVNFTY

>CP087811_Core_IrpA
MKQKTFALRHLTFAVIGTMTATVAMANTAESGPTVDLGHEVITIDRQGTKVKTNVVTLQEKDESTATGLRELLKSEPAIDFSGGNGTSSYLTMRGMGQNSIDVKVDNAYSDSQILYHQGRHMLDPSLVKIVSVQKGAGSASAGIGATNGAIVAKTVDAQDLLKHTDKDWGVKVNAGYSSNDEHSYGVTGFGKAGNFDFLVDYNETSQNNYKPGKKTGQKDSATPPGKYRSSYTASTNPAPASECAYRTKKDGTITDTFCKDPNHPSDEVAFQAMDKESYLIKAGYNLGEHRFVLSHFNTTNKGMRNVREEFDWVVIPGELDTSTKVKLDKEGKPKAGAINYGGHRKLSMQNTNLEYKGKAGLLGEAEANVYFMKNERKSGNDKFSGYAGNVDAPNDTSVKTTGANLGFDKYINDDTLFKYGANYRHQETTPNRAHNDKLQTTEKDDIGVYGEIIADIGNFTLTGGMRYDHFNYTSISNKKVSDGAFNPSVGIIWQATPDLSFNAVHNYATRSPRLVDALLSSGSRAADIADGTKAEQAKNTEIGFNYNNGNLSVDGTYFWQEIDNLLTSGARHRPGDEHNTIFNVGFAKNKGYEINTRYRWNGFTARLGVAESDPEYYSGNNAEGKPIRFDNREFGSNIGRTWTAGLAYRFANPNLEIGVNHRKVDDVKGQSAYMTPISGSRGNNLNLIKYGYDVTDIYANWKPFNNDKLNVNFAVNNVGDEFYYSHSAIKGLPGAGREYRVGVNFTY

>CP087784_Core_IrpA
MKQKTFALRHLTFAVIGTMTATVAMANTAESGPTVDLGHEVITIDRQGTKVKTNVVTLQEKDESTATGLRELLKSEPAIDFSGGNGTSSYLTMRGMGQNSIDVKVDNAYSDSQILYHQGRHMLDPSLVKIVSVQKGAGSASAGIGATNGAIVAKTVDAQDLLKHTDKDWGVKVNAGYSSNDEHSYGVTGFGKAGNFDFLVDYNETSQNNYKPGKKTGQKDSATPPGKYRSSYTASTNPAPASECAYRTKKDGTITDTFCKDPNHPSDEVAFQAMDKESYLIKAGYNLGEHRFVLSHFNTTNKGMRNVREEFDWVVIPGELDTSTKVKLDKEGKPKAGAINYGGHRKLSMQNTNLEYKGKAGLLGEAEANVYFMKNERKSGNDKFSGYAGNVDAPNDTSVKTTGANLGFDKYINDDTLFKYGANYRHQETTPNRAHNDKLQTTEKDDIGVYGEIIADIGNFTLTGGMRYDHFNYTSISNKKVSDGAFNPSVGIIWQATPDLSFNAVHNYATRSPRLVDALLSSGSRAADIADGTKAEQAKNTEIGFNYNNGNLSVDGTYFWQEIDNLLTSGARHRPGDEHNTIFNVGFAKNKGYEINTRYRWNGFTARLGVAESDPEYYSGNNAEGKPIRFDNREFGSNIGRTWTAGLAYRFANPNLEIGVNHRKVDDVKGQSAYMTPISGSRGNNLNLIKYGYDVTDIYANWKPFNNDKLNVNFAVNNVGDEFYYSHSAIKGLPGAGREYRVGVNFTY

>CP087859_Core_IrpA
MKQKTFALRHLTFAVIGTMTATVAMANTAESGPTVDLGHEVITIDRQGTKVKTNVVTLQEKDESTATGLRELLKSEPAIDFSGGNGTSSYLTMRGMGQNSIDVKVDNAYSDSQILYHQGRHMLDPSLVKIVSVQKGAGSASAGIGATNGAIVAKTVDAQDLLKHTDKDWGVKVNAGYSSNDEHSYGVTGFGKAGNFDFLVDYNETSQNNYKPGKKTGQKDSATPPGKYRSSYTASTNPAPASECAYRTKKDGTITDTFCKDPNHPSDEVAFQAMDKESYLIKAGYNLGEHRFVLSHFNTTNKGMRNVREEFDWVVIPGELDTSTKVKLDKEGKPKAGAINYGGHRKLSMQNTNLEYKGKAGLLGEAEANVYFMKNERKSGNDKFSGYAGNVDAPNDTSVKTTGANLGFDKYINDDTLFKYGANYRHQETTPNRAHNDKLQTTEKDDIGVYGEIIADIGNFTLTGGMRYDHFNYTSISNKKVSDGAFNPSVGIIWQATPDLSFNAVHNYATRSPRLVDALLSSGSRAADIADGTKAEQAKNTEIGFNYNNGNLSVDGTYFWQEIDNLLTSGARHRPGDEHNTIFNVGFAKNKGYEINTRYRWNGFTARLGVAESDPEYYSGNNAEGKPIRFDNREFGSNIGRTWTAGLAYRFANPNLEIGVNHRKVDDVKGQSAYMTPISGSRGNNLNLIKYGYDVTDIYANWKPFNNDKLNVNFAVNNVGDEFYYSHSAIKGLPGAGREYRVGVNFTY

>CP087771_Core_IrpA
MKQKTFALRHLTFAVIGTMTATVAMANTAESGPTVDLGHEVITIDRQGTKVKTNVVTLQEKDESTATGLRELLKSEPAIDFSGGNGTSSYLTMRGMGQNSIDVKVDNAYSDSQILYHQGRHMLDPSLVKIVSVQKGAGSASAGIGATNGAIVAKTVDAQDLLKHTDKDWGVKVNAGYSSNDEHSYGVTGFGKAGNFDFLVDYNETSQNNYKPGKKTGQKDSATPPGKYRSSYTASTNPAPASECAYRTKKDGTITDTFCKDPNHPSDEVAFQAMDKESYLIKAGYNLGEHRFVLSHFNTTNKGMRNVREEFDWVVIPGELDTSTKVKLDKEGKPKAGAINYGGHRKLSMQNTNLEYKGKAGLLGEAEANVYFMKNERKSGNDKFSGYAGNVDAPNDTSVKTTGANLGFDKYINDDTLFKYGANYRHQETTPNRAHNDKLQTTEKDDIGVYGEIIADIGNFTLTGGMRYDHFNYTSISNKKVSDGAFNPSVGIIWQATPDLSFNAVHNYATRSPRLVDALLSSGSRAADIADGTKAEQAKNTEIGFNYNNGNLSVDGTYFWQEIDNLLTSGARHRPGDEHNTIFNVGFAKNKGYEINTRYRWNGFTARLGVAESDPEYYSGNNAEGKPIRFDNREFGSNIGRTWTAGLAYRFANPNLEIGVNHRKVDDVKGQSAYMTPISGSRGNNLNLIKYGYDVTDIYANWKPFNNDKLNVNFAVNNVGDEFYYSHSAIKGLPGAGREYRVGVNFTY

>CP087781_Core_IrpA
MKQKTFALRHLTFAVIGTMTATVAMANTAESGPTVDLGHEVITIDRQGTKVKTNVVTLQEKDESTATGLRELLKSEPAIDFSGGNGTSSYLTMRGMGQNSIDVKVDNAYSDSQILYHQGRHMLDPSLVKIVSVQKGAGSASAGIGATNGAIVAKTVDAQDLLKHTDKDWGVKVNAGYSSNDEHSYGVTGFGKAGNFDFLVDYNETSQNNYKPGKKTGQKDSATPPGKYRSSYTASTNPAPASECAYRTKKDGTITDTFCKDPNHPSDEVAFQAMDKESYLIKAGYNLGEHRFVLSHFNTTNKGMRNVREEFDWVVIPGELDTSTKVKLDKEGKPKAGAINYGGHRKLSMQNTNLEYKGKAGLLGEAEANVYFMKNERKSGNDKFSGYAGNVDAPNDTSVKTTGANLGFDKYINDDTLFKYGANYRHQETTPNRAHNDKLQTTEKDDIGVYGEIIADIGNFTLTGGMRYDHFNYTSISNKKVSDGAFNPSVGIIWQATPDLSFNAVHNYATRSPRLVDALLSSGSRAADIADGTKAEQAKNTEIGFNYNNGNLSVDGTYFWQEIDNLLTSGARHRPGDEHNTIFNVGFAKNKGYEINTRYRWNGFTARLGVAESDPEYYSGNNAEGKPIRFDNREFGSNIGRTWTAGLAYRFANPNLEIGVNHRKVDDVKGQSAYMTPISGSRGNNLNLIKYGYDVTDIYANWKPFNNDKLNVNFAVNNVGDEFYYSHSAIKGLPGAGREYRVGVNFTY

>CP087793_Core_IrpA
MKQKTFALRHLTFAVIGTMTATVAMANTAESGPTVDLGHEVITIDRQGTKVKTNVVTLQEKDESTATGLRELLKSEPAIDFSGGNGTSSYLTMRGMGQNSIDVKVDNAYSDSQILYHQGRHMLDPSLVKIVSVQKGAGSASAGIGATNGAIVAKTVDAQDLLKHTDKDWGVKVNAGYSSNDEHSYGVTGFGKAGNFDFLVDYNETSQNNYKPGKKTGQKDSATPPGKYRSSYTASTNPAPASECAYRTKKDGTITDTFCKDPNHPSDEVAFQAMDKESYLIKAGYNLGEHRFVLSHFNTTNKGMRNVREEFDWVVIPGELDTSTKVKLDKEGKPKAGAINYGGHRKLSMQNTNLEYKGKAGLLGEAEANVYFMKNERKSGNDKFSGYAGNVDAPNDTSVKTTGANLGFDKYINDDTLFKYGANYRHQETTPNRAHNDKLQTTEKDDIGVYGEIIADIGNFTLTGGMRYDHFNYTSISNKKVSDGAFNPSVGIIWQATPDLSFNAVHNYATRSPRLVDALLSSGSRAADIADGTKAEQAKNTEIGFNYNNGNLSVDGTYFWQEIDNLLTSGARHRPGDEHNTIFNVGFAKNKGYEINTRYRWNGFTARLGVAESDPEYYSGNNAEGKPIRFDNREFGSNIGRTWTAGLAYRFANPNLEIGVNHRKVDDVKGQSAYMTPISGSRGNNLNLIKYGYDVTDIYANWKPFNNDKLNVNFAVNNVGDEFYYSHSAIKGLPGAGREYRVGVNFTY

>CP087788_Core_IrpA
MKQKTFALRHLTFAVIGTMTATVAMANTAESGPTVDLGHEVITIDRQGTKVKTNVVTLQEKDESTATGLRELLKSEPAIDFSGGNGTSSYLTMRGMGQNSIDVKVDNAYSDSQILYHQGRHMLDPSLVKIVSVQKGAGSASAGIGATNGAIVAKTVDAQDLLKHTDKDWGVKVNAGYSSNDEHSYGVTGFGKAGNFDFLVDYNETSQNNYKPGKKTGQKDSATPPGKYRSSYTASTNPAPASECAYRTKKDGTITDTFCKDPNHPSDEVAFQAMDKESYLIKAGYNLGEHRFVLSHFNTTNKGMRNVREEFDWVVIPGELDTSTKVKLDKEGKPKAGAINYGGHRKLSMQNTNLEYKGKAGLLGEAEANVYFMKNERKSGNDKFSGYAGNVDAPNDTSVKTTGANLGFDKYINDDTLFKYGANYRHQETTPNRAHNDKLQTTEKDDIGVYGEIIADIGNFTLTGGMRYDHFNYTSISNKKVSDGAFNPSVGIIWQATPDLSFNAVHNYATRSPRLVDALLSSGSRAADIADGTKAEQAKNTEIGFNYNNGNLSVDGTYFWQEIDNLLTSGARHRPGDEHNTIFNVGFAKNKGYEINTRYRWNGFTARLGVAESDPEYYSGNNAEGKPIRFDNREFGSNIGRTWTAGLAYRFANPNLEIGVNHRKVDDVKGQSAYMTPISGSRGNNLNLIKYGYDVTDIYANWKPFNNDKLNVNFAVNNVGDEFYYSHSAIKGLPGAGREYRVGVNFTY

>CP087768_Core_OuterMembraneBetaBarrel
MKKLLPALIIASVSITATANVGSPYVQGLVGTSKLDVKDDRSQKKVKDSDTAFSVAVGSDYGATRYALDYTHFGELEHKETGFDVAGDYRKTNVKAQSVGVSAFYDFTSVSGFTPYVGARVGVNKLNLGISNKATVGAESFFSSTTAKKTQVGLGAVAGVSYTINPQWTIDGGVEYNHLGKVDNFKVKEYGGKIGVRYNF

>CP087793_Core_OuterMembraneBetaBarrel
MKKLLPALIIASVSITATANVGSPYVQGLVGTSKLDVKDDRSQKKVKDSDTAFSVAVGSDYGATRYALDYTHFGELEHKETGFDVAGDYRKTNVKAQSVGVSAFYDFTSVSGFTPYVGARVGVNKLNLGISNKATVGAESFFSSTTAKKTQVGLGAVAGVSYTINPQWTIDGGVEYNHLGKVDNFKVKEYGGKIGVRYNF

>CP087798_Core_OuterMembraneBetaBarrel
MKKLLPALIIASVSITATANVGSPYVQGLVGTSKLDVKDDRSQKKVKDSDTAFSVAVGSDYGATRYALDYTHFGELEHKETGFDVAGDYRKTNVKAQSVGVSAFYDFTSVSGFTPYVGARVGVNKLNLGISNKATVGAESFFSSTTAKKTQVGLGAVAGVSYTINPQWTIDGGVEYNHLGKVDNFKVKEYGGKIGVRYNF

>CP087859_Core_OuterMembraneBetaBarrel
MKKLLPALIIASVSITATANVGSPYVQGLVGTSKLDVKDDRSQKKVKDSDTAFSVAVGSDYGATRYALDYTHFGELEHKETGFDVAGDYRKTNVKAQSVGVSAFYDFTSVSGFTPYVGARVGVNKLNLGISNKATVGAESFFSSTTAKKTQVGLGAVAGVSYTINPQWTIDGGVEYNHLGKVDNFKVKEYGGKIGVRYNF

>CP087837_Core_OuterMembraneBetaBarrel
MKKLLPALIIASVSITATANVGSPYVQGLVGTSKLDVKDDRSQKKVKDSDTAFSVAVGSDYGATRYALDYTHFGELEHKETGFDVAGDYRKTNVKAQSVGVSAFYDFTSVSGFTPYVGARVGVNKLNLGISNKATVGAESFFSSTTAKKTQVGLGAVAGVSYTINPQWTIDGGVEYNHLGKVDNFKVKEYGGKIGVRYNF

>CP087781_Core_OuterMembraneBetaBarrel
MKKLLPALIIASVSITATANVGSPYVQGLVGTSKLDVKDDRSQKKVKDSDTAFSVAVGSDYGATRYALDYTHFGELEHKETGFDVAGDYRKTNVKAQSVGVSAFYDFTSVSGFTPYVGARVGVNKLNLGISNKATVGAESFFSSTTAKKTQVGLGAVAGVSYTINPQWTIDGGVEYNHLGKVDNFKVKEYGGKIGVRYNF

>CP087784_Core_OuterMembraneBetaBarrel
MKKLLPALIIASVSITATANVGSPYVQGLVGTSKLDVKDDRSQKKVKDSDTAFSVAVGSDYGATRYALDYTHFGELEHKETGFDVAGDYRKTNVKAQSVGVSAFYDFTSVSGFTPYVGARVGVNKLNLGISNKATVGAESFFSSTTAKKTQVGLGAVAGVSYTINPQWTIDGGVEYNHLGKVDNFKVKEYGGKIGVRYNF

>CP087771_Core_OuterMembraneBetaBarrel
MKKLLPALIIASVSITATANVGSPYVQGLVGTSKLDVKDDRSQKKVKDSDTAFSVAVGSDYGATRYALDYTHFGELEHKETGFDVAGDYRKTNVKAQSVGVSAFYDFTSVSGFTPYVGARVGVNKLNLGISNKATVGAESFFSSTTAKKTQVGLGAVAGVSYTINPQWTIDGGVEYNHLGKVDNFKVKEYGGKIGVRYNF

>CP087788_Core_OuterMembraneBetaBarrel
MKKLLPALIIASVSITATANVGSPYVQGLVGTSKLDVKDDRSQKKVKDSDTAFSVAVGSDYGATRYALDYTHFGELEHKETGFDVAGDYRKTNVKAQSVGVSAFYDFTSVSGFTPYVGARVGVNKLNLGISNKATVGAESFFSSTTAKKTQVGLGAVAGVSYTINPQWTIDGGVEYNHLGKVDNFKVKEYGGKIGVRYNF

>CP087773_Core_OuterMembraneBetaBarrel
MKKLLPALIIASVSITATANVGSPYVQGLVGTSKLDVKDDRSQKKVKDSDTAFSVAVGSDYGATRYALDYTHFGELEHKETGFDVAGDYRKTNVKAQSVGVSAFYDFTSVSGFTPYVGARVGVNKLNLGISNKATVGAESFFSSTTAKKTQVGLGAVAGVSYTINPQWTIDGGVEYNHLGKVDNFKVKEYGGKIGVRYNF

>CP087844_Core_OuterMembraneBetaBarrel
MKKLLPALIIASVSITATANVGSPYVQGLVGTSKLDVKDDRSQKKVKDSDTAFSVAVGSDYGATRYALDYTHFGELEHKETGFDVAGDYRKTNVKAQSVGVSAFYDFTSVSGFTPYVGARVGVNKLNLGISNKATVGAESFFSSTTAKKTQVGLGAVAGVSYTINPQWTIDGGVEYNHLGKVDNFKVKEYGGKIGVRYNF

>CP087811_Core_OuterMembraneBetaBarrel
MKKLLPALIIASVSITATANVGSPYVQGLVGTSKLDVKDDRSQKKVKDSDTAFSVAVGSDYGATRYALDYTHFGELEHKETGFDVAGDYRKTNVKAQSVGVSAFYDFTSVSGFTPYVGARVGVNKLNLGISNKATVGAESFFSSTTAKKTQVGLGAVAGVSYTINPQWTIDGGVEYNHLGKVDNFKVKEYGGKIGVRYNF

>CP087830_Core_OuterMembraneBetaBarrel
MKKLLPALIIASVSITATANVGSPYVQGLVGTSKLDVKDDRSQKKVKDSDTAFSVAVGSDYGATRYALDYTHFGELEHKETGFDVAGDYRKTNVKAQSVGVSAFYDFTSVSGFTPYVGARVGVNKLNLGISNKATVGAESFFSSTTAKKTQVGLGAVAGVSYTINPQWTIDGGVEYNHLGKVDNFKVKEYGGKIGVRYNF

>CP087765_Core_OuterMembraneBetaBarrel
MKKLLPALIIASVSITATANVGSPYVQGLVGTSKLDVKDDRSQKKVKDSDTAFSVAVGSDYGATRYALDYTHFGELEHKETGFDVAGDYRKTNVKAQSVGVSAFYDFTSVSGFTPYVGARVGVNKLNLGISNKATVGAESFFSSTTAKKTQVGLGAVAGVSYTINPQWTIDGGVEYNHLGKVDNFKVKEYGGKIGVRYNF

>CP087825_Core_OuterMembraneBetaBarrel
MKKLLPALIIASVSITATANVGSPYVQGLVGTSKLDVKDDRSQKKVKDSDTAFSVAVGSDYGATRYALDYTHFGELEHKETGFDVAGDYRKTNVKAQSVGVSAFYDFTSVSGFTPYVGARVGVNKLNLGISNKATVGAESFFSSTTAKKTQVGLGAVAGVSYTINPQWTIDGGVEYNHLGKVDNFKVKEYGGKIGVRYNF

>CP087840_Core_OuterMembraneBetaBarrel
MKKLLPALIIASVSITATANVGSPYVQGLVGTSKLDVKDDRSQKKVKDSDTAFSVAVGSDYGATRYALDYTHFGELEHKETGFDVAGDYRKTNVKAQSVGVSAFYDFTSVSGFTPYVGARVGVNKLNLGISNKATVGAESFFSSTTAKKTQVGLGAVAGVSYTINPQWTIDGGVEYNHLGKVDNFKVKEYGGKIGVRYNF

>CP087814_Core_OuterMembraneBetaBarrel
MKKLLPALIIASVSITATANVGSPYVQGLVGTSKLDVKDDRSQKKVKDSDTAFSVAVGSDYGATRYALDYTHFGELEHKETGFDVAGDYRKTNVKAQSVGVSAFYDFTSVSGFTPYVGARVGVNKLNLGISNKATVGAESFFSSTTAKKTQVGLGAVAGVSYTINPQWTIDGGVEYNHLGKVDNFKVKEYGGKIGVRYNF

>CP087856_Core_OuterMembraneBetaBarrel
MKKLLPALIIASVSITATANVGSPYVQGLVGTSKLDVKDDRSQKKVKDSDTAFSVAVGSDYGATRYALDYTHFGELEHKETGFDVAGDYRKTNVKAQSVGVSAFYDFTSVSGFTPYVGARVGVNKLNLGISNKATVGAESFFSSTTAKKTQVGLGAVAGVSYTINPQWTIDGGVEYNHLGKVDNFKVKEYGGKIGVRYNF

>CP087800_Core_OuterMembraneBetaBarrel
MKKLLPALIIASVSITATANVGSPYVQGLVGTSKLDVKDDRSQKKVKDSDTAFSVAVGSDYGATRYALDYTHFGELEHKETGFDVAGDYRKTNVKAQSVGVSAFYDFTSVSGFTPYVGARVGVNKLNLGISNKATVGAESFFSSTTAKKTQVGLGAVAGVSYTINPQWTIDGGVEYNHLGKVDNFKVKEYGGKIGVRYNF

>CP087851_Core_OuterMembraneBetaBarrel
MKKLLPALIIASVSITATANVGSPYVQGLVGTSKLDVKDDRSQKKVKDSDTAFSVAVGSDYGATRYALDYTHFGELEHKETGFDVAGDYRKTNVKAQSVGVSAFYDFTSVSGFTPYVGARVGVNKLNLGISNKATVGAESFFSSTTAKKTQVGLGAVAGVSYTINPQWTIDGGVEYNHLGKVDNFKVKEYGGKIGVRYNF

>CP011374_Core_OuterMembraneBetaBarrel
MKKLLPALIIASVSITATANVGSPYVQGLVGTSKLDVKDDRSQKKAKDSDTAFSVAVGSDYGATRYALDYTHFGELEHKETGFDVAGDYRKTNVKAQSVGVSAFYDFTSVSGFTPYVGARVGVNKLNLDISNKASVGAESFFSSTTAKKTQVGLGAVAGVSYAINPQWTIDGGVEYNHLGKVDNFKVKGYGGKIGVRYNF

>CP011378_Core_OuterMembraneBetaBarrel
MKKLLPALIIASVSITATANVGSPYVQGLVGTSKLDVKDDRSQKKAKDSDTAFSVAVGSDYGATRYALDYTHFGELEHKETGFDVAGDYRKTNVKAQSVGVSAFYDFTSVSGFTPYVGARVGVNKLNLDISNKASVGAESFFSSTTAKKTQVGLGAVAGVSYAINPQWTIDGGVEYNHLGKVDNFKVKEYGGKIGVRYNF

>CP011380_Core_OuterMembraneBetaBarrel
MKKLLPALIIASVSITATANVGSLYVQGLVGTSKLDVKDDRSQKKAKGSDTAFSVAVGRDYGATRYALDYTHFGELEHKETGFDVAGDYRKTNVKAQSVGVSAFYDFTSVSGFTPYVGARVGVNKLNLDISNKASVGAESFFSSTTAKKTQVGLGAVAGVSYAINPQWTIDGGVEYNHLGKVDNFKVKGYGGKIGVRYNF

>CP087796_Core_OuterMembraneBetaBarrel
MKKLLPALIIASVSITATANVGSPYVQGLVGTSKLDVKDDRSQKKAKDSDTAFSVAVGSDYGATRYALDYTHFGELEHKETGFDVAGDYRKTNVKAQSVGVSAFYDFTSVSGFTPYVGARVGVNKLNLDISNKASVGAESFFSSTTAKKTQVGLGAVAGVSYAINPQWTIDGGVEYNHLGKVDNFKVKEYGGKIGVRYNF

>CP011381_Core_OuterMembraneBetaBarrel
MKKLLPALIIASVSITATANVGSLYVQGLVGTSKLDVKDDRSQKKAKDSDTAFSVAVGSDYGATRYALDYTHFGELEHKETGFDVAGDYRKTNVKAQSVGVSAFYDFTSVSGFTPYVGARVGVNKLNLDISNKASVGAESFFSSTTAKKTQVGLGAVAGVSYAINPQWTIDGGVEYNHLGKVDNFKVKGYGGKIGVRYNF

>CP011377_Core_OuterMembraneBetaBarrel
MKKLLPALIIASVSITATANVGSPYVQGLVGTSKLDVKDDRSQKKAKDSDTAFSVAVGSDYGATRYALDYTHFGELEHKETGFDVAGDYRKTNVKAQSVGVSAFYDFTSVSGFTPYVGARVGVNKLNLDISNKASVGAESFFSSTTAKKTQVGLGAVAGVSYAINPQWTIDGGVEYNHLGKVDNFKVKEYGGKIGVRYNF

>CP087805_Core_OuterMembraneBetaBarrel
MKKLLPALIIASVSITATANVGSPYVQGLVGTSKLDVKDDRSQKKAKDSDTAFSVAVGSDYGATRYALDYTHFGELEHKETGFDVAGDYRKTNVKAQSVGVSAFYDFTSVSGFTPYVGARVGVNKLNLDISNKASVGAESFFSSTTAKKTQVGLGAVAGVSYAINPQWTIDGGVEYNHLGKVDNFKVKEYGGKIGVRYNF

>CP087776_Core_OuterMembraneBetaBarrel
MKKLLPALIIASVSITATANVGSPYVQGLVGTSKLDVKDDRSQKKAKDSDTAFSVAVGSDYGATRYALDYTHFGELEHKETGFDVAGDYRKTNVKAQSVGVSAFYDFTSVSGFTPYVGARVGVNKLNLDISNKASVGAESFFSSTTAKKTQVGLGAVAGVSYAINPQWTIDGGVEYNHLGKVDNFKVKEYGGKIGVRYNF

>CP011379_Core_OuterMembraneBetaBarrel
MKKLLPALIIASVSITATANVGSPYVQGLVGTSKLDVKDDRSQKKAKDSDTAFSVAVGSDYGATRYALDYTHFGELEHKETGFDVAGDYRKTNVKAQSVGVSAFYDFTSVSGFTPYVGARVGVNKLNLDISNKASVGAESFFSSTTAKKTQVGLGAVAGVSYAINPQWTIDGGVEYNHLGKVDNFKVKEYGGKIGVRYNF

>CP087862_Core_OuterMembraneBetaBarrel
MKKLLPALIIASVSITATANVGSPYVQGLVGTSKLDVKDDRSQKKAKDSDTAFSVAVGSDYGATRYALDYTHFGELEHKETGFDVAGDYRKTNVKAQSVGVSAFYDFTSVSGFTPYVGARVGVNKLNLDISNKASVGAESFFSSTTAKKTQVGLGAVAGVSYAINPQWTIDGGVEYNHLGKVDNFKVKEYGGKIGVRYNF

>CP011376_Core_OuterMembraneBetaBarrel
MKKLLPALIIASVSITATANVGSPYVQGLVGTSKLDVKDDRSQKKAKDSDTAFSVAVGSDYGATRYALDYTHFGELEHKETGFDVAGDYRKTNVKAQSVGVSAFYDFTSVSGFTPYVGARVGVNKLNLDISNKASVGAESFFSSTTAKKTQVGLGAVAGVSYAINPQWTIDGGVEYNHLGKVDNFKVKEYGGKIGVRYNF

>CP087863_Core_OuterMembraneBetaBarrel
MKKLLPALIIASVSITATANVGSPYVQGLVGTSKLDVKDDRSQKKAKDSDTAFSVAVGSDYGATRYALDYTHFGELEHKETGFDVAGDYRKTNVKAQSVGVSAFYDFTSVSGFTPYVGARVGVNKLNLDISNKASVGAESFFSSTTAKKTQVGLGAVAGVSYAINPQWTIDGGVEYNHLGKVDNFKVKEYGGKIGVRYNF

>CP087821_Core_OuterMembraneBetaBarrel
MKKLLPALIIASVSITATANVGSPYVQGLVGTSKLDVKDDRSQKKAKDSDTAFSVAVGSDYGATRYALDYTHFGELEHKETGFDVAGDYRKTNVKAQSVGVSAFYDFTSVSGFTPYVGARVGVNKLNLDISNKASVGAESFFSSTTAKKTQVGLGAVAGVSYAINPQWTIDGGVEYNHLGKVDNFKVKEYGGKIGVRYNF

>CP087865_Core_OuterMembraneBetaBarrel
MKKLLPALIIASVSITATANVGSPYVQGLVGTSKLDVKDDRSQKKAKDSDTAFSVAVGSDYGATRYALDYTHFGELEHKETGFDVAGDYRKTNVKAQSVGVSAFYDFTSVSGFTPYVGARVGVNKLNLDISNKASVGAESFFSSTTAKKTQVGLGAVAGVSYAINPQWTIDGGVEYNHLGKVDNFKVKEYGGKIGVRYNF

>CP030241_Core_OuterMembraneBetaBarrel
MKKLLPALIIASVSITATANVGSPYVQGLVGTSKLDVKDDRSQKKVKDSDTAFSVAVGSDYGATRYALDYTHFGELEHKETGFDVAGDYRKTNVKAQSVGVSAFYDFTSVSGFTPYVGARVGVNKLNLDISNKASVGAESFFSSTTAKKTQVGLGAVAGVSYAINPQWTIDGGVEYNHLGKVDNFKVKEYGGKIGVRYNF

>CP087843_Core_OuterMembraneBetaBarrel
MKKLLPALIIASVSITATANVGSPYVQGLVGTSKLDVKDDRSQKKVKDSDTAFSVAVGSDYGATRYALDYTHFGELEHKETGFDVAGDYRKTNVKAQSVGVSAFYDFTSVSGFTPYVGARVGVNKLNLDISNKASVGAESFFSSTTAKKTQVGLGAVAGVSYAINPQWTIDGGVEYNHLGKVDNFKVKEYGGKIGVRYNF

>CP087803_Core_OuterMembraneBetaBarrel
MKKLLPALIIASVSITATANVGSPYVQGLVGTSKLDVKDDRSQKKVKDSDTAFSVAVGSDYGATRYALDYTHFGELEHKETGFDVAGDYRKTNVKAQSVGVSAFYDFTSVSGFTPYVGARVGVNKLNLDISNKASVGAESFFSSTTAKKTQVGLGAVAGVSYAINPQWTIDGGVEYNHLGKVDNFKVKEYGGKIGVRYNF

>CP087823_Core_OuterMembraneBetaBarrel
MKKLLPALIIASVSITATANVGSPYVQGLVGTSKLDVKDDRSQKKVKDSDTAFSVAVGSDYGATRYALDYTHFGELEHKETGFDVAGDYRKTNVKAQSVGVSAFYDFTSVSGFTPYVGARVGVNKLNLDISNKASVGAESFFSSTTAKKTQVGLGAVAGVSYAINPQWTIDGGVEYNHLGKVDNFKVKEYGGKIGVRYNF

>CP087848_Core_OuterMembraneBetaBarrel
MKKLLPALIIASVSITATANVGSPYVQGLVGTSKLDVKDDRSQKKVKDSDTAFSVAVGSDYGATRYALDYTHFGELEHKETGFDVAGDYRKTNVKAQSVGVSAFYDFTSVSGFTPYVGARVGVNKLNLDISNKASVGAESFFSSTTAKKTQVGLGAVAGVSYAINPQWTIDGGVEYNHLGKVDNFKVKEYGGKIGVRYNF

>CP087806_Core_OuterMembraneBetaBarrel
MKKLLPALIIASVSITATANVGSPYVQGLVGTSKLDVKDDRSQKKVKDSDTAFSVAVGSDYGATRYALDYTHFGELEHKETGFDVAGDYRKTNVKAQSVGVSAFYDFTSVSGFTPYVGARVGVNKLNLDISNKASVGAESFFSSTTAKKTQVGLGAVAGVSYAINPQWTIDGGVEYNHLGKVDNFKVKEYGGKIGVRYNF

>CP087828_Core_OuterMembraneBetaBarrel
MKKLLPALIIASVSITATANVGSPYVQGLVGTSKLDVKDDRSQKKVKDSDTAFSVAVGSDYGATRYALDYTHFGELEHKETGFDVAGDYRKTNVKAQSVGVSAFYDFTSVSGFTPYVGARVGVNKLNLDISNKASVGAESFFSSTTAKKTQVGLGAVAGVSYAINPQWTIDGGVEYNHLGKVDNFKVKEYGGKIGVRYNF

>CP087817_Core_OuterMembraneBetaBarrel
MKKLLPALIIASVSITATANVGSPYVQGLVGTSKLDVKDDRSQKKVKDSDTAFSVAVGSDYGATRYALDYTHFGELEHKETGFDVAGDYRKTNVKAQSVGVSAFYDFTSVSGFTPYVGARVGVNKLNLDISNKASVGAESFFSSTTAKKTQVGLGAVAGVSYAINPQWTIDGGVEYNHLGKVDNFKVKEYGGKIGVRYNF

>CP087854_Core_OuterMembraneBetaBarrel
MKKLLPALIIASVSITATANVGSPYVQGLVGTSKLDVKDDRSQKKVKDSDTAFSVAVGSDYGATRYALDYTHFGELEHKETGFDVAGDYRKTNVKAQSVGVSAFYDFTSVSGFTPYVGARVGVNKLNLDISNKASVGAESFFSSTTAKKTQVGLGAVAGVSYAINPQWTIDGGVEYNHLGKVDNFKVKEYGGKIGVRYNF

>CP087791_Core_OuterMembraneBetaBarrel
MKKLLPALIIASVSITATANVGSPYVQGLVGTSKLDVKDDRSQKKVKDSDTAFSVAVGSDYGATRYALDYTHFGELEHKETGFDVAGDYRKTNVKAQSVGVSAFYDFTSVSGFTPYVGARVGVNKLNLDISNKASVGAESFFSSTTAKKTQVGLGAVAGVSYAINPQWTIDGGVEYNHLGKVDNFKVKEYGGKIGVRYNF

>CP011376_onlyBovo2_LactoferrinTransferrinTBDR
MNLKRTNVKSNEMKEVFVDADGYFLDTITPTRYVLGLDYTADSDKWGMNAVWTITGAKNSDELKTKSHVPSGEAYERTATSAKSRSWNTLDLSAFYRPSEHITLRGSVQNALNYRYSTWESLRQTSITSGNRHGQNSSNQYAAPGRNFVVSLEMKY

>CP011377_onlyBovo2_LactoferrinTransferrinTBDR
MNLKRTNVKSNEMKEVFVDADGYFLDTITPTRYVLGLDYTADSDKWGMNAVWTITGAKNSDELKTKSHVPSGEAYERTATSAKSRSWNTLDLSAFYRPSEHITLRGSVQNALNYRYSTWESLRQTSITSGNRHGQNSSNQYAAPGRNFVVSLEMKY

>CP011378_onlyBovo2_LactoferrinTransferrinTBDR
MNLKRTNVKSNEMKEVFVDADGYFLDTITPTRYVLGLDYTADSDKWGMNAVWTITGAKNSDELKTKSHVPSGEAYERTATSAKSRSWNTLDLSAFYRPSEHITLRGSVQNALNYRYSTWESLRQTSITSGNRHGQNSSNQYAAPGRNFVVSLEMKY

>CP011379_onlyBovo2_LactoferrinTransferrinTBDR
MNLKRTNVKSNEMKEVFVDADGYFLDTITPTRYVLGLDYTADSDKWGMNAVWTITGAKNSDELKTKSHVPSGEAYERTATSAKSRSWNTLDLSAFYRPSEHITLRGSVQNALNYRYSTWESLRQTSITSGNRHGQNSSNQYAAPGRNFVVSLEMKY

>CP011376_onlyBovo2_ShlB-FhaC-HecB
MHPSIPRIQTLLLFMLCMYCKATYANTQSTTTGSILLPKTLSSELRQAELTHLARQDFEPNFDFGGIDGVDDTSDADMVDVSSPTWLDEAVDTPCFVIDEISLQVDDGLRADNRFDFVLYPLLDYNKPTFAIGRCIGQHNLSLIVDIAHNELLKRGFLTSRISVDEQDLSFGRLVLAVSTGKIKNIAFQSNKSVKLNEPNPSSNKHHKTPIFIRQALAIKPNQIFHLPTLEHGMDTLKKIDPTANLQIIPTNSNQTNSLDEQQSIGNTSDTGFSDLLITMDRTKSIHLGFHVDNSLSDAYDNYLASIDVRANNLLGVNDEWQVSANYPLFRLIDAMQDDLGVKLDRDRQLNYHTSLTLPYGLYKANLSHSHYQYKQFIEGLDNPLMYHGTTKTSSLGLTRLLHRNATHKTEGYIKAHHKQSRNFIDDVQIEVQNRRTTGYGIGITYQQYFSNNAYLYTNLEYRQGTGALKAKPAPEEDIYNAFGQRLPSEGFARAPIWSVFASFQKPIVLNQNSFTQNTKAKNPIHLNYTAKLQAQYARQLPTPSDLFYLGGYDTKGIKEGDYLSGEHGVRLSQELAWHLPYQSSNNQHSTQLYIGLDQGMVYGQNTIKNQRYLSAAAIGIRHHYQTKEQAKQSTHNQSNFKLNNTPNTAYIDLFIGKAIKAPEWIKDDWVIGVGAGIGF

>CP011377_onlyBovo2_ShlB-FhaC-HecB
MHPSIPRIQTLLLFMLCMYCKATYANTQSTTTGSILLPKTLSSELRQAELTHLARQDFEPNFDFGGIDGVDDTSDADMVDVSSPTWLDEAVDTPCFVIDEISLQVDDGLRADNRFDFVLYPLLDYNKPTFAIGRCIGQHNLSLIVDIAHNELLKRGFLTSRISVDEQDLSFGRLVLAVSTGKIKNIAFQSNKSVKLNEPNPSSNKHHKTPIFIRQALAIKPNQIFHLPTLEHGMDTLKKIDPTANLQIIPTNSNQTNSLDEQQSIGNTSDTGFSDLLITMDRTKSIHLGFHVDNSLSDAYDNYLASIDVRANNLLGVNDEWQVSANYPLFRLIDAMQDDLGVKLDRDRQLNYHTSLTLPYGLYKANLSHSHYQYKQFIEGLDNPLMYHGTTKTSSLGLTRLLHRNATHKTEGYIKAHHKQSRNFIDDVQIEVQNRRTTGYGIGITYQQYFSNNAYLYTNLEYRQGTGALKAKPAPEEDIYNAFGQRLPSEGFARAPIWSVFASFQKPIVLNQNSFTQNTKAKNPIHLNYTAKLQAQYARQLPTPSDLFYLGGYDTKGIKEGDYLSGEHGVRLSQELAWHLPYQSSNNQHSTQLYIGLDQGMVYGQNTIKNQRYLSAAAIGIRHHYQTKEQAKQSTHNQSNFKLNNTPNTAYIDLFIGKAIKAPEWIKDDWVIGVGAGIGF

>CP011378_onlyBovo2_ShlB-FhaC-HecB
MHPSIPRIQTLLLFMLCMYCKATYANTQSTTTGSILLPKTLSSELRQAELTHLARQDFEPNFDFGGIDGVDDTSDADMVDVSSPTWLDEAVDTPCFVIDEISLQVDDGLRADNRFDFVLYPLLDYNKPTFAIGRCIGQHNLSLIVDIAHNELLKRGFLTSRISVDEQDLSFGRLVLAVSTGKIKNIAFQSNKSVKLNEPNPSSNKHHKTPIFIRQALAIKPNQIFHLPTLEHGMDTLKKIDPTANLQIIPTNSNQTNSLDEQQSIGNTSDTGFSDLLITMDRTKSIHLGFHVDNSLSDAYDNYLASIDVRANNLLGVNDEWQVSANYPLFRLIDAMQDDLGVKLDRDRQLNYHTSLTLPYGLYKANLSHSHYQYKQFIEGLDNPLMYHGTTKTSSLGLTRLLHRNATHKTEGYIKAHHKQSRNFIDDVQIEVQNRRTTGYGIGITYQQYFSNNAYLYTNLEYRQGTGALKAKPAPEEDIYNAFGQRLPSEGFARAPIWSVFASFQKPIVLNQNSFTQNTKAKNPIHLNYTAKLQAQYARQLPTPSDLFYLGGYDTKGIKEGDYLSGEHGVRLSQELAWHLPYQSSNNQHSTQLYIGLDQGMVYGQNTIKNQRYLSAAAIGIRHHYQTKEQAKQSTHNQSNFKLNNTPNTAYIDLFIGKAIKAPEWIKDDWVIGVGAGIGF

>CP011379_onlyBovo2_ShlB-FhaC-HecB
MHPSIPRIQTLLLFMLCMYCKATYANTQSTTTGSILLPKTLSSELRQAELTHLARQDFEPNFDFGGIDGVDDTSDADMVDVSSPTWLDEAVDTPCFVIDEISLQVDDGLRADNRFDFVLYPLLDYNKPTFAIGRCIGQHNLSLIVDIAHNELLKRGFLTSRISVDEQDLSFGRLVLAVSTGKIKNIAFQSNKSVKLNEPNPSSNKHHKTPIFIRQALAIKPNQIFHLPTLEHGMDTLKKIDPTANLQIIPTNSNQTNSLDEQQSIGNTSDTGFSDLLITMDRTKSIHLGFHVDNSLSDAYDNYLASIDVRANNLLGVNDEWQVSANYPLFRLIDAMQDDLGVKLDRDRQLNYHTSLTLPYGLYKANLSHSHYQYKQFIEGLDNPLMYHGTTKTSSLGLTRLLHRNATHKTEGYIKAHHKQSRNFIDDVQIEVQNRRTTGYGIGITYQQYFSNNAYLYTNLEYRQGTGALKAKPAPEEDIYNAFGQRLPSEGFARAPIWSVFASFQKPIVLNQNSFTQNTKAKNPIHLNYTAKLQAQYARQLPTPSDLFYLGGYDTKGIKEGDYLSGEHGVRLSQELAWHLPYQSSNNQHSTQLYIGLDQGMVYGQNTIKNQRYLSAAAIGIRHHYQTKEQAKQSTHNQSNFKLNNTPNTAYIDLFIGKAIKAPEWIKDDWVIGVGAGIGF

>CP011376_onlyBovo2_SurfaceLipoproteinModifier
MKVYYLPLLMMPILALPIMTMAQSPINELPPNDEQRFLEIKDLAVADDLLNQDNPNIEIDRAMPLGSTLEDELTRALVGKDWARLEVLLAKYQQQDNFDQTLYDYALGAMHRSQGRHKQAIKLYQNVTSDESLVYPSFDLAVMLFEDRQYRAAEQQFNKVYDKLPAQMQTIIRQYRNAIRRAERVQPRLSLNYEETDNVNNASSASIIEINGAKFVKDSDSMPQSAHGVRYEIGASKDTNIGGNHFIVADAGVDGVAYWDMPTYDEVTLGARLGYANRDVKRYWHIIPFVEQNWLESDKYSRHHGVSATYSFKVLPDLQMSASFSHTQRRYENDRTAMRHDGRVNLGSLTLSKRLGNRYVAYAGFDFSEDKVRDLSESSERRGVRLGLAHYGESFGGRVMMRYAKRDFLADNFWYDEIRRDKEYQVNAAMWYNPISYKGFTPSLNYRYQKINSNLDSMYSRSSQAIFVSLERSF

>CP011377_onlyBovo2_SurfaceLipoproteinModifier
MKVYYLPLLMMPILALPIMTMAQSPINELPPNDEQRFLEIKDLAVADDLLNQDNPNIEIDRAMPLGSTLEDELTRALVGKDWARLEVLLAKYQQQDNFDQTLYDYALGAMHRSQGRHKQAIKLYQNVTSDESLVYPSFDLAVMLFEDRQYRAAEQQFNKVYDKLPAQMQTIIRQYRNAIRRAERVQPRLSLNYEETDNVNNASSASIIEINGAKFVKDSDSMPQSAHGVRYEIGASKDTNIGGNHFIVADAGVDGVAYWDMPTYDEVTLGARLGYANRDVKRYWHIIPFVEQNWLESDKYSRHHGVSATYSFKVLPDLQMSASFSHTQRRYENDRTAMRHDGRVNLGSLTLSKRLGNRYVAYAGFDFSEDKVRDLSESSERRGVRLGLAHYGESFGGRVMMRYAKRDFLADNFWYDEIRRDKEYQVNAAMWYNPISYKGFTPSLNYRYQKINSNLDSMYSRSSQAIFVSLERSF

>CP011378_onlyBovo2_SurfaceLipoproteinModifier
MKVYYLPLLMMPILALPIMTMAQSPINELPPNDEQRFLEIKDLAVADDLLNQDNPNIEIDRAMPLGSTLEDELTRALVGKDWARLEVLLAKYQQQDNFDQTLYDYALGAMHRSQGRHKQAIKLYQNVTSDESLVYPSFDLAVMLFEDRQYRAAEQQFNKVYDKLPAQMQTIIRQYRNAIRRAERVQPRLSLNYEETDNVNNASSASIIEINGAKFVKDSDSMPQSAHGVRYEIGASKDTNIGGNHFIVADAGVDGVAYWDMPTYDEVTLGARLGYANRDVKRYWHIIPFVEQNWLESDKYSRHHGVSATYSFKVLPDLQMSASFSHTQRRYENDRTAMRHDGRVNLGSLTLSKRLGNRYVAYAGFDFSEDKVRDLSESSERRGVRLGLAHYGESFGGRVMMRYAKRDFLADNFWYDEIRRDKEYQVNAAMWYNPISYKGFTPSLNYRYQKINSNLDSMYSRSSQAIFVSLERSF

>CP011379_onlyBovo2_SurfaceLipoproteinModifier
MKVYYLPLLMMPILALPIMTMAQSPINELPPNDEQRFLEIKDLAVADDLLNQDNPNIEIDRAMPLGSTLEDELTRALVGKDWARLEVLLAKYQQQDNFDQTLYDYALGAMHRSQGRHKQAIKLYQNVTSDESLVYPSFDLAVMLFEDRQYRAAEQQFNKVYDKLPAQMQTIIRQYRNAIRRAERVQPRLSLNYEETDNVNNASSASIIEINGAKFVKDSDSMPQSAHGVRYEIGASKDTNIGGNHFIVADAGVDGVAYWDMPTYDEVTLGARLGYANRDVKRYWHIIPFVEQNWLESDKYSRHHGVSATYSFKVLPDLQMSASFSHTQRRYENDRTAMRHDGRVNLGSLTLSKRLGNRYVAYAGFDFSEDKVRDLSESSERRGVRLGLAHYGESFGGRVMMRYAKRDFLADNFWYDEIRRDKEYQVNAAMWYNPISYKGFTPSLNYRYQKINSNLDSMYSRSSQAIFVSLERSF

>CP011376_onlyBovo2_TBDR2
MAAPSASKASGNAWDGTGTTGYNIRGMDGNRVGLDVDGVELPDAAAKPDSVSRTFTKLNNSYGMGRDYIDPEMFREVRIQAGSTDARTDGLAGRVSFLTKKASDYVNDNKTTAAGYKIGYDGADKSVQHAAHGAVGSDTLRALVVYSRRDGEEVQANTNIALEPNDWRSDAALLNVQYQPNDHHEVSAVVDYYNKSGTLNYDADSTSSLYPNGGTQDSDIKRLRYGLEYTYTPDNATGFDRLNAHAFYQTAENSAITTTDYSGLAGAATRVFDTTLNTDTYGLKLLADKFIAGDRFNHDIQYGLDGSRTNEERPWKQSATTNGVTTVTQNNRMPSMETDKFAVHISNKITTDINGHELTIAPQLRYVYQKHKPTDLSNYLSLSQNAAVIASEEVKETTNDYVSPGLTLAYKFGPEVLGYAKYNRSARLPTSSEKAGAYDGGRFYAVVGNPELEAETSDAFELGFKGELTDGIEFALSGFYNKYRNYIDYRNDSDVPAGYMFLIRAQNVADVDIWGGELGLKMDLGKFIPNSDGFSMVLGAGTSDYKAADSDGEKTYIDSILPAKVTLGFSYDAPSEKFGLGLTSTFVKGKQSDSSSTSFYAKGYNNQDFAAYWNINKNTRLNVGLNNIFNQKYWDYTAVSGLLATDTTKIERATNPERNVTASLEFKF

>CP011377_onlyBovo2_TBDR2
MAAPSASKASGNAWDGTGTTGYNIRGMDGNRVGLDVDGVELPDAAAKPDSVSRTFTKLNNSYGMGRDYIDPEMFREVRIQAGSTDARTDGLAGRVSFLTKKASDYVNDNKTTAAGYKIGYDGADKSVQHAAHGAVGSDTLRALVVYSRRDGEEVQANTNIALEPNDWRSDAALLNVQYQPNDHHEVSAVVDYYNKSGTLNYDADSTSSLYPNGGTQDSDIKRPRYGLEYTYTPDNATGFDRLNAHAFYQTAENSAITTTDYSGLAGAATRVFDTTLNTDTYGLKLLADKFIAGDRFNHDIQYGLDGSRTNEERPWKQSATTNGVTTVTQNNRMPSMETDKFAVHISNKITTDINGHELTIAPQLRYVYQKHKPTDLSNYLSLSQNAAVIASEEVKETTNDYVSPGLTLAYKFGPEVLGYAKYNRSARLPTSSEKAGAYDGGRFYAVVGNPELEAETSDAFELGFKGELTDGIEFALSGFYNKYRNYIDYRNDSDVPAGYMFLIRAQNVADVDIWGGELGLKMDLGKFIPNSDGFSMVLGAGTSDYKAADSDGEKTYIDSILPAKVTLGFSYDAPSEKFGLGLTSTFVKGKQSDSSSTSFYAKGYNNQDFAAYWNINKNTRLNVGLNNIFNQKYWDYTAVSGLLATDTTKIERATNPERNVTASLEFKF

>CP011378_onlyBovo2_TBDR2
MAAPSASKASGNAWDGTGTTGYNIRGMDGNRVGLDVDGVELPDAAAKPDSVSRTFTKLNNSYGMGRDYIDPEMFREVRIQAGSTDARTDGLAGRVSFLTKKASDYVNDNKTTAAGYKIGYDGADKSVQHAAHGAVGSDTLRALVVYSRRDGEEVQANTNIALEPNDWRSDAALLNVQYQPNDHHEVSAVVDYYNKSGTLNYDADSTSSLYPNGGTQDSDIKRLRYGLEYTYTPDNATGFDRLNAHAFYQTAENSAITTTDYSGLAGAATRVFDTTLNTDTYGLKLLADKFIAGDRFNHDIQYGLDGSRTNEERPWKQSATTNGVTTVTQNNRMPSMETDKFAVHISNKITTDINGHELTIAPQLRYVYQKHKPTDLSNYLSLSQNAAVIASEEVKETTNDYVSPGLTLAYKFGPEVLGYAKYNRSARLPTSSEKAGAYDGGRFYAVVGNPELEAETSDAFELGFKGELTDGIEFALSGFYNKYRNYIDYRNDSDVPAGYMFLIRAQNVADVDIWGGELGLKMDLGKFIPNSDGFSMVLGAGTSDYKAADSDGEKTYIDSILPAKVTLGFSYDAPSEKFGLGLTSTFVKGKQSDSSSTSFYAKGYNNQDFAAYWNINKNTRLNVGLNNIFNQKYWDYTAVSGLLATDTTKIERATNPERNVTASLEFKF

>CP011379_onlyBovo2_TBDR2
MAAPSASKASGNAWDGTGTTGYNIRGMDGNRVGLDVDGVELPDAAAKPDSVSRTFTKLNNSYGMGRDYIDPEMFREVRIQAGSTDARTDGLAGRVSFLTKKASDYVNDNKTTAAGYKIGYDGADKSVQHAAHGAVGSDTLRALVVYSRRDGEEVQANTNIALEPNDWRSDAALLNVQYQPNDHHEVSAVVDYYNKSGTLNYDADSTSSLYPNGGTQDSDIKRPRYGLEYTYTPDNATGFDRLNAHAFYQTAENSAITTTDYSGLAGAATRVFDTTLNTDTYGLKLLADKFIAGDRFNHDIQYGLDGSRTNEERPWKQSATTNGVTTVTQNNRMPSMETDKFAVHISNKITTDINGHELTIAPQLRYVYQKHKPTDLSNYLSLSQNAAVIASEEVKETTNDYVSPGLTLAYKFGPEVLGYAKYNRSARLPTSSEKAGAYDGGRFYAVVGNPELEAETSDAFELGFKGELTDGIEFALSGFYNKYRNYIDYRNDSDVPAGYMFLIRAQNVADVDIWGGELGLKMDLGKFIPNSDGFSMVLGAGTSDYKAADSDGEKTYIDSILPAKVTLGFSYDAPSEKFGLGLTSTFVKGKQSDSSSTSFYAKGYNNQDFAAYWNINKNTRLNVGLNNIFNQKYWDYTAVSGLLATDTTKIERATNPERNVTASLEFKF

>CP011376_onlyBovo2_TBDR
---------------------------------------------------------------------------------------------------------------------------------MDDTDMLDSLHFHCGNDHEADPAHSHDHVYGHKHDHHHKAPWLEMRSSSTSIQGELNQPFNWLDKVKLNLGYTNYKHTEFDEGKPIMTGSKERFVQGNPVYYGNDAYLGKLSFHHSIKDKYGLVWGADYAQNRTHALIPSIKEKSENRRPLVENTQKSLGLFALTNAKFGKLTLETGYRFENTKIPVHYDLDEIDHTLKRYGRAVRQEYPDLTTYKQNAKSYAITALYDITPKLRLDTTYSHNERIPSPMELYYHGKHLATNSFMFGNKNLDKEKSDNLEFGATFKGDKWSVKGSVYGNNFDNFIHPENLYKVGNLAMRRYTQSKAKIRGAELEVGYQVNPNYKVAVFGDKVRGRLYDFEPIFVGNIYGDRQLVGYEDPEECGWSRTHPDYEEECAIYKRPIIGQETITRPDRHAPRMSPDRLGFRINGEHGNWSSSLEFSKVFVQKRTSESVAAKYDSECPYHNAGRNKLCPIYINEDATDGYNLLNLGLDYRKNTGRLDYTWSVRANNLLNEKIYVHNSFLPFVPQQGRNVSVSLSMNF

>CP011377_onlyBovo2_TBDR
---------------------------------------------------------------------------------------------------------------------------------MDDTDMLDSLHFHCGNDHEADPAHSHDHVYGHKHDHHHKAPWLEMRSSSTSIQGELNQPFNWLDKVKLNLGYTNYKHTEFDEGKPIMTGSKERFVQGNPVYYGNDAYLGKLSFHHSIKDKYGLVWGADYAQNRTHALIPSIKEKSENRRPLVENTQKSLGLFALTNAKFGKLTLETGYRFENTKIPVHYDLDEIDHTLKRYGRAVRQEYPDLTTYKQNAKSYAITALYDITPKLRLDTTYSHNERIPSPMELYYHGKHLATNSFMFGNKNLDKEKSDNLEFGATFKGDKWSVKGSVYGNNFDNFIHPENLYKVGNLAMRRYTQSKAKIRGAELEVGYQVNPNYKVAVFGDKVRGRLYDFEPIFVGNIYGDRQLVGYEDPEECGWSRTHPDYEEECAIYKRPIIGQETITRPDRHAPRMSPDRLGFRINGEHGNWSSSLEFSKVFVQKRTSESVAAKYDSECPYHNAGRNKLCPIYINEDATDGYNLLNLGLDYRKNTGRLDYTWSVRANNLLNEKIYVHNSFLPFVPQQGRNVSVSLSMNF

>CP011378_onlyBovo2_TBDR
[truncated: 575,719 more chars]
